# Supplementary material for: Mge-cluster: a reference-free approach for typing bacterial plasmids
Source: NAR Genom Bioinform. 2023 Jul 10;5(3):lqad066. doi: 10.1093/nargab/lqad066 (PMC10331934; doi:10.1093/nargab/lqad066)
Supplement: lqad066_Supplemental_Files [file lqad066_supplemental_files.zip]

Archive with 13 entries (13 files):
- Legends_Supplementary_Tables.docx
- Revisions_NAR_GAB_Supplementary_Figures.pdf
- suppl_table_S1.csv
- suppl_table_S10.csv
- suppl_table_S11.csv
- suppl_table_S2.csv
- suppl_table_S3.csv
- suppl_table_S4.csv
- suppl_table_S5.tsv
- suppl_table_S6.csv
- suppl_table_S7.tsv
- suppl_table_S8.csv
- suppl_table_S9.csv
