# Supplementary material for: Mge-cluster: a reference-free approach for typing bacterial plasmids
Source: NAR Genom Bioinform. 2023 Jul 10;5(3):lqad066. doi: 10.1093/nargab/lqad066 (PMC10331934; doi:10.1093/nargab/lqad066)
Supplement: lqad066_Supplemental_Files [file lqad066_supplemental_files.zip › suppl_table_S1.csv]

tsne1D	tsne2D	Standard_Cluster	Membership_Probability	Sample_Name
9.269360249023297	21.850227378936065	23	1.0	AP019704.1
20.7665762667023	-2.2740799984274624	-1	0.0	AP019705.1
9.271120019584625	21.848981608568888	23	1.0	AP019707.1
9.25902320499967	21.78307123826032	23	1.0	AP019709.1
5.711632690489248	-24.171125410217677	-1	0.0	AP019710.1
33.44546919958418	14.372016604115839	39	0.5780782979566004	AP024113.1
-8.288380929220384	39.39423766727527	10	1.0	AP024115.1
28.531588587455683	1.8540016628560472	-1	0.0	AP024116.1
12.081148745949717	33.4817973643218	13	0.6357234895380857	AP024117.1
-43.48947946521489	-19.91535211519381	12	1.0	AP024118.1
24.331240224462203	-32.09918884090881	2	1.0	AP024119.1
-33.61129525843985	-14.127064706966456	-1	0.0	AP024120.1
13.29115341851157	20.802381352183303	-1	0.0	AP024121.1
27.39597400614614	15.671055100290108	-1	0.0	AP024124.1
-8.93349812897866	-21.477661851532016	19	0.6326439757735146	AP024125.1
27.396490232385855	15.670140650157002	-1	0.0	AP024127.1
-35.71800871824875	27.559993512080396	3	0.9989973171113206	AP024128.1
-40.325245541709094	-22.003356221399155	12	1.0	AP024129.1
40.707873499824316	8.452558242153799	35	1.0	AP024132.2
11.647207660896326	-40.50011736207817	6	1.0	AP024133.2
9.160652371493436	21.05052836825025	23	0.8962354697948028	AP024472.1
5.9483173257257524	12.617250213361089	-1	0.0	AP024474.1
5.947060146114353	12.617661693649278	-1	0.0	AP024476.1
-7.514314019311843	39.44674800328785	10	1.0	AP024477.1
9.158256213580751	21.049741998616817	23	0.8959254556798231	AP024479.1
31.22044641211371	4.264930403317555	40	0.7711914026094707	AP024519.1
-0.9220606213268807	-29.63898326504486	9	0.5379408636640897	AP024520.1
-0.9211550145877068	-29.63892738438369	9	0.5381865231348529	AP024522.1
13.574528054008654	31.406491907653866	13	0.5997391026882632	CP005999.1
24.694027847044723	14.188987611293538	-1	0.0	CP006000.1
17.229197594984026	-1.466469081555248	-1	0.0	CP006001.1
7.612712490831201	3.5891133338421612	33	0.7866672871963042	CP006002.1
40.21098451839324	8.956768261692643	35	0.9990914460778089	CP012113.1
10.86966468875206	-40.53190870161687	6	0.8417293400682146	CP012114.1
1.682950846418328	-29.381478220284844	9	1.0	CP012494.1
6.586408685030593	19.483868135848095	-1	0.0	CP012495.1
5.474153591625074	3.561388288405942	-1	0.0	CP012496.1
31.44671348639514	-9.149504542718	31	1.0	CP013836.1
-40.53718340952734	-16.9055294217993	12	1.0	CP014198.2
10.39095931868143	1.7102842832548686	33	0.9492407578394719	CP014199.1
14.247193832445959	4.807014289390024	33	1.0	CP014200.1
15.682222768941509	-9.388758276643143	37	1.0	CP014493.1
-4.753832120842087	34.35915085717312	10	1.0	CP014494.1
17.705497097235934	16.94456564495033	24	1.0	CP014753.1
23.42833352027823	-1.9973277259338869	-1	0.0	CP018958.1
-13.095568277542432	-14.53476752749627	27	1.0	CP018959.1
35.718000523899384	-16.051881515166855	32	0.456226941023319	CP018960.1
-4.250832871903033	-7.675640013299647	30	0.6230696435526694	CP018961.1
46.42212870079142	2.8834956775712124	-1	0.0	CP022610.1
-32.354863723842314	27.81470327163741	3	0.8602039288414318	CP024156.1
33.98283711513429	-0.3523065195843905	-1	0.0	CP024157.1
40.51591485175421	12.803136212256534	-1	0.0	CP024158.1
16.58264064601034	-0.5488910040837776	33	0.7269362967436545	CP024238.1
17.11269565610498	-0.7731663143027796	-1	0.0	CP024249.1
15.767552051220497	5.7085545772121815	33	0.8215409394525527	CP024250.1
-7.915350042519023	43.98594720105652	10	0.587155455503	CP024251.1
-4.631952002426699	33.076068872507015	10	0.8757050690415972	CP024253.1
14.533588017798747	6.991793121511975	33	1.0	CP024267.1
11.928770153718549	2.410276385456405	33	0.8844499171300654	CP024268.1
-13.670984717528375	11.021598081609964	16	0.662795901962013	CP025875.1
8.225796177233661	2.049447581419468	-1	0.0	CP025876.1
5.725570653967469	-24.129188743490424	-1	0.0	CP025877.1
14.274830580635724	26.602650880408014	-1	0.0	CP025878.1
-9.859287125432834	2.5717823964454767	15	1.0	CP025879.1
17.181387509890428	1.2427113785952626	-1	0.0	CP025880.1
11.576263840068222	-41.00314197676598	6	1.0	CP025888.1
14.274711315361182	26.602961433788728	-1	0.0	CP025889.1
8.225801715819305	2.049657404051105	-1	0.0	CP025890.1
17.130050524513287	1.260409899647048	-1	0.0	CP025891.1
24.685457712390455	14.179488213606607	-1	0.0	CP025897.1
15.725962188963505	5.848030295425026	33	0.8293823913468447	CP025898.1
7.611630899820404	3.589395951311631	33	0.7864159118815803	CP025899.1
14.004845330405338	3.5196563683460047	33	0.9348905508139332	CP025908.1
14.653784617004545	5.647195372189532	33	0.990928503846228	CP025909.1
-13.670984717528375	11.021598081609964	16	0.662795901962013	CP025925.1
14.274782926685843	26.602697414459502	-1	0.0	CP025926.1
17.182153056284537	1.2422873293994563	-1	0.0	CP025927.1
8.225639401117679	2.0494268227573906	-1	0.0	CP025928.1
14.067549633018224	3.585206520700382	33	0.9419104199269684	CP025968.1
-43.74787748549176	-16.328462656616583	12	1.0	CP025969.1
10.01903549483884	4.810073169290267	33	0.9082608425424162	CP025971.1
11.076836781781303	6.99341759046657	33	0.8519510376609211	CP025972.1
10.018981124008008	4.809965701623882	33	0.9082131260281087	CP025974.1
11.076844421010758	6.993093626632152	33	0.8519069355937844	CP025975.1
10.018935340739635	4.81012011904466	33	0.9082578035750841	CP025977.1
11.076754963091508	6.993228096925061	33	0.8519532286619022	CP025978.1
-11.823450557015232	-46.4179998312883	1	0.8693221705316524	CP026642.1
47.32061031369185	9.20719735710897	34	0.6519286206232426	CP026643.1
-32.87049261787488	26.555686307690866	3	1.0	CP026644.1
2.4869974534548476	-29.191101217744016	9	0.8138430851404757	CP027320.1
9.233715464615152	21.38539146263514	23	1.0	CP027321.1
19.6958423475031	14.5775497514975	24	1.0	CP027345.1
18.394926314478006	13.672308628093422	24	0.9494690689113499	CP027346.1
9.9082823991668	21.622882676522785	23	0.7770398389355587	CP027359.1
19.371281500067415	-4.431652789858573	38	0.3720209441249892	CP027377.1
10.530745403672045	27.679270390229068	13	0.27333165363975254	CP027378.1
10.527647690635735	31.347463449611134	13	0.41670240365327904	CP027379.1
40.74502618979016	8.1488483693482	35	0.966664848631935	CP027485.1
21.37193600966789	3.7530752704792922	-1	0.0	CP027641.1
9.743338016491554	32.034047935832476	13	0.5178201790272192	CP027673.1
21.226735832595516	3.780450908874898	-1	0.0	CP027674.1
11.017791252376893	17.865786502770423	-1	0.0	CP027676.1
9.608126273974474	21.372951663550523	23	1.0	CP027764.1
23.705499866024418	1.2928707661086172	-1	0.0	CP027765.1
-25.63223066779686	5.452484682580803	5	0.9398147224468677	CP028705.1
32.467821584742	3.0276997571786626	40	1.0	CP034254.1
-1.9014056034520181	32.341737762694684	10	1.0	CP034255.1
-12.11241736527031	-7.608775284240129	29	0.6305140774599897	CP034256.1
-12.599501513845109	-47.23453988406077	1	1.0	CP034785.1
1.9964804506340523	-16.00766906683853	22	0.8871006607316814	CP034786.1
4.599666257363631	15.628535317561688	25	0.7861353127268983	CP034937.1
9.293914721350777	14.602592749834708	26	0.6922789170063371	CP041748.1
36.31172617105188	0.463517472259507	-1	0.0	CP042600.1
23.998619092127647	-6.178067906094635	38	0.9213000836639824	CP042601.1
-10.878863842917493	-5.600412015290829	29	1.0	CP042602.1
-11.582766447567515	-27.986463705929282	11	0.4242550661070965	CP042603.1
-23.314105982330517	-26.050588547950692	14	0.42773568577528576	CP042604.1
-22.736031249722345	-19.994449946001133	14	0.6022923490656608	CP042605.1
-16.387096514627085	11.36402875571228	16	0.8262301162914979	CP042607.1
-5.377834853119	-9.815116987299849	30	0.5911293125489355	CP042608.1
-22.755413779101477	-19.930800350901592	14	0.591822966812546	CP042610.1
-23.163019148617376	-24.647299997556804	14	0.5835121662000798	CP042611.1
-24.233378109760622	-21.35272336521412	14	0.7097042330859233	CP042612.1
-22.73315760584373	-20.138740387600507	14	0.6024725606443135	CP042613.1
-21.436936825426496	-22.92217462618412	14	0.9447317279241478	CP042614.1
-11.775021712087439	-43.65142050453979	1	0.3645665629619667	CP042616.1
-0.12212039045114864	-27.533713664094734	9	0.5205030454496558	CP042617.1
-7.01864343784055	35.04196471157267	10	0.8925469748173156	CP042618.1
29.46003851474405	14.62216130248782	39	0.63084026899839	CP042619.1
9.052753892368713	-26.46409158969758	8	0.5396531731966527	CP042620.1
33.020313552303925	0.40206172745467694	-1	0.0	CP042621.1
9.049672799860392	-20.256563893636187	-1	0.0	CP042622.1
-21.71311427142688	-21.966365647721066	14	1.0	CP042623.1
-28.03861570922902	-14.979011710094335	20	0.7905052853758259	CP042624.1
-23.15191159915353	-24.674042953146277	14	0.5866619220025956	CP042625.1
-36.2859973731688	-1.1021282311585625	7	1.0	CP042626.1
-14.638582804988259	-44.9732764817875	1	0.44712043724856676	CP042628.1
25.517501768639747	2.708384850183641	-1	0.0	CP042629.1
35.79867324480453	0.6777810143216398	-1	0.0	CP042630.1
0.6976857804115436	45.37709046635142	10	1.0	CP042631.1
8.017599266496434	-27.566791851424323	8	1.0	CP042632.1
25.229527836210742	2.671449994998544	-1	0.0	CP042633.1
-10.667138089732232	-3.9209447342083807	-1	0.0	CP042634.1
27.77701453389654	-32.77754451750075	2	0.3672962930350786	CP042635.1
-25.50096876550133	38.47527398959858	0	1.0	CP042636.1
-35.83241441459658	1.9936860578759186	7	0.5555580476484334	CP042637.1
-13.129226214644861	-45.124853895307226	1	0.6405927088741393	CP042639.1
36.13340039332404	-0.1326867760054019	-1	0.0	CP042640.1
1.9013035962603453	-27.961193277891496	9	0.5830794595540458	CP042641.1
32.744394098090574	1.4586470649510526	40	0.6430893235242537	CP042642.1
-14.527143469302747	-12.366286776968565	27	0.8645330915445164	CP042643.1
-16.29888112936702	11.428023503541128	16	0.773530334153161	CP042644.1
-7.749796218067484	-22.913486079539997	19	0.8778526607856179	CP042646.1
-16.808658666826158	11.462300097419309	16	0.6878445166926662	CP042647.1
-22.204850856788468	-21.330571164687363	14	0.984735703289381	CP042648.1
-41.20122778629168	-5.20415323107439	7	0.2125847123975296	CP042649.1
-5.386916484085353	-14.904646379120548	30	0.5644697389419333	CP042872.1
1.692349474764944	-16.935810021168788	22	1.0	CP042894.1
-12.843918378885023	-45.97016859168682	1	0.8905025221194448	CP042895.1
45.82013783035234	10.199381725098444	34	0.6064277879993302	CP042897.1
-13.417044369553565	-47.61815288423603	1	0.8788982926205532	CP042898.1
-4.453339508617107	-15.117957603995867	-1	0.0	CP042900.1
-4.423320636766685	-15.124302181777338	-1	0.0	CP042902.1
14.720959979749967	5.65067235990156	33	0.9748251224180744	CP042948.1
8.132195500650132	29.04740498714562	13	0.26068394362761366	CP042949.1
12.411719953347784	32.74955976557851	13	0.9975178505107566	CP042951.1
11.49021287358296	-3.90914055994417	-1	0.0	CP042952.1
-16.029174628803037	11.156822620430537	16	1.0	CP042970.1
-5.620932950186707	-12.717338766562774	30	0.5956401063581317	CP042971.1
31.819234162708508	-14.407234552195225	32	0.507017383246499	CP042972.1
-4.4537134027693766	-15.117211662767714	-1	0.0	CP042974.1
6.2533218870554865	16.436184876640514	25	0.5726229707745624	CP043012.1
-28.814429376377294	-14.474982840062257	20	1.0	CP043013.1
-35.74680427513763	27.57113823441538	3	0.9898858600805422	CP043014.1
-35.77529528155892	27.392298686160977	3	0.9989973171113206	CP043017.1
-5.658569427994282	7.1724356291574605	-1	0.0	CP043018.1
6.214332820361092	16.43088374174022	25	0.5873048107810832	CP043020.1
28.358839826736084	-28.3580197994987	2	0.2061671317293696	CP043021.1
28.310145333044026	-28.37757954118674	2	0.20821282810521946	CP043022.1
6.187540586377646	16.456284369288507	25	0.5869693821549691	CP043023.1
-31.074914418466054	-16.381206863844795	20	0.5090047870513564	CP043543.1
17.691235697966793	16.941598529843763	24	1.0	CP043544.1
-13.727582560426	-45.43870199085791	1	0.7268780670793088	CP043545.1
-3.183922638323759	-12.279226940895471	30	0.7334099174713021	CP043734.1
12.590871414514602	13.252119843769435	-1	0.0	CP043735.1
45.82858350308101	10.205669324923214	34	0.6056669247005309	CP043737.1
-1.8894626126374425	45.4557607483159	10	1.0	CP043738.1
31.77818140607937	-0.3361321297564833	-1	0.0	CP043740.1
41.52255598023282	2.563855335964113	-1	0.0	CP043741.1
41.522361284412725	2.56398086854636	-1	0.0	CP043743.1
41.05686437503241	-5.089897615287764	28	0.6432403177377854	CP043745.1
7.317426772746705	-28.1944786783657	8	0.884001293330826	CP043746.1
37.977818672754076	5.044048865112061	-1	0.0	CP043748.1
-3.4064363783664966	-12.544227421134925	30	0.6598347499037132	CP043751.1
-5.976856230572092	-12.29055158606551	30	0.5948130207296382	CP043753.1
-14.589367598099274	-27.7135311578694	11	0.846040198586048	CP043755.1
-4.827227169570693	-6.011512112257096	-1	0.0	CP043758.1
34.66411510869575	1.2053110172306662	40	0.6776407106210973	CP043759.1
13.173375885704358	31.738939342842528	13	0.7110831667131918	CP044022.1
42.564662694030716	4.855385031624897	35	0.52278282688255	CP044023.1
23.085055982580837	-6.183834697482227	38	1.0	CP044024.1
-33.06181073593215	26.369932899430637	3	1.0	CP044025.1
-11.461273996622433	9.620993330886245	16	0.2711672236788238	CP044026.1
-26.875810684699005	16.83527307825118	-1	0.0	CP044027.1
-7.630582729582294	-9.641254432058217	30	0.5646966585033274	CP044292.1
-2.6892215319279136	-10.122419005318134	30	0.5353034066239726	CP044299.1
10.264355043657355	-37.555807100072315	6	0.21944284391664498	CP044300.1
-1.2974232826701495	-13.290014560479118	30	1.0	CP044301.1
-7.692270278013204	-9.523395017588802	30	0.5595146871586039	CP044302.1
-11.27075067694203	-28.144486683072184	-1	0.0	CP044303.1
-21.955713019999994	-25.523768437733658	14	0.5722312990850079	CP044304.1
-11.974340784940999	-45.26274179017415	1	0.6233553880413805	CP044306.1
-4.581081246274128	-10.827671097056845	30	0.6078994115794238	CP044309.1
46.780056184859845	6.47832928075468	34	1.0	CP044347.1
47.71388548431108	6.158468829612743	-1	0.0	CP044348.1
-6.650579439208273	7.820128104356838	17	1.0	CP044351.1
13.890554855645627	-0.3709487034701334	33	0.7765253491712212	CP046677.1
17.75842478975807	-12.748917409476173	-1	0.0	CP046678.1
17.229726722972384	-7.062828248221241	-1	0.0	CP048854.1
19.352415042468905	-5.566603161988735	38	0.3885544612155198	CP048856.1
15.33082316081	-8.964820823959586	37	1.0	CP048858.1
-42.62197492916848	-16.291127052190774	12	1.0	CP048859.1
34.232917955069354	-17.133833060051465	32	0.4767126732071402	CP048861.1
-36.65606500537041	0.46115402892271784	7	0.6610936520880276	CP048862.1
-33.5625665860514	-14.160435085687693	-1	0.0	CP048864.1
19.025762486239184	-11.28860658737619	-1	0.0	CP048866.1
30.64869737522118	-15.122610459112229	32	0.6822441908104696	CP048868.1
15.523373338374808	5.92548461733243	33	0.8814010293429163	CP048869.1
-30.37987029038669	-16.538003392690754	20	0.5967428553781211	CP048872.1
21.624246646865878	-0.12275882400995186	-1	0.0	CP048936.1
18.649264401977785	-4.077350569543617	-1	0.0	CP049610.1
-4.403291486543679	39.25954502293622	10	1.0	CP049611.1
-0.6193322758840312	35.40411384281971	10	0.7689696297797955	CP049613.1
16.400838177276245	6.083171816102741	33	1.0	CP049614.1
12.0964311942937	-1.1355782206940037	33	0.7355786868910048	CP049615.1
12.870383345581809	32.07878198984215	13	0.9745234017308353	CP049846.1
3.140505909070281	-28.67471608952164	9	0.5455544656266402	CP049847.1
18.927166251129627	-6.207783689930572	38	0.48901443813114537	CP049848.1
-28.9997640889262	-11.010402544252749	-1	0.0	CP049849.1
-46.58616826585515	-18.098633361598683	12	1.0	CP049850.1
-29.916703399471977	-15.87057755016049	20	1.0	CP049851.1
21.935538839625007	-1.3636363915658574	-1	0.0	CP050997.1
8.213646414348501	-27.22110155110023	8	1.0	CP050999.1
10.626026920647602	8.349883602571712	-1	0.0	CP051000.1
9.158847552579939	21.0363672419945	23	0.8817033224407658	CP051632.1
25.150605516283218	-12.916156656186201	-1	0.0	CP051693.1
42.25552025168756	4.7324930525688735	35	0.6100383303277201	CP051750.1
-26.511245228230187	-15.154894235869133	-1	0.0	CP051779.1
-6.691429637895152	8.973749341484075	17	1.0	CP051780.1
5.225002509641486	15.838756336293265	25	1.0	CP051781.1
-26.511245228230187	-15.154894235869133	-1	0.0	CP051783.1
-6.543989206155586	8.617731424492163	-1	0.0	CP051784.1
-26.511245228230187	-15.154894235869133	-1	0.0	CP051787.1
-8.06615951706427	8.496972935921042	17	1.0	CP051788.1
4.748489340860873	15.321800652871215	25	0.9518007381542231	CP051791.1
-26.511245228230187	-15.154894235869133	-1	0.0	CP051793.1
-6.698511880521781	8.968331168941805	17	1.0	CP051794.1
4.661948048312637	15.253077195363161	25	0.8964792638513557	CP051803.1
4.650477341691443	15.471454701209108	25	0.8165969773199571	CP051807.1
-44.998108890099694	-20.84871439625122	12	0.9579175760608732	CP051809.1
4.748192886272415	15.364068778308454	25	0.9376829862575898	CP051815.1
5.677354935265101	14.237755041588715	25	0.9293221705349728	CP051820.1
-28.814845175349287	-14.474949151114371	20	1.0	CP051825.1
-28.814429376377294	-14.474982840062257	20	1.0	CP051828.1
-28.814429376377294	-14.474982840062257	20	1.0	CP051831.1
9.112893839700599	11.239745564774143	-1	0.0	CP053596.1
9.049422952727598	0.4183597447142757	33	0.7853902782986033	CP054315.1
-5.592653629371095	39.236099195756466	10	1.0	CP054316.1
15.344988746854773	-8.67073065039009	37	1.0	CP054318.1
-9.729473136009325	3.158167964360543	15	1.0	CP054320.1
32.99870693827353	-19.942147615282554	32	0.3060018604690757	CP054321.1
24.793575809911367	-31.171520640403372	2	1.0	CP054322.1
-25.50096876550133	38.47527398959858	0	1.0	CP054324.1
30.357097904264034	2.7438268549083347	40	0.707694003609012	CP054329.1
-46.60048215812625	-18.083235171585095	12	1.0	CP054331.1
-9.255169423178	22.20408633431053	4	0.2556842286802187	CP054332.1
23.971379472312805	-31.662000688490632	2	0.9095714691495016	CP054333.1
-37.76568084918281	-1.1032681469525407	7	0.6570735126950673	CP054334.1
40.904721090605285	-5.845651417917153	28	1.0	CP054336.1
2.2222709495111594	-30.407113589599216	9	1.0	CP054337.1
-14.62812192108669	-25.950234210954694	11	1.0	CP054338.1
24.844400705368137	-31.779105411174026	2	1.0	CP054339.1
-21.549370905077634	-21.835879371468938	14	1.0	CP054340.1
-25.50096876550133	38.47527398959858	0	1.0	CP054341.1
-36.27158832147261	-0.6681778360836672	7	1.0	CP054342.1
18.804400298219374	-11.260960754795462	-1	0.0	CP054450.1
-40.54692799259384	-16.884786309210043	12	1.0	CP054451.1
24.437113551186684	-31.779516328971336	2	1.0	CP054452.1
-35.250894975671834	0.7565741216984894	7	0.6236622970474457	CP054453.1
40.61794303350469	8.369828086159576	35	1.0	CP054455.1
-9.787796721581334	18.662559903713586	4	1.0	CP054456.1
40.25266901677246	-5.817275951634273	28	1.0	CP054458.1
13.500424327545952	33.07975859553062	13	1.0	CP054459.1
15.285593755070371	33.35677140604922	13	0.4022963185025096	CP054460.1
-36.31966180967636	-13.426626836760883	18	1.0	CP054461.1
-24.661684258668362	-22.522189494849204	14	0.7050453917975172	CP054462.1
21.453273798842076	7.564883988307447	-1	0.0	CP055625.1
8.387727341910917	-27.660715637807613	8	1.0	CP055626.1
29.606290923273033	15.305848648995838	39	0.6271858811128564	CP055627.1
-26.496705355956234	-16.11377236861922	-1	0.0	CP055629.1
-14.48866082974068	-44.60172492422021	1	0.42337472425909284	CP055670.1
-1.125145369473215	-28.375627482506587	9	0.4689474929759321	CP055671.1
10.833293204962139	3.2269910084706153	33	1.0	CP055672.1
-44.01462690249787	-16.16548906006892	12	1.0	CP055673.1
-26.3562239099016	-16.125475500915577	-1	0.0	CP055674.1
3.036951787157844	31.45712559696011	-1	0.0	CP055714.1
-9.989107563596356	2.8149908922798272	15	1.0	CP055715.1
-41.232261671966825	-21.02512769260203	12	1.0	CP055716.1
5.050821640146819	19.41395458700402	-1	0.0	CP055717.1
11.145122584078264	30.426017307414543	13	0.39666335544869297	CP055725.1
11.906046457815536	25.913376757517693	-1	0.0	CP055726.1
-36.3618268935168	-13.419507363284755	18	1.0	CP055727.1
-1.7030410602238941	-3.2744185128199725	30	0.5352400538343508	CP055728.1
27.642406395513778	-31.98749232868789	2	0.4366013755694412	CP055729.1
-30.840939775510634	-10.027200118122272	21	1.0	CP055730.1
-17.75159690518859	19.269259528242966	-1	0.0	CP055731.1
-38.901841130473265	0.021087129191222242	7	0.4814489360062969	CP055732.1
22.455712650074414	-32.416378526292746	2	0.4107537222354066	CP055733.1
-17.776469421930976	20.86269245820713	-1	0.0	CP055734.1
28.98758824761339	8.366956499862232	-1	0.0	CP055749.1
12.208857478813249	10.594186228291836	-1	0.0	CP055750.1
-39.55573189809089	-21.35373350382252	12	1.0	CP055751.1
31.207079528508984	13.013404926404858	39	0.8333572994549151	CP056243.1
11.717258164227738	-41.455744030497215	6	0.8149242631628716	CP056250.1
21.408949487969167	-1.2037635760107435	-1	0.0	CP056264.1
9.564435098066632	1.3925883415421967	33	0.7603358619560737	CP056265.1
-42.64851804342928	-17.51271817023823	12	1.0	CP056266.1
18.97049951849833	-11.198199003288844	-1	0.0	CP056274.1
14.231698513484945	13.009994536834743	-1	0.0	CP056279.1
8.228759065330514	-0.7017021061414888	-1	0.0	CP056280.1
-31.4312178560213	-10.234275591282891	21	0.9579651304373632	CP056281.1
31.428409441577934	-9.250000024068628	31	1.0	CP056283.1
11.589986195000403	-40.597631817847784	6	1.0	CP056300.1
44.10038992127775	3.9428737601495376	-1	0.0	CP056305.1
-9.001922605668792	18.96089343085217	4	0.9553123636206313	CP056306.1
31.998136545512413	-16.03211201088388	32	0.6895555501682137	CP056316.1
-13.709663627278994	-14.688544272822579	27	0.9699260428620109	CP056317.1
-43.10858067129723	-18.769591356646593	12	1.0	CP056319.1
-9.80818001709028	18.749596476145584	4	1.0	CP056320.1
-6.8684354916269275	38.61339919642824	10	1.0	CP056349.1
31.01217680908955	8.969461392345366	-1	0.0	CP056356.1
25.010201894855044	-12.78899585281525	-1	0.0	CP056358.1
-24.063658349902937	-23.931982949747912	14	0.6028462147858279	CP056359.1
-8.15831177387625	18.46328586585193	4	0.6270984487335343	CP056360.1
19.088418287149867	-11.228521109535953	-1	0.0	CP056371.1
-17.85055143979078	-19.782324167124898	-1	0.0	CP056397.1
-22.201392307797605	-22.098061180827344	14	1.0	CP056398.1
19.292753075438476	-7.283652576644966	38	0.3907251842315684	CP056405.1
25.475858185770193	-30.88664071972525	2	0.7039006643736571	CP056406.1
-21.35824445757924	-23.120595502379707	14	0.8165675253504975	CP056407.1
-25.50096876550133	38.47527398959858	0	1.0	CP056408.1
0.32842133850680066	-7.88808351064427	-1	0.0	CP056413.1
-21.27623358980193	-21.66339629179627	14	1.0	CP056415.1
1.54844461188587	-30.12879171799726	9	1.0	CP056447.1
-14.626861076440772	-25.949330243218338	11	1.0	CP056449.1
-30.23286588317234	-10.65593968394617	21	0.9882990845936784	CP056450.1
41.712970733090906	-6.417532132560626	28	0.5642500983577942	CP056471.1
20.884255730398618	-7.179955927559192	38	0.38043813124422904	CP056472.1
-20.37245398304136	-21.684790936919708	14	0.8308398378065969	CP056482.1
41.901116152864134	-6.4789605552414615	28	0.49292040989579433	CP056493.1
20.886629607045226	-7.1855535845602665	38	0.3804215683448336	CP056494.1
44.09965404947731	3.9428274887289927	-1	0.0	CP056525.1
-9.028009190759896	18.989970676793373	4	0.9432254738779551	CP056526.1
14.612438716454768	9.664073678287952	-1	0.0	CP056557.1
27.980733976310265	4.457281517086839	-1	0.0	CP056558.1
-1.628863608342713	-4.100469361644821	30	0.5364597572190051	CP056566.1
15.151795746214644	-9.090644705154656	37	1.0	CP056570.1
20.06294731720568	-6.696879699842547	38	0.48901443813114537	CP056571.1
-11.547105794567761	9.669371321912656	-1	0.0	CP056572.1
31.70642937145129	-17.737224578691904	32	1.0	CP056579.1
31.53387112556707	15.017584320981621	39	1.0	CP056585.1
31.307152308516336	-14.913354984560513	32	0.5851923769097218	CP056599.1
13.139572598129686	31.752540286309433	13	0.7220007427507611	CP056600.1
39.06154219497291	8.971112177950774	35	0.49844921672703296	CP056605.1
-5.0576203411881755	34.37780887372278	10	0.9594730540754574	CP056606.1
13.121883593149297	32.03533040565568	13	0.8858700213531254	CP056607.1
-9.26501638404528	18.509815994108795	4	1.0	CP056611.1
18.82686926300328	-2.6015161285898767	-1	0.0	CP056614.1
0.6010954747098978	-30.691032235483966	9	0.6870850144704717	CP056619.1
2.3180036422786823	-31.37991907306702	9	0.6328201167395222	CP056621.1
0.12022203697242628	-7.745321070940586	-1	0.0	CP056626.1
1.0518154121166337	-8.436898479418954	-1	0.0	CP056627.1
-21.9179114708512	-25.46678804225024	14	0.5746067302763588	CP056628.1
-22.968082590230228	-22.203773421508075	14	0.9331492924797516	CP056629.1
-20.852756184036938	-24.536492298376753	14	0.7247146336094842	CP056630.1
25.464759850745658	-30.9019108430291	2	0.7163511258220392	CP056633.1
-9.243234997061935	18.50261101033353	4	1.0	CP056634.1
14.707270030753614	8.140319732839554	33	0.8299154303202719	CP056643.1
-8.47135819831193	-5.348338628286889	-1	0.0	CP056656.1
-30.576543178814582	-9.60938654317119	21	1.0	CP056658.1
40.65653063722324	-6.223784940680436	28	1.0	CP056787.1
11.318468396824088	-39.88358540804768	6	0.8686533207704757	CP056788.1
-17.621747008483343	-18.609391915188517	-1	0.0	CP056789.1
-26.373491651393962	-16.08838608512004	-1	0.0	CP056790.1
-25.50096876550133	38.47527398959858	0	1.0	CP056791.1
-17.44175920164093	19.766904847610643	-1	0.0	CP056792.1
-26.92841394684587	16.831487183151264	-1	0.0	CP056795.1
8.054113526145269	-27.82647772873632	8	1.0	CP056796.1
-2.7099804379808683	46.990784685173715	10	1.0	CP056797.1
18.789516797571487	-5.010121025586152	-1	0.0	CP056798.1
12.523433983333822	-40.80066862656104	6	0.7784678540835127	CP056801.1
-6.075629557057597	41.25821744177833	10	0.9473723971413336	CP056802.1
12.979816456361746	-11.088735799403624	-1	0.0	CP056803.1
-41.60533018018237	-16.45446301911869	12	1.0	CP056804.1
-17.44175920164093	19.766904847610643	-1	0.0	CP056806.1
-35.27604232320841	0.8341837154478111	7	0.6457916058984957	CP056807.1
39.24360176749183	9.801364470030508	-1	0.0	CP056811.1
-28.901068426361675	-15.559257481954644	20	0.907793545884198	CP056813.1
-4.757702834645775	40.8621001491765	10	1.0	CP056817.1
13.426168150187934	34.23184497252493	13	0.5609057294250314	CP056818.1
19.392613112133912	-10.754462754875089	-1	0.0	CP056819.1
-9.880720529317198	2.460098640750746	15	1.0	CP056820.1
27.32825197061692	1.0763969866764023	-1	0.0	CP056843.1
-5.727194307069461	39.77167164039399	10	1.0	CP056844.1
10.691986727892994	-33.12155599189347	-1	0.0	CP056845.1
39.52457513624094	2.9127459191589513	-1	0.0	CP056847.1
-24.06049627837271	-23.80854266331998	14	0.6473414676921562	CP056848.1
-27.097463416155396	4.366335102070473	5	0.590400476259886	CP056866.1
44.82909247248576	9.270278082189938	34	0.6989630931046797	CP056868.1
-38.719605478698035	1.9621657151827723	7	0.33679891445993715	CP056869.1
41.73511122051901	-6.383242849655034	28	0.568001073323788	CP056871.1
20.886165573236724	-7.195298137888823	38	0.3814200301996594	CP056875.1
30.43449545257577	-15.595336688850752	32	0.6131720457577962	CP056877.1
1.85156393151643	-28.22091239840323	9	0.6239892137001521	CP056895.1
18.827511976162047	-2.6024824167265335	-1	0.0	CP056903.1
13.647862176400153	32.36143048032535	13	0.8825755727672021	CP056904.1
-9.243234997061935	18.50261101033353	4	1.0	CP056905.1
40.701763532551276	8.433868813286773	35	1.0	CP056915.1
29.396610085804294	6.69715707787077	-1	0.0	CP056922.1
-31.44175191857485	-8.9371235304094	21	0.9200119895544897	CP056924.1
-30.047708558647752	-9.224017848506026	21	1.0	CP056925.1
-22.620074963291383	28.410443664203292	-1	0.0	CP056926.1
30.975396131253845	9.48541609282888	-1	0.0	CP056929.1
-35.260870686286566	26.237630524363222	3	0.9069007312402716	CP056930.1
-41.11323519128443	-19.44895423866378	12	1.0	CP056931.1
27.455126556004178	-28.477497995959112	2	0.2364915044721102	CP056932.1
31.110784191434124	13.367302738853695	39	0.9682286848913031	CP056934.1
-1.4674287556342063	2.098122476453517	-1	0.0	CP056935.1
29.835720184419973	6.282184231556005	-1	0.0	CP056941.1
-39.68251635462258	-18.429941174753907	12	1.0	CP056942.1
24.29930508920619	-30.92002810019074	2	0.863282897925114	CP056943.1
-29.13041299413644	-6.20994551544493	-1	0.0	CP056944.1
-35.36468659364589	0.4240064876507963	7	0.6892376954090197	CP056945.1
29.531731961984946	6.406086210541953	-1	0.0	CP056948.1
-40.29411745111376	-20.697247762904798	12	1.0	CP056949.1
-29.135105058816986	-6.265909026686198	-1	0.0	CP056950.1
44.50335786963625	8.124295814906818	34	0.7233878684318307	CP056956.1
-40.434627030867034	-16.82420224538491	12	1.0	CP056957.1
-33.61040804784247	-14.130903265289154	-1	0.0	CP056959.1
-31.44011628777902	-10.251202233859667	21	0.9562997556817429	CP056960.1
33.95967237937109	5.066305099192725	-1	0.0	CP056975.1
-3.1845134759112	38.2342770515466	10	1.0	CP056976.1
22.258695970895086	-0.8784610380530946	-1	0.0	CP056977.1
-12.248929415439381	-11.944060989937016	27	0.6578670384355291	CP056978.1
-8.077691619829983	18.664122773964305	4	0.5785770730812118	CP056979.1
-23.003313577202096	-22.226234384233635	14	0.9019214427063222	CP056980.1
23.970112451607147	-31.654722421833544	2	0.9163156772686153	CP056981.1
-22.13569317249243	-21.18130925694382	14	0.9318375289637616	CP056982.1
-35.971401556264034	-0.6866453897911764	7	1.0	CP056984.1
-15.264656965832506	-45.86658808499951	1	0.4902199172310816	CP056986.1
26.827057928915007	10.528821796175453	-1	0.0	CP056987.1
-38.415964171376565	-10.781198689527795	-1	0.0	CP056988.1
-28.19019405205091	-9.721988964108846	21	0.6993770739672879	CP056989.1
-39.57885057671855	-1.3617237510021465	7	0.479723064879986	CP056990.1
-2.567881298180618	-15.052709516822125	-1	0.0	CP056992.1
-3.4579867015592676	-10.567481831375806	30	0.6251897393094443	CP056993.1
-17.721287211798206	-19.797993344304928	-1	0.0	CP056994.1
-41.202499495629475	-5.204130846458932	7	0.2125383923375245	CP056995.1
-3.45882885583869	-10.56861237504026	30	0.6254325774955463	CP056999.1
-17.732798592580544	-19.79450006955823	-1	0.0	CP057000.1
-3.459367108273539	-10.568444157176197	30	0.6252937973621018	CP057004.1
-17.732798592580544	-19.79450006955823	-1	0.0	CP057005.1
-12.952879117399393	-46.93008455345407	1	1.0	CP057008.1
-21.206284580509493	-24.651127364222347	14	0.6727369878086867	CP057009.1
15.968400996019799	20.60673546117119	-1	0.0	CP057011.1
31.218655378869013	11.252024555400984	39	0.6034987381343635	CP057013.1
15.968400996019799	20.60673546117119	-1	0.0	CP057019.1
15.968400996019799	20.60673546117119	-1	0.0	CP057021.1
26.404864880690475	12.06519735787614	-1	0.0	CP057029.1
-44.14429276368531	-22.167706071125746	12	0.8360389142469948	CP057030.1
0.3399801918866716	-2.993300034945692	-1	0.0	CP057032.1
32.46348161636111	11.837535414570208	39	0.6014674714204866	CP057039.1
15.922006176609864	20.67205707947849	-1	0.0	CP057042.1
-41.267782439457505	-4.109081181370425	7	0.25352383860445155	CP057044.1
30.834582091614312	14.724115131420051	39	0.9907993411652113	CP057046.1
8.912565044487216	-27.780697036423966	8	1.0	CP057047.1
-9.179626549040298	8.332134726797989	17	1.0	CP057048.1
-34.00107361236732	-11.827744734679644	-1	0.0	CP057049.1
-33.94826054534448	-11.882421045469107	-1	0.0	CP057054.1
2.1647636377103203	-8.67921350157992	-1	0.0	CP057056.1
8.912565044487216	-27.780697036423966	8	1.0	CP057059.1
-9.179626549040298	8.332134726797989	17	1.0	CP057060.1
-33.993607901290936	-11.841762649181687	-1	0.0	CP057061.1
-41.267782439457505	-4.109081181370425	7	0.25352383860445155	CP057065.1
9.477187592112454	-35.435737449498006	-1	0.0	CP057073.1
-21.64895934514462	-18.648322731912753	14	0.42145820598906003	CP057074.1
22.8600955707411	-4.568463165388641	38	0.39706489719641797	CP057076.1
17.983415678497096	10.515218021146737	-1	0.0	CP057078.1
-7.3178860605859715	4.133319644831311	15	0.3301765169602	CP057079.1
-43.68994149259488	-17.475408084524172	12	1.0	CP057080.1
-44.61520108339772	-19.699918722278937	12	1.0	CP057081.1
-28.418455938183264	-9.167989361941437	21	0.7624920811672266	CP057082.1
-41.32430501187633	-4.08522874866193	7	0.2508167287676393	CP057083.1
-22.753592541348752	-27.15463553820853	-1	0.0	CP057084.1
31.292244525606772	14.216726358439487	39	1.0	CP057086.1
21.583044644580617	7.576981033347442	-1	0.0	CP057088.1
-14.345800376093095	-12.458049484432873	27	0.9777210743528366	CP057089.1
26.083405234790018	3.5469520130108068	-1	0.0	CP057091.1
7.428372715644852	-1.3013825698607895	-1	0.0	CP057092.1
32.47193136614787	14.175744782548145	39	0.7985524867738552	CP057110.1
-42.53573500419107	-20.411372093759816	12	1.0	CP057111.1
32.48277069545773	14.074782553380114	39	0.7862423720953503	CP057113.1
-23.20488480017394	-20.727851914663393	14	0.7158066855872678	CP057114.1
-23.20488480017394	-20.727851914663393	14	0.7158066855872678	CP057118.1
30.8757138331498	9.433052060374306	-1	0.0	CP057120.1
28.953506070405787	4.901759103791212	40	0.6333301123805508	CP057121.1
-21.705076813356904	-23.873757459080583	14	0.785133434394265	CP057122.1
32.53462195264996	13.572716311574293	39	0.769244749523798	CP057124.1
11.355359327626942	-40.66687455488802	6	1.0	CP057127.1
32.26363217287731	9.480550715706702	-1	0.0	CP057128.1
31.688765351080217	13.980830696336305	39	1.0	CP057130.1
-41.42583757309625	-20.877056478266475	12	1.0	CP057131.1
-41.89862499006143	-20.557492173275282	12	1.0	CP057132.1
2.2414844582967364	35.55073171706043	10	0.5368706827590626	CP057134.1
30.446285925896852	6.124683610031425	-1	0.0	CP057135.1
31.665202155592276	13.982493225808936	39	1.0	CP057140.1
31.21870054908645	11.252033675647919	39	0.60349361363288	CP057142.1
30.438143522891096	0.889182239678264	-1	0.0	CP057145.1
14.704651753921341	8.257958021154078	33	0.7967288842539281	CP057153.1
12.909521166957253	0.797149273587827	33	0.938234172876496	CP057155.1
23.56771198084698	6.574711826836336	-1	0.0	CP057156.1
-9.1377857095739	8.353892907516263	17	1.0	CP057157.1
-44.13637242824872	-22.155771273017564	12	0.839776963073552	CP057158.1
-29.591063275325805	-13.837219414376833	20	0.6975237318042253	CP057159.1
-14.542903777947423	10.483229778322642	16	0.706535056286174	CP057161.1
34.62694476423859	1.2056033975973048	40	0.6776407106210973	CP057164.1
-36.861632570964474	-0.7383525027572895	7	0.9577718305069978	CP057165.1
-21.9179114708512	-25.46678804225024	14	0.5746067302763588	CP057169.1
1.0611168351807492	-28.30450261128659	9	0.7294497195728775	CP057172.1
-21.64552359599086	-18.629130678798173	14	0.41886951651333537	CP057174.1
27.139674476417287	1.3123978503549223	-1	0.0	CP057177.1
35.294892828466594	1.9046262815496466	-1	0.0	CP057179.1
28.723231637112843	2.836968760619212	-1	0.0	CP057180.1
-27.649744900251665	-13.578576946625558	20	0.5076949626677905	CP057181.1
-29.135015866586503	-6.253346416065505	-1	0.0	CP057182.1
-36.44455359893851	-1.130037988747099	7	1.0	CP057183.1
30.81433945505055	11.82698726930963	39	0.6473887443733852	CP057187.1
31.130655041884182	11.419266867731201	39	0.6447177850955838	CP057191.1
40.7391257854312	8.288372256305099	35	1.0	CP057193.1
12.21994416256889	10.542969060019896	-1	0.0	CP057195.1
0.8593174709699076	-8.352330883135057	-1	0.0	CP057196.1
-43.39474350402861	-19.637184578152787	12	1.0	CP057197.1
-33.06231491962264	-16.18107259811496	-1	0.0	CP057198.1
-32.9298397383278	-16.155370488531375	-1	0.0	CP057199.1
32.51658000050936	14.099391423225024	39	0.7901421398597662	CP057201.1
3.036946438635283	31.456885914638242	-1	0.0	CP057202.1
-23.20488480017394	-20.727851914663393	14	0.7158066855872678	CP057203.1
29.357408713236893	6.910947540662704	-1	0.0	CP057205.1
18.537417876274834	9.707566525755345	-1	0.0	CP057206.1
31.15483362034759	11.387776779340655	39	0.6381006707874152	CP057224.1
30.986103849015205	9.50893386995092	-1	0.0	CP057226.1
-30.55357144921191	-9.996286752626867	21	1.0	CP057227.1
-29.135151317487846	-6.265783193629618	-1	0.0	CP057228.1
30.978510802285122	9.480366999582296	-1	0.0	CP057235.1
-10.100703646599472	2.1926732713026222	15	1.0	CP057236.1
-41.24312836414182	-20.011445805815747	12	1.0	CP057237.1
2.2947719647697697	-10.891361965722464	-1	0.0	CP057248.1
11.510197173850727	-40.687048573215506	6	1.0	CP057251.1
31.66447321640918	14.319829513117972	39	1.0	CP057252.1
31.691978349251148	13.953284662689848	39	1.0	CP057255.1
2.288383852369768	-10.894180751454789	-1	0.0	CP057260.1
-20.970290442343686	-20.327223807342204	14	0.6417570215501623	CP057261.1
2.288493915758358	-10.894542062431407	-1	0.0	CP057263.1
-22.73737869987076	-20.73053256453517	14	0.7683695613145793	CP057264.1
-2.9721540633358514	-7.3000202169833655	-1	0.0	CP057268.1
-24.310888521400628	-23.14726574146753	14	0.7515667582651444	CP057269.1
-2.9996217121688717	-7.293725239821738	-1	0.0	CP057271.1
-24.310888521400628	-23.14726574146753	14	0.7515667582651444	CP057272.1
40.78759217410979	8.310800960745585	35	1.0	CP057274.1
-1.7570908399400555	44.36371186793781	10	1.0	CP057275.1
2.272224668644223	-10.858727516941375	-1	0.0	CP057278.1
-20.971079120943134	-20.332346640282378	14	0.6434709431133119	CP057279.1
-23.952035189735	-22.14028277536848	14	0.757986435193587	CP057280.1
-14.497659865785776	-44.61125528123243	1	0.42345512615431585	CP057282.1
-44.01448410597965	-16.165455306397277	12	1.0	CP057285.1
-26.35331484052997	-16.131672252834694	-1	0.0	CP057286.1
-1.125145369473215	-28.375627482506587	9	0.4689474929759321	CP057289.1
-44.011885846041054	-16.163742777561893	12	1.0	CP057291.1
-26.3562239099016	-16.125475500915577	-1	0.0	CP057292.1
-4.809839691849394	43.04046304459122	10	0.8888444723089366	CP057294.1
15.35310120885875	7.626816695714545	33	0.9914078334988525	CP057295.1
24.791371135706132	3.1972051007290316	-1	0.0	CP057296.1
18.013279970276216	10.537525695403076	-1	0.0	CP057297.1
-7.133067735016381	-16.336906333110253	-1	0.0	CP057298.1
-27.597235161469044	-7.9080259326396725	-1	0.0	CP057299.1
-43.59766187854982	-17.189923488258483	12	1.0	CP057300.1
-43.741508693877314	-16.335262907685646	12	1.0	CP057301.1
-4.81067077337399	43.040555030803674	10	0.8891588660235638	CP057303.1
-7.13326971993034	-16.336704486460246	-1	0.0	CP057307.1
-27.59488095633313	-7.904164256564904	-1	0.0	CP057308.1
-43.590886335079176	-17.211010192278916	12	1.0	CP057309.1
-43.741508693877314	-16.335262907685646	12	1.0	CP057310.1
8.236952132571664	32.50619499704845	13	0.399779301694821	CP057335.1
-41.12019645836491	-19.442080034267466	12	1.0	CP057338.1
-41.12076825073246	-19.448613302664327	12	1.0	CP057351.1
-30.656464068577876	-8.909244576091833	21	1.0	CP057355.1
-13.95736879992134	-25.38092662669089	11	1.0	CP057366.1
-20.384598293436117	-22.668912719863847	14	0.7679144011272747	CP057367.1
35.60146900267761	0.8676220116519344	40	0.6055663168181555	CP057369.1
-9.06565901307447	0.7615585551277357	15	0.6186717604010095	CP057370.1
14.050723098218777	13.162449092962722	-1	0.0	CP057372.1
-7.729216846232754	-14.587573638312614	-1	0.0	CP057373.1
-40.53349426975104	-21.899757692275738	12	1.0	CP057374.1
23.90937454435463	-31.27471461381693	2	0.8047996423551559	CP057375.1
-29.49999296829658	-14.14068148986137	20	0.8386158032207639	CP057376.1
-4.8973091895683485	-6.096459044926054	-1	0.0	CP057379.1
-0.4593237196466573	-29.58025062061877	9	0.6670131859640275	CP057381.1
-20.384598293436117	-22.668912719863847	14	0.7679144011272747	CP057383.1
-3.458893823218845	-10.568657033392958	30	0.6254372616938204	CP057386.1
-41.202499495629475	-5.204130846458932	7	0.2125383923375245	CP057388.1
-41.202646504017764	-5.203877899013075	7	0.2125424794879457	CP057394.1
-15.18542129696039	-45.901101008601195	1	0.505507431521309	CP057397.1
46.92564700869644	9.006188085812655	34	0.7193684681266936	CP057398.1
8.33134179308352	32.344349133985176	13	0.39627015316383263	CP057399.1
-5.0561920516776	42.32468531079307	10	1.0	CP057400.1
-40.54609742452433	-16.918812195063808	12	1.0	CP057401.1
-6.981986218037556	36.61712026269237	10	1.0	CP057403.1
21.36004212379685	7.567330300402395	-1	0.0	CP057404.1
12.417639955849515	13.234004016567331	-1	0.0	CP057405.1
-42.086169650265255	-20.044464495912948	12	1.0	CP057406.1
-31.262282154166133	-10.210743207750724	21	0.9885358501704583	CP057407.1
-12.27425671926227	-11.956331955147485	27	0.6660433397477064	CP057409.1
12.653158156686082	-1.3700886166888604	33	0.744962852145276	CP057411.1
-7.289142167052658	4.1455501748797365	15	0.32672895761263243	CP057412.1
-28.042047802120948	-9.313587996834036	21	0.6817754267383693	CP057413.1
-40.33929839644159	-22.06467104134148	12	1.0	CP057414.1
-43.66932551852375	-16.711358538822246	12	1.0	CP057415.1
-22.762351471670748	-27.148817948523945	-1	0.0	CP057416.1
1.0602614082886048	-28.18189050693208	9	0.7000414914497678	CP057418.1
4.6018667960559645	0.5935210665134596	-1	0.0	CP057419.1
1.0565513578337509	-28.12222169323339	9	0.6735510958151022	CP057421.1
37.208084803990175	6.93260150080712	-1	0.0	CP057424.1
-40.54459961672475	-16.923416148276836	12	1.0	CP057425.1
-5.004874158277398	19.476647096684257	4	0.18630188107758086	CP057426.1
-31.915901634363387	-12.377225326008409	-1	0.0	CP057427.1
32.006963065742	12.985675412564332	39	0.8709825271982249	CP057442.1
-9.981461674585885	2.7833178892253763	15	1.0	CP057443.1
31.075248607188527	13.63577904438799	39	1.0	CP057445.1
1.8020673845162478	-28.798253447128847	9	0.81802521202835	CP057446.1
31.106414133807622	14.236204775213352	39	1.0	CP057448.1
-40.94049047252391	-18.082864235775727	12	1.0	CP057449.1
-6.341989863551599	38.507343661338346	10	1.0	CP057452.1
-30.609391733729957	-9.63141537976654	21	1.0	CP057454.1
30.85821251740685	14.918575736197374	39	0.9723823960595509	CP057456.1
-41.348838597890776	-21.04110855535561	12	1.0	CP057457.1
13.356300090173438	13.451383440948295	-1	0.0	CP057466.1
-33.94797207473824	-11.87167876562279	-1	0.0	CP057467.1
30.892451090233905	14.777445238804066	39	0.9951259880754288	CP057469.1
30.69828096943889	11.665223181576065	39	0.6014674714204866	CP057471.1
-9.765607845970841	2.650597334990769	15	1.0	CP057472.1
31.93024813069752	14.848449599264296	39	0.9929541724223974	CP057474.1
2.1929353185442144	-30.14206149623146	9	0.9557195144995436	CP057476.1
13.417422014264748	13.51015755674499	-1	0.0	CP057477.1
-36.71695212495336	26.611897747567138	3	0.9391366475989283	CP057478.1
31.765251297200685	13.943413683724208	39	1.0	CP057480.1
31.15167347096427	11.4885932196444	39	0.6193260778879635	CP057486.1
30.878281722539565	9.388961629686875	-1	0.0	CP057488.1
-9.793697127417353	2.560010171344735	15	1.0	CP057489.1
-29.13378052870809	-6.234701027362192	-1	0.0	CP057490.1
31.073084945302696	9.587716156328637	39	0.5526277288783256	CP057494.1
-41.40651271444979	-22.28987498923649	12	1.0	CP057495.1
24.305482704677416	-30.997937215774552	2	0.9401393995237632	CP057496.1
25.635640376930283	-30.51520356406744	2	0.5295241995510276	CP057497.1
21.22159510294883	1.4991747084799076	-1	0.0	CP057501.1
4.783867099886567	2.2126385456539532	-1	0.0	CP057502.1
4.672960185356364	2.1738368470888774	-1	0.0	CP057503.1
31.165294196435582	11.515848657746908	39	0.6298188935531299	CP057508.1
-12.25542262633287	-11.93626811008509	27	0.6605898940395877	CP057511.1
-41.12076194033956	-19.448611158097908	12	1.0	CP057514.1
-30.19009858891322	-9.431563464657437	21	1.0	CP057515.1
29.430151090013638	6.727608105259312	40	0.586267138764646	CP057517.1
-41.12015489037193	-19.445779964258605	12	1.0	CP057518.1
-30.183838223646376	-9.43369294871214	21	1.0	CP057519.1
8.182986911731806	-27.22012968454959	8	1.0	CP057521.1
31.330680158006608	13.356240473802991	39	1.0	CP057522.1
30.680615827300965	11.808888770816194	39	0.6139216044146367	CP057524.1
-2.3120027076520437	37.20588052403828	10	0.8866288516701856	CP057526.1
-35.25635133667973	26.217935461944407	3	0.8987051855615206	CP057528.1
-14.174220825391638	10.88392380160789	16	0.760210907325299	CP057529.1
-41.12080056297757	-19.423705962763645	12	1.0	CP057530.1
-30.796384373864353	-12.538504536827745	-1	0.0	CP057531.1
28.64238351808397	-31.46597412413265	2	0.47790356545525314	CP057532.1
23.28318677372712	-32.25883062154584	2	0.6459951566571009	CP057533.1
-38.38598359115801	-2.364329640403178	7	0.3842415644210775	CP057534.1
-41.12076194033956	-19.448611158097908	12	1.0	CP057537.1
-30.19022895508939	-9.43134737090559	21	1.0	CP057538.1
-5.426447770852217	41.28379104811836	10	1.0	CP057540.1
29.792508679304852	5.0413597155365535	40	0.7236921150123693	CP057541.1
-40.27125560190538	-20.762177994177858	12	1.0	CP057542.1
23.87839809083131	-31.184163591565444	2	0.750626961952069	CP057543.1
-29.7217385201804	-8.857352526652406	21	0.9015431651577712	CP057544.1
29.440297259251775	5.033195677652001	40	0.7015492193263557	CP057547.1
-14.175616542434588	10.887585900017774	16	0.7618335234589227	CP057549.1
-30.79637021367998	-12.538504278802408	-1	0.0	CP057551.1
-38.38598359115801	-2.364329640403178	7	0.3842415644210775	CP057554.1
-30.19022895508939	-9.43134737090559	21	1.0	CP057558.1
11.549591905678845	-40.63864793708958	6	1.0	CP057560.1
8.182986911731806	-27.22012968454959	8	1.0	CP057572.1
-33.947879591497475	-11.87158672269529	-1	0.0	CP057573.1
31.68909956614535	14.053413989930542	39	1.0	CP057575.1
-33.94950976804839	-11.891894808191957	-1	0.0	CP057576.1
32.45790552761748	11.840312749106626	39	0.6032552912277537	CP057578.1
-15.00518934478879	11.767017815352018	16	0.5769570852794351	CP057579.1
13.298139685700777	13.461470461505906	-1	0.0	CP057581.1
13.045278069391935	13.391992343573044	-1	0.0	CP057583.1
-33.949369832139446	-11.89179900250771	-1	0.0	CP057586.1
31.697171861737743	14.328287802340956	39	1.0	CP057590.1
-9.607269518786326	41.21142453061052	10	0.6410431037124036	CP057591.1
8.182986911731806	-27.22012968454959	8	1.0	CP057592.1
-33.94785113557133	-11.87154950776282	-1	0.0	CP057593.1
30.8603942731349	14.883188928814194	39	0.982952337340138	CP057595.1
-41.37575840305553	-21.04632964378091	12	1.0	CP057596.1
30.89202548917554	15.94113974817553	39	0.6207991438573562	CP057598.1
-33.947900231443995	-11.871599995798034	-1	0.0	CP057599.1
19.708053819286192	7.311530790784607	-1	0.0	CP057601.1
-29.59100243436207	-13.837193887870523	20	0.6975016066955019	CP057602.1
32.53603380574097	13.571889805817642	39	0.7683383789097308	CP057604.1
31.21870054908645	11.252033675647919	39	0.60349361363288	CP057606.1
31.766105186812087	14.285298062734118	39	1.0	CP057616.1
31.074621029466456	13.637305529333037	39	1.0	CP057618.1
-28.611292234461047	-15.211581138926615	20	1.0	CP057619.1
30.806971583140246	14.941222234436731	39	0.9373211831395347	CP057622.1
1.801647198896278	-28.861227516602824	9	0.8468333807247845	CP057623.1
-40.32973328560651	-22.00283259109615	12	1.0	CP057624.1
-33.94788580443932	-11.87164596086292	-1	0.0	CP057625.1
31.06426062100437	14.287575482559301	39	1.0	CP057627.1
-41.44342242601223	-20.966046974823893	12	1.0	CP057628.1
-33.61124148797134	-14.127004534560571	-1	0.0	CP057629.1
-7.297316583409763	35.278007177441815	10	0.7894371342834056	CP057635.1
31.636780350992705	14.006005285353298	39	1.0	CP057637.1
30.8525404029503	9.412018381774102	-1	0.0	CP057641.1
24.30159407165611	-30.889221597065447	2	0.8378352193516383	CP057642.1
30.98508325210906	9.499903176094005	-1	0.0	CP057644.1
12.25044841074245	10.43239658129893	-1	0.0	CP057646.1
29.444055662624237	6.666490283862642	40	0.5864610450256309	CP057647.1
-33.010827655206974	-16.424267773993222	-1	0.0	CP057648.1
28.918810618609353	4.909365542385419	40	0.6459831880908434	CP057651.1
-41.12761986379305	-19.426245984324055	12	1.0	CP057652.1
-30.9286278093255	-9.74761946291424	21	1.0	CP057653.1
24.276493646060004	-31.4966424457482	2	1.0	CP057654.1
-22.620074963291383	28.410443664203292	-1	0.0	CP057655.1
30.969632264962218	9.486586332777781	-1	0.0	CP057661.1
24.297519378683013	-30.97852631835241	2	0.9165889091101214	CP057662.1
40.61602484189545	6.1273777446780215	35	0.6100383303277201	CP057666.1
-41.11818413811502	-19.45331489173967	12	1.0	CP057667.1
23.917834323672157	-31.28527824278712	2	0.8124789621819788	CP057668.1
29.978724508298104	6.618042877389107	-1	0.0	CP057670.1
-41.10235114359587	-19.450368144318322	12	1.0	CP057671.1
24.291978360966088	-31.006031544685452	2	0.940991649294915	CP057672.1
31.221862941994836	11.281832437495586	39	0.5991871624234546	CP057674.1
-42.492926682122565	-20.431009720358094	12	1.0	CP057675.1
-31.461672187403884	-10.244356782429087	21	0.9403224714734323	CP057676.1
-30.554157394020155	-9.996416524388335	21	1.0	CP057679.1
-29.135105058816986	-6.265909026686198	-1	0.0	CP057680.1
11.885946358694147	-41.226717170247944	6	0.9921701787526928	CP057685.1
-21.231018072864984	-22.285851541020875	14	1.0	CP057687.1
-0.9133856275306613	-29.60645351156106	9	0.5342098511606341	CP057689.1
32.441849213324474	9.082620586254984	-1	0.0	CP057691.1
47.3701045694404	9.34525578342643	34	0.64894829397825	CP057694.1
-3.8879070541976395	41.816077255942204	10	1.0	CP057695.1
43.93549669745208	10.918154000755713	34	0.6876804234837708	CP057697.1
-0.4280775732332833	42.3361861049267	10	0.9417232437424721	CP057698.1
30.675243074386543	2.1756752231861074	40	0.6931439129764569	CP057699.1
23.381166173764456	-30.077095971588978	2	0.3950930398101724	CP057700.1
-22.968082590230228	-22.203773421508075	14	0.9331492924797516	CP057701.1
-21.624289141089523	-23.422677588674812	14	0.7772845838968145	CP057702.1
33.54911217456809	5.224855798124021	-1	0.0	CP057706.1
-34.91294634525744	26.59246780724919	3	0.7993309542129419	CP057707.1
-14.200907392010839	10.86936526804847	16	0.7672046777833168	CP057708.1
24.220762559757137	-32.635409890796296	2	0.7437950031102436	CP057710.1
-9.176275993362244	18.574955927331356	4	0.9986835316373772	CP057711.1
-36.81079314708609	-0.42488555629925406	7	0.9713579018045957	CP057712.1
8.670256038007919	-15.128135409921997	-1	0.0	CP057715.1
-2.541354708403028	-21.22355292765343	-1	0.0	CP057716.1
-36.36133137116968	-13.42064391491102	18	1.0	CP057719.1
-13.723261397490107	-45.2518658487977	1	0.6454326093140426	CP057726.1
5.947434739464566	-24.639063837211843	-1	0.0	CP057727.1
-44.03286528850203	-16.139685614431375	12	1.0	CP057728.1
-13.725387457966729	-45.411981793198905	1	0.7160657744745292	CP057730.1
-13.688942143909212	-45.28738577059638	1	0.667416748147029	CP057732.1
-0.8389149764629111	-31.845978929459353	9	0.36816170408213883	CP057733.1
25.587494114931683	2.9754870950044263	-1	0.0	CP057734.1
-5.044774875561106	35.97952197275182	10	1.0	CP057735.1
-40.569393158556316	-21.874227756202437	12	1.0	CP057736.1
-25.675564244622223	-6.442080235168904	-1	0.0	CP057737.1
7.1017538997877665	-28.080534410126432	8	0.8337734687143895	CP057742.1
-40.57532473656317	-21.872965851769003	12	1.0	CP057744.1
-25.676354404220564	-6.443260380960408	-1	0.0	CP057745.1
7.1017538997877665	-28.080534410126432	8	0.8337734687143895	CP057755.1
-40.546527151275825	-21.922304830620426	12	1.0	CP057757.1
-25.674367262290982	-6.439613172884003	-1	0.0	CP057758.1
25.587307589303254	2.9751553570178353	-1	0.0	CP057762.1
7.100028221371348	-28.064270598986596	8	0.8390607770164459	CP057763.1
-25.68688843115728	-6.439070864310503	-1	0.0	CP057766.1
-33.06232107586789	-16.18108316982535	-1	0.0	CP057770.1
-33.010827655206974	-16.424267773993222	-1	0.0	CP057771.1
-2.3144417221851965	37.211736225768476	10	0.887670419269996	CP057774.1
29.55949558115315	6.368063754936622	-1	0.0	CP057775.1
-41.120750972550205	-19.448596700883872	12	1.0	CP057776.1
29.24395402504942	5.897806953880143	-1	0.0	CP057779.1
39.71053142108763	16.130472716400828	-1	0.0	CP057780.1
-41.1005354251875	-19.444701600844944	12	1.0	CP057781.1
12.242216704278388	10.494470145547103	-1	0.0	CP057785.1
14.92970237119784	8.576841855142057	-1	0.0	CP057786.1
-33.06232107586789	-16.18108316982535	-1	0.0	CP057787.1
-33.01465619222865	-16.4083914762101	-1	0.0	CP057788.1
-32.9298397383278	-16.155370488531375	-1	0.0	CP057789.1
43.47209939185919	7.632580997153672	-1	0.0	CP057791.1
-9.120853927456045	18.081955655040392	4	0.6835304867400719	CP057793.1
27.521295457732197	-31.99771817375537	2	0.4208082451771903	CP057794.1
45.76604144914869	11.066380719529976	34	0.6054458177454631	CP057797.1
11.517580952880737	-40.86932692117999	6	1.0	CP057798.1
-0.889060967692586	-29.00391451908369	9	0.5632512105635746	CP057799.1
30.462944412663386	0.9004549925291765	-1	0.0	CP057800.1
-28.73073954198468	-15.387552712204076	20	1.0	CP057801.1
2.1408732618768207	-26.374377627085508	9	0.31370269404594975	CP057803.1
19.924073054943094	1.4479833157129853	-1	0.0	CP057805.1
-33.02757021018039	-12.160506579260076	20	0.5114680243771302	CP057807.1
-11.11781370766079	2.0312406377058685	15	0.7003317266325213	CP057810.1
-33.05414438430025	-12.163912130741348	20	0.5114680243771302	CP057811.1
-28.73073954198468	-15.387552712204076	20	1.0	CP057817.1
43.472120099761085	7.6326684563041045	-1	0.0	CP057819.1
15.889087635657212	-7.353268334343284	37	0.38134247995128645	CP057820.1
-9.41485712712856	18.070190746663663	4	0.7005641209762821	CP057821.1
19.903807420861565	1.467895297045652	-1	0.0	CP057827.1
-41.45572646221283	-18.791205010146985	12	1.0	CP057828.1
30.85611385366294	16.23078779028067	39	0.5458434250118902	CP057830.1
8.182532416036938	-27.22633350877842	8	1.0	CP057832.1
30.85910333870475	12.913152929340395	39	0.7869208110072553	CP057835.1
-37.77589139051436	-12.41729129512802	18	1.0	CP057836.1
27.965165925622376	-32.51637183537448	2	0.41806907510169605	CP057837.1
39.62524877515999	-12.306777485477546	-1	0.0	CP057840.1
41.937586323349045	6.024828460883921	35	0.5673230708780882	CP057844.1
0.6212933824192323	-28.89680847126266	9	0.7780228333459017	CP057845.1
-3.8881268346916134	41.815493086757556	10	1.0	CP057846.1
-40.26575488559112	-22.074379631892988	12	1.0	CP057847.1
23.909874372741417	-31.255153231295445	2	0.8041358874342031	CP057848.1
41.937586323349045	6.024828460883921	35	0.5673230708780882	CP057850.1
0.6212933824192323	-28.89680847126266	9	0.7780228333459017	CP057851.1
23.909874372741417	-31.255153231295445	2	0.8041358874342031	CP057853.1
0.6212933824192323	-28.89680847126266	9	0.7780228333459017	CP057856.1
-3.884632300627284	41.819486605154125	10	1.0	CP057857.1
-40.285051947764146	-22.05518464864821	12	1.0	CP057858.1
23.909874372741417	-31.255153231295445	2	0.8041358874342031	CP057859.1
-7.891435954291147	-15.845866216037509	-1	0.0	CP057862.1
13.335584317064388	13.412027544856707	-1	0.0	CP057870.1
-40.88178265145852	-18.299988711714676	12	1.0	CP057871.1
-29.769751504118044	-8.877735044939282	21	0.9308943911858458	CP057872.1
31.345358602642936	14.285986145511625	39	1.0	CP057874.1
1.105058857853388	-29.04259624907428	9	0.9936734813135101	CP057875.1
31.755859264245103	13.978268894431974	39	1.0	CP057877.1
30.91611180902328	13.648296434969142	39	1.0	CP057880.1
31.826899786902395	12.51568195142817	39	0.7868894091133342	CP057883.1
-5.940832315520967	40.22479962981164	10	1.0	CP057884.1
30.731066303606646	14.492826911717408	39	1.0	CP057886.1
-33.94778145238377	-11.879749611292231	-1	0.0	CP057887.1
-33.947952546017405	-11.871675494071505	-1	0.0	CP057890.1
35.02483481895677	-0.3482624627217106	-1	0.0	CP057892.1
30.37598514758587	8.755960805382081	-1	0.0	CP057902.1
3.0734712720494346	31.324765199852905	-1	0.0	CP057903.1
-9.82116954703271	2.6106017663593937	15	1.0	CP057904.1
31.131861309117973	11.418684672822593	39	0.6446083994955122	CP057907.1
-6.366431231826792	37.97970378178688	10	1.0	CP057908.1
-30.65653987833937	-8.909249502692385	21	1.0	CP057910.1
-9.822136107944313	2.612864392672553	15	1.0	CP057914.1
28.935883924409854	10.28343042247857	-1	0.0	CP057923.1
-4.76322804255498	40.86002628131235	10	1.0	CP057924.1
-41.442579317714056	-20.878880912492974	12	1.0	CP057925.1
-44.13613341128931	-22.1582060596841	12	0.8396669091083138	CP057926.1
26.404696917651094	12.065219373659545	-1	0.0	CP057928.1
-44.134453730743566	-22.159485710177325	12	0.8401572972935692	CP057929.1
31.756120734714525	14.030783672554742	39	1.0	CP057931.1
28.844785236289436	10.224453522329398	-1	0.0	CP057933.1
-42.48087563188662	-22.455622488716003	12	1.0	CP057935.1
1.922148526666262	-28.7348399386074	9	0.7812635853671223	CP057937.1
-9.792815259206622	2.5633070376986202	15	1.0	CP057938.1
-22.909628876687204	-20.05069268007073	14	0.567992680444949	CP057940.1
28.828163638712848	10.236326280765594	-1	0.0	CP057943.1
-6.949312567318901	37.159928539312475	10	1.0	CP057944.1
-44.14054914563226	-22.164515054641683	12	0.8376068418012333	CP057945.1
26.404864880690475	12.06519735787614	-1	0.0	CP057947.1
-36.22539893652514	27.045979873362292	3	0.9989973171113206	CP057948.1
-44.14116074493819	-22.163517067703857	12	0.8374723704861938	CP057950.1
-35.857964351023774	27.369638140895177	3	0.9989973171113206	CP057954.1
24.22753619351531	-32.14076387081407	2	0.9761771616294291	CP057955.1
30.50219181601194	14.243422805209153	39	1.0	CP057958.1
28.955520904148624	10.280645966687572	-1	0.0	CP057960.1
31.742481586158547	14.031744888878055	39	1.0	CP057963.1
-39.552281952908324	-21.35211509151016	12	1.0	CP057966.1
31.725958702510983	13.867582263155589	39	1.0	CP057968.1
26.770926451402886	2.1982219169562196	-1	0.0	CP057969.1
31.854128046947345	13.503203767057304	39	1.0	CP057971.1
-4.835798100370204	37.5356330322718	10	1.0	CP057972.1
32.454940161850814	9.284546753345541	-1	0.0	CP057974.1
1.0965182861864649	-29.81633501225754	9	0.9704096827137848	CP057976.1
12.358132907280401	32.68866511008922	13	0.9540809149575473	CP057977.1
31.69166761764682	13.98297235516453	39	1.0	CP057979.1
16.65219987810138	8.65584528277595	33	0.7287835607956636	CP057981.1
14.933226366242843	8.57396301665525	-1	0.0	CP057982.1
16.637072823645127	8.648006344970716	33	0.7293577775402956	CP057984.1
-41.267782439457505	-4.109081181370425	7	0.25352383860445155	CP057986.1
-7.145207794138335	39.38707803674937	10	1.0	CP057998.1
-9.201458064173329	8.355755624298794	17	1.0	CP057999.1
23.872339491543237	-31.182516234443757	2	0.7479551605543912	CP058000.1
-9.246642876465213	22.233752914099963	4	0.25297051004387244	CP058001.1
31.14713915916024	13.440814623812715	39	1.0	CP058005.1
29.330019814521357	4.849532148525373	40	0.6468194671731059	CP058008.1
4.564826002961579	0.7092500281677949	-1	0.0	CP058010.1
19.60750879463817	7.286897769195635	-1	0.0	CP058011.1
31.199535479722936	11.614775862735158	39	0.6603325245367655	CP058015.1
-3.2615878174282766	40.14972254553917	10	1.0	CP058016.1
-9.918541172777674	2.545528206653902	15	1.0	CP058017.1
-30.064581617515632	-14.532121696209026	20	0.8040874215130447	CP058018.1
8.267952393783954	-27.23677230492692	8	1.0	CP058021.1
30.86854388241045	9.368530065783016	-1	0.0	CP058024.1
31.132749655436214	11.576243639936742	39	0.6431914789755543	CP058026.1
37.97675574950207	-0.04955063251385583	-1	0.0	CP058028.1
-20.384598293436117	-22.668912719863847	14	0.7679144011272747	CP058029.1
-0.952477357641311	-5.670797168577165	-1	0.0	CP058032.1
-14.640439664567346	-25.96502303918438	11	1.0	CP058033.1
-20.38471992970231	-22.66925297158463	14	0.7677263827451397	CP058034.1
-17.72144374134367	-19.796682908846854	-1	0.0	CP058038.1
-17.732798592580544	-19.79450006955823	-1	0.0	CP058043.1
-3.45871970183937	-10.568620288692019	30	0.6254520775764174	CP058048.1
-17.732798592580544	-19.79450006955823	-1	0.0	CP058049.1
-3.459355629048509	-10.568587014108063	30	0.6253426927614711	CP058054.1
-13.76776015786963	-45.2664629946516	1	0.6453550252988055	CP058064.1
26.700556835028504	10.511560107811276	-1	0.0	CP058065.1
5.565697480268539	0.8467770771065473	-1	0.0	CP058066.1
-9.29627310173569	3.0488884404166066	15	1.0	CP058067.1
-4.897734617313303	-6.096674989988131	-1	0.0	CP058068.1
-28.19019405205091	-9.721988964108846	21	0.6993770739672879	CP058069.1
46.623740369440675	6.565930217533235	34	1.0	CP058071.1
46.615253237713915	6.5731402666988386	34	1.0	CP058075.1
31.59401732185591	11.28361023939094	39	0.6012952241165648	CP058081.1
15.934682698496086	8.994229465028317	-1	0.0	CP058082.1
30.374652739251527	8.770390583475834	-1	0.0	CP058084.1
-13.924286727853833	9.322771540135328	16	0.4483627584438989	CP058085.1
30.884538899481303	9.44810625804329	-1	0.0	CP058094.1
23.922586594168003	-31.497631886463594	2	0.8559017108290403	CP058095.1
-41.175594615154026	-19.76256142857205	12	1.0	CP058097.1
-29.135105058816986	-6.265909026686198	-1	0.0	CP058098.1
-41.17309115984267	-19.763655497884322	12	1.0	CP058108.1
-29.135105058816986	-6.265909026686198	-1	0.0	CP058109.1
6.02165222189146	15.54803943585268	25	0.915868998991899	CP058232.1
11.568708238857173	-40.071421647259385	6	1.0	CP058914.1
34.218661195781	1.5209902773091972	40	0.6776407106210973	CP058915.1
-0.4726883295789803	-7.395215999278713	30	0.5307703085948738	CP058916.1
41.97737227811881	5.818874546428392	35	0.6083482546919391	CP059905.1
-1.4504184015189465	46.79158811743377	10	1.0	CP059906.1
39.49869728739446	2.9540832293858217	-1	0.0	CP059923.1
-1.4137688980532417	46.65809605354751	10	1.0	CP059924.1
38.79790778772136	6.017647337271287	-1	0.0	CP059926.1
31.788188639975136	-0.36647265012959307	-1	0.0	CP059927.1
-14.040311994339909	9.819437464037563	16	0.5954837594502264	CP059928.1
-5.194705670556657	-14.882444970244142	30	0.557271479405599	CP059930.1
46.64634343208773	6.561721886382034	34	1.0	CP059945.1
11.962075665316414	-39.60129793221316	6	0.6749760975937663	CP059946.1
32.56549838015022	-7.277133898921219	31	0.46167807721307036	CP063712.1
-43.489797495890876	-19.921753315978354	12	1.0	CP063714.1
28.53128122573042	1.8547374921688378	-1	0.0	CP063715.1
25.511120675765703	-31.698669473246174	2	0.8584989196805747	CP063716.1
35.521024218846804	0.8129878135313542	40	0.6340404731532073	CP063717.1
1.3844969696741372	-28.954985976831225	9	0.9390349169560956	CP063718.1
-11.95409565376697	-45.45230356605287	1	0.6820486434627078	CP063719.1
-14.341239795564979	10.717069259370064	16	0.7672046777833168	CP063721.1
-46.58229946933452	-18.101118729537404	12	1.0	CP063723.1
11.189261272800898	32.497811953729865	13	0.5148830654980867	CP063724.1
-36.129596948866194	-0.6755688159784108	7	1.0	CP063725.1
40.80423542447139	8.266738436579594	35	1.0	CP063726.1
-9.24689118703459	22.22661291866595	4	0.25351329985304855	CP063727.1
-20.788446192100857	-24.51662669181736	14	0.7332202226105297	CP063728.1
-16.79634667449306	20.079089846501667	-1	0.0	CP063730.1
11.147746311439695	32.49327511629308	13	0.5178201790272192	CP063731.1
1.7448437629187514	-28.230720577326398	9	0.6529438475035453	CP063732.1
-40.355334931650475	-22.026567264376368	12	1.0	CP063733.1
-46.619814885162405	-18.12639027598116	12	1.0	CP063734.1
-35.971401556264034	-0.6866453897911764	7	1.0	CP063735.1
-43.59709759622894	-19.694884958252324	12	1.0	CP063737.1
-8.252308862948214	-21.096160247924658	19	0.8102199800612341	CP063738.1
29.00830366057945	10.719974658582215	-1	0.0	CP063740.1
8.029141031177161	32.40542225997192	13	0.36069236046638686	CP063741.1
-22.23529167094199	-22.032173897943846	14	1.0	CP063743.1
0.8101813349034678	-28.463122995626605	9	0.7809944144978838	CP066198.1
-40.331554874167416	-22.048068365698235	12	1.0	CP066199.1
-31.460178391990176	-10.256125347821532	21	0.9441272261621091	CP066200.1
0.7670779125948245	46.588001794653415	10	1.0	CP066201.1
46.23530962457953	3.28165225113334	-1	0.0	CP066202.1
-27.35977935269004	5.400138364831072	5	0.4999393484547381	CP068837.1
-27.44430735263269	5.544481348806759	5	0.47328047133932477	CP068929.1
-13.22572656868385	-47.19949157004057	1	0.9041791888148839	CP070394.1
10.010710619529817	33.38925295030169	13	0.46033765059421383	CP070395.1
10.103685284422603	34.772896529963205	13	0.5139328867381587	CP070396.1
-39.10720675244023	-20.31659358413898	12	0.9144239839770479	CP070397.1
-13.131564457088997	-47.013522585107765	1	1.0	CP070398.1
25.867481224903084	3.7611394374053733	-1	0.0	CP070400.1
-29.895119008682403	-9.045663552011582	21	1.0	CP070401.1
-10.678121800473061	1.4164607462232204	15	0.7042217293225402	CP070402.1
32.94159385144276	15.505498578543211	-1	0.0	CP070404.1
-30.28554386771378	-15.331871430989395	20	0.8161867641038224	CP070405.1
-13.015329521927193	-46.97941502063716	1	1.0	CP070406.1
15.193193518161316	-8.673410513289827	37	0.9187276442469361	CP072912.1
8.34768024352567	15.378912784922726	26	1.0	CP073592.1
8.367373159330741	15.402137671931541	26	1.0	CP073594.1
8.354257078631004	15.388896742779	26	1.0	CP073596.1
8.367778113854886	15.424905110603987	26	0.9833515271724288	CP073600.1
6.276659860801954	15.515270972616186	25	0.7668258053591865	CP073602.1
39.71053142108763	16.130472716400828	-1	0.0	CP073604.1
8.381049420099696	15.430293503244386	26	0.9863654753528789	CP073605.1
-35.24787248173012	26.21542478759508	3	0.8999875070817422	CP073606.1
8.351681350854264	15.387029611153725	26	1.0	CP073608.1
8.346694574576595	15.383862506098957	26	1.0	CP073610.1
-35.24744082214932	26.21662782014501	3	0.9006980941969636	CP073611.1
39.71053142108763	16.130472716400828	-1	0.0	CP073612.1
-36.72292621213546	26.612907213186766	3	0.9354291659168852	CP073614.1
8.368430331866488	15.43553658682696	26	0.9736700523409515	CP073615.1
-14.388866001995268	11.817893589350406	16	0.6458841841561559	CP073616.1
8.351317063250153	15.386683234397584	26	1.0	CP073618.1
8.36863253578591	15.42162912659072	26	0.9870280212050964	CP073620.1
-6.412972090291952	44.76984859317714	10	0.7770286253873264	CP076294.1
-38.72866564643068	-23.0287646112528	12	0.8967709143418767	CP076295.1
-38.60219718402752	-23.089081563787644	12	0.8427635345838637	CP076296.1
33.71902899522887	0.6758949976761652	-1	0.0	CP077064.1
-0.9972097497938923	-11.969689188569882	30	0.7914647665611726	CP077065.1
-11.26502553520991	-28.147440438827335	-1	0.0	CP077067.1
-19.29023308546841	-24.26421276355812	14	0.5471919628830911	CP077069.1
41.42104227134186	11.423315409006541	-1	0.0	CP077071.1
14.041236083737243	-2.716713243515052	-1	0.0	CP077216.1
-5.4228078097284715	9.654201268221927	-1	0.0	CP077217.1
-42.67188807088995	-17.508540003442363	12	1.0	CP077218.1
-35.38347735556517	0.8166110879514579	7	0.6779549211271458	CP077219.1
-29.537737957684932	-9.344781525841311	21	1.0	CP077220.1
-7.595443087228858	39.303650899408375	10	1.0	CP077226.1
-25.50096876550133	38.47527398959858	0	1.0	CP077227.1
-24.661684258668362	-22.522189494849204	14	0.7050453917975172	CP077228.1
-42.35250357503807	-20.60960463727734	12	1.0	CP077229.1
-17.779846707592473	20.761921659059112	-1	0.0	CP077230.1
14.385284824688604	-12.763196548854014	-1	0.0	CP077244.1
12.677510787130895	32.92495858292478	13	1.0	CP077245.1
30.24185836967213	-7.97930793758884	31	0.5508425464887563	CP077246.1
-46.586593492489186	-18.096544038019935	12	1.0	CP077247.1
-36.500219379602825	28.036441068244976	3	0.6541896945926652	CP077251.1
-36.81079314708609	-0.42488555629925406	7	0.9713579018045957	CP077252.1
-9.989819708756611	18.478936579437676	4	0.8345931227473968	CP077253.1
-25.50096876550133	38.47527398959858	0	1.0	CP077255.1
-42.9827753035545	-17.42986517635636	12	1.0	CP077267.1
14.041236083737243	-2.716713243515052	-1	0.0	CP077268.1
-35.38347735556517	0.8166110879514579	7	0.6779549211271458	CP077269.1
-7.596536130828564	39.3034432761962	10	1.0	CP077274.1
-42.33172268480055	-20.561435993727706	12	1.0	CP077275.1
-17.779846707592473	20.761921659059112	-1	0.0	CP077277.1
-4.619338610511197	34.58154869596663	10	1.0	CP077282.1
25.64773593973752	-32.637016875249614	2	0.6525997676077601	CP077283.1
-25.50096876550133	38.47527398959858	0	1.0	CP077284.1
-9.820467511386601	19.259548854739013	4	1.0	CP077285.1
-36.36440575493552	-0.865496208945892	7	1.0	CP077286.1
6.094933658869863	-5.147060140826768	-1	0.0	CP077287.1
-40.32973328560651	-22.00283259109615	12	1.0	CP077288.1
-46.45868926873078	-18.422731568312376	12	1.0	CP077289.1
18.974703549236	-11.224167582968144	-1	0.0	CP077295.1
-24.70746783914188	-18.374673957544253	-1	0.0	CP077296.1
-46.04212524617425	-19.12374648990838	12	1.0	CP077297.1
-31.129000479738714	-16.900431999236602	-1	0.0	CP077298.1
-40.71290935243115	-16.63002713896718	12	0.9982072056934252	CP077299.1
15.282007310805358	-8.586053110475667	37	0.939658572812805	CP077315.1
-30.377770480406785	-16.53377897065472	20	0.5983700073448077	CP077316.1
14.385303865616958	-12.763389530012455	-1	0.0	CP077326.1
12.676892975809032	32.92431036303565	13	1.0	CP077327.1
30.241532279349144	-7.979046887659656	31	0.5507323427119137	CP077328.1
25.433977638309955	-31.633434721854005	2	0.9358548768468284	CP077329.1
-46.591315098458416	-18.097497679948503	12	1.0	CP077330.1
-4.619153262756872	34.582490225739164	10	1.0	CP077343.1
-9.90484391996897	19.200917691206968	4	0.9413905187154658	CP077344.1
28.310145333044026	-28.37757954118674	2	0.20821282810521946	CP077345.1
6.094933658869863	-5.147060140826768	-1	0.0	CP077347.1
26.428370997296184	-32.96836332217043	2	0.4744978136603711	CP077350.1
26.842886265086126	-31.861699970545803	2	0.4552218825262412	CP077352.1
-36.50044335886506	28.036851668688737	3	0.6540504080468408	CP077354.1
-36.81079314708609	-0.42488555629925406	7	0.9713579018045957	CP077356.1
-9.981116868146596	18.400732043225208	4	0.7864494139313326	CP077357.1
-25.50096876550133	38.47527398959858	0	1.0	CP077358.1
-36.81079314708609	-0.42488555629925406	7	0.9713579018045957	CP077360.1
33.38262610428162	8.004407584140523	-1	0.0	CP077362.1
18.054290239578275	-6.137612063655554	38	0.3674171926561323	CP077380.1
13.988305045070465	-12.93108328011256	-1	0.0	CP077381.1
-46.542798053021606	-18.186849594598527	12	1.0	CP077382.1
-36.36442825581413	-0.8655993686068943	7	1.0	CP077384.1
-10.984681242393851	19.276430508630774	4	0.4952974888048538	CP077385.1
-41.583454169651986	-20.77993836170091	12	1.0	CP077386.1
15.282909352357782	-8.586023041582179	37	0.9397278565511968	CP077390.1
-30.37987029038669	-16.538003392690754	20	0.5967428553781211	CP077391.1
33.38113416584058	8.004866229765392	-1	0.0	CP077397.1
-19.161106553602487	-9.217426282379757	-1	0.0	GQ149343.1
-19.15590019660959	-9.213659347830042	-1	0.0	GQ149347.1
-20.625370200338697	-9.817475347836359	-1	0.0	KT950740.1
-20.625370200338697	-9.817475347836359	-1	0.0	KT950741.1
-32.366190986248974	23.054788986935556	3	0.993556931593031	KU761326.1
-13.480021160167805	-47.49387917876813	1	0.8536887314585555	KY075659.1
-18.662014665838548	-9.206207735213203	-1	0.0	KY563785.1
32.43489855815383	2.1844187245834314	40	1.0	LC521836.1
39.34223239542371	-6.061948236608877	28	0.48234297023214223	LC521841.1
31.0159355191805	-14.067280912594963	32	0.40483431738856546	LC521842.1
31.00747224835331	-14.065292467103845	32	0.40472469831007885	LC521843.1
35.98904386524121	-17.233437419056862	32	0.3855159882826111	LC521844.1
31.018207242193316	-14.069059734960275	32	0.40510495128977053	LC521846.1
-25.789987522811074	4.180405745110326	5	0.9995780897910813	LC521848.1
36.683432457304086	-14.292283026945848	-1	0.0	LC553463.1
28.902082304190085	4.966612615569184	40	0.6548864802126451	LC553464.1
36.05701454338496	-17.208451216854527	32	0.376961347784676	LC603215.1
35.97153964743573	-17.232758850330296	32	0.3883562778410569	LC613142.1
42.639121468250046	4.675482801819808	35	0.5535382802899897	LC620533.1
12.55892015719771	33.53955991374836	13	0.8277212076836897	LC620534.1
45.91209500504169	10.313155511094292	34	0.6029352127353634	LC620535.1
18.10560072129845	-8.756475795649417	-1	0.0	LR890263.1
14.430928537031818	-12.752396677929744	-1	0.0	LR890264.1
19.170318526362156	-5.846176956833799	38	0.4540797281596764	LR890265.1
-4.708092053722546	39.365836873731794	10	1.0	LR890577.1
2.9154471426242083	25.112664853669724	-1	0.0	LR890578.1
21.092075160871108	-4.489643584906217	38	0.3829173546663916	LR890579.1
-29.135105058816986	-6.265909026686198	-1	0.0	LR890582.1
17.889292091418614	-8.794481330934435	-1	0.0	LR890662.1
14.415645757608882	-12.669069175614597	-1	0.0	LR890663.1
16.414755842603423	-7.350773713957533	37	0.3382931267201031	LR890664.1
-4.776936421959594	34.3772301025679	10	1.0	LT985289.1
-26.23583633523268	6.737556941842505	5	0.4150477267193093	MG228426.1
-24.798026352349165	4.800161056491725	5	0.8160164075604434	MG773377.1
-31.7691603590927	-14.442990640755175	-1	0.0	MH192349.1
-18.592885425924667	-9.422162445440875	-1	0.0	MK753226.1
-18.592885425924667	-9.422162445440875	-1	0.0	MK753228.1
-7.69600033899869	-14.719226836732798	-1	0.0	MN476098.1
-25.207816350864327	4.521225700150295	5	1.0	MW415440.1
-25.071283314937812	5.7656230833914845	5	0.727438031570205	MW415441.1
-11.623560009061476	-9.271779692767447	29	0.6203445975452383	MW548582.1
23.844712260913592	-4.481947083151637	38	0.3845177795190863	MW646304.1
-1.5307311852895609	46.31345321397648	10	1.0	MW978788.1
-20.167697441002467	-23.538236468359184	14	0.709721463064887	NC_001373.1
-31.70603322482372	-12.743855624442375	-1	0.0	NC_001537.1
-35.07717855776404	-17.765520338650525	-1	0.0	NC_002119.1
-35.2193130552467	1.0997107402769184	7	0.6407238055899686	NC_002145.1
30.774099158818327	14.927592387368955	39	0.9089812710218802	NC_002483.1
-31.04103074389585	-9.330250274443824	21	1.0	NC_002487.1
-36.674686251436036	26.288450733051736	3	0.8134898676089549	NC_002525.1
-7.858394641149104	-3.3762450077821837	-1	0.0	NC_004429.1
42.138150888346104	5.56667030408043	35	0.5806477989409939	NC_004998.1
-42.72310302140009	-21.406533605199467	12	1.0	NC_005019.1
-16.610034223415713	-8.524842820467317	-1	0.0	NC_005248.1
-14.648097021381242	-25.931080607505475	11	1.0	NC_005324.1
24.35740011547425	-6.571127604448491	38	0.6458507784719548	NC_005327.1
-8.961725874266525	-17.26344862189255	-1	0.0	NC_005923.1
-46.02245707367868	-21.371262149312486	12	0.6861212361363314	NC_005970.1
33.94246039331707	2.7314678173817635	40	0.5949532812598034	NC_006671.1
-36.88315353156424	-15.25589967373513	-1	0.0	NC_006881.1
9.212891829365056	30.135143334575222	13	0.4141971093255248	NC_007365.1
1.9475945509673724	40.56873696346255	10	0.5755616564287384	NC_007635.1
42.93751045511693	11.010709292111631	34	0.5834893765789346	NC_007675.1
-14.178380429223468	-13.058728118541115	27	1.0	NC_007682.3
-29.33327124438725	-15.6654997206055	20	0.8408343071949947	NC_008444.1
15.82522947071604	-5.488679470048313	-1	0.0	NC_008460.1
-36.509911875146045	1.1686602863355962	7	0.6351083172801278	NC_008486.1
-9.246916021883491	22.228194068957578	4	0.2533976141029707	NC_008487.1
-41.931848674319546	-16.4807896841887	12	1.0	NC_008488.1
25.475858185770193	-30.88664071972525	2	0.7039006643736571	NC_008489.1
-14.637620392406282	-27.65896288323478	11	0.8730792536075886	NC_008490.1
-14.637793861321757	-25.94568517610534	11	1.0	NC_008597.1
-11.740305915137583	-13.15010748728914	27	0.677800770753828	NC_009131.1
22.606113982617167	-6.602231378996066	38	0.6756900387707977	NC_009133.1
28.258243283348246	14.031138866826637	-1	0.0	NC_009602.1
25.640077019745654	-30.507135547758434	2	0.5261692872625664	NC_009781.1
11.60013984972002	2.5250263770584747	33	0.969862833862168	NC_009786.1
15.939670940281633	6.137845448966025	33	0.9394732664242138	NC_009787.1
1.6602430777843447	40.32045002529319	10	0.6241780221792697	NC_009788.1
12.09159664897295	5.408755887092631	33	0.9494602333438692	NC_009790.1
-43.18671032162455	-16.306491212984145	12	1.0	NC_009791.1
43.286995133064444	8.03515539635783	-1	0.0	NC_009837.1
-13.523415937775358	-48.5308447347501	1	0.5921728880213939	NC_009838.1
-6.189758645723119	5.868516152458937	-1	0.0	NC_010257.1
-9.105673459803736	0.7337329656673659	15	0.6300562429790605	NC_010378.1
43.12575450209447	7.88319586627372	-1	0.0	NC_010409.1
-39.04016506689968	-20.28644517614712	12	0.8873414193021099	NC_010485.1
-10.618453155110958	19.182854197582195	4	0.5765142432226692	NC_010486.1
-22.69917292587588	-23.78481170106498	14	0.707861261376527	NC_010487.1
40.86932027070273	4.430931536403039	35	0.5220528130196759	NC_010488.1
36.964920921255185	-8.709133925565947	28	0.24350532070662553	NC_010558.1
32.98746474009711	10.612904311749444	-1	0.0	NC_010862.1
29.85884755965322	-30.309148427604022	2	0.2764068330320178	NC_010883.1
-20.46180377622502	-23.151833203622147	14	0.743946219439554	NC_010898.1
-29.83962651518746	-9.005190086548906	21	1.0	NC_010904.1
-31.439327020269424	-10.25231378727148	21	0.9571108558385444	NC_011227.1
29.849026090561615	-30.30763045505366	2	0.2770891942626531	NC_011228.1
-8.980464978213707	8.587932299982455	17	1.0	NC_011351.1
-44.13555938113501	-20.192980452524445	12	1.0	NC_011407.1
-46.00635598891892	-21.39527607452744	12	0.6792453477230973	NC_011408.1
-9.802326019685259	19.322675520186397	4	1.0	NC_011411.1
15.578569810653665	7.887538072520519	33	0.868440120685763	NC_011413.1
4.98177346659104	5.777318245828569	-1	0.0	NC_011416.1
-20.543004918787318	-22.541632018333218	14	0.8697301826585243	NC_011418.1
-5.721481626187404	38.92276717386002	10	1.0	NC_011419.1
32.96394043803568	10.621666844058675	-1	0.0	NC_011603.1
40.214683196933755	8.886696407632884	35	1.0	NC_011747.1
11.48684162046275	-3.897442367799572	-1	0.0	NC_011752.1
12.009138333479633	29.911988993382025	13	0.31062803405999995	NC_011754.1
-14.630517895151405	-25.942642556163808	11	1.0	NC_011795.1
-43.436340579939234	-17.157184528551763	12	1.0	NC_011799.1
21.873356139524542	-5.941601537881833	38	0.4689944498199081	NC_011812.1
11.665197376814046	-40.52993772276995	6	1.0	NC_011917.1
28.492292848896742	-32.16450111676682	2	0.4558103687817614	NC_011977.1
47.31113262633015	9.216469407726475	34	0.656674942022545	NC_011980.1
9.465294669148287	23.3403733365859	23	0.42544207671652867	NC_012487.1
-7.603817069734706	-21.622128782834075	19	1.0	NC_012690.1
-7.611372682178674	-21.909739732320947	19	0.9612786946157323	NC_012692.1
28.509208604673585	-32.85626458351716	2	0.37523515186938006	NC_012882.1
-9.43380138750648	-12.926945170463023	-1	0.0	NC_012886.1
32.748030685626965	14.209148105828055	39	0.7313159524199183	NC_012944.1
4.7545091278231375	15.368872650955229	25	0.9454424514686589	NC_013010.1
-3.012585006138266	35.01615485957806	10	1.0	NC_013120.1
25.462958073503113	-6.449348829681181	38	0.33803490276432235	NC_013121.1
31.376077015121815	-10.469043843425878	31	1.0	NC_013122.1
17.70936866173461	16.94317390874494	24	1.0	NC_013354.1
26.68821197316054	1.0367326450363732	-1	0.0	NC_013362.1
-42.36977915199864	-20.6739007882669	12	1.0	NC_013363.1
-3.0908648708393307	-7.361708884842306	-1	0.0	NC_013365.1
19.2108518479229	14.22536631832855	24	1.0	NC_013366.1
28.416493242299357	-30.417167137920607	2	0.3742637204803775	NC_013367.1
-37.91094340394375	-13.011605625570036	18	1.0	NC_013368.1
9.238129739850502	21.948984198249885	23	1.0	NC_013369.1
3.4101639670561688	-29.8678657365658	9	0.5824035841103877	NC_013370.1
-9.01997273757631	2.0254050652521824	15	0.8986867367717642	NC_013503.1
15.662927687327084	0.9232832372205952	-1	0.0	NC_013507.1
-30.37519375241821	-16.53686242788014	20	0.5982114285434176	NC_013589.1
-17.704188963360767	19.343273353010154	-1	0.0	NC_013652.1
15.479001085971007	-8.729973984468764	37	1.0	NC_013655.1
9.136491536051663	22.300778591733735	23	0.7977993125105804	NC_013728.1
-21.206284580509493	-24.651127364222347	14	0.6727369878086867	NC_013782.1
23.17826575072897	16.325397221610736	-1	0.0	NC_013942.1
-14.135563567436769	-11.872168402746448	27	0.7740072814187202	NC_014231.1
11.915277135746804	2.4120685417093175	33	0.8802927015617087	NC_014232.1
12.744981895324736	6.467849782000055	33	0.9959542254369909	NC_014233.1
1.74368420818982	40.55964599646009	10	0.5960762911039186	NC_014234.1
-44.17177635587145	-18.19938591718059	12	1.0	NC_014235.1
-4.871615119545704	-18.926123135172528	-1	0.0	NC_014356.1
29.698556291060747	3.6706506893296655	40	0.7013320279762868	NC_014382.1
-4.819784688463656	34.37083397971407	10	1.0	NC_014383.1
31.36219522963761	-9.42854837351927	31	1.0	NC_014384.1
31.39825890232906	-9.330599753221128	31	1.0	NC_014385.1
14.100184057775287	33.305407608431395	13	0.731929354809163	NC_014477.1
-31.454634861061088	-10.252963526429951	21	0.9470306058558741	NC_014543.1
41.00711011289743	-3.2779664135483664	28	0.26840373824705077	NC_014615.1
12.410389118876532	32.78794727764429	13	1.0	NC_014843.1
-7.842469208465898	2.232941769559517	15	0.4890625282059399	NC_015472.1
-13.784386417946726	-13.942897849485629	27	1.0	NC_015599.1
-20.716620199100788	-1.4430100203731062	-1	0.0	NC_015872.1
20.731623654924334	-4.5942099399742	38	0.4151477341903228	NC_016039.1
-46.02980800176391	-21.37162311613622	12	0.6868686319721922	NC_016903.1
-6.09226657911981	38.51939809165777	10	1.0	NC_016904.1
18.91558806844424	-2.583481481434539	-1	0.0	NC_017627.1
-35.93687696596233	-0.774807349702617	7	1.0	NC_017629.1
15.132069591989895	-9.08452352149182	37	1.0	NC_017630.1
-46.02307567473181	-21.371991709510194	12	0.6860346460083022	NC_017636.1
-6.092208342531218	38.522003840828184	10	1.0	NC_017637.1
24.47677249973236	5.4348716880564165	-1	0.0	NC_017639.1
26.984830464730038	8.683555499665779	-1	0.0	NC_017640.1
-3.1989152230871287	38.10239919625778	10	1.0	NC_017642.1
15.972740807947634	20.56365544508348	-1	0.0	NC_017643.1
-7.575331473810968	-22.060549808672153	19	1.0	NC_017645.1
12.965289124927306	-11.003421695640375	-1	0.0	NC_017647.1
-30.19378070652474	-10.71420900027991	21	0.9470306058558741	NC_017649.1
1.6177488191507186	-30.079934453392287	9	1.0	NC_017653.1
-16.920571575006313	-7.976249008213602	-1	0.0	NC_017654.1
-43.21125112717016	-17.0950372649079	12	1.0	NC_017655.1
23.17750347700581	16.324378306129347	-1	0.0	NC_017657.1
45.42776228627548	5.8800108421952935	34	0.8297329314013204	NC_017659.1
-6.092597136986545	38.52197335357847	10	1.0	NC_017665.1
-44.172016337766784	-17.794555542476335	12	1.0	NC_017721.1
15.664886812050636	0.9276251767951034	-1	0.0	NC_017722.1
-42.025469304633546	-24.576105077891395	12	0.6322811831426345	NC_017723.1
9.942871966871085	4.701557095686023	33	0.9088963827872706	NC_017724.1
10.942224187924632	-41.11177558507572	6	0.7548986178349643	NC_018651.1
11.248823671799217	-0.7968154412089301	-1	0.0	NC_018654.1
-4.776267685122824	34.39518838394073	10	1.0	NC_018659.1
-35.25832735227389	0.7483381289902566	7	0.6256655844532701	NC_018660.1
11.247752288426819	-0.7967099909801909	-1	0.0	NC_018662.1
-35.25832735227389	0.7483381289902566	7	0.6256655844532701	NC_018663.1
11.246310229205209	-0.7989443455264021	-1	0.0	NC_018666.1
-6.562365352759695	-24.32882765236182	19	0.739009349822995	NC_018994.1
12.59910272672453	32.83896414972758	13	1.0	NC_018995.1
-30.37986189241746	-16.538032511917386	20	0.596737386333032	NC_018996.1
22.136959956844226	-5.882386978725234	38	0.514559791897491	NC_018998.1
11.49137882566656	-3.9096741663759644	-1	0.0	NC_019000.1
-8.972832813057117	1.984934518657099	15	0.8530962423958418	NC_019013.1
-14.03022605457637	-12.119746777429294	27	0.8879093398334424	NC_019033.1
21.415026056859105	-1.3691242477798944	-1	0.0	NC_019037.1
27.958372599763674	-32.45109135704092	2	0.4196384071190512	NC_019038.1
-34.42567338366229	27.57380345582321	3	0.7855325001131157	NC_019039.1
-14.626364325436674	-25.951453329956237	11	1.0	NC_019040.1
8.661609345499484	14.309606946200496	26	1.0	NC_019041.1
-4.799802729612824	42.94457042067909	10	0.9148659694963277	NC_019043.1
-3.188386613714976	38.11788623130583	10	1.0	NC_019044.1
-7.056712086341629	-24.441620870057655	19	0.6468442105788894	NC_019045.2
-10.155371567683055	2.686868506271666	15	1.0	NC_019046.1
-11.782770933907202	-7.145632684475415	29	0.7651704873871451	NC_019047.1
-19.155480601095164	-9.201577148170491	-1	0.0	NC_019050.1
-19.149740969966878	-9.21859837368702	-1	0.0	NC_019053.1
-11.618231155569577	-6.646039473298487	29	0.9819509201743702	NC_019054.1
-7.85336309098893	-15.842121235128024	-1	0.0	NC_019056.1
21.141291962407507	-4.519736012005314	38	0.3906584136275946	NC_019057.1
-19.15199171643694	-9.218758670717403	-1	0.0	NC_019058.1
-36.650085029852136	0.39228383712648807	7	0.6915004181234192	NC_019059.1
-14.637168185886763	-25.9455375735957	11	1.0	NC_019060.1
-8.16139889286539	39.4626396595184	10	1.0	NC_019061.1
-13.782780397876746	-9.351037409096906	-1	0.0	NC_019062.1
-11.646054887758982	-9.103094325534316	29	0.6768198440698197	NC_019063.1
-8.205117219473482	-22.125397719467006	19	1.0	NC_019065.1
-7.592063918204067	-22.01827551467736	19	1.0	NC_019066.1
-10.425419789052496	1.312846896729234	15	0.7256180378156127	NC_019067.1
-35.662636464940945	-1.3531816362797036	7	0.9994023116280671	NC_019068.1
-14.640348076032918	-25.96502360835459	11	1.0	NC_019070.1
21.07751672283715	-4.579184063477068	38	0.3898063272190103	NC_019071.1
21.13902576135993	-4.520348956207574	38	0.3904632548560679	NC_019072.1
28.53611543237206	-2.902228362891117	36	1.0	NC_019073.1
-9.195299579504272	-7.787597198599486	-1	0.0	NC_019074.1
-36.80288778904427	-1.8196496904996446	7	0.6177884144655676	NC_019075.1
-41.025076381300565	-22.19115737276291	12	1.0	NC_019076.1
-28.668551822692386	-15.479872835371737	20	0.972436770802243	NC_019077.1
-43.67540508611	-18.253471885932623	12	1.0	NC_019078.1
-16.643335455823635	-8.352057550907968	-1	0.0	NC_019079.1
-14.638010950964619	-27.658079704683384	11	0.873527409544685	NC_019080.1
-11.37309367796347	-17.29895054182398	-1	0.0	NC_019081.1
-14.02411820072091	-14.258022763472392	27	1.0	NC_019082.1
-27.010000321342314	6.767057940039256	5	0.3740097681128544	NC_019083.1
-21.206284580509493	-24.651127364222347	14	0.6727369878086867	NC_019084.1
-21.206284580509493	-24.651127364222347	14	0.6727369878086867	NC_019085.1
-20.838179946516444	-24.541016865013624	14	0.7272060532855815	NC_019086.1
-14.052918710028116	-11.873352586984941	27	0.7703962961405204	NC_019087.1
-10.543974129438983	1.2712636767614547	15	0.6813365240873648	NC_019088.1
31.928971297965344	3.0428828039989835	40	1.0	NC_019089.1
23.474980706459984	-6.422812231899078	38	1.0	NC_019090.1
-10.09070667250402	-11.20042530654238	-1	0.0	NC_019091.1
-32.88891263023036	-16.98829638626422	-1	0.0	NC_019092.1
-11.037047668230246	-4.365306779164554	29	0.6667675402826866	NC_019093.1
23.678930939809764	0.08077214246054809	-1	0.0	NC_019094.1
23.909227119165845	-6.262666248039526	38	1.0	NC_019095.1
-6.705598287655543	36.586962112193035	10	1.0	NC_019097.1
-14.395118508011473	-12.357612703996605	27	0.9135343616377457	NC_019098.1
23.558449279535054	-6.074885321330372	38	1.0	NC_019424.1
-24.9393040111174	-22.678649165471057	14	0.6243511472630299	NC_019990.1
-13.234059809412068	-13.504130472197112	27	1.0	NC_020086.1
-36.7669444101455	22.610491527548998	3	0.5489572452827586	NC_020270.1
44.06545471995843	3.9986430008654095	-1	0.0	NC_020271.1
23.457307246708986	-6.535480208497442	38	1.0	NC_020278.2
-14.542082224072669	10.482226239716107	16	0.7066424546380113	NC_022105.1
13.969838915693284	3.7125292235792706	33	0.951479080109345	NC_022333.1
-13.70959378040474	-14.739546511424178	27	0.9351666857418017	NC_022374.1
-13.537212647232213	-13.477144850273536	27	1.0	NC_022375.2
-8.3481980380348	-22.220655400505265	19	0.9195436890904571	NC_022377.1
31.464859025962426	-9.61971267235645	31	1.0	NC_022651.1
-4.776121089191438	34.39480983314545	10	1.0	NC_022742.1
11.246175134009775	-0.7966486792538011	-1	0.0	NC_022743.1
-3.042004456739574	33.90254364491056	10	1.0	NC_022885.1
8.031442806476003	32.382289510323254	13	0.3590593696938853	NC_022992.1
8.22578807666628	32.38242397729129	13	0.3852548424931473	NC_022996.1
-3.341637492175915	-6.895531360237743	-1	0.0	NC_023277.2
-3.035019664233487	-7.267805352551261	-1	0.0	NC_023289.2
29.76479972961044	3.724179738311859	40	0.7320873887214813	NC_023315.1
-7.875619246649173	-12.262035397395723	30	0.5226873092777191	NC_023323.1
-41.721981980976686	-21.3772911583051	12	1.0	NC_023324.1
28.368640161086265	-32.79794083550206	2	0.3924450415144788	NC_023325.1
-4.838130219212409	43.89163732932673	10	0.8102373967766371	NC_023326.1
44.29863001000334	11.402404961041055	34	0.6100345739142279	NC_023327.1
-36.192894372825016	-13.281941255004414	18	1.0	NC_023328.1
-1.9680714748846855	43.61990468956549	10	1.0	NC_023329.1
-9.37613175415448	-8.154912564170269	29	0.5999974822684696	NC_023907.1
-13.771211388950075	-14.16059030745814	27	1.0	NC_023909.1
-13.766392741585701	-14.148012058082086	27	1.0	NC_023910.1
12.239375133746153	-40.70734764881283	6	1.0	NC_023916.1
-20.716734904059813	-1.4434193761024678	-1	0.0	NC_024954.1
-2.0691116071304974	43.15529212172104	10	0.9596097170780059	NC_024955.2
42.28988049686783	5.89227312444623	35	0.5071258601310394	NC_024956.1
-4.86800446279838	-6.0962258091546655	-1	0.0	NC_024960.1
-9.52264061367344	0.9931113821448438	15	0.7867994204269766	NC_024961.1
25.29988108366005	-32.93381976266578	2	0.615696861803135	NC_024962.1
-12.700414210116389	-13.34496005639328	27	1.0	NC_024967.1
-14.764923606911234	-24.42063820850901	11	0.9611580999005896	NC_024968.1
-14.809886559098457	-24.485501235746664	11	0.9998704408282367	NC_024969.1
-14.35685617318843	-12.435562119176243	27	0.9663494054450747	NC_024974.1
-4.796320304637687	42.81044048063099	10	0.9768675020384417	NC_024975.1
-4.750122064856157	38.02365647961578	10	1.0	NC_024976.1
-2.89261328500321	35.44885429549198	10	1.0	NC_024977.1
-0.9160115677205325	45.03300467053713	10	1.0	NC_024978.1
-0.5333099712967395	45.77004293107577	10	1.0	NC_024979.1
0.26864564893471377	45.249945995621765	10	1.0	NC_024980.1
-19.168411109534244	-9.211009139147343	-1	0.0	NC_025010.1
-40.19633055890535	-23.455164086734754	12	1.0	NC_025013.1
21.359978632240626	11.91042667083726	24	1.0	NC_025014.1
-30.22566592901252	-14.664044230628186	20	0.7829888001845531	NC_025058.1
8.405524774666027	32.31556277786265	13	0.39933041642033407	NC_025138.1
41.99291925263983	5.78315434325626	35	0.6100383303277201	NC_025139.1
-3.6475078795998837	34.43983997371506	10	1.0	NC_025140.1
30.534605467076066	0.7947874926427942	-1	0.0	NC_025141.1
-1.0118283580114822	45.82454374722403	10	1.0	NC_025142.1
-0.9623742710892735	45.94918657067793	10	1.0	NC_025143.1
-1.0062717053256092	45.8203768421918	10	1.0	NC_025144.1
10.696518055500317	32.429296995034555	13	0.454450114462849	NC_025145.1
-7.102617941127439	35.95621448919169	10	1.0	NC_025147.1
-11.408046693139138	-7.881016057615161	29	0.747397643314894	NC_025167.1
41.906299746498405	5.819714546456776	35	0.6100383303277201	NC_025175.1
-0.4369260276860709	45.98028586284085	10	1.0	NC_025176.1
18.633374274060106	-5.088590336324565	-1	0.0	NC_025177.1
-40.118590380406566	-22.287248813422806	12	1.0	NC_025178.1
44.128883744067366	9.222322605253135	34	0.6728613189586251	NC_025179.1
-4.751649926854813	38.01876671476206	10	1.0	NC_025180.1
-7.529331708072213	-14.406573758395828	30	0.5194653569623646	NC_025182.1
-12.378712651331655	-13.413249523840966	27	0.8938085082136358	NC_025183.1
-11.401708471462756	-17.249376403822776	-1	0.0	NC_028464.1
-5.985682878842938	37.32968284251566	10	1.0	NC_032100.1
-18.43377552368475	-9.348333184348151	-1	0.0	NZ_AJ437107.1
-19.13259971229104	-9.197007895988376	-1	0.0	NZ_AJ438270.1
8.807687834240285	7.89184946579652	-1	0.0	NZ_AP014654.1
16.003603690007235	-5.029628681807346	-1	0.0	NZ_AP014804.1
-6.84122863562107	42.35514978082073	10	0.8895568660508436	NZ_AP014805.1
29.308135823076046	-7.5082209406711184	-1	0.0	NZ_AP014806.1
-16.76480906656159	-8.48264406491575	-1	0.0	NZ_AP014807.1
24.048402396822656	-5.821470576398581	38	0.7701120690305138	NZ_AP014876.1
21.373885013481132	-1.1984541576872045	-1	0.0	NZ_AP014877.1
41.63681834455174	6.636063877218538	35	0.5008415633397566	NZ_AP017611.1
10.903610589614683	-40.5516685716187	6	0.866007394376565	NZ_AP017612.1
8.349468131513381	32.34672098670833	13	0.39919743993928763	NZ_AP017613.1
-32.74134302948711	26.194250748813232	3	1.0	NZ_AP017614.1
24.21629315126801	-32.619169024790864	2	0.7417484443294448	NZ_AP017615.1
41.46389129147575	3.864496521315459	35	0.4654876227684328	NZ_AP017618.1
-32.59327348616301	26.438046242187518	3	1.0	NZ_AP017622.1
-7.788156280754226	40.55999202717067	10	1.0	NZ_AP017892.1
-7.776841605135287	40.53740871309452	10	1.0	NZ_AP017893.1
23.459724796812623	-7.311254057507326	38	0.6525298148442671	NZ_AP018136.1
35.12707015691224	-17.52239666059164	32	0.4767126732071402	NZ_AP018137.1
23.48421666102685	-7.819413059103959	38	0.47427995055046335	NZ_AP018138.1
32.10912727737383	3.0997110677576494	40	1.0	NZ_AP018139.1
30.66008670641578	2.1673601402122706	40	0.6860244541696534	NZ_AP018140.1
-25.840346612483334	4.843224267715597	5	1.0	NZ_AP018141.1
-25.84243896155947	4.096397415474692	5	0.9108783878336322	NZ_AP018142.1
-7.221639648165902	-23.848135056284	19	0.9602488435233503	NZ_AP018143.1
23.471560893377067	-7.440374921462246	38	0.597818906336739	NZ_AP018144.1
-7.532571720727512	-23.430504719531132	19	0.8157978217325439	NZ_AP018145.1
-25.466479972796126	4.233371715801259	5	0.9788353838040031	NZ_AP018146.1
32.38939347503543	2.249142278822408	40	1.0	NZ_AP018147.1
33.73280274468204	0.6559334837504274	-1	0.0	NZ_AP018353.1
28.762883031732375	0.9261631111202655	-1	0.0	NZ_AP018354.1
-32.26106415991958	23.114672488423388	3	0.9452430344777215	NZ_AP018355.1
-13.753934862780673	-14.278144621090158	27	1.0	NZ_AP018362.1
-13.753916062167404	-14.277922479385914	27	1.0	NZ_AP018363.1
30.809232120466753	-16.420272008565732	32	0.7992325526085885	NZ_AP018456.1
32.2028079120133	-16.73195979663919	32	0.8755346192080368	NZ_AP018457.1
30.913858375596032	-15.966789938054003	32	0.7444504528051368	NZ_AP018458.1
6.027538621460052	12.638903435803048	-1	0.0	NZ_AP018489.1
-13.762930948248355	-14.320910053619281	27	1.0	NZ_AP018746.1
16.004120719954635	-8.727246869318815	37	0.8537512290663748	NZ_AP018785.1
8.235794976054382	32.38083118798625	13	0.38651396134542637	NZ_AP018797.1
4.043601471132286	-30.116422269904	9	0.4251827998512366	NZ_AP018798.1
21.408720359754795	-1.2544276047581726	-1	0.0	NZ_AP018799.1
19.181503024223378	14.206264610377982	24	1.0	NZ_AP018800.1
24.05316499779215	1.5633415415435685	-1	0.0	NZ_AP018801.1
8.249402472919797	32.363377921371374	13	0.38661380973853116	NZ_AP018803.1
8.891855657570094	-27.775858075216156	8	1.0	NZ_AP018804.1
19.179675545039554	14.206878013919283	24	1.0	NZ_AP018805.1
-32.64113708964466	26.148859710294172	3	1.0	NZ_AP018806.1
-8.145729689925117	8.480083922689582	17	1.0	NZ_AP018807.1
3.659070683862544	-30.113961379107185	9	0.500294474044017	NZ_AP018809.1
8.767374687356945	21.838448703839443	23	1.0	NZ_AP018810.1
20.288187147855325	-2.7010280477551154	38	0.32819531061187146	NZ_AP018811.1
-31.91315689129096	26.12505938121923	3	1.0	NZ_AP018812.1
36.50374282135541	-5.901798812038181	28	0.27353730078547667	NZ_AP018833.1
-26.812213535566514	4.986081258044288	5	0.8095376248350651	NZ_AP018836.1
36.61547541727723	-14.173805491527645	-1	0.0	NZ_AP018939.1
-2.4448041418158692	33.093038216785075	10	1.0	NZ_AP019190.1
35.99350541981494	-17.240238966605673	32	0.38424164930396865	NZ_AP019191.1
31.119536594798138	-18.11369250999472	32	0.7543683756099352	NZ_AP019526.1
40.7588088060791	4.8338700030616355	35	0.5811472085452896	NZ_AP019676.1
28.499254391515592	-0.134821214079328	-1	0.0	NZ_AP019677.1
-7.56984480111301	-10.134386473875242	30	0.5445923398714332	NZ_AP019678.1
-23.670534807216587	-23.694244619891375	14	0.6915116129634552	NZ_AP019680.1
-29.863712578234445	-20.0483253216786	-1	0.0	NZ_AP019681.1
8.25188086888225	32.367448467425014	13	0.38739718633219505	NZ_AP019762.1
19.180835807336187	14.206600896708903	24	1.0	NZ_AP019763.1
-9.153959014263634	3.52832266933717	15	0.7396223444899156	NZ_AP019764.1
28.590535016707296	-32.733016658669655	2	0.39154184410411574	NZ_AP019765.1
-43.04279486108	-19.254437396314554	12	1.0	NZ_AP019767.1
4.9358520398387045	-0.7280314241564375	-1	0.0	NZ_AP019857.1
-39.28947009021948	-1.32488699829107	7	0.5323709112698258	NZ_AP019858.1
-28.399740995567253	20.241066554042334	3	0.2976784428925613	NZ_AP021897.1
46.141075092284154	8.019894552394833	34	0.91319905303569	NZ_AP021915.1
-7.090291607100598	39.521467687592065	10	1.0	NZ_AP021916.1
46.269014299773374	7.163740380847676	34	1.0	NZ_AP021934.1
-8.65183732290855	37.97241283786753	10	1.0	NZ_AP021945.1
44.130547516113474	9.449489408052271	34	0.7108143702920312	NZ_AP021947.1
-7.792883074044049	40.57307821086498	10	1.0	NZ_AP021948.1
-8.157672679148261	18.98076534170681	4	0.6224510312439616	NZ_AP021949.1
32.80356403657989	-19.897500248552813	32	0.3249710494225821	NZ_AP021964.1
-9.860425665720067	3.1300958241378387	15	1.0	NZ_AP021965.1
24.89303409702529	-31.76088779415547	2	1.0	NZ_AP021966.1
-25.50096876550133	38.47527398959858	0	1.0	NZ_AP021968.1
24.89303409702529	-31.76088779415547	2	1.0	NZ_AP022001.1
-9.438377519511398	19.229992812012462	4	1.0	NZ_AP022002.1
18.990924691699288	-11.20930966386916	-1	0.0	NZ_AP022004.1
30.855794090610765	-1.3301746929896263	-1	0.0	NZ_AP022031.1
31.229222153795636	-17.885707210321044	32	0.8632058497408528	NZ_AP022033.1
-3.0087785545154975	35.042755158368166	10	1.0	NZ_AP022037.1
28.64255526992523	-16.21767931300527	32	0.3784528626672876	NZ_AP022045.1
-41.59656172593089	-16.49015668937977	12	1.0	NZ_AP022046.1
-41.19429719061943	-5.2205924577050915	7	0.21222024978340742	NZ_AP022048.1
41.02298623720184	-3.3459190243800707	28	0.27557763829053583	NZ_AP022050.1
24.68345921770233	-31.71778757531094	2	1.0	NZ_AP022051.1
-27.826323552105222	-9.552274803691589	-1	0.0	NZ_AP022052.1
-41.19429719061943	-5.2205924577050915	7	0.21222024978340742	NZ_AP022053.1
-25.50096876550133	38.47527398959858	0	1.0	NZ_AP022054.1
31.440418813575697	-17.2510797310556	32	1.0	NZ_AP022065.1
-3.1453570604224748	40.04049767025071	10	1.0	NZ_AP022066.1
31.864764256334247	-19.79726311341233	32	0.33858235681107934	NZ_AP022070.1
14.002757121112225	33.174977490817255	13	0.7888182571750811	NZ_AP022071.1
20.683750093229143	-7.084248633814682	38	0.4221226101652082	NZ_AP022072.1
-41.978578899580086	-16.468040483100687	12	1.0	NZ_AP022073.1
-30.21416834713368	-10.499186750378376	21	0.9985800132856897	NZ_AP022075.1
-0.836807273937012	38.74995277677021	10	0.8923298412062358	NZ_AP022088.1
11.185426944076248	-40.49761646941843	6	1.0	NZ_AP022089.1
13.40925595671621	33.54574156701838	13	0.8808789286407979	NZ_AP022090.1
21.142707182381418	-4.521481049166843	38	0.3911785286313846	NZ_AP022091.1
-33.44534280691708	-14.193765729823957	-1	0.0	NZ_AP022092.1
-10.67889394562346	20.33748273082108	4	0.4365050779069587	NZ_AP022093.1
-23.960367908371968	-23.58797246764694	14	0.7216075235620648	NZ_AP022094.1
45.76291895097809	10.256955089421108	34	0.6292334865528731	NZ_AP022096.1
-7.805408885550273	40.58476940417042	10	1.0	NZ_AP022097.1
-10.680070060454177	20.330740810762435	4	0.43649296937833165	NZ_AP022099.1
-29.70834432505179	-14.477782773162946	20	1.0	NZ_AP022102.1
-39.637681047564335	0.31126210383661146	7	0.41707904232179815	NZ_AP022103.1
40.63501910678517	-5.21814181643566	28	0.7854450581799791	NZ_AP022106.1
-7.770544878622761	40.541000298311566	10	1.0	NZ_AP022122.1
-41.322793841789874	-20.89327588386207	12	1.0	NZ_AP022123.1
-9.141342039907864	20.075795408205487	4	0.6794126881955957	NZ_AP022124.1
-23.07597165232653	-24.4774842385296	14	0.6115816772062197	NZ_AP022125.1
-0.4704006024301821	42.26688767722798	10	0.9389678908540924	NZ_AP022160.1
33.373879195379864	-14.724123878277934	32	0.4373220323079813	NZ_AP022162.1
1.1279808805492775	-31.091337430319587	9	0.80009698066713	NZ_AP022163.1
9.343250203845749	-19.8113309980483	-1	0.0	NZ_AP022164.1
-40.25510428046909	-21.96881690684047	12	1.0	NZ_AP022165.1
-44.89495830835897	-20.69571008945994	12	0.9926288991590161	NZ_AP022166.1
-9.399454507175523	19.041857610989272	4	1.0	NZ_AP022168.1
16.15274475171166	-8.843053097699421	37	0.7714159486684681	NZ_AP022172.1
13.35422939752476	31.6328958112464	13	0.6886507336377062	NZ_AP022174.1
23.22984459208114	-6.1790897334887385	38	1.0	NZ_AP022175.1
-9.243234997061935	18.50261101033353	4	1.0	NZ_AP022176.1
-4.411641891915212	-15.149259398386276	-1	0.0	NZ_AP022178.1
3.850627069577388	24.297387287804852	-1	0.0	NZ_AP022179.1
-27.599656691680085	-16.094748274178933	20	0.6240496651376688	NZ_AP022181.1
-10.687090807205522	19.184984666481785	4	0.5449025661361352	NZ_AP022182.1
16.27697567976488	-9.358170276746453	37	0.6338775059146635	NZ_AP022208.1
-31.32477203618617	-10.181337668885751	21	1.0	NZ_AP022211.1
-2.3744781344980637	44.336691528364355	10	1.0	NZ_AP022216.1
8.187139150069557	-27.231181979276123	8	1.0	NZ_AP022217.1
-6.770860309339309	-11.021715970512476	30	0.6637191883869371	NZ_AP022218.1
-8.99146515847904	19.889318693998252	4	0.764842611182226	NZ_AP022219.1
-9.26501638404528	18.509815994108795	4	1.0	NZ_AP022220.1
40.203785919122566	-5.939045611258772	28	1.0	NZ_AP022223.1
13.500501982897665	32.742097519261335	13	1.0	NZ_AP022224.1
20.614036290470775	-7.263854198954716	38	0.4067264767142805	NZ_AP022225.1
-46.29346980711615	-18.205219077607165	12	1.0	NZ_AP022226.1
40.758923433787174	4.833984441406484	35	0.5812071707329024	NZ_AP022246.1
28.499700746430502	-0.13412517193378326	-1	0.0	NZ_AP022247.1
-25.11591723830342	4.590854324907141	5	0.9861912231909777	NZ_AP022249.1
-23.67052612566575	-23.694245592309542	14	0.6915145317345568	NZ_AP022250.1
-29.863712578234445	-20.0483253216786	-1	0.0	NZ_AP022251.1
15.11565571879524	2.8492880448828273	33	0.7336498898928215	NZ_AP022262.1
0.8985030814888435	38.27006622479868	10	0.5875146989269932	NZ_AP022263.1
21.084802853415855	-9.068504545616866	-1	0.0	NZ_AP022288.1
-3.788892121959779	36.07636682745999	10	1.0	NZ_AP022289.1
13.391486489736637	31.539844198785318	13	0.6495835262956754	NZ_AP022296.1
24.960017811588653	-12.753732838073676	-1	0.0	NZ_AP022299.1
23.50826837142363	-6.65000293440775	38	1.0	NZ_AP022300.1
-42.64816651865004	-17.512293321754154	12	1.0	NZ_AP022301.1
31.026785074353292	-17.017133136667148	32	1.0	NZ_AP022327.1
21.173984984782507	-8.894631065981036	-1	0.0	NZ_AP022328.1
-36.81079314708609	-0.42488555629925406	7	0.9713579018045957	NZ_AP022331.1
-13.610168381280173	-14.93591675313893	27	0.8284460132369353	NZ_AP022350.1
40.28625358387297	-5.992444867554989	28	1.0	NZ_AP022353.1
21.272083399937397	-7.855843187490432	38	0.34974322740562724	NZ_AP022354.1
21.264449566514177	-7.844235096863663	38	0.352161311428989	NZ_AP022355.1
-13.733953367709484	-14.739625122531065	27	0.9288395783190313	NZ_AP022356.1
33.766589824817245	-18.339813317262248	32	0.42162882290016734	NZ_AP022357.1
30.949974764190195	-15.439863109589105	32	0.7364034393289924	NZ_AP022359.1
32.29111157009227	-9.431488074133517	31	1.0	NZ_AP022361.1
32.27517731904508	-9.428511481052022	31	1.0	NZ_AP022363.1
32.5260391942157	-9.46540426473005	31	0.8833186891673556	NZ_AP022364.1
32.33258145452862	-9.426596058161996	31	0.9869230778541301	NZ_AP022366.1
-14.222061305861022	-15.173508995020098	27	0.6767019898636014	NZ_AP022367.1
32.379257897590804	-9.445398310276918	31	0.9545307182726329	NZ_AP022368.1
32.28806104575135	-9.428477068032011	31	1.0	NZ_AP022369.1
21.11194565732737	-3.8700344988182764	38	0.4043598882949695	NZ_AP022410.1
-23.990478156500995	-23.27263518573265	14	0.742806648681382	NZ_AP022411.1
36.1875140613541	-14.027636670917236	-1	0.0	NZ_AP022479.1
-46.0678900793632	-19.08249112353401	12	1.0	NZ_AP022480.1
41.149739113623944	-5.012027962235142	28	0.578608946802361	NZ_AP022483.1
-35.211583956038275	26.5617956273672	3	0.9449948386448074	NZ_AP022484.1
-22.036538433090932	-21.89663356559503	14	1.0	NZ_AP022485.1
39.98892423829708	-5.215051304084556	28	0.611919053806886	NZ_AP022526.1
18.64592323210123	-5.8385418640848235	38	0.3999732309786779	NZ_AP022534.1
32.235118931296924	-16.868727303109047	32	0.9143024811142231	NZ_AP022535.1
36.187695972190596	-14.02725989268796	-1	0.0	NZ_AP022537.1
-11.038067153024755	-46.05888491705654	1	0.6654984002641349	NZ_AP022541.1
12.327081577995235	-40.2188319994855	6	0.8453416760008969	NZ_AP022542.1
46.56212990290926	6.758473186855823	34	1.0	NZ_AP022543.1
2.5548488578132047	-28.939282869328757	9	0.7041863586300477	NZ_AP022544.1
-7.809142974969783	-12.090555171473692	30	0.5597187019377976	NZ_AP022545.1
-39.979135701820994	-5.417084738491776	7	0.24637989846048153	NZ_AP022546.1
32.56220278254992	-16.82193298649372	32	0.6828116403515869	NZ_AP022550.1
-16.05658598005256	-3.8393313386144703	-1	0.0	NZ_AP022551.1
-10.623734905270057	2.6312624957325355	15	0.9636272374386878	NZ_AP022552.1
32.81480174115837	-19.895959187676947	32	0.32424366697529394	NZ_AP022651.1
-10.138688875354754	2.6789758190730515	15	1.0	NZ_AP022652.1
-42.677558673326054	-16.312383971360326	12	1.0	NZ_AP022653.1
-17.786501567206418	20.713231821820287	-1	0.0	NZ_AP022656.1
-25.50096876550133	38.47527398959858	0	1.0	NZ_AP022657.1
-34.89686906806711	0.588105380087504	7	0.5122762442874018	NZ_AP022659.1
15.825388493444215	-5.4885197844628335	-1	0.0	NZ_AP022812.1
13.252555182611426	32.778647478675296	13	1.0	NZ_AP022813.1
6.559346088479156	-24.1102227881433	-1	0.0	NZ_AP022814.1
15.82557059838552	-5.485552364377045	-1	0.0	NZ_AP022816.1
13.266081931445399	32.78158639081959	13	1.0	NZ_AP022817.1
6.559346088479156	-24.1102227881433	-1	0.0	NZ_AP022818.1
-42.72992797329878	-17.56371736039296	12	1.0	NZ_AP022819.1
-11.993075996975358	-45.3758139215141	1	0.6678280999465627	NZ_AP023191.1
46.54105312592151	6.644486008590883	34	1.0	NZ_AP023192.1
-24.849497966218085	4.605751139628698	5	0.8816015698312982	NZ_AP023194.1
-16.998295851404343	-21.27834045697134	-1	0.0	NZ_AP023195.1
-22.288640280905213	-21.39566590017168	14	0.9879142127086755	NZ_AP023196.1
46.52082540626288	6.65151072680735	34	1.0	NZ_AP023199.1
10.99150101690296	-40.33803627894282	6	0.9015138183241851	NZ_AP023200.1
-26.84224164889424	16.729128865396156	-1	0.0	NZ_AP023201.1
27.087915443863277	-18.83213137517374	-1	0.0	NZ_AP023206.1
4.443497760496535	-11.516422518519505	-1	0.0	NZ_AP023209.1
-25.45112315847817	5.348619574269127	5	1.0	NZ_AP023210.1
-21.118944362976638	-21.487433314581814	14	1.0	NZ_AP023211.1
23.47332082797192	-7.478871838519015	38	0.5816922528172114	NZ_AP023220.2
35.874567900745596	-3.750639804113373	-1	0.0	NZ_AP023221.2
2.192270254386645	-31.184934041817503	9	0.7262397455908889	NZ_AP023222.2
35.97380382874926	-17.234079746703284	32	0.38788091239271183	NZ_AP023225.1
-26.10479001518132	5.159564214169246	5	1.0	NZ_AP023227.1
40.81311988883325	-6.304723153803422	28	0.9559960133630203	NZ_AP023228.1
-15.088706967273101	11.661053185560688	16	0.5938183736574761	NZ_AP023229.1
23.278449998768938	-7.371497794426422	38	0.6452752429729227	NZ_AP023231.2
35.87301160772501	-3.7454064281475206	-1	0.0	NZ_AP023232.2
2.1900179285938606	-31.18232372808802	9	0.7276597740696693	NZ_AP023233.2
-25.50096876550133	38.47527398959858	0	1.0	NZ_AP023234.2
23.46020665902177	-7.448683758734733	38	0.5928198709739178	NZ_AP023236.1
35.95995451669872	-17.246793020274005	32	0.3889887810790401	NZ_AP023238.1
1.6229891944343464	-17.031792414375037	22	1.0	NZ_AP023428.1
-10.475872264675226	0.7477763894063718	15	0.5874853446046748	NZ_AP023429.1
-17.246760655157146	-19.631233272401964	-1	0.0	NZ_AP023430.1
-7.886792011043402	-15.834605791743904	-1	0.0	NZ_AP023431.1
-29.620718892616033	-14.368753599478207	20	0.9905504751549327	NZ_AP023432.1
-7.1334250768002905	-16.3351967258347	-1	0.0	NZ_AP024207.1
6.42587745270147	-8.803044384586073	-1	0.0	NZ_AP024208.1
-11.421658427455025	-43.59790248094262	1	0.33319054020465855	NZ_AP024583.1
-2.2317790535879767	-12.804347901607759	30	1.0	NZ_AP024584.1
-23.489636676468468	-20.43869233447711	14	0.6137438637870717	NZ_AY589570.1
43.90815953559975	10.981420663080124	34	0.6620530243096225	NZ_CP005931.1
-39.003522812736016	0.1706907109126241	7	0.4708674978328973	NZ_CP005932.1
8.962294459588472	21.68907225961799	23	1.0	NZ_CP006028.1
-34.859610242396286	26.67384773402528	3	0.8042570834570246	NZ_CP006264.1
-29.12832700104404	-14.518301057441168	20	1.0	NZ_CP006633.1
-9.922923292489159	19.11677520741987	4	0.9476568378728708	NZ_CP006634.1
46.13448370116369	8.052063648557281	34	0.9026608559950956	NZ_CP006635.1
-21.26115978128672	-21.227728668352597	14	1.0	NZ_CP006637.1
-23.655318475195738	-22.509301839737926	14	0.8688722651706503	NZ_CP006638.1
-14.62645508595873	-25.951397724849333	11	1.0	NZ_CP006639.1
-1.5804960087423257	2.202354985760337	-1	0.0	NZ_CP006640.1
-1.6848008292105812	45.317512742133395	10	1.0	NZ_CP006641.1
-1.8279667329712135	-11.004829106549735	30	0.7219326440204424	NZ_CP006642.1
19.075277854301497	15.220887172876623	24	1.0	NZ_CP007135.1
-9.0907415679003	-21.434034942846377	19	0.5691981582740541	NZ_CP007137.1
33.66081581725274	-14.454005704174897	32	0.36214336841310846	NZ_CP008715.1
24.897472341538506	-31.816799887710378	2	1.0	NZ_CP008716.1
-38.38500141948805	-2.3388809935854904	7	0.38869021440437285	NZ_CP008717.1
-9.307804340779754	20.497293147877315	4	0.5264021120757779	NZ_CP008718.1
-25.50096876550133	38.47527398959858	0	1.0	NZ_CP008719.1
-36.57599203764699	0.325179788789665	7	0.7245944423516247	NZ_CP008720.1
-35.548893492259054	-1.1515266226403613	7	0.9882630310097954	NZ_CP008721.1
-9.122620776758874	8.372731012351126	17	1.0	NZ_CP008807.1
8.65771865665821	14.321145224367594	26	1.0	NZ_CP008958.1
2.682156882693881	-29.197976931610295	9	0.7846574269140272	NZ_CP009051.1
13.996328065440675	33.23728044993376	13	0.7903923191969706	NZ_CP009052.1
11.496548634157653	-3.9417617556696998	-1	0.0	NZ_CP009053.1
9.16930420458528	-20.085042368850708	-1	0.0	NZ_CP009073.1
-7.146706648870099	2.825482027662306	15	0.36382275713800677	NZ_CP009074.1
9.217605418587864	30.16736392892626	13	0.4202863422380832	NZ_CP009105.1
31.386906576713077	13.39648040956031	39	1.0	NZ_CP009167.1
1.7851426852351473	-29.969267988448994	9	1.0	NZ_CP009168.1
-33.947872838506996	-11.87160575104456	-1	0.0	NZ_CP009169.1
40.379770416428	-6.068694063914703	28	1.0	NZ_CP009231.1
40.65473477461715	-6.235107897415843	28	1.0	NZ_CP009232.1
24.66309939193155	-9.635125215529737	-1	0.0	NZ_CP009233.1
33.36543564347064	-14.744369425179801	32	0.44198999870818534	NZ_CP009860.1
5.719750718002249	-24.16745249522993	-1	0.0	NZ_CP009861.1
-12.256360847211226	-13.40010790024654	27	0.864947950983175	NZ_CP009862.1
-13.973417323620165	-25.392729907943636	11	1.0	NZ_CP010118.1
32.108109200869606	15.778309734958757	39	0.6365078936047932	NZ_CP010120.1
30.115581908652043	10.11260520074316	39	0.6603325245367655	NZ_CP010123.1
15.92682457107427	9.069522033972053	-1	0.0	NZ_CP010124.1
33.50574687730655	12.151366292792062	-1	0.0	NZ_CP010126.1
-10.193999459830476	3.2243921272130747	15	1.0	NZ_CP010127.1
-40.578633172452946	-17.847823700715892	12	1.0	NZ_CP010128.1
-7.142441950406859	35.63492480955881	10	0.9254436567884174	NZ_CP010130.1
-6.205801541714833	-14.012058333164886	30	0.6523140710371967	NZ_CP010131.1
15.008966449353744	10.990185824211615	-1	0.0	NZ_CP010135.1
22.98485161918319	16.22788802375916	-1	0.0	NZ_CP010136.1
30.315507137971295	-8.05935013109991	31	0.5807653226959157	NZ_CP010138.1
6.532124040433168	-3.000944047717171	-1	0.0	NZ_CP010139.1
46.123209181397655	8.017567256576788	34	0.918733862037308	NZ_CP010141.1
-2.9764206930609602	35.04869619939586	10	0.995210165419821	NZ_CP010142.1
11.392921992302757	-39.84412509992133	6	0.8231818669459778	NZ_CP010144.1
1.8131718737401312	-19.607359757785975	-1	0.0	NZ_CP010146.1
47.355121239592656	8.94171057222461	34	0.5928302192891598	NZ_CP010147.1
45.735478452927964	6.800252907045155	34	1.0	NZ_CP010149.1
-0.7431823686412602	-10.883899895407225	30	0.5938871642373553	NZ_CP010154.1
-7.564536032379209	-10.020667178491445	30	0.516485521840873	NZ_CP010155.1
-21.561714636985425	-18.09073236615516	14	0.39130424711141815	NZ_CP010156.1
41.93015025400893	6.328571933530097	35	0.49665644202793824	NZ_CP010158.1
-36.173903316095576	-13.29292629950753	18	1.0	NZ_CP010159.1
-22.759664801810292	-19.973551651763128	14	0.5933217567371565	NZ_CP010161.1
-21.9179114708512	-25.46678804225024	14	0.5746067302763588	NZ_CP010162.1
-4.703647399594182	-10.96648132548755	30	0.5859156237584999	NZ_CP010164.1
-20.571578036078247	-22.292175053094223	14	1.0	NZ_CP010165.1
-7.928243951211147	-5.825216371701135	-1	0.0	NZ_CP010166.1
-7.31523874260608	-12.521638486822146	30	0.5657485122879999	NZ_CP010168.1
1.4583676131094403	-29.53373366296221	9	1.0	NZ_CP010173.1
24.009700052988343	-6.911854581834978	38	0.785004968724256	NZ_CP010174.1
-40.39959039366945	-22.022389898842622	12	1.0	NZ_CP010175.1
3.0593458703834107	-18.543607428462295	22	0.5793885450390066	NZ_CP010179.1
25.63080497153061	7.471104677593573	-1	0.0	NZ_CP010181.1
-33.178610501073805	-12.798493310969986	20	0.5114680243771302	NZ_CP010182.1
25.63080497153061	7.471104677593573	-1	0.0	NZ_CP010184.1
-33.180357448341994	-12.804046848964928	20	0.5114680243771302	NZ_CP010185.1
20.838848099511324	9.849002890691228	-1	0.0	NZ_CP010187.1
-39.46060400850688	-18.129279600373287	12	0.9198511141583746	NZ_CP010188.1
24.88363741119569	-33.114280902682346	2	0.583886549304883	NZ_CP010189.1
23.58248954115163	-32.99289337746013	2	0.5486585525796338	NZ_CP010190.1
32.07734500299962	5.334064459694585	-1	0.0	NZ_CP010192.1
-10.153593464655911	7.486139789942163	17	1.0	NZ_CP010194.1
-33.266015578752665	-12.745343758935311	20	0.5114680243771302	NZ_CP010195.1
20.838848099511324	9.849002890691228	-1	0.0	NZ_CP010197.1
24.74659737899514	-33.102106363854304	2	0.5912115411224336	NZ_CP010198.1
-39.46869370817172	-18.13086767233312	12	0.9230412961940497	NZ_CP010199.1
15.554438027304917	7.8793153515147445	33	0.8743659999433432	NZ_CP010201.1
23.593078825221085	-33.030426240259594	2	0.5365495396636303	NZ_CP010202.1
-39.384289419418344	-18.09072808480904	12	0.8848414884228326	NZ_CP010203.1
26.865818280382626	-33.01981183812396	2	0.4332258117071787	NZ_CP010204.1
-30.281138775154478	-9.029105733495015	21	1.0	NZ_CP010205.1
20.799057561138774	9.853423943980182	-1	0.0	NZ_CP010207.1
-35.06322978555366	-15.994356823211973	-1	0.0	NZ_CP010208.1
29.53005102658331	2.607368559050642	40	0.5896062079671562	NZ_CP010209.1
24.888002030563737	-33.123069956493346	2	0.5797934689054765	NZ_CP010210.1
-39.466200497502335	-18.127837933092728	12	0.9213662464605914	NZ_CP010211.1
23.58248954115163	-32.99289337746013	2	0.5486585525796338	NZ_CP010212.1
20.838825483818358	9.84832438881056	-1	0.0	NZ_CP010214.1
29.545212800121305	2.6380582578204903	-1	0.0	NZ_CP010215.1
-39.46520310850869	-18.13204246911841	12	0.9221670766250856	NZ_CP010216.1
24.839006275078383	-33.13403423376837	2	0.577167305768905	NZ_CP010217.1
23.91026509929824	-32.7790068915	2	0.5919991484398066	NZ_CP010218.1
-35.36497093919442	26.438609062460404	3	0.9989973171113206	NZ_CP010220.1
20.840162454255395	9.848514069762258	-1	0.0	NZ_CP010222.1
29.546211777393136	2.6380919082959817	-1	0.0	NZ_CP010223.1
-39.46624759181671	-18.132122847669578	12	0.9225460307686992	NZ_CP010224.1
24.72506556627617	-32.74961247180045	2	0.7800650112981969	NZ_CP010225.1
-20.96969937569653	-20.327708478488105	14	0.6420102660593174	NZ_CP010227.1
40.7958070052532	4.80434899798098	35	0.5861431730195974	NZ_CP010232.1
-1.0812381675952625	44.248323142703974	10	1.0	NZ_CP010233.1
2.606942466601974	-17.20290939104699	22	1.0	NZ_CP010234.1
24.611955912695972	-7.496650654888106	38	0.4590269196100404	NZ_CP010239.1
1.2261519287134632	-17.005372537907903	22	1.0	NZ_CP010243.1
10.272228049440605	-37.57131996541105	6	0.22063334295182035	NZ_CP010244.1
-11.349441432835214	-28.109289911354136	11	0.3961860885758877	NZ_CP010245.1
4.734123995506766	15.509244740835623	25	0.8534474396853068	NZ_CP010305.1
40.31600758537022	8.844452731471241	35	1.0	NZ_CP010316.1
-1.2182911938846137	39.734805962038635	10	0.8261054241224909	NZ_CP010317.1
-33.60970079414492	-14.125967018017858	-1	0.0	NZ_CP010318.1
31.745091473426125	14.033581972574845	39	1.0	NZ_CP010345.1
41.06859827158843	-6.13048248169878	28	0.9831453991285589	NZ_CP010372.1
-6.259772026591609	-22.263450362915098	19	0.8157373156629079	NZ_CP010373.2
-37.29860622847735	-1.2085115518346043	7	0.709357458469007	NZ_CP010877.1
-9.758311628435827	19.284598303415635	4	1.0	NZ_CP010878.1
-13.355186465914787	10.90881966888152	16	0.5563143005350973	NZ_CP010880.1
-26.65858601739424	3.2550866084689547	5	0.4326575552307615	NZ_CP010881.1
30.803732385960313	-16.3174383244343	32	0.7368171562360388	NZ_CP010882.1
25.636486219895904	7.472659720970537	-1	0.0	NZ_CP011019.1
-11.556724413473653	-47.03148061563008	1	1.0	NZ_CP011062.1
2.197017150285578	-31.1938413507039	9	0.7211871501682957	NZ_CP011063.1
36.532106568161055	-5.856531964636339	28	0.27353730078547667	NZ_CP011064.1
21.141084218199662	-4.518334220345372	38	0.3903682299471622	NZ_CP011065.1
-41.19429719061943	-5.2205924577050915	7	0.21222024978340742	NZ_CP011066.1
-24.764794411154856	-21.66165256772688	14	0.5952611067388179	NZ_CP011067.1
22.104753367445245	-4.407372435304539	38	0.42475860790912806	NZ_CP011135.1
14.419457651130083	-12.76263906931497	-1	0.0	NZ_CP011136.1
-36.36087381218647	-13.416200438360558	18	1.0	NZ_CP011137.1
-46.618734101075006	-18.100339341565657	12	1.0	NZ_CP011138.1
-9.615108738042203	20.178402418642378	4	0.6541453872048396	NZ_CP011140.1
-25.471501314225332	38.43445316297494	0	0.0	NZ_CP011141.1
-35.971401556264034	-0.6866453897911764	7	1.0	NZ_CP011143.1
-8.588071935465054	43.28648826512147	10	0.5901480308081694	NZ_CP011333.1
-16.015910671249976	-3.970301838054998	-1	0.0	NZ_CP011334.1
3.0667534719685694	33.35824631184968	10	0.3999288044891344	NZ_CP011335.1
-7.146680984175056	46.761824339450115	10	0.5009390745016569	NZ_CP011336.1
-8.386935629920865	44.54465859983877	10	0.5139824805277371	NZ_CP011337.1
-5.057877314876459	32.49099465839865	10	0.712760213724882	NZ_CP011338.1
14.31922610956508	-0.4668678426958744	-1	0.0	NZ_CP011417.1
17.769649911960247	-12.721791332012884	-1	0.0	NZ_CP011418.1
30.757641219526796	14.921027154012203	39	0.8954860291787228	NZ_CP011496.1
39.31233134587308	6.021816772020224	-1	0.0	NZ_CP011916.1
41.001799954458434	-6.525737250445503	28	0.8206665649025536	NZ_CP012197.1
-13.995104566192637	-25.413244003918877	11	1.0	NZ_CP012198.1
33.63249511805562	12.23036578135053	-1	0.0	NZ_CP012377.1
1.6833387386020182	-29.382021691381357	9	1.0	NZ_CP012491.1
5.474262609261821	3.5617136244460115	-1	0.0	NZ_CP012492.1
6.586448395697695	19.48389319029958	-1	0.0	NZ_CP012493.1
2.359740961431218	-28.375223002091747	9	0.5645623598259357	NZ_CP012497.1
23.81397915721065	7.902068930179519	-1	0.0	NZ_CP012498.1
23.793181727602164	7.8309379674475945	-1	0.0	NZ_CP012499.1
23.792708915049815	7.8288568944596975	-1	0.0	NZ_CP012500.1
23.76048558038818	7.812778366792248	-1	0.0	NZ_CP012501.1
39.26170198232477	7.661237855143435	35	0.5504266700666038	NZ_CP012626.1
-3.1871748867407947	38.96260163857142	10	1.0	NZ_CP012627.1
-9.243234997061935	18.50261101033353	4	1.0	NZ_CP012629.1
-36.81079314708609	-0.42488555629925406	7	0.9713579018045957	NZ_CP012630.1
19.45292243838135	-5.1545871997967785	38	0.37854623810387317	NZ_CP012632.1
40.770849006056665	8.307519136947947	35	1.0	NZ_CP012636.1
24.89303409702529	-31.76088779415547	2	1.0	NZ_CP012637.1
27.756406713139167	-32.27118486084797	2	0.3884011779646876	NZ_CP012638.1
8.818263743939303	14.835811231488627	26	1.0	NZ_CP012803.1
-28.812900447711744	-14.47158417276508	20	1.0	NZ_CP012804.1
-6.9832365867573944	-23.61556349771661	19	1.0	NZ_CP012902.1
8.258005046232563	32.361835561888135	13	0.38767031941906877	NZ_CP013024.1
30.346928569925005	4.0243580197253	40	0.6820039778827234	NZ_CP013026.1
46.460146498836465	2.9004693207820416	-1	0.0	NZ_CP013027.1
11.076183796434155	17.84077153020322	-1	0.0	NZ_CP013028.1
3.488873625547562	-29.910053388824267	9	0.5506015023628328	NZ_CP013030.1
11.496474948047762	-3.9437397001362307	-1	0.0	NZ_CP013186.1
11.78548728086277	2.473378907876533	33	0.9173834812672909	NZ_CP013191.1
12.658160088936455	6.421940413278834	33	0.971845933282378	NZ_CP013192.1
1.7264897585841614	40.532213415280395	10	0.5917151081953999	NZ_CP013193.1
12.593213168861865	7.956132568014498	33	0.7803968140225922	NZ_CP013194.1
30.969466068495134	-10.271502570714413	31	1.0	NZ_CP013657.1
31.89123129274479	-9.371544224772716	31	1.0	NZ_CP013832.1
31.40915680001668	-9.448036314287672	31	1.0	NZ_CP013833.1
20.238357901695924	-7.520359329404672	38	0.39656069128718474	NZ_CP013834.1
-16.796104541036016	-8.132539818261776	-1	0.0	NZ_CP014109.1
15.310642219704333	-8.978947756570667	37	1.0	NZ_CP014110.1
19.370972436990307	-5.877689508087914	38	0.45701383720871047	NZ_CP014112.1
30.698585715605084	15.064262741791229	39	0.8799425329250762	NZ_CP014271.1
30.732709620096603	15.00344988594517	39	0.9061061854264036	NZ_CP014273.1
-36.000110093119154	-0.6579615979728051	7	1.0	NZ_CP014317.1
24.882534674731975	-31.763716840533576	2	1.0	NZ_CP014318.1
-46.58616826585515	-18.098633361598683	12	1.0	NZ_CP014319.1
35.8706825802633	-3.7869346835517343	-1	0.0	NZ_CP014320.1
31.471185278915087	-9.622411219092324	31	1.0	NZ_CP014321.1
40.76385495782823	8.3112286612376	35	1.0	NZ_CP014489.1
11.051272325741639	-40.727827741274766	6	0.9144975898113175	NZ_CP014490.1
9.227562664822315	-32.431553064971865	-1	0.0	NZ_CP014491.1
15.41984429176046	-8.918649267949625	37	1.0	NZ_CP014496.1
30.789387078793812	-16.42184332632673	32	0.7912524337701853	NZ_CP014498.1
15.345121382750898	-8.9753704334048	37	1.0	NZ_CP014523.1
-13.673790093576601	-13.507867783212332	27	1.0	NZ_CP014524.1
15.540807255374222	-8.615922178110242	37	1.0	NZ_CP014668.1
-9.758535110870323	-15.08874473835195	-1	0.0	NZ_CP014669.1
4.668400624348785	13.384777858806999	25	0.4365681711723575	NZ_CP015021.1
8.764881714267558	14.887610745152244	26	1.0	NZ_CP015022.1
30.90029477294967	-16.019932623661404	32	0.7146884618866907	NZ_CP015070.1
-6.957223996396706	-5.800781026819245	-1	0.0	NZ_CP015071.1
23.261953150041318	-6.072895765690333	38	1.0	NZ_CP015072.1
-1.873416458232477	-3.481254423524093	30	0.534204725991906	NZ_CP015075.2
31.60176969607669	-14.520070989170751	32	0.46972172871716417	NZ_CP015077.1
-13.831273050374294	-9.416967357137915	-1	0.0	NZ_CP015078.1
32.141879683867586	-16.060395959978	32	0.6277648627465902	NZ_CP015086.1
-6.3424969619019205	-24.04301734907376	19	0.8959477982598769	NZ_CP015139.1
31.352015215913134	-17.67309656660048	32	1.0	NZ_CP015140.1
13.356661200657523	32.843523047066945	13	1.0	NZ_CP015141.1
-9.530179266685227	18.14218999605616	4	0.7260619001655936	NZ_CP015142.1
-35.2426469007741	0.7187176427181949	7	0.6145648400732426	NZ_CP015143.1
23.534813917901488	-32.17620366810286	2	0.7283654030659271	NZ_CP015144.1
16.163049344346348	-9.378854170269554	37	0.6979000293101534	NZ_CP015160.1
-6.059453152089044	39.56705130149293	10	1.0	NZ_CP015161.1
29.2901480331633	16.74336336447929	-1	0.0	NZ_CP015239.1
23.17848117122064	16.324992396053307	-1	0.0	NZ_CP015242.1
28.160379253371275	-30.82876436472973	2	0.4372369726010799	NZ_CP015245.1
8.132065638767255	29.047499453505754	13	0.2606782448494517	NZ_CP015246.1
4.681400433162529	15.385595303288948	25	0.8855003103973241	NZ_CP015816.1
-13.729358500215728	-46.81849761995594	1	0.8475147842430145	NZ_CP015833.1
-6.952678351285599	-24.45039313298757	19	0.6686451095262306	NZ_CP015835.1
35.8562169564342	-3.797803291396372	-1	0.0	NZ_CP015836.1
1.9189705621216502	-31.01029678498487	9	0.89583579426773	NZ_CP015837.1
-1.9819047461655752	32.5840036826071	10	1.0	NZ_CP015838.1
-9.208921478956077	8.368301815592712	17	1.0	NZ_CP015845.2
5.221020595760361	15.829385882388738	25	1.0	NZ_CP015847.2
5.310049245644742	14.86923295501936	25	1.0	NZ_CP015854.1
-31.46373588674031	22.248031471403454	3	0.7847851438901139	NZ_CP015913.1
35.554210992037156	0.8025859497377197	40	0.6228913041715863	NZ_CP015914.1
12.002402066608376	-41.52525906580459	6	0.7645075947547808	NZ_CP015915.1
-2.376620648809827	39.513393677419806	10	1.0	NZ_CP015916.1
-40.51606596593766	-22.302083327015172	12	1.0	NZ_CP015917.1
-4.8068651377039515	42.86661100777416	10	0.9503553456968267	NZ_CP015996.1
2.597832959430939	-29.47794235177304	9	0.8578546005300012	NZ_CP015997.1
-13.854965413428406	9.145538348303493	16	0.4011694694735015	NZ_CP016008.1
-41.47550815997377	-18.323175648709594	12	1.0	NZ_CP016009.1
-2.101047343469251	-9.143465902833142	30	0.5341290741434354	NZ_CP016183.1
-2.1263110328073624	-9.156133431632744	30	0.5355455984979492	NZ_CP016184.1
-33.09702584380855	20.793890386829567	3	1.0	NZ_CP016185.1
-33.33897846337638	21.10117882894287	3	1.0	NZ_CP016186.1
-33.75676527010796	21.43051120375291	3	1.0	NZ_CP016187.1
-33.463787355392284	26.579895054366727	3	1.0	NZ_CP016405.1
19.029689328847056	-11.322490767655362	-1	0.0	NZ_CP016498.1
-31.02250099970384	23.07220564050573	3	0.6492182281317687	NZ_CP016547.1
8.936026095011975	34.9441132159731	13	0.5032277756837475	NZ_CP016548.1
0.7176024206030078	-28.414420012594988	9	0.7273644421935349	NZ_CP016549.1
-16.613875965029482	10.67963053753557	16	1.0	NZ_CP016550.1
-36.737533882664145	24.91898125614407	3	0.617351405402663	NZ_CP016551.1
5.247435771016427	15.817875935718053	25	1.0	NZ_CP016626.1
46.41073114369354	2.869080555023033	-1	0.0	NZ_CP017221.1
-9.110205562678493	1.5541863330589019	15	0.7582965037497851	NZ_CP017222.1
-43.11402248317672	-17.54587791379193	12	1.0	NZ_CP017223.1
-22.029162703730062	-21.81854033482047	14	1.0	NZ_CP017224.1
4.020118851141554	14.368246268293715	25	0.5104828969664592	NZ_CP017435.1
4.073298028042746	14.368399086706198	25	0.5294169190897904	NZ_CP017437.1
4.071499703952363	14.36943145147254	25	0.5289094055326987	NZ_CP017439.1
-10.102335947918574	-47.21522199403436	1	0.522390009584398	NZ_CP017632.1
29.32369726550133	-3.1974019725046663	36	0.9889252477508975	NZ_CP017633.1
8.457724915604881	14.513006814178125	26	1.0	NZ_CP017670.1
-43.85904287984817	-18.03709509838417	12	1.0	NZ_CP017845.1
11.6822462598547	5.3838632359074685	33	1.0	NZ_CP017846.1
12.206846609224305	-39.91990619078868	6	0.8474623308529663	NZ_CP017847.1
11.973539559240416	2.689989359236177	33	0.9482894474649027	NZ_CP017848.1
-0.3592495749488812	41.51509428643231	10	0.8234564143210336	NZ_CP018104.1
0.8539125660005985	-12.558399143076421	-1	0.0	NZ_CP018105.1
-33.59708090850568	27.88080196185808	3	0.7895761432851829	NZ_CP018106.1
26.859536002190413	1.2428670695052615	-1	0.0	NZ_CP018107.1
-46.58805918673426	-17.882566501571876	12	1.0	NZ_CP018108.1
-0.3544788925450738	41.51460320779613	10	0.8224941993126451	NZ_CP018110.1
26.859629352014807	1.2409373747883437	-1	0.0	NZ_CP018113.1
-0.3594051986555783	41.51503472345407	10	0.8235083468811805	NZ_CP018116.1
-33.596754549371056	27.882114410888423	3	0.7890894133723692	NZ_CP018124.1
-4.432411887037363	-15.111279847224814	-1	0.0	NZ_CP018207.1
-9.686991289457861	18.14987942483118	4	0.7264367146462425	NZ_CP018208.1
6.147570476678848	16.463951403069217	25	0.6008779007163009	NZ_CP018238.1
5.305784152201285	14.544872009021107	25	0.9221338117203531	NZ_CP018242.1
5.497994879572024	14.684861731042275	25	0.9523919143358504	NZ_CP018244.1
5.323375912843018	14.561155563550283	25	0.9511918342910844	NZ_CP018246.1
8.095068419653593	14.93955048441136	26	1.0	NZ_CP018248.1
6.084444613704739	14.834649812022773	25	0.8982403789077142	NZ_CP018251.1
5.952623452099179	14.925089553031018	25	1.0	NZ_CP018253.1
-4.827274915067116	42.921873646747706	10	0.9246086561565408	NZ_CP018625.1
9.207285317177897	14.7508772935945	26	0.7971500223392748	NZ_CP018626.1
-20.798751517002295	-22.106661068031666	14	1.0	NZ_CP018940.1
-8.394348151893512	19.976894650222732	4	0.5804735056112768	NZ_CP018941.1
-8.152132051278764	18.976703384868262	4	0.620372059117234	NZ_CP018942.1
-7.044690812455441	-16.368079090786757	-1	0.0	NZ_CP018944.1
-13.319800218612	-14.644444187541975	27	1.0	NZ_CP018945.1
-3.5118737574476917	34.846996235131314	10	1.0	NZ_CP018946.1
36.706869556772624	-9.509894438119987	-1	0.0	NZ_CP018947.1
-40.28529299174746	-22.043483270489183	12	1.0	NZ_CP018949.1
-14.21208614365809	9.458195576710692	16	0.4969707562739759	NZ_CP018950.1
-26.53392179631852	4.251820431574328	5	0.8336974281115389	NZ_CP018951.1
30.731972743451806	-16.23385731932771	32	0.671989310088896	NZ_CP018952.1
36.25997865094836	-14.096587426423374	-1	0.0	NZ_CP018954.1
-9.457567732470837	-5.581237478174445	29	0.8688452150069472	NZ_CP018955.1
-6.0110950573010475	-22.75503033853254	19	1.0	NZ_CP018956.1
-15.154623857541626	-13.899141737329975	27	0.7518544146295773	NZ_CP018963.1
41.1407717972455	-9.172227966877367	28	0.2391749842460669	NZ_CP018964.1
-9.634988640542268	19.250228554602444	4	1.0	NZ_CP018966.1
24.90603072422545	-31.760767614574714	2	1.0	NZ_CP018967.1
-16.43374687620551	-8.408559867527131	-1	0.0	NZ_CP018968.1
29.54378439664257	-17.169880537259328	32	0.48156682898631414	NZ_CP018969.1
-8.157672679148261	18.98076534170681	4	0.6224510312439616	NZ_CP018972.1
20.77945156195896	-4.772235385993264	38	0.42550651426392755	NZ_CP018973.1
-11.262696028026566	-7.3630242880220775	29	0.8533144951943814	NZ_CP018974.1
-3.016582367410482	35.0019946287524	10	1.0	NZ_CP018975.1
-13.950594121078058	-14.669784826678784	27	0.9667072085152546	NZ_CP018977.1
31.39706999781975	-9.436015482187617	31	1.0	NZ_CP018978.1
-9.163842678310747	19.2900017748084	4	0.9519635255452407	NZ_CP018980.1
-22.99922542232871	-22.20490429519587	14	0.9161145717395486	NZ_CP018981.1
32.62015301216222	-17.148682352109766	32	0.6998443594576067	NZ_CP018982.1
-38.57537421190593	-1.4393949152872598	7	0.5707054345914608	NZ_CP018984.1
-46.58616826585515	-18.098633361598683	12	1.0	NZ_CP018985.1
25.25339089494843	-32.961718000794825	2	0.6096830029923067	NZ_CP018986.1
-36.30845527206277	-13.459121934259477	18	1.0	NZ_CP018987.1
-1.7283678782546938	2.3395471945927895	-1	0.0	NZ_CP018988.1
-11.364982308988425	-7.993412948864575	29	0.7999019462106142	NZ_CP018989.1
[truncated: 3,997 more rows]
