# Supplementary material for: Mge-cluster: a reference-free approach for typing bacterial plasmids
Source: NAR Genom Bioinform. 2023 Jul 10;5(3):lqad066. doi: 10.1093/nargab/lqad066 (PMC10331934; doi:10.1093/nargab/lqad066)
Supplement: lqad066_Supplemental_Files [file lqad066_supplemental_files.zip › suppl_table_S10.csv]

Sample_Name	ref_tsne1D	ref_tsne2D	sim_tsne1D	sim_tsne2D	ref_Standard_Cluster	ref_Membership_Probability	bins_Standard_Cluster	bins_Membership_Probability	Performance	Detailed_performance
30134_6#3_2	24.1495620694124	78.3730116529734	25.0967413232897	77.4800696392078	22	1	22	1	Same-cluster	Same-cluster
30224_1#172_2	26.6678502280887	80.4932184045952	28.1515501364406	77.436226620825	22	1	22	1	Same-cluster	Same-cluster
30224_1#172_3	23.8293084800583	63.3936623638738	23.6690056488214	62.7634166849538	2	0.998651628776848	2	1	Same-cluster	Same-cluster
30224_1#172_4	41.424057125717	88.3804117334902	41.1960117498112	88.7318588330479	7	0.88155920736915	7	1	Same-cluster	Same-cluster
30224_1#201_2	8.14090734083387	76.9979569987641	7.67393699770583	75.6568456137428	21	1	21	0.95132126401471	Same-cluster	Same-cluster
30224_1#201_3	-0.921144850683996	94.2661466390946	-1.92528417506032	94.5455675312476	15	1	15	1	Same-cluster	Same-cluster
30224_1#201_4	-28.7128670657538	127.159032626391	-25.491264143684	127.143381548852	1	0	1	1	Same-cluster	Same-cluster
30224_1#201_5	-4.76499287958594	86.7077377376017	-5.13770568102222	86.6720939699651	-1	0	-1	0	Same-cluster	Same-cluster
30224_1#201_6	-10.0139254338455	72.5694383183808	-9.27904846391783	71.423062794524	6	1	6	1	Same-cluster	Same-cluster
30224_1#201_7	3.68423605115925	66.5196861189468	4.57943067241959	66.8352861243905	12	0.864640356064229	12	1	Same-cluster	Same-cluster
30224_1#201_8	31.8000531623756	97.6024523293607	32.1471154538865	97.0870350569162	9	1	9	0.959361790390171	Same-cluster	Same-cluster
30224_1#273_2	11.7121472288238	78.8360659025975	11.8562507530151	78.108913241869	23	1	23	0.982177048900565	Same-cluster	Same-cluster
30224_1#273_3	24.3650931238885	101.137089003798	24.9116563135814	102.050885054184	4	1	4	1	Same-cluster	Same-cluster
30224_1#273_4	40.4473225397119	83.6493345457519	39.8265589916112	82.8476880648392	8	1	8	0.881731743178001	Same-cluster	Same-cluster
30224_1#291_2	4.22031614038511	74.5480252553368	2.85844724409609	74.8551293483389	21	0.816792316047274	21	0.886707088464582	Same-cluster	Same-cluster
30224_1#305_2	22.3962309894819	77.6027447035188	23.9961305062832	75.2372549610491	22	1	22	1	Same-cluster	Same-cluster
30224_1#333_2	3.07147758256566	79.0170724782741	4.19318267059572	79.7678542253694	21	0.904112584172411	21	0.934044060344681	Same-cluster	Same-cluster
30224_1#333_3	-6.75329397395273	66.8705980726376	-6.07942682339692	67.6078279219159	6	1	6	1	Same-cluster	Same-cluster
30224_1#355_2	4.2530492872921	85.3015244144478	4.45589234324454	85.1061578125394	-1	0	-1	0	Same-cluster	Same-cluster
30224_1#38_2	21.1515960166048	76.9929661228338	26.0685475161378	72.7306877257183	22	1	22	0.9541561311747	Same-cluster	Same-cluster
30224_1#38_3	21.493714478304	88.6405598960407	21.7012763545734	88.2132576817134	19	0.994766527360448	19	1	Same-cluster	Same-cluster
30224_1#38_4	32.6632483491262	74.1114454313724	32.8292271488959	73.9223335051565	13	0.980263119563859	13	1	Same-cluster	Same-cluster
30224_1#48_2	6.49166979269934	77.9841284517053	6.62096341665344	76.7802914047457	21	1	21	1	Same-cluster	Same-cluster
30224_1#48_3	-1.13417465889493	93.2463962351226	-2.14668819343719	93.5724818395215	15	0.979848643367981	15	0.979848643367981	Same-cluster	Same-cluster
30224_1#48_4	-26.5895974531954	127.128273701443	-25.491264143684	127.143381548852	1	0	1	1	Same-cluster	Same-cluster
30224_1#48_5	30.6272701630423	69.8681415034584	30.7219235449032	69.6215973348847	13	1	13	0.96331615223404	Same-cluster	Same-cluster
30224_1#48_6	37.327739334547	86.405959482613	38.0034116761223	86.4660380233856	8	0.568506367639864	8	0.625927538353555	Same-cluster	Same-cluster
30224_1#48_7	-40.6853315036315	-126.93994211425	-41.424057125717	-127.159032626391	0	0.954665394512045	0	1	Same-cluster	Same-cluster
30345_1#186_2	23.3650258338076	101.573829888768	24.0613559399202	102.627189109432	4	0.864229775057032	4	0.864229775057032	Same-cluster	Same-cluster
30345_1#220_2	24.9234680519894	80.843309085049	26.5848114307672	77.6721833789285	22	1	22	1	Same-cluster	Same-cluster
30345_1#220_3	30.4695953144579	90.1912697194701	31.388974394607	90.2948927399885	14	0.997885863458935	14	1	Same-cluster	Same-cluster
30345_1#247_2	3.57061762846167	77.4757091707407	3.71383619365441	76.2683931821894	21	1	21	1	Same-cluster	Same-cluster
30345_1#279_2	10.4031866666294	85.9458958516882	10.5499748999699	85.5055942027313	25	1	25	0.910154220551505	Same-cluster	Same-cluster
30345_1#279_3	-5.52921253172102	90.8412611455614	-6.53784084174408	89.8190790168844	16	1	16	0.987743421313974	Same-cluster	Same-cluster
30345_1#279_4	-11.7530615668708	68.7151046528521	-10.5629002098299	68.7359569709573	6	1	6	1	Same-cluster	Same-cluster
30345_1#279_5	38.938431445946	84.3155990096544	39.8233526401714	84.8007487952099	8	1	8	1	Same-cluster	Same-cluster
30345_1#31_2	23.4894572434834	79.8384550450913	25.7664723525071	76.3107219962723	22	1	22	1	Same-cluster	Same-cluster
30345_1#335_2	9.63312656516714	82.4537250093124	9.88807550469489	82.3645171705529	-1	0	-1	0	Same-cluster	Same-cluster
30345_1#335_3	-11.5706482470158	103.566431016438	-12.1638898553918	104.097461178069	-1	0	-1	0	Same-cluster	Same-cluster
30345_1#335_4	-7.83526765589071	68.0377862091993	-6.96442317738943	68.8280909071602	6	1	6	1	Same-cluster	Same-cluster
30345_1#335_5	3.98367591450146	67.9382401666953	2.16855922112956	67.2150182212525	12	1	12	0.91383311164742	Same-cluster	Same-cluster
30345_1#335_6	38.2748943033962	90.1427659146638	38.7667887752111	90.2344104246808	7	0.880503087412762	7	1	Same-cluster	Same-cluster
30348_1#195_2	26.1776715389444	78.9489268111992	27.2304222513956	76.0030556071256	22	1	22	1	Same-cluster	Same-cluster
30348_1#3_2	19.9954555793583	78.1674541680954	22.9151671637751	74.6839307490092	22	1	22	1	Same-cluster	Same-cluster
30348_2#256_2	5.34914882333788	77.3554100860668	6.14005799581527	75.5044867381418	21	1	21	1	Same-cluster	Same-cluster
30348_2#316_2	20.3467362440872	80.2230235775162	22.241490996512	70.3262311500754	22	0.918334783194648	22	0.777094391154471	Same-cluster	Same-cluster
30348_2#3_2	5.6046561530616	78.9354021259904	5.72536938148267	80.4825681619656	21	1	21	0.883448836311089	Same-cluster	Same-cluster
30348_2#3_3	20.4871987112394	93.3158501054383	20.9112652123784	94.0424649159914	20	1	20	1	Same-cluster	Same-cluster
30348_2#3_4	18.3106424012423	84.4052670952335	18.3140839177043	84.1650236131524	18	1	18	0.994485104194234	Same-cluster	Same-cluster
30348_2#3_5	6.08593288108906	97.0388718688828	6.2862667259696	96.2457907570713	10	1	10	0.867717821618904	Same-cluster	Same-cluster
30348_2#3_6	-11.0700137717125	71.5125550643353	-9.84628324798441	64.7277666775212	6	1	6	1	Same-cluster	Same-cluster
30348_2#3_7	-8.22108085184864	65.9678108395767	-9.84628324798441	64.7277666775212	6	1	6	1	Same-cluster	Same-cluster
30348_2#3_8	-0.396285913436284	64.3816809638294	-0.366537670562114	64.0715234730439	12	0.328003615256664	12	0.310415706115987	Same-cluster	Same-cluster
30348_2#3_9	26.7298986143209	85.7126374248305	26.6185392339205	85.5361827503984	-1	0	-1	0	Same-cluster	Same-cluster
30348_2#44_2	20.6127474158816	75.1817473115827	21.6169391978239	73.822499714312	22	1	22	1	Same-cluster	Same-cluster
30348_2#44_3	-10.3660347067195	70.4366249702798	-9.23667829750316	69.9215408893809	6	1	6	1	Same-cluster	Same-cluster
30602_1#109_2	13.2341361039386	79.0787966558272	13.3921669361239	78.4303485549711	23	1	23	0.982177048900565	Same-cluster	Same-cluster
30602_1#109_3	38.0928251897185	82.0003554520567	38.1757349571604	83.0615718236726	8	1	8	1	Same-cluster	Same-cluster
30602_1#64_2	11.0912400199243	88.419529088929	9.54137755922994	89.4119838717634	26	1	26	0.982989993971637	Same-cluster	Same-cluster
30602_1#64_3	16.9607883601158	89.1893134320613	17.0359579920863	88.9559676755266	-1	0	-1	0	Same-cluster	Same-cluster
30602_1#64_4	-5.50247817949991	89.8008478697668	-6.53560397463953	90.8727477460111	16	1	16	0.987743421313974	Same-cluster	Same-cluster
30602_6#188_2	5.56382688249606	88.6015201966908	5.28469362266904	88.7112853912284	-1	0	-1	0	Same-cluster	Same-cluster
30602_6#188_3	23.6846816747908	92.264144919979	24.0919146141139	92.8198120184839	20	0.822459169935307	20	0.793636205226359	Same-cluster	Same-cluster
30602_6#188_4	12.6131140515179	72.0501634238927	12.530600126435	72.2623462808956	-1	0	-1	0	Same-cluster	Same-cluster
30602_6#188_5	10.8367560643301	95.8275798119865	10.6226088566179	95.6117672876096	10	0.344304621504831	10	0.356408191678506	Same-cluster	Same-cluster
30602_6#188_6	22.3799364946584	102.640819198672	22.8692471973529	103.442640174	4	0.751465197873712	4	0.75555767844895	Same-cluster	Same-cluster
30602_6#188_7	10.9680416653191	105.223992249528	11.8377188659793	104.358219892658	3	0.960668794385101	3	1	Same-cluster	Same-cluster
30602_6#35_2	18.4216441991637	76.0628968344936	20.2794479084225	73.7999375567394	22	1	22	1	Same-cluster	Same-cluster
30821_1#117_2	18.4615866569932	77.8330982564047	19.2335770193673	71.0376865716126	22	1	22	0.803945131901126	Same-cluster	Same-cluster
30821_1#117_3	22.4034613192512	93.8516141396126	22.6069706388685	94.6582760206947	20	1	20	0.870488517309803	Same-cluster	Same-cluster
30821_1#117_4	-7.73934080129202	81.1479740766503	-7.73934080129202	81.1479740766503	-1	0	-1	0	Same-cluster	Same-cluster
30821_1#274_2	19.4483802321308	75.1388807086951	19.3896830553481	72.8731758630524	22	1	22	1	Same-cluster	Same-cluster
30821_1#274_3	-2.90899286466654	90.9323438636498	-2.90899286466654	90.9323438636498	17	1	17	1	Same-cluster	Same-cluster
30821_1#274_4	-1.63360407013502	87.2524637795122	-1.63360407013502	87.2524637795122	11	1	11	1	Same-cluster	Same-cluster
30821_1#274_5	25.3564062029973	62.6636107449209	25.3564062029973	62.6636107449209	2	1	2	1	Same-cluster	Same-cluster
30821_1#274_6	-10.9950085434819	67.3892701021005	-9.79138901159923	67.7605833100951	6	1	6	1	Same-cluster	Same-cluster
30821_1#280_2	18.4424093673218	74.2776846933569	21.1042012873014	72.5125089280682	22	1	22	1	Same-cluster	Same-cluster
30821_1#280_3	16.9880241017703	99.5519187661575	16.9880241017703	99.5519187661575	5	1	5	1	Same-cluster	Same-cluster
30821_1#330_2	5.63321015241428	73.1652098933689	6.81241609264627	73.2958920384066	21	0.740935120134605	21	0.634483787447151	Same-cluster	Same-cluster
30821_1#330_3	-31.9613063898165	127.004179237286	-25.491264143684	127.143381548852	1	0	1	1	Same-cluster	Same-cluster
30821_1#330_4	-7.56309123696151	71.6169793645715	-8.09845652746253	70.5072148063784	6	1	6	1	Same-cluster	Same-cluster
30821_1#330_5	30.6203774710616	89.0959044522416	31.5327155340006	89.2009389211982	14	0.997885863458935	14	1	Same-cluster	Same-cluster
30821_1#335_2	8.16809006876115	86.4904447843942	8.06716141714963	85.9791277634737	25	1	25	0.984682579565784	Same-cluster	Same-cluster
30821_1#88_2	7.00649267479082	79.4300023157703	7.90530257043561	78.3679526506398	21	0.985390369333314	21	1	Same-cluster	Same-cluster
30821_1#88_3	7.48174048116253	96.9917426081049	7.10970092636582	97.7073974294145	10	0.875490829483755	10	1	Same-cluster	Same-cluster
30821_1#88_4	-36.2005548808228	126.016800089552	-25.491264143684	127.143381548852	1	0	1	1	Same-cluster	Same-cluster
30821_1#88_5	-8.60093811487216	72.6371401933128	-9.27904846391783	71.423062794524	6	1	6	1	Same-cluster	Same-cluster
30821_1#88_6	2.95297664821832	68.3403795127281	2.16855922112956	67.2150182212525	12	0.91383311164742	12	0.91383311164742	Same-cluster	Same-cluster
30821_1#88_7	-41.1724474596886	-126.467803854359	-41.424057125717	-127.159032626391	0	1	0	1	Same-cluster	Same-cluster
30859_5#11_2	25.0396245982684	79.4224617157105	27.737366589795	79.045581182426	22	1	22	1	Same-cluster	Same-cluster
30859_5#11_3	36.9435177921609	82.680541604961	37.272867013717	83.8247773608665	8	1	8	1	Same-cluster	Same-cluster
30859_5#12_2	13.6950897046983	82.2857443350045	13.9907958577391	82.20602063576	24	1	-1	0	Different-cluster	From-cluster-to-unassigned
30859_5#21_2	19.9632919354184	76.6234059856441	22.9421807900644	73.2139330197121	22	1	22	1	Same-cluster	Same-cluster
30859_5#21_3	30.7375753729775	96.2610465272812	30.4402310254412	96.8230806332083	9	0.959361790390171	9	1	Same-cluster	Same-cluster
30859_5#287_2	22.8403347310007	76.4316378553813	24.3786568109352	73.8135709219214	22	1	22	1	Same-cluster	Same-cluster
30859_5#29_2	4.58699919928263	78.2498578542242	5.08628044621263	76.2218529128766	21	1	21	1	Same-cluster	Same-cluster
30859_5#29_3	-26.5895974531954	127.128273701443	-25.491264143684	127.143381548852	1	0	1	1	Same-cluster	Same-cluster
30859_5#32_2	10.5695921561189	89.9251775008642	10.1476234946614	88.5255684051457	26	0.982989993971637	26	1	Same-cluster	Same-cluster
30859_5#40_2	21.3983572263321	78.480762030708	24.9620498496329	71.3065404028359	22	1	22	1	Same-cluster	Same-cluster
30859_5#40_3	21.5259963410483	84.5711203858932	21.6502842101229	84.3696518069992	18	1	18	0.964009228760575	Same-cluster	Same-cluster
30859_5#62_2	2.11046043249582	77.4614149436716	1.05667306936607	76.0935188617181	21	0.84831491659908	21	0.669990195549709	Same-cluster	Same-cluster
30859_5#62_3	14.8013294919745	75.444072978657	14.4701746194582	75.4363578323928	-1	0	23	0.484333807092801	Different-cluster	Different-cluster
30859_5#96_2	21.6476204206867	75.7915397787268	23.1805331437221	71.9782716543126	22	1	22	1	Same-cluster	Same-cluster
30859_5#96_3	23.5755737793908	89.4854294858146	23.773850722262	89.0497264391466	19	0.994766527360448	19	1	Same-cluster	Same-cluster
30859_8#141_2	11.4983918386623	89.4732253768188	12.5889646055412	88.4693140490363	26	1	26	0.753809884614676	Same-cluster	Same-cluster
30859_8#141_3	21.7803904220102	92.4039238796039	21.1540894971054	91.8940691303474	20	0.996406628535064	20	1	Same-cluster	Same-cluster
30859_8#141_4	14.4634472430668	85.3977867405414	14.31117918952	85.8147063895663	24	1	-1	0	Different-cluster	From-cluster-to-unassigned
30859_8#141_5	12.033838365321	105.364940932013	10.8512214108983	104.197828059267	3	0.960668794385101	3	1	Same-cluster	Same-cluster
