# Supplementary material for: Mge-cluster: a reference-free approach for typing bacterial plasmids
Source: NAR Genom Bioinform. 2023 Jul 10;5(3):lqad066. doi: 10.1093/nargab/lqad066 (PMC10331934; doi:10.1093/nargab/lqad066)
Supplement: lqad066_Supplemental_Files [file lqad066_supplemental_files.zip › suppl_table_S11.csv]

tsne1D	tsne2D	Standard_Cluster	Membership_Probability	Sample_Name	Patient	ST_Chromosome	Label
-0.763207589311032	21.2116526214358	0	1	LR595871	C047	ST428	ST428-LR595871
9.61460751637728	13.9548507580696	0	1	LR595872	C062	ST3877	ST3877-LR595872
3.70490213692484	-17.6314528841049	2	1	LR595874	B005	ST648	ST648-LR595874
-18.5157199700425	-0.703355140177	1	1	LR595875	B006	ST131	ST131-LR595875
0.655546328462555	-12.4696198653587	2	0.983934689428796	LR595876	C042	ST2006	ST2006-LR595876
3.74511438135834	18.5334853808321	0	1	LR595877	C047	ST156	ST156-LR595877
-12.5895816610762	-0.817790793538645	1	1	LR595878	C025	ST1723	ST1723-LR595878
14.833559589188	-8.22158583726333	3	1	LR595879	C071	ST131	ST131-LR595879
14.4804861901327	14.5807488654755	0	1	LR595880	C062	ST131	ST131-LR595880
17.6506974277138	-14.3347487507401	3	1	LR595881	D050	ST7097	ST7097-LR595881
-0.159058548506261	-18.461797697423	2	1	LR595882	B005	ST648	ST648-LR595882
18.5157199700425	-7.84404715217702	3	1	LR595884	C071	ST131	ST131-LR595884
3.07509855702775	-23.4562378976725	2	1	LR595886	C065	ST131	ST131-LR595886
11.833246209762	18.6979941684924	0	1	LR595888	C062	ST3877	ST3877-LR595888
4.25466036437264	23.4562378976725	0	1	LR595889	C047	ST428	ST428-LR595889
-13.7702234111415	2.84136235578359	1	1	LR595890	D038	ST1723	ST1723-LR595890
