# Supplementary material for: Mge-cluster: a reference-free approach for typing bacterial plasmids
Source: NAR Genom Bioinform. 2023 Jul 10;5(3):lqad066. doi: 10.1093/nargab/lqad066 (PMC10331934; doi:10.1093/nargab/lqad066)
Supplement: lqad066_Supplemental_Files [file lqad066_supplemental_files.zip › suppl_table_S2.csv]

Cluster	Sequences	Mean_Plasmid_Length	Median_Plasmid_Length	IQR_Plasmid_Length	Mean_Coverage	Mean_Identity	Simpson_Replicon	Simpson_MOB-suite	Simpson_COPLA	Simpson_pMLST
0	44	2098.86363636364	2101	15.75	0.996083975869875	0.988568442787747	0.086776859504132	0	0	NA
1	160	244950.375	248805.5	41090.25	0.754150011543846	0.994815726819046	0.535859375	0.204453125	0.18	0.71659743
2	154	5650.2012987013	5467.5	1473	0.463679380797564	0.886741517973449	0.666048237476809	0.829229212346095	0.499314128943759	NA
3	238	61784.3403361345	61358	3543	0.800737186938591	0.956759287199616	0.128839771202599	0.09730951204011	0.142011834319526	NA
4	117	4053.20512820513	4074	12	0.804071483995912	0.940475330276105	0.201913945503689	0.161151289356418	0	NA
5	115	48000.852173913	46192	5396.5	0.827276796791185	0.944012228098239	0.528695652173913	0.164990548204159	0.244897959183674	NA
6	88	110210.227272727	110890.5	3591.5	0.760422847545356	0.964771338708841	0.474173553719008	0.261105371900826	0.142011834319526	0
7	157	2664.27388535032	1822	1369	0.474949746855243	0.644690486296684	0.403424073998945	0.824130796381192	0.321995464852608	NA
8	47	86708.2553191489	92191	3208.5	0.700689290509342	0.948405669563823	0.361249434133092	0.195563603440471	0	NA
9	164	99908.6158536585	96986.5	5407.75	0.704130781316554	0.977171521471513	0.548780487804878	0.204417013682332	0.152777777777778	NA
10	487	92216.8829568788	95380	24492.5	0.649070677246244	0.969273663361056	0.375959758653112	0.437451774894695	0.260355029585799	NA
11	54	10256.0925925926	7165.5	2972.5	0.452018588225082	0.885890382676532	0.635116598079561	0.603566529492455	0.461538461538462	NA
12	245	6555.84489795918	6039	1378	0.482879503173322	0.922650551308178	0.536443148688047	0.928213244481466	0.560993425858291	NA
13	179	105654.061452514	101356	31004.5	0.602232255112436	0.954583800838646	0.665959239724103	0.706781935644955	0.124444444444444	NA
14	178	3878.35393258427	3662.5	1790	0.208921213988961	0.874764419865406	0.769978538063376	0.968122711778816	0.515	NA
15	86	42457.511627907	42649.5	11535.75	0.547438921567268	0.973305598375177	0.512439156300703	0.580313683071931	0.165289256198347	NA
16	116	35188.6293103448	33371	2160	0.775915413028128	0.987324824307703	0.083085612366231	0.017092746730083	0	NA
17	30	39938.2	37833.5	3520.25	0.739650534560538	0.978989589206797	0.506666666666667	0.064444444444445	0.375	NA
18	34	6909.61764705882	6988	452.25	0.622629802999507	0.970703365777773	0.641868512110727	0	0	NA
19	114	159397.228070175	161035	51146.75	0.685776578595944	0.99288512882725	0.377654662973222	0.39612188365651	0	NA
20	96	4275.83333333333	3581.5	1806	0.407999273845188	0.93409916219438	0.30078125	0.881293402777778	0.56	NA
21	61	4248.60655737705	4197	1463	0.49368707374204	0.952943012732596	0.239720505240527	0.86428379467885	0	NA
22	49	123874.857142857	122138	47508	0.457222300668781	0.985764292889651	0.832986255726781	0.44231570179092	0.48	NA
23	48	86506.5	88026.5	10555.75	0.861681334612889	0.998615559435864	0.230902777777778	0.040798611111111	0	0.16838843
24	35	71976.8857142857	77062	12876	0.561082884104623	0.969557759673835	0.8	0.59265306122449	0.444444444444444	0.70408163
25	93	94532.0430107527	94601	2750	0.980253351328896	0.999086864042706	0.727945427217019	0	0	0.13920684
26	44	94651.75	92749.5	262.75	0.973118816529088	0.999292466344716	0.620867768595041	0	0	0.24690083
27	88	55593.6477272727	54097	13623	0.682829354189327	0.98786949357077	0.270661157024793	0.526859504132231	0.137174211248285	0.84711481
28	118	144810.271186441	139283.5	46226.75	0.609365791261135	0.98813991954322	0.83912668773341	0.624389543234703	0.260355029585799	0.87371901
29	72	46404.375	50513	55079.25	0.199052116023272	0.901819845159805	0.871913580246914	0.902391975308642	0.743801652892562	0.86111111
30	225	91321.1244444444	75733	61983	0.212180870609978	0.940973704458672	0.907891358024691	0.915476543209877	0.378698224852071	0.705
31	53	120638.641509434	128281	31165	0.684875268784922	0.994191799377106	0.650053399786401	0.336062655749377	0.142011834319526	0.75887574
32	177	117586.728813559	118761	37231	0.567284374847426	0.994061245585987	0.922659516741677	0.579654633087555	0	0.91612862
33	143	94048.1118881119	88871	56040.5	0.230523491550756	0.950281078645796	0.759352535576312	0.926304464766003	0.6484375	0.92637558
34	120	162812.833333333	158523	48018.75	0.62040389518911	0.991227596308716	0.792361111111111	0.619861111111111	0.142011834319526	0.67977316
35	94	142551.744680851	141946	18436.5	0.676199255287294	0.985682130333389	0.71118153010412	0.647125396106836	0	0.79917884
36	58	94846.4310344828	88449.5	34648.5	0.760498090040135	0.996914719887847	0.771105826397146	0.130202140309156	0	0.0555102
37	53	121478.132075472	114874	12741	0.835271761105977	0.993887887241341	0.729797080811677	0.177287290850836	0.277777777777778	0.68351727
38	154	81381.8896103896	73846	17511.5	0.719167932952042	0.979301724348772	0.483133749367516	0.531455557429583	0	0.42586667
39	104	114186.75	103224.5	29505.25	0.553775846162068	0.971643865295083	0.877403846153846	0.527921597633136	0.197530864197531	0.42586667
40	92	99399.9130434783	90569.5	29770.25	0.585651296243963	0.972196038194667	0.581758034026465	0.773156899810964	0	0.72958356
