# Supplementary material for: Mge-cluster: a reference-free approach for typing bacterial plasmids
Source: NAR Genom Bioinform. 2023 Jul 10;5(3):lqad066. doi: 10.1093/nargab/lqad066 (PMC10331934; doi:10.1093/nargab/lqad066)
Supplement: lqad066_Supplemental_Files [file lqad066_supplemental_files.zip › suppl_table_S3.csv]

sample_id	num_contigs	size	gc	md5	rep_type(s)	rep_type_accession(s)	relaxase_type(s)	relaxase_type_accession(s)	mpf_type	mpf_type_accession(s)	orit_type(s)	orit_accession(s)	predicted_mobility	mash_nearest_neighbor	mash_neighbor_distance	mash_neighbor_identification	primary_cluster_id	secondary_cluster_id	predicted_host_range_overall_rank	predicted_host_range_overall_name	observed_host_range_ncbi_rank	observed_host_range_ncbi_name	reported_host_range_lit_rank	reported_host_range_lit_name	associated_pmid(s)
AP019704.1	1	92337	47.7728321258001	923795da8c68c269289e6fa0b276d2a0	IncFIB	IncI-gamma/K1	000095__NZ_CP014273_00094	KJ484639	MOBP	NC_013728_00087	-	-	MOBP	CP018984	mobilizable	AP019704	0	Escherichia coli O145:H28	AA346	AI298	order	Enterobacterales	order	Enterobacterales	order	Enterobacterales	23333216; 11254626; 15781495; 30761100; 19482926; 25987637; 21470454; 29899511; 20851899; 16257053
AP019705.1	1	71161	51.2921403577803	905f9db6d019d5791646c1fad2a12197	IncFIA	IncFII	000136__AP014877_00014	JN232517	MOBF	NC_017627_00068	MPF_F	NC_022651_00077	NC_010409_00124	NC_019094_00090	NC_017639_00094	NC_007675_00027	NC_017639_00100	NC_019037_00027	NC_019094_00068	NC_010719_00097	NC_008460_00107	NC_013437_00116	08-5333_00200	MOBP	NZ_CM001472	conjugative	AP019705	0	Escherichia coli O145:H28	AA336	AI274	order	Enterobacterales	order	Enterobacterales	order	Enterobacterales	10773089; 25389419; 19897651; 24247128; 20851899; 22511964
AP019707.1	1	91036	47.6855309987258	19d595974671d095b650a3c83ab3d58c	IncFIB	IncI-gamma/K1	000095__NZ_CP014273_00094	KJ484639	MOBP	NC_013728_00087	-	-	MOBP	CP018984	mobilizable	AP019707	0	Escherichia coli O145:H28	AA346	AI298	order	Enterobacterales	order	Enterobacterales	order	Enterobacterales	23333216; 11254626; 15781495; 30761100; 19482926; 25987637; 21470454; 29899511; 20851899; 16257053
AP019709.1	1	86874	47.7081750581302	ff96a8da5b6cefa53ae13681460ae276	IncFIB	IncI-gamma/K1	000095__NZ_CP014273_00094	KJ484639	MOBP	NC_013728_00087	-	-	MOBP	CP018984	mobilizable	AP019709	0	Escherichia coli O145:H28	AA346	AI298	order	Enterobacterales	order	Enterobacterales	order	Enterobacterales	23333216; 11254626; 15781495; 30761100; 19482926; 25987637; 21470454; 29899511; 20851899; 16257053
AP019710.1	1	48572	44.3609486947212	d00da4226ce63ec922124c24acadee50	-	-	-	-	-	-	-	-	non-mobilizable	AP019710	0	Escherichia coli O145:H28	AC621	AL885	genus	Escherichia	genus	Escherichia	-	-	-
AP024113.1	1	126311	51.1063961175195	38d250f20a2dc2860a50f18a9370d94e	IncFIA	IncFIB	IncFIC	rep_cluster_2244	AF250878	000095__NZ_CP014273_00094	AP001918	CP033091_00053	MOBF	NC_017627_00068	MPF_F	NC_009837_00049	NC_010488_00021	NC_018966_00040	NC_017639_00100	NC_007675_00027	NC_017639_00094	NC_019094_00090	NC_019000_00022	NC_010409_00124	NC_022651_00077	NC_013437_00116	08-5333_00200	MOBF	CP015086	conjugative	LT985252	0.0163307	Escherichia coli	AA303	AI155	order	Enterobacterales	order	Enterobacterales	order	Enterobacterales	10773089; 11254626; 25389419; 30761100; 19482926; 19897651; 28842132; 15781495; 24247128; 20851899; 22511964; 16257053
AP024115.1	1	109993	50.9023301482822	1e984cf4b75b9e73c72d02ed87b3f5dd	IncI-gamma/K1	KM409652	MOBP	NC_019097	MPF_I	NC_019097_00056	NC_022267_00057	NC_019111_00038	NC_023290_00086	NC_015965_00072	NC_019097_00075	NC_022267_00069	NZ_CM001473_00069	NC_019097_00085	MOBP	JN253636	conjugative	KM409652	0.0142009	Escherichia coli	AA474	AI611	order	Enterobacterales	family	Enterobacteriaceae	order	Enterobacterales	23333216; 30761100; 25987637; 21470454; 29899511; 20851899
AP024116.1	1	95339	53.6999548977858	cd80ac557e852197bb21a55bc0090c64	IncFIA	IncFIC	000136__AP014877_00014	AY458016	MOBF	NC_017627_00068	MPF_F	NC_022651_00077	NC_010409_00124	NC_019094_00090	NC_017639_00094	NC_007675_00027	NC_017054_00096	NC_019037_00027	NC_019094_00068	NC_009837_00049	NC_013437_00116	08-5333_00200	MOBF	CP015086	conjugative	CP043759	0.0339141	Escherichia coli	AA316	AI198	order	Enterobacterales	order	Enterobacterales	order	Enterobacterales	10773089; 25389419; 19897651; 28842132; 24247128; 20851899; 22511964
AP024117.1	1	94179	52.2855413627242	d420a8924979797943d94d221e82f925	IncK2/Z	KC340959	MOBP	NC_013728_00087	MPF_I	NC_011754_00087	NC_014843_00047	NC_007365_00035	NC_011754_00109	NC_014843_00041	NC_022371_00084	NC_012487_00131	NC_022992_00098	NC_014843_00033	MOBP	CP018984	conjugative	CP041565	0.0289561	Escherichia coli	AA282	AI113	family	Enterobacteriaceae	family	Enterobacteriaceae	genus	Escherichia	30761100
AP024118.1	1	6715	45.584512285927	30544e67f87511306f8119e60bd9cc03	rep_cluster_2350	CP041342_00001	MOBP	MOBP	NC_017321_00002	NC_019076_00002	-	-	MOBP	NZ_CP016585	mobilizable	CP031924	0.00028831	Escherichia coli O26:H11	AA155	AH798	multi-phylla	Proteobacteria	Bacteroidetes	Actinobacteria	Firmicutes	multi-phylla	Proteobacteria	Bacteroidetes	Actinobacteria	Firmicutes	genus	Escherichia	6263753; 17122402; 26802429
AP024119.1	1	6079	49.13637111367	c1e204542176c6cb6ecde6faf0aeee8d	Col156	CP001126_00001	MOBQ	NC_019783_00003	-	-	-	-	mobilizable	AP017615	0.0081558	Escherichia coli	AA979	AJ485	family	Enterobacteriaceae	family	Enterobacteriaceae	genus	Escherichia	25389419
AP024120.1	1	4593	50.4681036359678	00075c2e17805b249109ce426cab501b	rep_cluster_2350	CP035723_00002	MOBP	NC_014003_00004	-	-	MOBP	NZ_CP011065	mobilizable	CP011433	0.00028831	Salmonella enterica subsp. enterica serovar Typhimurium	AA162	AH810	multi-phylla	Proteobacteria	Bacteroidetes	Actinobacteria	Firmicutes	multi-phylla	Proteobacteria	Bacteroidetes	Actinobacteria	Firmicutes	genus	Escherichia	6263753; 17122402; 26802429
AP024121.1	1	1867	35.457953936797	1cc58860d1d92379c1baf0115fcfcec7	-	-	-	-	-	-	-	-	non-mobilizable	NC_013033	0.295981	Staphylococcus simulans bv. staphylolyticus	AA003	AH541	-	-	-	-	-	-	-
AP024122.1	1	1306	47.3966309341501	9d2fe72695937b64222ffda1a3bfa8a1	-	-	-	-	-	-	-	-	non-mobilizable	CP006785	0.243761	Escherichia coli JJ1886	AB685	AK563	-	-	-	-	-	-	-
AP024124.1	1	127580	46.9164445837906	1a9c46a6a948eb51b77fdc100807c2fc	IncFIA	IncFIB	IncFIC	IncI-gamma/K1	AF250878	000095__NZ_CP014273_00094	AP001918	AP011954	MOBF	NC_017627_00068	MPF_F	NC_009837_00049	NC_019094_00068	NC_019037_00027	NC_017054_00096	NC_007675_00027	NC_017639_00094	NC_019094_00090	NC_010409_00124	NC_022651_00077	NC_013437_00116	08-5333_00200	MOBF	CP015086	conjugative	CP042247	0.0554283	Escherichia coli	AA302	AI152	order	Enterobacterales	order	Enterobacterales	order	Enterobacterales	23333216; 10773089; 11254626; 15781495; 25389419; 30761100; 19482926; 19897651; 28842132; 25987637; 21470454; 29899511; 24247128; 20851899; 22511964; 16257053
AP024125.1	1	74684	52.9377108885437	e51b5cf50828a2fd285bf866e86280b9	IncC	000092__CP025470	-	-	MPF_F	NC_012885_00167	MOBH	JQ319772	mobilizable	CP009563	0.00160079	Salmonella enterica subsp. enterica serovar Newport str. CVM 21538	AA627	AI887	phylum	Proteobacteria	class	Gammaproteobacteria	phylum	Proteobacteria	23800906; 20138094; 19482926; 24567731; 28842132; 20851899; 22290972; 19949054
AP024127.1	1	127587	46.9162218721343	028e511c45f724dab30021714ebd8e0d	IncFIA	IncFIB	IncFIC	IncI-gamma/K1	AF250878	000095__NZ_CP014273_00094	AP001918	AP011954	MOBF	NC_017627_00068	MPF_F	NC_009837_00049	NC_019094_00068	NC_019037_00027	NC_017054_00096	NC_007675_00027	NC_017639_00094	NC_019094_00090	NC_010409_00124	NC_022651_00077	NC_013437_00116	08-5333_00200	MOBF	CP015086	conjugative	CP042247	0.0554283	Escherichia coli	AA302	AI152	order	Enterobacterales	order	Enterobacterales	order	Enterobacterales	23333216; 10773089; 11254626; 15781495; 25389419; 30761100; 19482926; 19897651; 28842132; 25987637; 21470454; 29899511; 24247128; 20851899; 22511964; 16257053
AP024128.1	1	58397	42.9885096837166	74fb6ea534f4d9946f853168e31b808b	IncI2	JN983044	MOBP	NC_022520_00030	MPF_T	NC_020270_00058	NC_019039_00051	NC_019039_00052	NC_020270_00063	NC_019039_00065	-	-	conjugative	CP043017	0.00881017	Escherichia coli	AA372	AI345	family	Enterobacteriaceae	family	Enterobacteriaceae	family	Enterobacteriaceae	26842776; 30761100; 25861872
AP024129.1	1	6668	48.5602879424115	115a98849550f863344bd990b6f1b248	rep_cluster_2350	CP035723_00002	MOBP	NC_019076_00002	-	-	MOBP	MF083142	mobilizable	LT985237	0.00028831	Escherichia coli	AC509	AL724	multi-phylla	Proteobacteria	Bacteroidetes	Actinobacteria	Firmicutes	multi-phylla	Proteobacteria	Bacteroidetes	Actinobacteria	Firmicutes	genus	Escherichia	6263753; 17122402; 26802429
AP024132.2	1	148267	51.2656221546265	94acf6e819cdd84d5905b883402f1ee7	IncFIA	IncFIB	IncFIC	000136__AP014877_00014	000095__NZ_CP014273_00094	CP014493_00001	MOBF	NC_017627_00068	MPF_F	NC_009837_00049	NC_010488_00021	NC_018966_00040	NC_017639_00100	NC_007675_00027	NC_017639_00094	NC_019094_00090	NC_010409_00124	NC_022651_00077	NC_013437_00116	08-5333_00200	MOBF	AF242367	conjugative	KU578032	0.00243596	Escherichia coli	AA176	AH856	order	Enterobacterales	order	Enterobacterales	order	Enterobacterales	10773089; 11254626; 25389419; 19482926; 19897651; 28842132; 15781495; 24247128; 20851899; 22511964; 16257053
AP024133.2	1	111583	46.0446483783372	fce238df5e052795123bcac0ba429931	rep_cluster_488	001852__AP017612_00001	-	-	-	-	-	-	non-mobilizable	CP027358	0.00659353	Escherichia coli	AA747	AJ079	family	Enterobacteriaceae	family	Enterobacteriaceae	-	-	-
AP024472.1	1	81949	46.2629196207397	fa8bac995072d036c83704e5aaeed2e8	IncFIB	IncI-gamma/K1	000095__NZ_CP014273_00094	KJ484639	MOBP	NC_021819_00066	-	-	-	-	mobilizable	CP028111	2.38274E-05	Escherichia coli O121 str. RM8352	AA346	AI298	order	Enterobacterales	order	Enterobacterales	order	Enterobacterales	23333216; 11254626; 15781495; 30761100; 19482926; 25987637; 21470454; 29899511; 20851899; 16257053
AP024474.1	1	88175	48.1576410547207	87c0fc136e0efa3440a1d6294e87ea4e	IncFIA	IncFIB	000136__AP014877_00014	000095__NZ_CP014273_00094	MOBP	NC_021819_00066	-	-	-	-	mobilizable	AP018489	0.00505504	Escherichia coli O157:H7	AA345	AI296	order	Enterobacterales	order	Enterobacterales	order	Enterobacterales	10773089; 11254626; 25389419; 19482926; 19897651; 15781495; 24247128; 20851899; 22511964; 16257053
AP024476.1	1	89028	48.3050276317563	b930793757379eb6a536db14300e0add	IncFIA	IncFIB	000136__AP014877_00014	000095__NZ_CP014273_00094	-	-	-	-	-	-	non-mobilizable	AP018489	0.00502299	Escherichia coli O157:H7	AA345	AI296	order	Enterobacterales	order	Enterobacterales	order	Enterobacterales	10773089; 11254626; 25389419; 19482926; 19897651; 15781495; 24247128; 20851899; 22511964; 16257053
AP024477.1	1	88328	49.8131962684539	ec444c375054006a7d3e65d9c49ad141	IncI-gamma/K1	CP003290	MOBP	NC_019097	MPF_I	NC_019097_00056	NC_022267_00057	NC_019111_00038	NC_023290_00086	NC_015965_00072	NC_019097_00075	NC_022267_00069	NZ_CM001473_00069	NC_019097_00085	MOBP	JN253636	conjugative	LN890525	0.00381583	Salmonella enterica subsp. enterica serovar Weltevreden	AA474	AI611	order	Enterobacterales	family	Enterobacteriaceae	order	Enterobacterales	23333216; 30761100; 25987637; 21470454; 29899511; 20851899
AP024479.1	1	80949	46.2550494755958	01fc0923a25cac28712cf01d495919ae	IncFIB	IncI-gamma/K1	000095__NZ_CP014273_00094	KJ484639	MOBP	NC_021819_00066	-	-	-	-	mobilizable	CP031911	2.38274E-05	Escherichia coli O121:H19	AA346	AI298	order	Enterobacterales	order	Enterobacterales	order	Enterobacterales	23333216; 11254626; 15781495; 30761100; 19482926; 25987637; 21470454; 29899511; 20851899; 16257053
AP024519.1	1	100617	52.7922716837115	001dacc00643c61784b3accdc2dddcc1	IncFIA	000136__AP014877_00014	MOBF	NC_017627_00068	MPF_F	NC_009837_00049	NC_010488_00021	NC_018966_00040	NC_017639_00100	NC_007675_00027	NC_017639_00094	NC_019094_00090	NC_010409_00124	NC_022651_00077	NC_013437_00116	08-5333_00200	MOBF	CP015086	conjugative	KU254579	0.0248413	Escherichia coli	AA315	AI181	order	Enterobacterales	order	Enterobacterales	order	Enterobacterales	10773089; 25389419; 19897651; 24247128; 20851899; 22511964
AP024520.1	1	99051	46.9485416603568	710c81a9867f90f40774e8c0c47cc121	IncHI1B	000138__CP021336_00001	-	-	-	-	-	-	non-mobilizable	CP019188	0.0293293	Salmonella enterica subsp. enterica serovar Pomona str. ATCC 10729	AA378	AI389	order	Enterobacterales	order	Enterobacterales	genus	Salmonella	18606786
AP024522.1	1	98724	46.9875612819578	a10d8e3363d7bd659975bcbaa3d613b2	IncHI1B	000138__CP021336_00001	-	-	-	-	-	-	non-mobilizable	CP019188	0.0291421	Salmonella enterica subsp. enterica serovar Pomona str. ATCC 10729	AA378	AI389	order	Enterobacterales	order	Enterobacterales	genus	Salmonella	18606786
CP005999.1	1	89507	52.6528651390394	1315bbd4be3829c00550558e73ae9ca9	IncI-gamma/K1	KT754167	MOBP	NC_013728_00087	MPF_I	NC_019097_00085	NC_022992_00098	NC_012487_00131	NC_022371_00084	NC_014843_00041	NC_011754_00109	NC_007365_00035	NC_014843_00047	NC_011754_00087	MOBP	AB290882	conjugative	CP005999	0	Escherichia coli B7A	AA282	AI114	order	Enterobacterales	family	Enterobacteriaceae	order	Enterobacterales	23333216; 30761100; 25987637; 21470454; 29899511; 20851899
CP006000.1	1	52028	46.4307680479742	c455f96e7d957a9f3f7bf5f1e3a03e27	IncFIB	000095__NZ_CP014273_00094	-	-	MPF_F	NC_022651_00077	NC_010409_00124	MOBF	CP015086	mobilizable	CP006000	0	Escherichia coli B7A	AA183	AH875	order	Enterobacterales	order	Enterobacterales	order	Enterobacterales	11254626; 19482926; 15781495; 20851899; 16257053
CP006001.1	1	66341	51.1840340061199	6156a316ef8418bba4d2a593794946e5	IncFIA	CP022610_00144	MOBF	NC_017627_00068	MPF_F	NC_017659_00099	NC_010409_00124	NC_022651_00077	NC_010719_00096	NC_010488_00021	NC_019037_00027	NC_017639_00100	NC_007675_00027	NC_017639_00094	NC_019094_00090	NC_013437_00116	08-5333_00200	MOBF	AP014877	conjugative	CP006001	0	Escherichia coli B7A	AA331	AI245	order	Enterobacterales	order	Enterobacterales	order	Enterobacterales	10773089; 25389419; 19897651; 24247128; 20851899; 22511964
CP006002.1	1	78167	45.8966059846227	e28c8fcf2be741f5ce27c733525eb3ef	IncFIA	IncFIC	000136__AP014877_00014	AP001918	MOBP	NC_019097	-	-	MOBP	NC_010719	mobilizable	CP006002	0	Escherichia coli B7A	AC030	AL050	order	Enterobacterales	order	Enterobacterales	order	Enterobacterales	10773089; 25389419; 19897651; 28842132; 24247128; 20851899; 22511964
CP012113.1	1	132464	49.5304384587511	a7d874e484b3cc39f737911f0348e7a0	IncFIB	rep_cluster_2244	000095__NZ_CP014273_00094	CP033091_00053	MOBF	MOBF	NC_017627_00068	AP018572_00011	MPF_F	NC_009837_00049	NC_014615_00033	NC_010488_00021	NC_018966_00040	NC_017639_00100	NC_007675_00027	NC_017639_00094	NC_019094_00090	NC_017659_00099	NC_010409_00124	NZ_CM001154_00091	NC_022651_00077	NC_013437_00116	08-5333_00200	MOBF	AF242367	conjugative	CP012113	0	Escherichia coli	AA176	AH856	order	Enterobacterales	order	Enterobacterales	order	Enterobacterales	11254626; 30761100; 19482926; 15781495; 20851899; 16257053
CP012114.1	1	109613	46.1295649238685	0025b7613bc3154994e58ec7fa91c58b	rep_cluster_488	001852__AP017612_00001	-	-	-	-	-	-	non-mobilizable	CP012114	0	Escherichia coli	AA747	AJ077	family	Enterobacteriaceae	family	Enterobacteriaceae	-	-	-
CP012494.1	1	96228	47.9486220226961	430905d5099fba66e3faa1ad547f4a10	IncY	000230__CP009168_00001	-	-	-	-	-	-	non-mobilizable	CP012494	0	Escherichia coli	AA378	AI389	family	Enterobacteriaceae	family	Enterobacteriaceae	genus	Escherichia	28031198
CP012495.1	1	52297	46.6068799357516	749a4514268146d96e6b77e73f1a749d	IncFIA	CP022610_00144	MOBP	NC_021819_00066	-	-	-	-	mobilizable	CP012495	0	Escherichia coli	AA341	AI288	order	Enterobacterales	order	Enterobacterales	order	Enterobacterales	10773089; 25389419; 19897651; 24247128; 20851899; 22511964
CP012496.1	1	34714	49.3057556029268	c4c18a37c4660bfc17b40684936bbf26	IncFIA	rep_cluster_488	000136__AP014877_00014	001852__AP017612_00001	MOBP	NC_021819_00066	-	-	-	-	mobilizable	CP012496	0	Escherichia coli	AB263	AJ970	order	Enterobacterales	order	Enterobacterales	order	Enterobacterales	10773089; 25389419; 19897651; 24247128; 20851899; 22511964
CP013836.1	1	140502	53.2825155513801	acdbc7a2e5003dbe66c8d10e93280805	IncFIA	IncFIB	IncFIC	IncFII	000136__AP014877_00014	000101__NZ_CP012345_00042	AY458016	KF954760	MOBF	MOBF	MOBF	MOBF	CP029214_00066	NC_011964_00125	NC_017627_00068	AP018572_00011	MPF_F	NC_008460_00107	NC_010488_00021	NC_019037_00027	NC_017639_00100	NC_007675_00027	NC_017639_00094	NC_019094_00090	NC_010409_00124	NZ_CM001154_00091	NC_022651_00077	NC_013437_00116	08-5333_00200	MOBF	NC_006830	conjugative	CP013836	0	Escherichia coli	AA735	AJ037	order	Enterobacterales	order	Enterobacterales	order	Enterobacterales	10773089; 11254626; 25389419; 19482926; 19897651; 28842132; 15781495; 24247128; 20851899; 22511964; 16257053
CP014198.2	1	7057	48.788437012895	eae7a901bf9fc9071b6f7773d36c7080	rep_cluster_2350	CP035723_00002	MOBP	MOBP	NC_017321_00002	NC_019076_00002	-	-	MOBP	NC_017721	mobilizable	CP014198	0	Escherichia coli	AC510	AL726	multi-phylla	Proteobacteria	Bacteroidetes	Actinobacteria	Firmicutes	multi-phylla	Proteobacteria	Bacteroidetes	Actinobacteria	Firmicutes	genus	Escherichia	6263753; 17122402; 26802429
CP014199.1	1	89107	48.4754284175205	498fe79e433c2dc48ee0d4d304a4a67c	IncFIA	CP022610_00144	MOBP	MOBP	NC_021819_00066	NC_013728_00087	-	-	MOBP	AB290882	mobilizable	CP014199	0	Escherichia coli	AA189	AH888	order	Enterobacterales	order	Enterobacterales	order	Enterobacterales	10773089; 25389419; 19897651; 24247128; 20851899; 22511964
CP014200.1	1	56887	46.8437428586496	c1e7805bc13dbc2c7fe86233fbf874b1	IncFIA	CP022610_00144	MOBP	NC_021819_00066	-	-	-	-	mobilizable	CP014200	0	Escherichia coli	AA188	AH887	order	Enterobacterales	order	Enterobacterales	order	Enterobacterales	10773089; 25389419; 19897651; 24247128; 20851899; 22511964
CP014493.1	1	128305	51.2731382253225	2a6736fee7ebec01b168800454b912ef	IncFIA	IncFIB	IncFIC	rep_cluster_2131	000136__AP014877_00014	000096__NC_019117_00097	CP003035	CP030770_00142	MOBF	MOBF	MOBF	MOBP	NC_017627_00068	CP008715_00128	CP029214_00066	NC_021819_00066	MPF_F	NC_009837_00049	NC_006323_00113	NC_019094_00068	NC_018966_00040	NC_017639_00100	NC_007675_00027	NC_017630_00031	NC_019094_00090	NC_017659_00099	NC_010409_00124	NC_022651_00077	NC_013437_00116	08-5333_00200	MOBF	NC_010600	conjugative	CP014493	0	Escherichia coli	AA337	AI278	order	Enterobacterales	order	Enterobacterales	order	Enterobacterales	10773089; 11254626; 25389419; 19482926; 19897651; 28842132; 15781495; 24247128; 20851899; 22511964; 16257053
CP014494.1	1	78992	50.1557119708325	7c1fc903a2a0fc1db3de97957a995c52	IncI-gamma/K1	CP003290	MOBP	NC_019097	MPF_I	NC_019097_00056	NC_022267_00057	NC_019111_00038	NC_023290_00086	NC_015965_00072	NC_019097_00075	NC_022267_00069	NZ_CM001473_00069	NC_019097_00085	MOBP	JN253636	conjugative	CP014494	0	Escherichia coli	AA474	AI619	order	Enterobacterales	family	Enterobacteriaceae	order	Enterobacterales	23333216; 30761100; 25987637; 21470454; 29899511; 20851899
CP014753.1	1	72996	48.9437777412461	52527daf8e3e3c85d3cf7912e426ca7c	IncFIB	000095__NZ_CP014273_00094	MOBF	NC_017627_00068	MPF_F	NC_019112_00045	NC_009837_00049	08-5333_00200	MOBF	NC_009716	conjugative	CP014753	0	Escherichia coli	AA295	AI137	order	Enterobacterales	order	Enterobacterales	order	Enterobacterales	11254626; 19482926; 15781495; 20851899; 16257053
CP018958.1	1	53198	49.1879393962179	05130b641eb20bf32701cef6ecd5d06f	IncFIA	MK878891_00042	MOBF	NC_017627_00068	MPF_F	NC_022651_00077	NC_010409_00124	NC_019094_00090	NC_017639_00094	NC_007675_00027	NC_017639_00100	NC_019037_00027	NC_019094_00068	NC_009837_00049	NC_013437_00116	08-5333_00200	MOBF	NC_008766	conjugative	CP018958	0	Escherichia coli	AA332	AI246	order	Enterobacterales	order	Enterobacterales	order	Enterobacterales	10773089; 25389419; 19897651; 24247128; 20851899; 22511964
CP018959.1	1	51885	51.515852365809	a1aec8da8274f1fc51c67d7297486820	IncN	000153__NC_019087_00001	MOBF	NC_015599_00019	MPF_T	NC_009131_00030	NC_011617_00041	NC_014368_00014	NC_007682_00044	NC_008612_00190	NC_022375_00024	MOBF	NZ_CP016498	conjugative	CP018959	0	Escherichia coli	AA552	AI753	class	Gammaproteobacteria	class	Gammaproteobacteria	order	Enterobacterales	23114770; 20851899; 28842132
CP018960.1	1	73206	50.6597819850832	4bc213284578073557a74831bc639b4f	IncFIA	IncFIB	IncFII	IncFII	MK878891_00042	000095__NZ_CP014273_00094	KF954760	000121__CP024805	-	-	-	-	-	-	non-mobilizable	CP018960	0	Escherichia coli	AA174	AH840	order	Enterobacterales	order	Enterobacterales	order	Enterobacterales	10773089; 11254626; 25389419; 19482926; 19897651; 15781495; 24247128; 20851899; 22511964; 16257053
CP018961.1	1	289903	46.4279431396019	9a3aec3a999dabfbbec65189a766010f	IncFIB	IncHI1B	CP024497_00001	JN420336	MOBH	NC_016980_00239	MPF_F	NC_023911_00309	NC_018107_00235	NC_016980_00109	NC_016980_00110	NC_018107_00101	NC_016980_00240	NC_016980_00099	-	-	conjugative	CP018961	0	Escherichia coli	AA405	AI440	order	Enterobacterales	order	Enterobacterales	order	Enterobacterales	18606786; 11254626; 19482926; 15781495; 20851899; 16257053
CP022610.1	1	137128	50.6541333644478	9d4a1cd8f08a25b7adcdf130cfe64aea	IncFIA	IncFIA	IncFIB	AF250878	CP022610_00144	000096__NC_019117_00097	MOBF	MOBF	MF535908_00027	NC_017627_00068	MPF_F	NC_022651_00077	NC_010409_00124	NC_019094_00090	NC_017639_00094	NC_007675_00027	NC_017639_00100	NC_018966_00040	NC_010488_00021	NC_009837_00049	NC_008460_00107	NC_013437_00116	08-5333_00200	MOBF	NZ_ALIR01000021	conjugative	CP022610	0	Escherichia coli	AA303	AI153	order	Enterobacterales	order	Enterobacterales	order	Enterobacterales	10773089; 11254626; 25389419; 19482926; 19897651; 15781495; 24247128; 20851899; 22511964; 16257053
CP024156.1	1	60258	42.432540077666	372113ad6e855e9dd57c8f95ad8be352	IncI2	AP017614	MOBP	MN232180_00018	MPF_T	NC_020270_00058	NC_019039_00051	NC_019039_00052	NC_020270_00063	NC_019039_00065	-	-	conjugative	CP024156	0	Escherichia coli	AA372	AI350	family	Enterobacteriaceae	family	Enterobacteriaceae	family	Enterobacteriaceae	26842776; 30761100; 25861872
CP024157.1	1	88736	53.4146231518211	b694d9423fa814ef9e298655f5ff63de	IncFIA	000136__AP014877_00014	MOBF	NC_017627_00068	MPF_F	NC_022651_00077	NC_010409_00124	NC_019094_00090	NC_017639_00094	NC_007675_00027	NC_017639_00100	NC_018966_00040	NC_019094_00068	NC_009837_00049	NC_013437_00116	NC_007607_00115	08-5333_00200	MOBF	MOBF	CP010205	CP000430	conjugative	CP024157	0	Escherichia coli	AA326	AI221	order	Enterobacterales	order	Enterobacterales	order	Enterobacterales	10773089; 25389419; 19897651; 24247128; 20851899; 22511964
CP024158.1	1	106324	48.3324555133366	2fc62f039be9acda4d97f8d3a02b443a	IncFIB	000095__NZ_CP014273_00094	MOBF	MOBF	NC_017627_00068	CP029214_00066	MPF_Unknown	08-5333_00200	-	-	conjugative	CP024158	0	Escherichia coli	AA295	AI135	order	Enterobacterales	order	Enterobacterales	order	Enterobacterales	11254626; 19482926; 15781495; 20851899; 16257053
CP024238.1	1	274465	49.9673911063341	be65b0b18a69c4fd3647e67f81211c30	IncFIA	IncFIA	CP012501_00008	000136__AP014877_00014	MOBF	MOBP	MOBP	NC_017627_00068	NC_021819_00066	NC_019097	MPF_F	NC_009837_00049	NC_019112_00045	NC_010488_00021	NC_013362_00053	NC_019037_00027	NC_017639_00100	NC_007675_00027	NC_017639_00094	NC_019094_00090	NC_010409_00124	NC_022651_00077	NC_008460_00107	NC_022267_00057	NC_019097_00056	NC_013437_00116	08-5333_00200	MOBP	MOBP	NZ_CM001472	NC_022374	conjugative	CP024237	0.0312752	Escherichia coli O6:H16	AB280	AJ996	order	Enterobacterales	order	Enterobacterales	order	Enterobacterales	10773089; 25389419; 19897651; 24247128; 20851899; 22511964
CP024249.1	1	167230	47.4286910243377	b4040096d6d9966aa942df602c6a63b9	IncFIA	IncFIB	CP022610_00144	000095__NZ_CP014273_00094	MOBF	MOBF	NC_017627_00068	CP029214_00066	MPF_F	NC_007675_00027	NC_017639_00100	NC_018966_00040	NC_010488_00021	NC_019112_00045	NC_009837_00049	NC_017639_00094	NC_019094_00090	NC_010409_00124	NC_022651_00077	NC_013437_00116	08-5333_00200	MOBF	CP019007	conjugative	CP024249	0	Escherichia coli O182:H21	AA331	AI244	order	Enterobacterales	order	Enterobacterales	order	Enterobacterales	10773089; 11254626; 25389419; 19482926; 19897651; 15781495; 24247128; 20851899; 22511964; 16257053
CP024250.1	1	99099	53.7896446987356	03a6df9581b8e8f2d170c1a5859b711a	IncFIA	000136__AP014877_00014	MOBF	NC_022333_00006	MPF_F	NZ_AGTD01000004_00104	NC_021871_00015	NC_022333_00014	NZ_AGTD01000004_00099	NC_021817_00023	NZ_AGTD01000004_00096	NC_022333_00021	NZ_AGTD01000004_00091	NC_007635_00031	NC_009790_00086	NC_009787_00004	NZ_AGTD01000004_00094	-	-	conjugative	CP024250	0	Escherichia coli O182:H21	AE928	AO805	order	Enterobacterales	order	Enterobacterales	order	Enterobacterales	10773089; 25389419; 19897651; 24247128; 20851899; 22511964
CP024251.1	1	35752	49.3874468561199	60829cee0db65a6852d91d0591a140e6	-	-	MOBP	NC_019097	MPF_I	NC_019097_00056	NC_022267_00057	NC_019111_00038	NC_023290_00086	NC_015965_00072	NC_019097_00075	NC_022267_00069	NZ_CM001473_00069	NC_019097_00085	-	-	conjugative	CP019691	0.0196275	Shigella sonnei	AC662	AL938	family	Enterobacteriaceae	family	Enterobacteriaceae	-	-	-
CP024253.1	1	46427	50.5223253710126	d07ea38087bc030f4877e37cbc9f9f28	IncI-gamma/K1	CP003290	-	-	-	-	-	-	non-mobilizable	EU418923	0.0241368	Escherichia coli	AA474	AI619	order	Enterobacterales	family	Enterobacteriaceae	order	Enterobacterales	23333216; 30761100; 25987637; 21470454; 29899511; 20851899
CP024267.1	1	34042	50.7343869337877	213ed6986fe166c34453b510715acf43	-	-	-	-	-	-	-	-	non-mobilizable	CP045020	0.0626325	Klebsiella pneumoniae subsp. pneumoniae	AA190	AH889	-	-	-	-	-	-	-
CP024268.1	1	95350	47.4535920293655	cd20cc8c2540cddc25037711fba7b140	IncFIA	000136__AP014877_00014	MOBF	MOBP	MF535908_00027	NC_021819_00066	MPF_F	NC_009837_00049	NC_010409_00124	NC_022651_00077	08-5333_00200	MOBP	NC_022374	conjugative	FN822745	0.00826969	Escherichia coli ETEC 1392/75	AB280	AJ996	order	Enterobacterales	order	Enterobacterales	order	Enterobacterales	10773089; 25389419; 19897651; 24247128; 20851899; 22511964
CP025875.1	1	36521	41.5350072560992	169d306dbc5c2705d6b8e77c4c1bdbc9	IncX4	000224__NC_022105_00002	MOBP	NC_013718_00057	MPF_T	NC_013718_00041	NC_013718_00044	NC_013718_00045	NC_021079_00038	-	-	conjugative	CP025875	0	Escherichia coli	AA619	AI862	family	Enterobacteriaceae	family	Enterobacteriaceae	family	Enterobacteriaceae	26842776; 21911569; 28336940
CP025876.1	1	80573	45.8863390962233	4098810168111135906f081cc29b6399	IncFIA	000136__AP014877_00014	-	-	-	-	-	-	non-mobilizable	CP025876	0	Escherichia coli	AB274	AJ990	order	Enterobacterales	order	Enterobacterales	order	Enterobacterales	10773089; 25389419; 19897651; 24247128; 20851899; 22511964
CP025877.1	1	49417	44.5130218345913	31dd5e89a786e76962d87630448261dd	-	-	-	-	-	-	-	-	non-mobilizable	CP025877	0	Escherichia coli	AC621	AL885	genus	Escherichia	genus	Escherichia	-	-	-
CP025878.1	1	84968	47.6591187270502	6527340b3eeca4160340ac5d8a44a28b	IncK2/Z	KR905388	-	-	-	-	-	-	non-mobilizable	CP025878	0	Escherichia coli	AD965	AN661	family	Enterobacteriaceae	family	Enterobacteriaceae	genus	Escherichia	30761100
CP025879.1	1	36127	41.1105267528441	8d5e4d7c50bd2e398b278b931135e3ae	IncX1	IncX3	000215__KC853434_00019	JN247852	MOBP	NC_019096_00001	MPF_T	NC_023277_00163	NC_019046_00026	NC_019067_00043	NC_010860_00022	NC_017624_00009	MOBP	EU164802	conjugative	CP025864	0	Escherichia coli	AB233	AJ924	order	Enterobacterales	order	Enterobacterales	family	Enterobacteriaceae	26842776; 21625636; 22470007
CP025880.1	1	46658	52.4240216040122	764d63be9f0afe982b0c34404664591b	IncFIA	MK878891_00042	MOBF	MOBF	NC_020306_00007	NC_017627_00068	MPF_T	NC_009790_00086	08-5333_00200	-	-	conjugative	CP025880	0	Escherichia coli	AA296	AI139	order	Enterobacterales	order	Enterobacterales	order	Enterobacterales	10773089; 25389419; 19897651; 24247128; 20851899; 22511964
CP025888.1	1	111957	46.5446555373938	ac71af2bd565a1c22fcc9bebf6ca08ae	rep_cluster_488	001852__AP017612_00001	-	-	-	-	-	-	non-mobilizable	CP025888	0	Escherichia coli	AA747	AJ079	family	Enterobacteriaceae	family	Enterobacteriaceae	-	-	-
CP025889.1	1	85002	47.6553492858992	b22ba5d46d9b019d37fccd925976802d	IncK2/Z	KR905388	-	-	-	-	-	-	non-mobilizable	CP025889	0	Escherichia coli	AD965	AN661	family	Enterobacteriaceae	family	Enterobacteriaceae	genus	Escherichia	30761100
CP025890.1	1	80572	45.8869086034851	9bf270f8905153b24441a934e2a35d5e	IncFIA	IncFII	000136__AP014877_00014	LS992172_00069	-	-	-	-	-	-	non-mobilizable	CP025890	0	Escherichia coli	AB274	AJ990	order	Enterobacterales	order	Enterobacterales	order	Enterobacterales	10773089; 25389419; 19897651; 24247128; 20851899; 22511964
CP025891.1	1	32472	53.4029317565903	1186e4ca26a5198394483b9ad84d7cb3	IncFIA	IncFII	MK878891_00042	JN232517	MOBF	MOBF	MOBF	NC_017627_00068	CP029214_00066	NC_020306_00007	MPF_T	NC_009790_00086	08-5333_00200	-	-	conjugative	CP025891	0	Escherichia coli	AA296	AI139	order	Enterobacterales	order	Enterobacterales	order	Enterobacterales	10773089; 25389419; 19897651; 24247128; 20851899; 22511964
CP025897.1	1	152530	46.9776437422147	fd46ab8a842026eb6395f999cab5acb6	IncFIB	rep_cluster_488	000095__NZ_CP014273_00094	001852__AP017612_00001	-	-	MPF_F	NC_010409_00124	NC_022651_00077	MOBF	CP015086	mobilizable	CP025897	0	Escherichia coli	AA746	AJ067	order	Enterobacterales	order	Enterobacterales	order	Enterobacterales	11254626; 19482926; 15781495; 20851899; 16257053
CP025898.1	1	79888	51.7361806529141	fa4e70d9005e90421fe7e56f7922ac62	IncFIA	000136__AP014877_00014	MOBF	NC_022333_00006	MPF_F	NC_007635_00031	NZ_AGTD01000004_00091	NC_022333_00021	NZ_AGTD01000004_00096	NC_021817_00023	NZ_AGTD01000004_00099	NC_022333_00014	NC_021871_00015	NZ_AGTD01000004_00104	NZ_AGTD01000004_00094	NC_009787_00004	NC_009790_00086	-	-	conjugative	CP025898	0	Escherichia coli	AE928	AO805	order	Enterobacterales	order	Enterobacterales	order	Enterobacterales	10773089; 25389419; 19897651; 24247128; 20851899; 22511964
CP025899.1	1	77646	45.8259279293203	386843f966b8000cf9a0a010eeb7d955	IncFIA	000136__AP014877_00014	MOBP	NC_019097	-	-	MOBP	NC_010719	mobilizable	CP025872	0	Escherichia coli	AC030	AL050	order	Enterobacterales	order	Enterobacterales	order	Enterobacterales	10773089; 25389419; 19897651; 24247128; 20851899; 22511964
CP025908.1	1	146395	47.7987636189761	5bb59c2deb53ce7933149a4aa57b057e	IncFIA	000136__AP014877_00014	-	-	MPF_F	NC_019094_00090	NC_010409_00124	NC_022651_00077	MOBF	CP019007	mobilizable	CP025908	0	Escherichia coli	AB277	AJ993	order	Enterobacterales	order	Enterobacterales	order	Enterobacterales	10773089; 25389419; 19897651; 24247128; 20851899; 22511964
CP025909.1	1	83017	51.9110543623595	66d519e5c99faca86a4bb226286ae875	IncFIA	000136__AP014877_00014	MOBF	NC_022333_00006	MPF_F	NC_021871_00015	NC_022333_00014	NZ_AGTD01000004_00099	NC_021817_00023	NZ_AGTD01000004_00096	NC_022333_00021	NZ_AGTD01000004_00091	NC_007635_00031	NZ_AGTD01000004_00104	NC_009787_00008	NZ_AGTD01000004_00094	NC_009790_00086	NC_009787_00004	-	-	conjugative	CP025909	0	Escherichia coli	AE928	AO807	order	Enterobacterales	order	Enterobacterales	order	Enterobacterales	10773089; 25389419; 19897651; 24247128; 20851899; 22511964
CP025925.1	1	36521	41.5350072560992	4af59794f493a0ddb4e80e11288a0ad5	IncX4	000224__NC_022105_00002	MOBP	NC_013718_00057	MPF_T	NC_013718_00041	NC_013718_00044	NC_013718_00045	NC_021079_00038	-	-	conjugative	CP025875	0	Escherichia coli	AA619	AI862	family	Enterobacteriaceae	family	Enterobacteriaceae	family	Enterobacteriaceae	26842776; 21911569; 28336940
CP025926.1	1	84977	47.6611318356732	4c75be6a80af7a91aba1d9d3013fb697	IncK2/Z	KR905388	-	-	-	-	-	-	non-mobilizable	CP025878	0	Escherichia coli	AD965	AN661	family	Enterobacteriaceae	family	Enterobacteriaceae	genus	Escherichia	30761100
CP025927.1	1	29775	53.2426532325777	2563db9cd7448531ebb5d7fc93aafcca	IncFIA	rep_cluster_2232	000136__AP014877_00014	CP031286_00006	MOBF	MOBF	NC_020306_00007	NC_017627_00068	MPF_T	NC_009790_00086	08-5333_00200	-	-	conjugative	CP025852	0	Escherichia coli	AA296	AI139	order	Enterobacterales	order	Enterobacterales	order	Enterobacterales	10773089; 25389419; 19897651; 24247128; 20851899; 22511964
CP025928.1	1	80573	45.8838568751319	57c9264ce9898259149e83bad63938e2	IncFIA	000136__AP014877_00014	-	-	-	-	-	-	non-mobilizable	CP025876	0	Escherichia coli	AB274	AJ990	order	Enterobacterales	order	Enterobacterales	order	Enterobacterales	10773089; 25389419; 19897651; 24247128; 20851899; 22511964
CP025968.1	1	135437	48.5679688711357	ee13703e8d05b2373d01e028fc9a11ab	IncFIA	000136__AP014877_00014	-	-	MPF_F	NC_019094_00090	NC_010409_00124	NC_022651_00077	MOBF	CP019007	mobilizable	CP023347	0.0100207	Escherichia coli	AB277	AJ993	order	Enterobacterales	order	Enterobacterales	order	Enterobacterales	10773089; 25389419; 19897651; 24247128; 20851899; 22511964
CP025969.1	1	9863	49.1534016019467	0a66aac8d53b1f76d8e839dce724e2c8	rep_cluster_2392	CP045830_00002	MOBP	MOBP	NC_019076_00002	NC_020251_00005	-	-	-	-	mobilizable	CP016039	0.0193714	Escherichia coli	AA143	AH778	multi-phylla	Proteobacteria	Actinobacteria	multi-phylla	Proteobacteria	Actinobacteria	-	-	-
CP025971.1	1	92481	46.7663628204712	4d2b6f9817e2bcd28f08a5437a04f8f8	IncFIA	CP022610_00144	-	-	-	-	MOBP	NZ_CM001472	mobilizable	CP025904	0.00251903	Escherichia coli	AB282	AJ998	order	Enterobacterales	order	Enterobacterales	order	Enterobacterales	10773089; 25389419; 19897651; 24247128; 20851899; 22511964
CP025972.1	1	46623	45.904381957403	3f71b8f3e1d93794a0e5ba87687a6e22	IncFIB	000095__NZ_CP014273_00094	-	-	-	-	-	-	non-mobilizable	CP025905	0.0141502	Escherichia coli	AA183	AH881	order	Enterobacterales	order	Enterobacterales	order	Enterobacterales	11254626; 19482926; 15781495; 20851899; 16257053
CP025974.1	1	92479	46.7673742146866	f357dea8bcbd32c43f18d5ad35288a50	IncFIA	CP022610_00144	-	-	-	-	MOBP	NZ_CM001472	mobilizable	CP025904	0.00251903	Escherichia coli	AB282	AJ998	order	Enterobacterales	order	Enterobacterales	order	Enterobacterales	10773089; 25389419; 19897651; 24247128; 20851899; 22511964
CP025975.1	1	46623	45.904381957403	d6f4207304f9fe813bcb6516a53f2150	IncFIB	000095__NZ_CP014273_00094	-	-	-	-	-	-	non-mobilizable	CP025905	0.0142009	Escherichia coli	AA183	AH881	order	Enterobacterales	order	Enterobacterales	order	Enterobacterales	11254626; 19482926; 15781495; 20851899; 16257053
CP025977.1	1	92477	46.7683856526488	d5b6a446f2da888a8d4151fa8f3f8114	IncFIA	CP022610_00144	-	-	-	-	MOBP	NZ_CM001472	mobilizable	CP025904	0.00249129	Escherichia coli	AB282	AJ998	order	Enterobacterales	order	Enterobacterales	order	Enterobacterales	10773089; 25389419; 19897651; 24247128; 20851899; 22511964
CP025978.1	1	46623	45.904381957403	425d3ef16329adbc003394caf25b9bcb	IncFIB	000095__NZ_CP014273_00094	-	-	-	-	-	-	non-mobilizable	CP025905	0.0141502	Escherichia coli	AA183	AH881	order	Enterobacterales	order	Enterobacterales	order	Enterobacterales	11254626; 19482926; 15781495; 20851899; 16257053
CP026642.1	1	250778	46.5112569683146	270961bdaa8e019be52b763d7fae7738	IncHI2A	IncN	rep_cluster_1088	BX664015	000155__CP018649	000340__KU353730	MOBH	NC_012555_00231	MPF_F	NC_005211_00030	NC_021845_00017	NC_009838_00006	NC_005211_00005	NC_005211_00207	NC_005211_00200	NC_005211_00012	MOBH	NC_015864	conjugative	CP026642	0	Escherichia coli	AA738	AJ047	class	Gammaproteobacteria	class	Gammaproteobacteria	order	Enterobacterales	23114770; 20851899; 28842132
CP026643.1	1	101404	48.6509407912903	9cc55d99a99dcc074ea288cbb0ff1220	IncFIB	IncFIC	rep_cluster_2244	000095__NZ_CP014273_00094	AP001918	CP033091_00053	MOBP	NC_021819_00066	MPF_F	NC_022651_00077	NC_010409_00124	NC_019000_00022	NC_007675_00027	NC_010488_00021	MOBF	CP000430	conjugative	CP026643	0	Escherichia coli	AA176	AH857	order	Enterobacterales	order	Enterobacterales	order	Enterobacterales	11254626; 30761100; 19482926; 28842132; 15781495; 20851899; 16257053
CP026644.1	1	65206	42.6187774131215	746758e15cede5cf1169be4a9a88a564	IncI2	AP017614	MOBP	MN232180_00018	MPF_T	NC_019039_00065	NC_020270_00063	NC_019039_00052	NC_019039_00051	NC_020270_00058	-	-	conjugative	CP026644	0	Escherichia coli	AA372	AI350	family	Enterobacteriaceae	family	Enterobacteriaceae	family	Enterobacteriaceae	26842776; 30761100; 25861872
CP027320.1	1	78854	47.9087934664063	91704beaa215210ea3b0838b8eabe7ec	IncY	000230__CP009168_00001	-	-	-	-	-	-	non-mobilizable	CP026725	0.0214305	Escherichia coli	AA378	AI389	family	Enterobacteriaceae	family	Enterobacteriaceae	genus	Escherichia	28031198
CP027321.1	1	84276	47.134415491955	cddeedce50f73104f60beb028dd76080	IncFIB	IncI-gamma/K1	000095__NZ_CP014273_00094	KJ484639	MOBP	NC_013728_00087	-	-	-	-	mobilizable	CP027473	0.00197282	Escherichia coli	AA346	AI298	order	Enterobacterales	order	Enterobacterales	order	Enterobacterales	23333216; 11254626; 15781495; 30761100; 19482926; 25987637; 21470454; 29899511; 20851899; 16257053
CP027345.1	1	22197	53.2999954948867	236369cdfd43866f509a82876cdebfab	-	-	MOBF	MOBF	AP018568_00098	NC_017627_00068	MPF_F	NC_022651_00077	NZ_CM001154_00091	NC_010409_00124	NC_017659_00099	NC_010719_00096	08-5333_00200	-	-	conjugative	CP027222	0.0250805	Escherichia coli	AA343	AI291	family	Enterobacteriaceae	family	Enterobacteriaceae	-	-	-
CP027346.1	1	18123	51.4925784914197	81ed70ef959c6a0359f78e7e70ece44d	-	-	-	-	-	-	-	-	non-mobilizable	CP027767	0.0392331	Escherichia coli	AA343	AI291	genus	Escherichia	genus	Escherichia	-	-	-
CP027359.1	1	54873	47.4623220891878	cf4795c8ebb2ca3fc959b56f3fd86e14	IncFIB	IncI-gamma/K1	000095__NZ_CP014273_00094	KJ484639	-	-	-	-	-	-	non-mobilizable	CP027473	0.0125875	Escherichia coli	AA346	AI298	order	Enterobacterales	order	Enterobacterales	order	Enterobacterales	23333216; 11254626; 15781495; 30761100; 19482926; 25987637; 21470454; 29899511; 20851899; 16257053
CP027377.1	1	70152	50.4347702132512	9027a49d37cd4b6d19ca644ccfd01b8d	IncFIA	000136__AP014877_00014	MOBF	NC_017627_00068	MPF_F	NC_022651_00077	NZ_CM001154_00091	NC_019094_00090	NC_017639_00094	NC_007675_00027	NC_017639_00100	NC_019037_00027	NC_019094_00068	NC_009837_00049	NC_013437_00116	08-5333_00200	MOBF	KT754162	conjugative	CP027377	0	Escherichia coli	AA336	AI261	order	Enterobacterales	order	Enterobacterales	order	Enterobacterales	10773089; 25389419; 19897651; 24247128; 20851899; 22511964
CP027378.1	1	113102	50.153843433361	acc7f788b303d7be58dbbcd6f368dae7	IncK2/Z	KC340959	MOBP	MOBP	NC_013728_00087	CP031907_00103	MPF_I	NC_014843_00033	NC_022992_00098	NC_012487_00131	NC_022371_00084	NC_014843_00041	NC_011754_00109	NC_007365_00035	NC_014843_00047	NC_011754_00087	MOBP	AB290882	conjugative	NC_011754	0.0383209	Escherichia coli ED1a	AA283	AI116	family	Enterobacteriaceae	family	Enterobacteriaceae	genus	Escherichia	30761100
CP027379.1	1	104889	51.2761109363232	8a3e63fb9f228d86d08aa37d0446f184	IncK2/Z	KC340959	MOBP	NC_013728_00087	MPF_I	NC_011754_00087	NC_022992_00102	NC_012487_00131	NC_022371_00084	NC_014843_00041	NC_011754_00109	NC_007365_00035	NC_014843_00047	MOBP	CP018984	conjugative	CP027379	0	Escherichia coli	AA283	AI117	family	Enterobacteriaceae	family	Enterobacteriaceae	genus	Escherichia	30761100
CP027485.1	1	147394	52.0136504878082	14fdb5188c18311345644948af9dc529	IncFIA	IncFIB	IncFIC	IncQ1	000136__AP014877_00014	000095__NZ_CP014273_00094	AY458016	000195__NC_013728_00014	MOBF	MOBF	NC_017627_00068	CP029214_00066	MPF_F	NC_022651_00077	NC_010409_00124	NC_019094_00090	NC_017639_00094	NC_007675_00027	NC_017639_00100	NC_018966_00040	NC_010488_00021	NC_009837_00049	NC_013437_00116	08-5333_00200	MOBF	AF242367	conjugative	CP027485	0	Escherichia coli	AA176	AH856	phylum	Proteobacteria	phylum	Proteobacteria	phylum	Proteobacteria	10773089; 11254626; 25389419; 2653965; 19482926; 19897651; 28842132; 15781495; 24247128; 20851899; 22511964; 16257053
CP027641.1	1	126957	48.062729900675	3a7f7e3a83a61f9339bf7224be324755	ColRNAI_rep_cluster_1857	IncFIA	IncFIB	000008__AJ627566	CP027674_00138	000095__NZ_CP014273_00094	MOBF	MOBF	MOBF	NC_017627_00068	MF535908_00027	CP008715_00128	MPF_F	NC_022651_00077	NC_013121_00043	NC_007675_00027	NC_017054_00096	NC_019037_00027	NC_019094_00068	NC_009837_00049	08-5333_00200	MOBF	MOBP	NZ_CP016039	CP018984	conjugative	CP027641	0	Escherichia coli	AA299	AI145	order	Enterobacterales	order	Enterobacterales	order	Enterobacterales	10773089; 11254626; 24777092; 23800906; 25389419; 19482926; 19897651; 15781495; 24247128; 20851899; 22511964; 16257053
CP027673.1	1	88529	52.4031673237018	0e9f23c52058468b2bb5ec11b830e414	IncK2/Z	KC340959	MOBP	NC_013728_00087	MPF_I	NC_011754_00087	NC_014843_00047	NC_007365_00035	NC_011754_00109	NC_007365_00033	NC_022371_00084	NC_012487_00131	NC_022992_00098	NC_022992_00102	-	-	conjugative	CP028611	0.0102718	Escherichia coli	AA279	AI099	family	Enterobacteriaceae	family	Enterobacteriaceae	genus	Escherichia	30761100
CP027674.1	1	133420	48.9971518512967	6e9bceca7f775451ba095b85127a8be9	ColRNAI_rep_cluster_1857	IncFIA	IncFIB	000008__AJ627566	CP027674_00138	000095__NZ_CP014273_00094	MOBF	NC_017627_00068	MPF_F	NC_022651_00077	NC_010409_00124	NC_019094_00090	NC_017639_00094	NC_007675_00027	NC_017054_00096	NC_019037_00027	NC_019094_00068	NC_009837_00049	NC_013437_00116	08-5333_00200	MOBF	MOBP	CP015086	CP018984	conjugative	CP027674	0	Escherichia coli	AA299	AI146	order	Enterobacterales	order	Enterobacterales	order	Enterobacterales	10773089; 11254626; 24777092; 23800906; 25389419; 19482926; 19897651; 15781495; 24247128; 20851899; 22511964; 16257053
CP027676.1	1	65738	47.4930785846847	d9b335acd40fd172113f083812e89724	IncFIA	IncFIB	000136__AP014877_00014	000096__NC_019117_00097	MOBF	MOBP	NC_011980_00044	NC_021819_00066	-	-	-	-	mobilizable	CP027446	0.00354859	Escherichia coli	AA346	AI297	order	Enterobacterales	order	Enterobacterales	order	Enterobacterales	10773089; 11254626; 25389419; 19482926; 19897651; 15781495; 24247128; 20851899; 22511964; 16257053
CP027764.1	1	66944	46.3342495219885	d05b0b174750733313a1d9e0bf766ec3	IncFIB	IncI-gamma/K1	000095__NZ_CP014273_00094	KJ484639	-	-	-	-	-	-	non-mobilizable	CP027473	0.00360762	Escherichia coli	AA346	AI298	order	Enterobacterales	order	Enterobacterales	order	Enterobacterales	23333216; 11254626; 15781495; 30761100; 19482926; 25987637; 21470454; 29899511; 20851899; 16257053
CP027765.1	1	66388	50.9007651985299	c7ddd56e7e70398385939ac7c8ba1f41	IncFIA	CP027674_00138	MOBF	MOBF	NC_017627_00068	MF535908_00027	MPF_F	NC_010719_00096	NC_019094_00068	NC_019037_00027	NC_017054_00096	NC_017054_00095	NC_017639_00094	NC_017659_00099	NC_010409_00124	NC_022651_00077	NC_013437_00116	08-5333_00200	MOBF	CP010192	conjugative	CP027765	0	Escherichia coli	AA307	AI164	order	Enterobacterales	order	Enterobacterales	order	Enterobacterales	10773089; 25389419; 19897651; 24247128; 20851899; 22511964
CP028705.1	1	46161	46.6519356166461	254bfd6629907d6580635366c02df4de	IncX3	000221__NC_025130_00012	MOBP	NC_020552_00059	MPF_T	NC_017624_00009	NC_019083_00030	NC_019157_00030	NC_019157_00029	NC_023277_00163	-	-	conjugative	CP012990	0	Klebsiella pneumoniae	AA038	AH615	order	Enterobacterales	order	Enterobacterales	family	Enterobacteriaceae	26842776; 22470007
CP034254.1	1	92840	51.7524773804395	3b9a98e3fcaf64932be1052ec034ae41	IncFIA	IncFIC	000136__AP014877_00014	AY458016	MOBF	NC_017627_00068	MPF_F	NC_022651_00077	NC_010409_00124	NC_019094_00090	NC_017639_00094	NC_007675_00027	NC_017639_00100	NC_018966_00040	NC_010488_00021	NC_009837_00049	NC_013437_00116	08-5333_00200	MOBF	CP015086	conjugative	MF353156	0.000167546	Escherichia coli	AA323	AI214	order	Enterobacterales	order	Enterobacterales	order	Enterobacterales	10773089; 25389419; 19897651; 28842132; 24247128; 20851899; 22511964
CP034255.1	1	50882	50.2456664439291	99942c4f35cf315abfc56a851221c524	IncI-gamma/K1	KC788405	MOBP	NC_019097	MPF_I	NC_019097_00056	MOBP	MOBP	KM107848	JN253636	conjugative	CP042936	0.00411762	Escherichia coli 042	AC026	AL042	order	Enterobacterales	family	Enterobacteriaceae	order	Enterobacterales	23333216; 30761100; 25987637; 21470454; 29899511; 20851899
CP034256.1	1	28652	52.1359765461399	67542aabb7a76868f70abba0f019b103	rep_cluster_2350	CP041342_00001	MOBF	CP019897	-	-	MOB_unknown	CP010224	mobilizable	CP031925	0.0440934	Escherichia coli O26:H11	AA672	AI950	multi-phylla	Proteobacteria	Bacteroidetes	Actinobacteria	Firmicutes	multi-phylla	Proteobacteria	Bacteroidetes	Actinobacteria	Firmicutes	genus	Escherichia	6263753; 17122402; 26802429
CP034785.1	1	230964	45.3958192618763	70bd2519bce4fea4c1dd0b58ed3c351c	IncHI2A	rep_cluster_1088	BX664015	000340__KU353730	MOBH	NC_012555_00231	MPF_F	NC_005211_00207	NC_005211_00200	NC_005211_00030	NC_021845_00017	NC_009838_00006	NC_005211_00005	NC_005211_00012	MOBH	NC_015864	conjugative	CP034785	0	Escherichia coli	AA738	AJ047	order	Enterobacterales	order	Enterobacterales	order	Enterobacterales	20851899
CP034786.1	1	143706	48.9527229204069	850308963618182e818d33f5a4c79ef3	IncFIB	000107__CP014778_00094	MOBH	CP030285_00102	-	-	-	-	mobilizable	CP034786	0	Escherichia coli	AA375	AI365	order	Enterobacterales	order	Enterobacterales	order	Enterobacterales	11254626; 19482926; 15781495; 20851899; 16257053
CP034937.1	1	94608	47.8986977845425	7628984e73116ab50472ae5f957d6acd	IncFIA	IncFIB	IncFII	000136__AP014877_00014	000095__NZ_CP014273_00094	KF954760	MOBP	NC_021819_00066	-	-	-	-	mobilizable	CP034800	0.000119496	Escherichia coli	AA345	AI296	order	Enterobacterales	order	Enterobacterales	order	Enterobacterales	10773089; 11254626; 25389419; 19482926; 19897651; 15781495; 24247128; 20851899; 22511964; 16257053
CP041748.1	1	91398	47.5032276417427	b415d5f96bc23479fd6972394473ab28	IncFIA	IncFIB	000136__AP014877_00014	000095__NZ_CP014273_00094	-	-	-	-	-	-	non-mobilizable	CP018626	0.000264084	Escherichia coli	AA345	AI296	order	Enterobacterales	order	Enterobacterales	order	Enterobacterales	10773089; 11254626; 25389419; 19482926; 19897651; 15781495; 24247128; 20851899; 22511964; 16257053
CP042600.1	1	121754	52.1896611199632	fff6037bd085160c18de2d5cf19c8df2	IncFIB	IncFII	000095__NZ_CP014273_00094	KF954760	-	-	MPF_F	NC_010488_00021	NC_018966_00040	NC_017054_00096	NC_017639_00100	NC_007675_00027	NC_017639_00094	NC_019094_00090	NC_010409_00124	NZ_CM001154_00091	NC_022651_00077	NC_013437_00116	MOBF	CP000430	mobilizable	CP042600	0	Escherichia coli	AA594	AI822	order	Enterobacterales	order	Enterobacterales	order	Enterobacterales	11254626; 19482926; 15781495; 20851899; 16257053
CP042601.1	1	78117	53.0627136218749	c6801ce146eeb2b4facd31e09fcba9c8	IncFIA	IncFIC	MK878891_00042	AY458016	MOBF	MOBF	MOBF	NC_017627_00068	NC_011980_00044	NC_020271_00088	MPF_F	NC_019037_00027	NC_017639_00100	NC_007675_00027	NC_017639_00094	NC_019094_00090	NC_010409_00124	NC_022651_00077	NC_008460_00097	NC_019094_00068	NC_009837_00049	NC_008460_00107	NC_013437_00116	08-5333_00200	MOBP	AP014804	conjugative	CP042601	0	Escherichia coli	AA338	AI281	order	Enterobacterales	order	Enterobacterales	order	Enterobacterales	10773089; 25389419; 19897651; 28842132; 24247128; 20851899; 22511964
CP042602.1	1	50625	47.1407407407407	b1eadbd1b54b33e1e1775f9f78492e8e	IncP	000161__KX377410_00057	MOBP	NC_023907_00081	MPF_T	NC_023907_00043	NC_023907_00045	NC_023907_00079	-	-	conjugative	CP042602	0	Escherichia coli	AC978	AM371	multi-phylla	Proteobacteria	Actinobacteria	multi-phylla	Proteobacteria	Actinobacteria	phylum	Proteobacteria	27895009; 25389419; 23980652; 54383; 28842132; 30619542; 20851899
CP042603.1	1	8176	61.7906066536204	daf468a0b2c45d7bc8d961638897392e	IncQ1	000192__AM183225_00009	MOBQ	CP022499	-	-	MOBQ	CP016527	mobilizable	CP042603	0	Escherichia coli	AC120	AL174	phylum	Proteobacteria	phylum	Proteobacteria	phylum	Proteobacteria	2653965; 25389419; 20851899
CP042604.1	1	3028	44.9471598414795	b8e878646864719e79dc9b489e7b8ae9	rep_cluster_2374	CP042625_00002	-	-	-	-	-	-	non-mobilizable	CP042604	0	Escherichia coli	AC529	AL752	family	Enterobacteriaceae	family	Enterobacteriaceae	-	-	-
CP042605.1	1	2457	48.4330484330484	2e9d81da892f0bd7635515dc684d06c1	rep_cluster_2373	LT985313_00005	-	-	-	-	-	-	non-mobilizable	CP042605	0	Escherichia coli	AC527	AL749	order	Enterobacterales	order	Enterobacterales	genus	Klebsiella	26169555
CP042607.1	1	34525	42.4532947139754	3fe275a496bc3f36f6c72909334f7dc7	IncX4	000224__NC_022105_00002	MOBP	MOBP	KY075652_00033	NC_013718_00057	MPF_T	NC_021079_00038	NC_013718_00045	NC_013718_00044	NC_013718_00041	-	-	conjugative	CP042607	0	Escherichia coli	AA619	AI859	family	Enterobacteriaceae	family	Enterobacteriaceae	family	Enterobacteriaceae	26842776; 21911569; 28336940
CP042608.1	1	25336	46.2267129775813	658d7672ff63b18375dc91586d9e8f08	IncX1	000215__KC853434_00019	-	-	-	-	-	-	non-mobilizable	CP042608	0	Escherichia coli	AB717	AK606	order	Enterobacterales	order	Enterobacterales	family	Enterobacteriaceae	21625636; 22470007
CP042609.1	1	5518	45.9949256977166	60e023d228379568b3de007b13722ee5	rep_cluster_2486	CP023342_00005	MOBP	CP022687_00005	-	-	-	-	mobilizable	CP042609	0	Escherichia coli	AD332	AM862	order	Enterobacterales	order	Enterobacterales	-	-	-
CP042610.1	1	4870	54.0041067761807	fc37fdfc86a2232f2d94b7abedb189f1	rep_cluster_2373	LT985313_00005	-	-	-	-	-	-	non-mobilizable	CP042610	0	Escherichia coli	AC527	AL750	order	Enterobacterales	order	Enterobacterales	genus	Klebsiella	26169555
CP042611.1	1	3089	45.1602460343153	c085e339745ae7bf430735835c4838c7	rep_cluster_2374	CP042625_00002	-	-	-	-	-	-	non-mobilizable	CP042611	0	Escherichia coli	AC529	AL752	family	Enterobacteriaceae	family	Enterobacteriaceae	-	-	-
CP042612.1	1	2997	43.8772105438772	932adaebb8cdb69c37addb6af320fc68	rep_cluster_2373	LT985313_00005	-	-	-	-	-	-	non-mobilizable	CP042612	0	Escherichia coli	AB069	AJ629	order	Enterobacterales	order	Enterobacterales	genus	Klebsiella	26169555
CP042613.1	1	2506	48.6033519553073	1c1e3c4bb4a8ec230de20a2ec8ec132a	rep_cluster_2373	LT985313_00005	-	-	-	-	-	-	non-mobilizable	CP042613	0	Escherichia coli	AC527	AL749	order	Enterobacterales	order	Enterobacterales	genus	Klebsiella	26169555
CP042614.1	1	2454	45.0285248573757	cd4f78e8fb86ca0fb20a2f42ad58da59	ColRNAI_rep_cluster_1987	CP041116_00002	-	-	-	-	MOB_unknown	CP016722	mobilizable	CP042614	0	Escherichia coli	AD169	AM626	multi-phylla	Proteobacteria	Actinobacteria	multi-phylla	Proteobacteria	Actinobacteria	-	-	-
CP042616.1	1	269463	46.5184459461967	a6bce2ba93ba2761bae822d09cc60d61	IncHI2A	rep_cluster_1088	BX664015	000340__KU353730	MOBH	NC_012555_00231	MPF_F	NC_005211_00200	NC_005211_00207	NC_005211_00005	NC_009838_00006	NC_021845_00017	NC_005211_00030	NC_005211_00012	MOBH	NC_017500	conjugative	CP042616	0	Escherichia coli	AA739	AJ058	order	Enterobacterales	order	Enterobacterales	order	Enterobacterales	20851899
CP042617.1	1	128115	48.4158763610818	ae4fc1b2a2ca6196b47cd5f69f5983f2	IncX1	IncY	000215__KC853434_00019	000230__CP009168_00001	-	-	-	-	-	-	non-mobilizable	CP042617	0	Escherichia coli	AA378	AI375	order	Enterobacterales	order	Enterobacterales	family	Enterobacteriaceae	21625636; 28031198; 22470007
CP042618.1	1	122478	50.6041901402701	25055e53cc3800f36fcaa93125e22e72	IncI-gamma/K1	MF344576	MOBP	MOBP	CP042618_00082	CP023903_00055	MPF_I	NC_019097_00056	NC_022267_00057	NC_023290_00086	NC_015965_00072	NC_019097_00075	NC_022267_00069	NC_019097_00085	MOBP	JN253636	conjugative	CP042618	0	Escherichia coli	AA473	AI591	order	Enterobacterales	family	Enterobacteriaceae	order	Enterobacterales	23333216; 30761100; 25987637; 21470454; 29899511; 20851899
CP042619.1	1	100041	48.5990743795044	caec6dc19f75ca9b72a83a37cfca42bf	IncFIA	IncFIB	IncFIC	IncI1	AF250878	000096__NC_019117_00097	AP001918	CP010124_00057	MOBF	MOBF	MOBF	NC_011964_00125	MG904998_00124	NC_017627_00068	MPF_F	NC_009837_00049	08-5333_00200	-	-	conjugative	CP042619	0	Escherichia coli	AB267	AJ978	order	Enterobacterales	order	Enterobacterales	order	Enterobacterales	10773089; 11254626; 25389419; 19482926; 19897651; 28842132; 15781495; 24247128; 20851899; 22511964; 16257053
CP042620.1	1	93655	47.843681597352	5abcf0f1b2d2459617aca536ae8d2200	rep_cluster_2164	CP041570_00007	-	-	-	-	-	-	non-mobilizable	CP042620	0	Escherichia coli	AB002	AJ528	family	Enterobacteriaceae	family	Enterobacteriaceae	-	-	-
CP042621.1	1	78425	53.2189990436723	8bfc56027c3068886d496b72be58f5d3	IncFIA	IncFIC	CP022610_00144	CR942285	MOBF	NC_017627_00068	MPF_F	NC_022651_00077	NZ_CM001154_00091	NC_010409_00124	NC_017659_00099	NC_019094_00090	NC_017639_00094	NC_019000_00022	NC_017639_00100	NC_017054_00096	NC_018966_00040	NC_010488_00021	NC_014615_00033	NC_009837_00049	NC_013437_00116	08-5333_00200	MOBF	CP000430	conjugative	CP042621	0	Escherichia coli	AA316	AI194	order	Enterobacterales	order	Enterobacterales	order	Enterobacterales	10773089; 25389419; 19897651; 28842132; 24247128; 20851899; 22511964
CP042622.1	1	46850	44.4930629669157	11bf1e2877ea54350d31e794ba93bb1b	-	-	-	-	-	-	-	-	non-mobilizable	CP042622	0	Escherichia coli	AC621	AL885	genus	Escherichia	genus	Escherichia	-	-	-
CP042623.1	1	4776	51.4447236180905	5abffdaed665043d930d1f4311298ef3	rep_cluster_2335	KU302809_00001	MOBP	MOBP	NC_016979_00005	NC_001848_00006	-	-	MOBP	CP008720	mobilizable	CP042623	0	Escherichia coli	AA521	AI691	multi-phylla	Proteobacteria	Actinobacteria	Firmicutes	multi-phylla	Proteobacteria	Actinobacteria	Firmicutes	order	Enterobacterales	20008783
CP042624.1	1	3129	45.6056248002557	d08d682ec15d52dd5429b9f37713685d	rep_cluster_2350	CP041342_00001	MOBF	CP019897	-	-	MOB_unknown	KU932034	mobilizable	CP042624	0	Escherichia coli	AA674	AI953	multi-phylla	Proteobacteria	Bacteroidetes	Actinobacteria	Firmicutes	multi-phylla	Proteobacteria	Bacteroidetes	Actinobacteria	Firmicutes	genus	Escherichia	6263753; 17122402; 26802429
CP042625.1	1	2991	45.3025743898362	6c9a7dc104b4e7977f9f0f18c625a334	rep_cluster_2374	CP042625_00002	-	-	-	-	-	-	non-mobilizable	CP042625	0	Escherichia coli	AC529	AL752	family	Enterobacteriaceae	family	Enterobacteriaceae	-	-	-
CP042626.1	1	1551	51.7085751128304	7958ed9345b48e0d92e2107fccbba8d4	Col(MG828)	NC_008486	-	-	-	-	MOB_unknown	JN985534	mobilizable	CP042626	0	Escherichia coli	AB685	AK563	order	Enterobacterales	order	Enterobacterales	genus	Escherichia	30761100
CP042628.1	1	209908	46.3726966099434	4938de453bd815913601b22e996b384b	IncHI2A	rep_cluster_1088	BX664015	000340__KU353730	-	-	MPF_F	NC_005211_00030	NC_021845_00017	NC_009838_00006	NC_005211_00005	NC_008612_00190	NC_005211_00012	-	-	non-mobilizable	CP042628	0	Escherichia coli	AA738	AJ049	order	Enterobacterales	order	Enterobacterales	order	Enterobacterales	20851899
CP042629.1	1	149622	47.9147451577977	0e0d37857727677c809c5b3a7317cd7c	IncFIA	IncFIC	IncX4	CP022610_00144	CP003035	000223__CP022729_00007	MOBF	MOBF	MOBP	AP018568_00098	NC_017627_00068	NC_011351_00034	MPF_F	NC_022651_00077	NC_010409_00124	NC_019094_00090	NC_017639_00094	NC_007675_00027	NC_017639_00100	NC_008460_00097	NC_018966_00040	NC_019094_00068	NC_014615_00033	NC_009837_00049	NC_011351_00011	NC_011351_00013	NC_011351_00014	NC_011351_00017	NC_013437_00116	NC_019072_00073	MOBF	CP010192	conjugative	CP042629	0	Escherichia coli	AA328	AI231	order	Enterobacterales	order	Enterobacterales	order	Enterobacterales	10773089; 25389419; 28336940; 21911569; 19897651; 28842132; 24247128; 26842776; 20851899; 22511964
CP042630.1	1	138251	52.4394036932825	fb25f6af455657bab4abfe30561f2988	IncFIA	IncFIB	IncFIC	CP022610_00144	000096__NC_019117_00097	AP001918	MOBF	MOBF	MOBP	AP018568_00098	NC_017627_00068	NC_021819_00066	MPF_F	NC_022651_00077	NZ_CM001154_00091	NC_019094_00090	NC_017639_00094	NC_007675_00027	NC_017639_00100	NC_017054_00096	NC_018966_00040	NC_010488_00021	NC_014615_00033	NC_009837_00049	NC_013437_00116	08-5333_00200	MOBF	CP000430	conjugative	CP042630	0	Escherichia coli	AA594	AI821	order	Enterobacterales	order	Enterobacterales	order	Enterobacterales	10773089; 11254626; 25389419; 19482926; 19897651; 28842132; 15781495; 24247128; 20851899; 22511964; 16257053
CP042631.1	1	123137	51.1998830570828	219d6cf2afe569a96203ac0d2e23101e	IncI-gamma/K1	MF344576	MOBP	CP023903_00055	MPF_I	NC_019097_00085	NZ_CM001473_00069	NC_022267_00069	NZ_CM001473_00070	NC_019097_00075	NC_015965_00072	NC_022267_00057	NZ_CM001473_00091	NC_019097_00056	MOBP	JN253636	conjugative	CP042631	0	Escherichia coli	AA474	AI597	order	Enterobacterales	family	Enterobacteriaceae	order	Enterobacterales	23333216; 30761100; 25987637; 21470454; 29899511; 20851899
CP042632.1	1	94735	47.3805879558769	6821d567004ff3fbc2ecfaab9ed1859d	rep_cluster_1704	001113__CP011430_00070	-	-	-	-	-	-	non-mobilizable	CP042632	0	Escherichia coli	AB002	AJ521	family	Enterobacteriaceae	family	Enterobacteriaceae	-	-	-
CP042633.1	1	89339	50.2546480260581	c637641e896ad5e1eb252777d214f6d7	IncFIA	IncFIC	000136__AP014877_00014	AP009242	MOBF	NC_017639_00103	MPF_F	NC_022651_00077	NC_010409_00124	NC_019094_00090	NC_017639_00094	NC_017639_00100	MOBF	CP010192	conjugative	CP042633	0	Escherichia coli	AA349	AI303	order	Enterobacterales	order	Enterobacterales	order	Enterobacterales	10773089; 25389419; 19897651; 28842132; 24247128; 20851899; 22511964
CP042634.1	1	18289	52.9061184318443	4aecc7eb24f94c9e0177bafab19a0e74	rep_cluster_2350	CP041342_00001	MOBP	MOBP	MOBP	NC_020251_00005	NC_017321_00002	NC_019076_00002	MPF_T	NC_008612_00190	MOBP	NZ_CP012632	conjugative	CP042634	0	Escherichia coli	AA145	AH783	multi-phylla	Proteobacteria	Bacteroidetes	Actinobacteria	Firmicutes	multi-phylla	Proteobacteria	Bacteroidetes	Actinobacteria	Firmicutes	genus	Escherichia	6263753; 17122402; 26802429
CP042635.1	1	3906	50.8960573476703	8fde987be973925a0cf22c0573285d8b	Col156	CP001126_00001	MOBQ	CP042635_00005	-	-	-	-	mobilizable	CP042635	0	Escherichia coli	AA974	AJ475	family	Enterobacteriaceae	family	Enterobacteriaceae	genus	Escherichia	25389419
CP042636.1	1	2090	47.177033492823	d2d93531a3e9d2e43466be15c5d08ff8	Col(BS512)	NC_010656	-	-	-	-	-	-	non-mobilizable	CP042636	0	Escherichia coli	AC748	AM073	family	Enterobacteriaceae	family	Enterobacteriaceae	-	-	-
CP042637.1	1	1462	51.2995896032832	e6690d9f545cd02ab27609caaffe204f	-	-	-	-	-	-	-	-	non-mobilizable	CP023506	0.0300913	Morganella morganii	AB687	AK566	order	Enterobacterales	order	Enterobacterales	-	-	-
CP042639.1	1	278111	46.96793726246	2762eac9305f0defe453410a461f816f	IncHI2A	rep_cluster_1088	BX664015	000340__KU353730	MOBH	NC_012555_00231	MPF_F	NC_005211_00207	NC_005211_00200	NC_005211_00030	NC_021845_00017	NC_009838_00006	NC_005211_00005	NC_005211_00012	MOBH	NC_015864	conjugative	CP042639	0	Escherichia coli	AA738	AJ049	order	Enterobacterales	order	Enterobacterales	order	Enterobacterales	20851899
CP042640.1	1	99667	52.321229694884	5fbc2c266807af4d31c656c54ce141f1	IncFIA	IncFIB	IncFIC	CP022610_00144	000096__NC_019117_00097	AP001918	MOBF	MOBF	MOBF	AP018572_00011	NC_017627_00068	NC_011964_00125	-	-	-	-	mobilizable	CP042640	0	Escherichia coli	AA594	AI821	order	Enterobacterales	order	Enterobacterales	order	Enterobacterales	10773089; 11254626; 25389419; 19482926; 19897651; 28842132; 15781495; 24247128; 20851899; 22511964; 16257053
CP042641.1	1	95014	47.6845517502684	b19589046b96f6eed59698804216050d	IncY	000230__CP009168_00001	-	-	-	-	-	-	non-mobilizable	CP042641	0	Escherichia coli	AA378	AI380	family	Enterobacteriaceae	family	Enterobacteriaceae	genus	Escherichia	28031198
CP042642.1	1	77023	51.8053049089233	c84b941ab411ac797d358a0f44be915e	IncFIA	IncFIC	000136__AP014877_00014	AY458016	MOBF	MOBF	MOBF	MOBF	MOBF	AP018572_00011	CP008715_00128	NC_017639_00103	NC_011980_00044	NC_011964_00125	MPF_F	NC_022651_00077	NZ_CM001154_00091	NC_010409_00124	NC_017659_00099	NC_019094_00090	NC_017639_00094	NC_007675_00027	NC_017639_00100	NC_018966_00040	NC_008460_00097	NC_010488_00021	NC_009837_00049	NC_008460_00107	NC_013437_00116	08-5333_00200	MOBF	CP000430	conjugative	CP042642	0	Escherichia coli	AA316	AI193	order	Enterobacterales	order	Enterobacterales	order	Enterobacterales	10773089; 25389419; 19897651; 28842132; 24247128; 20851899; 22511964
CP042643.1	1	40493	51.3101029807621	fad389ca18c21db06dc01c3e8a95c29d	IncN	000155__CP018649	MOBF	MOBF	NC_015599_00019	CP041567_00009	MPF_T	NC_009131_00030	NC_011617_00041	NC_007682_00044	NC_008612_00190	NC_022375_00024	MOBF	NZ_CP013027	conjugative	CP042643	0	Escherichia coli	AA551	AI743	class	Gammaproteobacteria	class	Gammaproteobacteria	order	Enterobacterales	23114770; 20851899; 28842132
CP042644.1	1	33300	41.9189189189189	c801ced4bd6383c2168204770e244ffd	IncX4	000224__NC_022105_00002	MOBP	NC_013718_00057	MPF_T	NC_013718_00041	NC_013718_00044	NC_013718_00045	NC_021079_00038	-	-	conjugative	CP042644	0	Escherichia coli	AA619	AI859	family	Enterobacteriaceae	family	Enterobacteriaceae	family	Enterobacteriaceae	26842776; 21911569; 28336940
CP042646.1	1	184695	51.6608462600504	bc0379e3b0513caf5c3a2601ccb0dca1	IncC	rep_cluster_71	000092__CP025470	002184__CP000645_00071	MOBH	MOBH	MOBH	NC_012690_00071	NC_012885_00072	CP042646_00122	MPF_F	NC_023291_00077	NC_012885_00091	NC_016974_00085	NC_014170_00023	NC_009140_00071	NC_012885_00167	NC_012885_00088	NC_008612_00190	MOBH	JQ319772	conjugative	CP042646	0	Escherichia coli	AA860	AJ268	phylum	Proteobacteria	class	Gammaproteobacteria	phylum	Proteobacteria	23800906; 20138094; 19482926; 24567731; 28842132; 20851899; 22290972; 19949054
CP042647.1	1	35009	42.5547716301522	8f7ef9a568fafb84785a6469c5f5e174	IncX4	000224__NC_022105_00002	MOBP	MOBP	CP031616_00021	NC_013718_00057	MPF_T	NC_021079_00038	NC_013718_00045	NC_013718_00044	NC_013718_00041	-	-	conjugative	CP042647	0	Escherichia coli	AA619	AI859	family	Enterobacteriaceae	family	Enterobacteriaceae	family	Enterobacteriaceae	26842776; 21911569; 28336940
CP042648.1	1	3671	55.625170253337	6af5f86e16fb2a02df4a6ab04e7e6ede	rep_cluster_2373	LT985313_00005	MOBP	NC_016979_00005	-	-	MOB_unknown	CP016722	mobilizable	CP042648	0	Escherichia coli	AA521	AI693	order	Enterobacterales	order	Enterobacterales	genus	Klebsiella	26169555
CP042649.1	1	3368	55.166270783848	9f7571a6d6f1364ac727fde6fb44e77c	-	-	MOBP	NC_014003_00004	-	-	MOBP	NZ_CP011065	mobilizable	CP042649	0	Escherichia coli	AA163	AH811	family	Enterobacteriaceae	family	Enterobacteriaceae	-	-	-
CP042872.1	1	52077	52.5817539412793	d9a1b96a475544f06b22733a613b8ce9	IncFIB	000107__CP014778_00094	-	-	-	-	-	-	non-mobilizable	CP042872	0	Escherichia coli	AC315	AL456	order	Enterobacterales	order	Enterobacterales	order	Enterobacterales	11254626; 19482926; 15781495; 20851899; 16257053
CP042894.1	1	141344	50.116028978945	201fb2cb9a3c0a14b44c033fd595dd55	IncHI1B	IncQ1	000138__CP021336_00001	000195__NC_013728_00014	MOBH	CP030285_00102	-	-	-	-	mobilizable	CP042894	0	Escherichia coli	AA374	AI360	phylum	Proteobacteria	phylum	Proteobacteria	phylum	Proteobacteria	2653965; 18606786; 25389419; 20851899
CP042895.1	1	258004	46.8581882451435	d12ad968cd376b7ed475025d01a71c17	IncHI2A	rep_cluster_1088	BX664015	000340__KU353730	MOBH	NC_012555_00231	MPF_F	NC_005211_00030	NC_021845_00017	NC_009838_00006	NC_005211_00005	NC_005211_00207	NC_005211_00200	NC_005211_00012	MOBH	NC_015864	conjugative	CP042895	0	Escherichia coli	AA738	AJ047	order	Enterobacterales	order	Enterobacterales	order	Enterobacterales	20851899
CP042897.1	1	167754	50.3701849136235	5f958770bf6d2e280dbcafe14737af22	IncFIB	IncFIC	IncFII	000095__NZ_CP014273_00094	AP001918	KF954760	MOBF	MOBP	NC_017627_00068	NC_021819_00066	MPF_F	NC_018966_00040	NC_010488_00021	NC_009837_00049	NC_022651_00077	NC_010409_00124	NC_019094_00090	NC_017639_00094	NC_007675_00027	NC_017639_00100	NC_013437_00116	08-5333_00200	-	-	conjugative	CP042897	0	Escherichia coli	AA179	AH868	order	Enterobacterales	order	Enterobacterales	order	Enterobacterales	11254626; 19482926; 28842132; 15781495; 20851899; 16257053
CP042898.1	1	215531	45.2686620486148	f9367e80965eb2b1d6989d477070d701	IncHI2A	rep_cluster_1088	BX664015	000340__KU353730	MOBH	NC_012555_00231	MPF_F	NC_005211_00207	NC_005211_00200	NC_005211_00030	NC_021845_00017	NC_009838_00006	NC_005211_00005	NC_005211_00012	MOBH	NC_015864	conjugative	CP042898	0	Escherichia coli	AA738	AJ047	order	Enterobacterales	order	Enterobacterales	order	Enterobacterales	20851899
CP042900.1	1	117296	52.3462010639749	e57661902d02bf9492c96de17f28326b	IncFIB	IncFIB	000107__CP014778_00094	000096__NC_019117_00097	MOBC	NC_014725_00039	MPF_T	NC_011092_00103	NC_011092_00102	NC_011092_00100	-	-	conjugative	CP042974	0	Escherichia coli	AA887	AJ321	order	Enterobacterales	order	Enterobacterales	order	Enterobacterales	11254626; 19482926; 15781495; 20851899; 16257053
CP042902.1	1	113908	52.5819082066229	70a40dcf9a8fba100032ad6d91e22767	IncFIB	IncFIB	000107__CP014778_00094	000096__NC_019117_00097	MOBC	NC_014725_00039	MPF_T	NC_011092_00100	NC_011092_00102	NC_011092_00103	-	-	conjugative	CP042902	0	Escherichia coli	AA887	AJ321	order	Enterobacterales	order	Enterobacterales	order	Enterobacterales	11254626; 19482926; 15781495; 20851899; 16257053
CP042948.1	1	113164	50.1572938390301	fb557ecca1d0dd22fd618e854c4a5be0	IncFIA	IncFIB	CP022610_00144	000101__NZ_CP012345_00042	MOBF	CP042948_00076	MPF_F	NC_007635_00031	NC_021871_00033	NZ_AGTD01000004_00091	NC_022333_00021	NZ_AGTD01000004_00096	NC_021817_00023	NZ_AGTD01000004_00099	NC_022333_00014	NC_009787_00008	NZ_AGTD01000004_00104	NZ_AGTD01000004_00094	NC_009787_00004	-	-	conjugative	CP042948	0	Escherichia coli	AE928	AO808	order	Enterobacterales	order	Enterobacterales	order	Enterobacterales	10773089; 11254626; 25389419; 19482926; 19897651; 15781495; 24247128; 20851899; 22511964; 16257053
CP042949.1	1	118482	48.9669316858257	54f64c86c930709bf161b42907020d69	IncFIA	IncFIB	CP028121_00059	000095__NZ_CP014273_00094	MOBF	MOBP	NC_017627_00068	NC_013728_00087	MPF_I	NC_011754_00087	NC_014843_00047	MOBP	AB290882	conjugative	CP042949	0	Escherichia coli	AA342	AI289	order	Enterobacterales	order	Enterobacterales	order	Enterobacterales	10773089; 11254626; 25389419; 19482926; 19897651; 15781495; 24247128; 20851899; 22511964; 16257053
CP042951.1	1	109273	53.9639252148289	8c7c54ad9a1320e1d9710072c04d7c22	IncI1/B/O	KU932021	MOBP	NC_013728_00087	MPF_I	NC_011754_00087	NC_014843_00047	NC_007365_00035	NC_011754_00109	NC_014843_00041	NC_022371_00084	NC_012487_00131	NC_022992_00098	NC_014843_00033	MOBP	AB290882	conjugative	CP042951	0	Escherichia coli	AA282	AI113	order	Enterobacterales	family	Enterobacteriaceae	order	Enterobacterales	23333216; 20956594; 20851899; 30761100
CP042952.1	1	73557	46.1873105210925	bfe7223fb1bab05264dc08e504f8cc4d	IncFIB	IncFII	IncI-gamma/K1	000095__NZ_CP014273_00094	LS992172_00069	AP011954	MOBP	NC_021819_00066	MPF_F	NC_019000_00022	NC_010409_00124	NC_022651_00077	MOBP	NC_021077	conjugative	CP042952	0	Escherichia coli	AA184	AH883	order	Enterobacterales	order	Enterobacterales	order	Enterobacterales	23333216; 11254626; 15781495; 30761100; 19482926; 25987637; 21470454; 29899511; 20851899; 16257053
CP042970.1	1	33304	41.8508287292818	cbd330c71e6ebc821f2beb58fa75af91	IncX4	000224__NC_022105_00002	MOBP	NC_013718_00057	MPF_T	NC_021079_00038	NC_013718_00045	NC_013718_00044	NC_013718_00041	-	-	conjugative	CP042970	0	Escherichia coli	AA619	AI859	family	Enterobacteriaceae	family	Enterobacteriaceae	family	Enterobacteriaceae	26842776; 21911569; 28336940
CP042971.1	1	41491	53.2163601744957	cd3390d5c4491185aa63b49df94cd642	IncR	000204__CP008701_00115	-	-	-	-	MOBF	NZ_CP016035	mobilizable	CP042971	0	Escherichia coli	AB193	AJ854	order	Enterobacterales	order	Enterobacterales	genus	Klebsiella	23711894
CP042972.1	1	129967	52.3248209160787	101caf11f7873c2158521a2bdb17d87b	IncFIB	IncFII	IncFII	rep_cluster_2232	000095__NZ_CP014273_00094	KF954760	AJ851089	CP031286_00006	MOBF	NC_017627_00068	MPF_F	NC_022651_00077	NC_010409_00124	NC_019094_00090	NC_017639_00094	NC_007675_00027	NC_017639_00100	NC_008460_00097	NC_019094_00068	NC_010719_00097	NC_008460_00107	NC_013437_00116	08-5333_00200	MOBF	NZ_CM001473	conjugative	CP042972	0	Escherichia coli	AA171	AH828	order	Enterobacterales	order	Enterobacterales	order	Enterobacterales	11254626; 19482926; 15781495; 20851899; 16257053
CP042974.1	1	117296	52.3462010639749	e1608d37d23d55f00ba45c1842a972e5	IncFIB	IncFIB	000096__NC_019117_00097	000107__CP014778_00094	MOBC	NC_014725_00039	MPF_T	NC_011092_00103	NC_011092_00102	NC_011092_00100	-	-	conjugative	CP042974	0	Escherichia coli	AA887	AJ321	order	Enterobacterales	order	Enterobacterales	order	Enterobacterales	11254626; 19482926; 15781495; 20851899; 16257053
CP043012.1	1	103252	48.7913067059234	d73332342d369e4cc276342aa966b905	IncFIA	IncFIB	000136__AP014877_00014	000095__NZ_CP014273_00094	-	-	-	-	-	-	non-mobilizable	CP043012	0	Escherichia coli	AA345	AI296	order	Enterobacterales	order	Enterobacterales	order	Enterobacterales	10773089; 11254626; 25389419; 19482926; 19897651; 15781495; 24247128; 20851899; 22511964; 16257053
CP043013.1	1	3770	41.8567639257295	578fa4705d3872db615086b7eecd07e7	rep_cluster_2350	CP041342_00001	MOBF	CP019897	-	-	MOB_unknown	KU932034	mobilizable	CP043013	0	Escherichia coli	AA667	AI941	multi-phylla	Proteobacteria	Bacteroidetes	Actinobacteria	Firmicutes	multi-phylla	Proteobacteria	Bacteroidetes	Actinobacteria	Firmicutes	genus	Escherichia	6263753; 17122402; 26802429
CP043014.1	1	49061	42.1882962026865	70638cd98ba59989b0ca583713d7ecd5	IncI2	JN983044	MOBP	MOBP	CP039587_00013	MN232180_00018	MPF_T	NC_019039_00051	NC_019039_00052	NC_020270_00063	NC_019039_00065	-	-	conjugative	CP043014	0	Escherichia coli	AA372	AI345	family	Enterobacteriaceae	family	Enterobacteriaceae	family	Enterobacteriaceae	26842776; 30761100; 25861872
CP043017.1	1	57382	42.436652608832	d25c77557eb6c34a0ea0ce5832de640e	IncI2	JN983044	MOBP	MOBP	MN232180_00018	CP039587_00013	MPF_T	NC_020270_00063	NC_019039_00052	NC_019039_00051	NC_020270_00058	NC_019039_00065	-	-	conjugative	CP043017	0	Escherichia coli	AA372	AI345	family	Enterobacteriaceae	family	Enterobacteriaceae	family	Enterobacteriaceae	26842776; 30761100; 25861872
CP043018.1	1	53686	49.3946280222032	01e8c44250678a0b73b66d65fa75efa2	-	-	-	-	-	-	-	-	non-mobilizable	CP043018	0	Escherichia coli	AE803	AO660	genus	Escherichia	genus	Escherichia	-	-	-
CP043020.1	1	91448	47.7440731344589	1d3103835b91da03cb16e01d3b0457f4	IncFIA	IncFIB	000136__AP014877_00014	000095__NZ_CP014273_00094	-	-	-	-	-	-	non-mobilizable	CP043020	0	Escherichia coli	AA345	AI296	order	Enterobacterales	order	Enterobacterales	order	Enterobacterales	10773089; 11254626; 25389419; 19482926; 19897651; 15781495; 24247128; 20851899; 22511964; 16257053
CP043021.1	1	5641	42.031554688885	eb10fbc5966732f3e132caf6513321ac	rep_cluster_2141	HQ201416_00001	MOBQ	NC_019062_00002	-	-	-	-	mobilizable	CP043021	0	Escherichia coli	AA971	AJ469	family	Enterobacteriaceae	family	Enterobacteriaceae	-	-	-
CP043022.1	1	5718	42.3224903812522	950705439641fa3240513eea06fa8845	rep_cluster_2141	HQ201416_00001	MOBQ	NC_019062_00002	-	-	-	-	mobilizable	CP043022	0	Escherichia coli	AA971	AJ469	family	Enterobacteriaceae	family	Enterobacteriaceae	-	-	-
CP043023.1	1	103546	46.9617368126243	4494b37fadea1b3ae629d511979dc4d8	IncFIA	IncFIB	000136__AP014877_00014	000095__NZ_CP014273_00094	MOBP	NC_021819_00066	-	-	-	-	mobilizable	CP043023	0	Escherichia coli	AA345	AI296	order	Enterobacterales	order	Enterobacterales	order	Enterobacterales	10773089; 11254626; 25389419; 19482926; 19897651; 15781495; 24247128; 20851899; 22511964; 16257053
CP043024.1	1	28809	51.7095352146899	d8fb2a17c2275a8e5f6482d31e3f35a8	-	-	-	-	-	-	-	-	non-mobilizable	CP032497	0.197292	Salmonella enterica subsp. enterica serovar Typhimurium	AB002	AJ521	-	-	-	-	-	-	-
CP043543.1	1	9683	47.474956108644	ef8a0f3fd1d832f7421c08033c66325b	rep_cluster_2350	rep_cluster_2350	rep_cluster_2358	rep_cluster_2370	CP035723_00002	CP041342_00001	CP000974_00005	CP033698_00001	MOBF	MOBP	CP019897	NC_023328_00003	-	-	MOBP	MOB_unknown	NZ_CP012632	CP017722	mobilizable	NC_018996	0.0296126	Escherichia coli	AC511	AL729	multi-phylla	Proteobacteria	Bacteroidetes	Actinobacteria	Firmicutes	multi-phylla	Proteobacteria	Bacteroidetes	Actinobacteria	Firmicutes	phylum	Proteobacteria	6263753; 17122402; 24096417; 26802429
CP043544.1	1	82910	48.9470510191774	6ebc2ad5e792d1bcd27384457e672a47	IncFIB	rep_cluster_2244	000095__NZ_CP014273_00094	CP033091_00053	MOBF	NC_017627_00068	MPF_F	NC_009837_00049	NC_019112_00045	08-5333_00200	MOBF	NC_009716	conjugative	CP024480	0.00340187	Escherichia coli	AA295	AI137	order	Enterobacterales	order	Enterobacterales	order	Enterobacterales	11254626; 30761100; 19482926; 15781495; 20851899; 16257053
CP043545.1	1	274059	46.6760806979519	73bca44abeed036beefd5ae4b4f73841	IncHI2A	rep_cluster_1088	BX664015	000340__KU353730	MOBH	NC_012555_00231	MPF_F	NC_005211_00005	NC_009838_00006	NC_021845_00017	NC_005211_00030	NC_005211_00200	NC_005211_00207	NC_005211_00012	NC_008612_00190	MOBH	NC_015864	conjugative	MK461931	0.000508006	Escherichia coli	AA738	AJ049	order	Enterobacterales	order	Enterobacterales	order	Enterobacterales	20851899
CP043734.1	1	101987	50.6388069067626	f219e87f45fb8663e1368c564e561033	IncR	IncX1	000204__CP008701_00115	000215__KC853434_00019	-	-	-	-	MOBF	NZ_CP016035	mobilizable	CP043734	0	Escherichia coli	AA811	AJ173	order	Enterobacterales	order	Enterobacterales	family	Enterobacteriaceae	21625636; 23711894; 22470007
CP043735.1	1	72088	46.888525135945	6a079595f2849c514dbfc908fbef85af	IncFIA	IncFIA	IncFIB	AF250878	CP022610_00144	000101__NZ_CP012345_00042	MOBF	MOBP	NC_011980_00044	NC_021819_00066	-	-	-	-	mobilizable	CP043735	0	Escherichia coli	AA169	AH817	order	Enterobacterales	order	Enterobacterales	order	Enterobacterales	10773089; 11254626; 25389419; 19482926; 19897651; 15781495; 24247128; 20851899; 22511964; 16257053
CP043737.1	1	179651	50.6743630706203	54d0ce54c83bfbccdff50ffed22de10c	IncFIB	IncFIC	IncFII	000095__NZ_CP014273_00094	AP001918	KF954760	MOBF	MOBP	NC_017627_00068	NC_021819_00066	MPF_F	NC_022651_00077	NC_010409_00124	NC_019094_00090	NC_017639_00094	NC_007675_00027	NC_017639_00100	NC_018966_00040	NC_010488_00021	NC_009837_00049	NC_013437_00116	08-5333_00200	-	-	conjugative	CP043737	0	Escherichia coli	AA179	AH868	order	Enterobacterales	order	Enterobacterales	order	Enterobacterales	11254626; 19482926; 28842132; 15781495; 20851899; 16257053
CP043738.1	1	111317	49.7408302415624	1777b529097f8db5237b9744bfa96eab	IncI-gamma/K1	CP001118	MOBP	NC_019097	MPF_I	NC_019097_00056	NC_019097_00085	NZ_CM001473_00069	NC_022267_00069	NC_019097_00075	NC_015965_00072	NC_023290_00086	NC_019111_00038	NC_022267_00057	MOBP	HM021326	conjugative	CP043738	0	Escherichia coli	AA474	AI597	order	Enterobacterales	family	Enterobacteriaceae	order	Enterobacterales	23333216; 30761100; 25987637; 21470454; 29899511; 20851899
CP043740.1	1	113189	51.2214084407495	484df9f79d05c9d649058f6ab7a0ea1d	IncFIA	rep_cluster_2313	CP022610_00144	CP025980_00001	MOBF	NC_017627_00068	MPF_F	NC_009837_00049	NC_022651_00077	NC_010409_00124	NC_019094_00090	NC_017639_00094	NC_007675_00027	NC_017639_00100	NC_018966_00040	NC_010488_00021	NC_014615_00033	NC_013437_00116	08-5333_00200	MOBF	CP010192	conjugative	CP043740	0	Escherichia coli	AA313	AI172	order	Enterobacterales	order	Enterobacterales	order	Enterobacterales	10773089; 25389419; 19897651; 24247128; 20851899; 22511964
CP043741.1	1	126972	51.0199099013956	40681645286cb619cbeb55729169f15e	IncFIA	IncFIB	IncFIC	CP022610_00144	000095__NZ_CP014273_00094	CR942285	-	-	MPF_F	NC_007675_00027	NC_013437_00116	-	-	non-mobilizable	CP043743	0	Escherichia coli	AA175	AH846	order	Enterobacterales	order	Enterobacterales	order	Enterobacterales	10773089; 11254626; 25389419; 19482926; 19897651; 28842132; 15781495; 24247128; 20851899; 22511964; 16257053
CP043743.1	1	125644	51.095157747286	584b3934c4e099b2396dc816e5aed0b1	IncFIA	IncFIB	CP022610_00144	000095__NZ_CP014273_00094	-	-	MPF_F	NC_007675_00027	NC_013437_00116	-	-	non-mobilizable	CP043743	0	Escherichia coli	AA175	AH846	order	Enterobacterales	order	Enterobacterales	order	Enterobacterales	10773089; 11254626; 25389419; 19482926; 19897651; 15781495; 24247128; 20851899; 22511964; 16257053
CP043745.1	1	138918	50.8508616593962	61c80304f0ca0bb23d5968116f361ce0	IncFIA	IncFIA	IncFIB	IncFIC	000136__AP014877_00014	AF250878	000095__NZ_CP014273_00094	AP001918	MOBF	MOBP	NC_017627_00068	NC_021819_00066	MPF_F	NC_022651_00077	NC_010409_00124	NC_019094_00090	NC_017639_00094	NC_007675_00027	NC_017639_00100	NC_018966_00040	NC_010488_00021	NC_009837_00049	NC_013437_00116	08-5333_00200	MOBF	CP000430	conjugative	CP043745	0	Escherichia coli	AA324	AI218	order	Enterobacterales	order	Enterobacterales	order	Enterobacterales	10773089; 11254626; 25389419; 19482926; 19897651; 28842132; 15781495; 24247128; 20851899; 22511964; 16257053
CP043746.1	1	92183	47.5337101200872	4ef573fb0b673420d122dae0be4f5e75	rep_cluster_1704	001113__CP011430_00070	-	-	-	-	-	-	non-mobilizable	CP043746	0	Escherichia coli	AB002	AJ526	family	Enterobacteriaceae	family	Enterobacteriaceae	-	-	-
CP043748.1	1	129730	50.6205195405843	3146a729b0da817d6774dd140d34e1c1	IncFIA	IncFIA	IncFIB	000136__AP014877_00014	AF250878	000095__NZ_CP014273_00094	MOBF	NC_017627_00068	MPF_F	NC_022651_00077	NC_010409_00124	NC_019094_00090	NC_017639_00094	NC_007675_00027	NC_017639_00100	NC_018966_00040	NC_010488_00021	NC_009837_00049	NC_013437_00116	08-5333_00200	MOBF	CP000430	conjugative	CP043748	0	Escherichia coli	AA316	AI191	order	Enterobacterales	order	Enterobacterales	order	Enterobacterales	10773089; 11254626; 25389419; 19482926; 19897651; 15781495; 24247128; 20851899; 22511964; 16257053
CP043751.1	1	81916	50.5273695004639	cb4632fc6bdc1bb2120940ce3a436d2d	IncR	IncX1	000204__CP008701_00115	000216__CP009767_00121	-	-	-	-	MOBF	MOBP	NZ_CP013834	FR821778	mobilizable	CP043751	0	Escherichia coli	AA811	AJ173	order	Enterobacterales	order	Enterobacterales	family	Enterobacteriaceae	21625636; 23711894; 22470007
CP043753.1	1	48263	55.7072705799474	edc3cda4a5c5c7954657b3cad710a3d7	IncR	000204__CP008701_00115	-	-	-	-	MOBF	NZ_CP016035	mobilizable	CP043753	0	Escherichia coli	AB192	AJ845	order	Enterobacterales	order	Enterobacterales	genus	Klebsiella	23711894
CP043755.1	1	11451	56.6762728146014	5bc4d01567a1ed93b9e7d7a35ee2a003	rep_cluster_2335	KU302809_00001	-	-	-	-	MOBP	CP018223	mobilizable	CP043755	0	Escherichia coli	AB595	AK440	multi-phylla	Proteobacteria	Actinobacteria	Firmicutes	multi-phylla	Proteobacteria	Actinobacteria	Firmicutes	order	Enterobacterales	20008783
CP043758.1	1	33733	51.0775798179824	e95306aa4ab6f7c251c62b6e74bf629b	IncR	000204__CP008701_00115	-	-	-	-	MOBF	NZ_CP016035	mobilizable	CP043758	0	Escherichia coli	AB189	AJ839	order	Enterobacterales	order	Enterobacterales	genus	Klebsiella	23711894
CP043759.1	1	110887	51.0781245772724	34725dbc9ad0aafa3e5013aab2edf4cd	IncFIA	IncFIC	000136__AP014877_00014	CP014493_00001	MOBF	NC_017627_00068	MPF_F	NC_010488_00021	NC_018966_00040	NC_017639_00100	NC_007675_00027	NC_017639_00094	NC_019094_00090	NC_010409_00124	NC_022651_00077	NC_009837_00049	NC_013437_00116	08-5333_00200	MOBF	CP000430	conjugative	CP043759	0	Escherichia coli	AA316	AI198	order	Enterobacterales	order	Enterobacterales	order	Enterobacterales	10773089; 25389419; 19897651; 28842132; 24247128; 20851899; 22511964
CP044022.1	1	114184	52.4556855601485	b11f638886856e644cc6e814b77a2016	IncK2/Z	rep_cluster_1527	KR905388	000882__CP012005_00092	MOBP	NC_013728_00087	MPF_I	NC_011754_00087	NC_014843_00047	NC_007365_00035	NC_011754_00109	NC_014843_00041	NC_022371_00084	NC_012487_00131	NC_014843_00033	MOBP	AB290882	conjugative	HG428756	0.0110444	Escherichia coli PMV-1	AA282	AI113	class	Gammaproteobacteria	class	Gammaproteobacteria	genus	Escherichia	30761100
CP044023.1	1	98512	48.7016810134806	e693e8b7266d78fb5d95d3a92d750a8f	IncFIB	rep_cluster_2244	000095__NZ_CP014273_00094	CP033091_00053	-	-	MPF_F	NC_022651_00077	NC_010409_00124	MOBF	KT325596	mobilizable	CP019007	0.0193714	Escherichia coli	AA175	AH851	order	Enterobacterales	order	Enterobacterales	order	Enterobacterales	11254626; 30761100; 19482926; 15781495; 20851899; 16257053
CP044024.1	1	66137	51.7637630978121	caab3593bed64a80cf04a18cd883075a	IncFIA	IncFIC	MK878891_00042	CP014493_00001	MOBF	NC_017627_00068	MPF_F	NC_009837_00049	NC_019094_00068	NC_018966_00040	NC_017054_00096	NC_017639_00100	NC_007675_00027	NC_017639_00094	NC_019094_00090	NC_010409_00124	NC_022651_00077	NC_013437_00116	08-5333_00200	MOBP	AP014804	conjugative	CP033629	0.00314086	Klebsiella pneumoniae	AA338	AI281	order	Enterobacterales	order	Enterobacterales	order	Enterobacterales	10773089; 25389419; 19897651; 28842132; 24247128; 20851899; 22511964
CP044025.1	1	60688	42.4894542578434	604982d22c06084580f9d4469e89ab5b	IncI2	AP017614	MOBP	MN232180_00018	MPF_T	NC_020270_00058	NC_019039_00051	NC_019039_00052	NC_020270_00063	NC_019039_00065	-	-	conjugative	AP018412	0.000656154	Escherichia coli	AA372	AI350	family	Enterobacteriaceae	family	Enterobacteriaceae	family	Enterobacteriaceae	26842776; 30761100; 25861872
CP044026.1	1	31721	43.138614797768	2444ef09760216596b42f2c5e58a2504	IncI2	LT985310_00006	-	-	-	-	-	-	non-mobilizable	LT985310	0.0265635	Escherichia coli	AA620	AI867	family	Enterobacteriaceae	family	Enterobacteriaceae	family	Enterobacteriaceae	26842776; 30761100; 25861872
CP044027.1	1	27201	42.8587184294695	a0e93a237657fabed30b5760d6ec96de	-	-	MOBC	CP037908_00010	MPF_T	NC_022533_00016	NC_005814_00013	NC_013284_00016	NC_005814_00011	-	-	conjugative	CP037908	0.0232268	Escherichia coli	AD451	AN011	genus	Escherichia	genus	Escherichia	-	-	-
CP044292.1	1	46259	46.008344322186	aaa72c7ac9ee59a453ab2c06c358a4b8	IncX1	000215__KC853434_00019	MOBP	NC_019047_00022	MPF_T	NC_019047_00032	NC_019047_00031	NC_019047_00030	NC_023277_00163	-	-	conjugative	MH229869	0.0231524	Escherichia coli	AC305	AL439	order	Enterobacterales	order	Enterobacterales	family	Enterobacteriaceae	21625636; 22470007
CP044299.1	1	253160	47.3439721914995	57c7b0198bcfa30271a392f335f111b8	IncHI1B	AF250878	MOBH	NC_013365_00169	MPF_F	NC_019360_00255	NC_019360_00256	NC_019360_00278	NC_005211_00030	NC_002305_00120	NC_009981_00239	-	-	conjugative	CP033094	0.0124935	Escherichia coli	AA998	AJ516	order	Enterobacterales	order	Enterobacterales	genus	Salmonella	18606786
CP044300.1	1	116995	48.7379802555665	78b2fc25e79cca74d6bcd74bdf841089	IncFIB	000103__CP010244_00032	-	-	-	-	-	-	non-mobilizable	CP033252	0.0146626	Escherichia coli	AA749	AJ081	order	Enterobacterales	order	Enterobacterales	order	Enterobacterales	11254626; 19482926; 15781495; 20851899; 16257053
CP044301.1	1	83169	51.723598937104	9f752b6b1a925223a5847d1311b6668a	IncFIA	IncFIB	AF250878	000107__CP014778_00094	-	-	-	-	-	-	non-mobilizable	CP024144	0.0124	Escherichia coli	AA811	AJ174	order	Enterobacterales	order	Enterobacterales	order	Enterobacterales	10773089; 11254626; 25389419; 19482926; 19897651; 15781495; 24247128; 20851899; 22511964; 16257053
CP044302.1	1	23839	47.0405637820378	e188b2be10365b4b5002eac629a9a376	IncX1	000215__KC853434_00019	MOBP	NC_019047_00022	-	-	-	-	mobilizable	MH229869	0.0352724	Escherichia coli	AC305	AL439	order	Enterobacterales	order	Enterobacterales	family	Enterobacteriaceae	21625636; 22470007
CP044303.1	1	6471	60.9024880234894	037919d4cdf18d1d89953eba6781fa44	IncQ1	000192__AM183225_00009	MOBQ	CP022499	-	-	MOBQ	CP011651	mobilizable	KP205272	0.0140492	Escherichia coli	AC120	AL174	phylum	Proteobacteria	phylum	Proteobacteria	phylum	Proteobacteria	2653965; 25389419; 20851899
CP044304.1	1	4006	45.2321517723415	ceedc2e730da5188b06462b251232030	rep_cluster_2335	KU302809_00001	-	-	-	-	MOB_unknown	CP016722	mobilizable	CP010162	0.00781808	Escherichia coli	AA102	AH718	multi-phylla	Proteobacteria	Actinobacteria	Firmicutes	multi-phylla	Proteobacteria	Actinobacteria	Firmicutes	order	Enterobacterales	20008783
CP044306.1	1	264269	47.0588680473306	c777295698cb009ff36859623e12df5d	IncHI2A	rep_cluster_1088	BX664015	000340__KU353730	MOBH	NC_012555_00231	MPF_F	NC_005211_00030	NC_021845_00017	NC_009838_00006	NC_005211_00005	NC_005211_00207	NC_005211_00200	NC_005211_00012	MOBH	NC_015864	conjugative	CP037959	0.00628226	Salmonella enterica subsp. enterica serovar Goldcoast	AA738	AJ047	order	Enterobacterales	order	Enterobacterales	order	Enterobacterales	20851899
CP044307.1	1	149516	50.7189865967522	521621bf1bd3525bad0e211a97259f70	-	-	-	-	-	-	-	-	non-mobilizable	CP036244	0.263022	Escherichia coli	AA734	AJ035	-	-	-	-	-	-	-
CP044308.1	1	134570	51.4007579698298	8f5c21b4f97d20609204db4b6c562edd	-	-	-	-	-	-	-	-	non-mobilizable	CP012733	0.203604	Shigella flexneri 1a	AE322	AO085	-	-	-	-	-	-	-
CP044309.1	1	48326	50.4821421181145	ab8405e97d3d90b76b3f68cf7e4c6021	IncFIA	IncX1	AF250878	000216__CP009767_00121	-	-	-	-	MOBP	FR821778	mobilizable	CP038456	0.0637124	Escherichia coli	AA587	AI812	order	Enterobacterales	order	Enterobacterales	order	Enterobacterales	10773089; 21625636; 25389419; 19897651; 22470007; 24247128; 20851899; 22511964
CP044347.1	1	142472	50.599416025605	fa6b9cb98117add974802f4bf967824e	IncFIB	IncFIC	rep_cluster_2244	000095__NZ_CP014273_00094	AP001918	CP033091_00053	MOBF	MOBF	NC_017627_00068	NC_011964_00125	MPF_F	NC_022651_00077	NC_010409_00124	NC_019094_00090	NC_017639_00094	NC_007675_00027	NC_017639_00100	NC_018966_00040	NC_010488_00021	NC_014615_00033	NC_009837_00049	NC_013437_00116	NC_019072_00073	MOBF	CP000430	conjugative	CP024827	0.0111761	Escherichia coli	AA179	AH866	order	Enterobacterales	order	Enterobacterales	order	Enterobacterales	11254626; 30761100; 19482926; 28842132; 15781495; 20851899; 16257053
CP044348.1	1	94752	52.947695035461	3c81d15c2b4a7bf2d8b7732df2768d48	rep_cluster_2244	CP033091_00053	MOBF	MOBF	MF535908_00027	NC_011980_00044	MPF_F	NC_022651_00077	NZ_CM001154_00091	NC_017659_00099	NC_007675_00027	NC_017639_00100	NC_018966_00040	NC_010488_00021	NC_014615_00033	NC_008460_00107	NC_013437_00116	08-5333_00200	MOBF	CP010205	conjugative	CP024827	0.0353885	Escherichia coli	AA179	AH866	family	Enterobacteriaceae	family	Enterobacteriaceae	family	Enterobacteriaceae	20851899; 30761100
CP044351.1	1	111625	47.1390817469205	e5c8497d19768ea9d2de10ea14f1943a	IncX4	000223__CP022729_00007	MOBP	NC_011351_00034	MPF_T	NC_011351_00017	NC_011351_00011	NC_011351_00013	NC_011351_00014	-	-	conjugative	CP022051	0.0327227	Escherichia coli O157	AB745	AK652	family	Enterobacteriaceae	family	Enterobacteriaceae	family	Enterobacteriaceae	26842776; 21911569; 28336940
CP046677.1	1	266880	46.4943045563549	6558120048a955c89c40b1e74ecd2223	IncFIA	IncFIC	CP026817_00197	AY458016	MOBF	MOBF	MOBF	MOBP	MF535908_00027	NC_017639_00103	NC_017627_00068	NC_021819_00066	MPF_F	NC_010719_00097	NC_010719_00096	-	-	conjugative	CP011417	0.00904645	Escherichia coli	AB272	AJ986	order	Enterobacterales	order	Enterobacterales	order	Enterobacterales	10773089; 25389419; 19897651; 28842132; 24247128; 20851899; 22511964
CP046678.1	1	48742	51.8608181855484	642729d946db554bac2c998f74d4f7e0	IncFIA	IncFIB	IncFIB	CP022610_00144	000095__NZ_CP014273_00094	000096__NC_019117_00097	MOBF	NC_017627_00068	MPF_Unknown	08-5333_00200	-	-	conjugative	CP011418	0.00354859	Escherichia coli	AA297	AI142	order	Enterobacterales	order	Enterobacterales	order	Enterobacterales	10773089; 11254626; 25389419; 19482926; 19897651; 15781495; 24247128; 20851899; 22511964; 16257053
CP048854.1	1	123784	49.4304595101144	565a8935e3baf003e4685372f0500610	IncFIA	IncFIB	IncFIC	000136__AP014877_00014	000095__NZ_CP014273_00094	AP001918	MOBF	MOBP	NC_017627_00068	NC_021819_00066	MPF_F	NC_009837_00049	NC_019094_00068	NC_018966_00040	NC_017639_00100	NC_007675_00027	NC_017639_00094	NC_019094_00090	NC_010409_00124	NC_022651_00077	NC_013437_00116	08-5333_00200	MOBF	NC_010600	conjugative	CP040454	0.0163307	Escherichia coli	AA297	AI141	order	Enterobacterales	order	Enterobacterales	order	Enterobacterales	10773089; 11254626; 25389419; 19482926; 19897651; 28842132; 15781495; 24247128; 20851899; 22511964; 16257053
CP048856.1	1	70473	51.0351482127907	5bee928eb4cbc34f0006861dae09d769	IncFIA	IncFII	CP022610_00144	AJ851089	MOBF	NC_017627_00068	MPF_F	NC_022651_00077	NC_010409_00124	NC_019094_00090	NC_017639_00094	NC_007675_00027	NC_017639_00100	NC_018966_00040	NC_019094_00068	NC_009837_00049	NC_013437_00116	08-5333_00200	MOBF	CP016713	conjugative	CP014112	0.0154542	Escherichia coli	AA336	AI256	order	Enterobacterales	order	Enterobacterales	order	Enterobacterales	10773089; 25389419; 19897651; 24247128; 20851899; 22511964
CP048858.1	1	113819	51.0037867139933	aac1740bfabbc29a42946d3060e04106	IncFIA	IncFIB	IncFIC	rep_cluster_2131	CP042629_00001	000096__NC_019117_00097	CP003035	CP030770_00142	MOBF	MOBP	NC_017627_00068	NC_021819_00066	MPF_F	NC_009837_00049	NC_019094_00068	NC_018966_00040	NC_017639_00100	NC_007675_00027	NC_017630_00031	NC_019094_00090	NC_010409_00124	NC_022651_00077	NC_019072_00073	NC_013437_00116	MOBF	NC_010600	conjugative	CP000244	0.000215742	Escherichia coli UTI89	AA337	AI278	order	Enterobacterales	order	Enterobacterales	order	Enterobacterales	10773089; 11254626; 25389419; 19482926; 19897651; 28842132; 15781495; 24247128; 20851899; 22511964; 16257053
CP048859.1	1	5219	48.6491665069937	a29fca8a233af7e0bb5ee168f257418c	rep_cluster_2350	CP035723_00002	MOBP	NC_020251_00005	-	-	MOBP	NC_008697	mobilizable	HF565445	0.00676872	Shigella sonnei	AB446	AK232	multi-phylla	Proteobacteria	Bacteroidetes	Actinobacteria	Firmicutes	multi-phylla	Proteobacteria	Bacteroidetes	Actinobacteria	Firmicutes	genus	Escherichia	6263753; 17122402; 26802429
CP048861.1	1	124387	51.8390185469543	5fd4defd92da5406ac9013f8caf243cd	IncFIA	IncFIB	IncFII	IncQ1	000136__AP014877_00014	000096__NC_019117_00097	KF954760	000195__NC_013728_00014	-	-	-	-	MOBF	NZ_CM001473	mobilizable	CP023854	0.015616	Escherichia coli	AA172	AH832	phylum	Proteobacteria	phylum	Proteobacteria	phylum	Proteobacteria	10773089; 11254626; 25389419; 2653965; 19482926; 19897651; 15781495; 24247128; 20851899; 22511964; 16257053
CP048862.1	1	1546	51.4877102199224	5fa77c3dcb3a987076c5ebd52a3420aa	Col(MG828)	NC_008486	-	-	-	-	MOBP	MOB_unknown	NC_018997	CP018359	mobilizable	CP029106	0.00131423	Escherichia coli	AB685	AK564	order	Enterobacterales	order	Enterobacterales	genus	Escherichia	30761100
CP048864.1	1	4593	50.4681036359678	19dc92bc6a4927b8bf8ba5984aa14476	rep_cluster_2350	CP035723_00002	MOBP	NC_014003_00004	-	-	MOBP	NZ_CP011065	mobilizable	CP011433	0.000191626	Salmonella enterica subsp. enterica serovar Typhimurium	AA162	AH810	multi-phylla	Proteobacteria	Bacteroidetes	Actinobacteria	Firmicutes	multi-phylla	Proteobacteria	Bacteroidetes	Actinobacteria	Firmicutes	genus	Escherichia	6263753; 17122402; 26802429
CP048866.1	1	137220	51.8415682845066	a2d3dd249ec99097c38e785bab00b8cc	IncFIB	rep_cluster_2131	000096__NC_019117_00097	CP030770_00142	MOBF	MOBP	NC_017627_00068	NC_021819_00066	MPF_F	NC_008460_00107	NC_019094_00068	NC_019037_00027	NC_017639_00100	NC_007675_00027	NC_017639_00094	NC_019094_00090	NC_010409_00124	NC_022651_00077	NC_013437_00116	08-5333_00200	MOBF	CP016713	conjugative	CP021289	0.00249129	Escherichia coli	AA297	AI140	order	Enterobacterales	order	Enterobacterales	order	Enterobacterales	11254626; 25389419; 19482926; 15781495; 20851899; 16257053
CP048868.1	1	179302	51.636903102029	a54b27a931e198cf67aa89954487998a	IncFIB	IncFII	IncFII	rep_cluster_2131	000095__NZ_CP014273_00094	AJ851089	KF954760	CP030770_00142	MOBF	MOBP	NC_017627_00068	NC_021819_00066	MPF_F	NC_008460_00107	NC_019094_00068	NC_008460_00097	NC_017639_00100	NC_007675_00027	NC_017639_00094	NC_019094_00090	NC_010409_00124	NC_022651_00077	NC_013437_00116	08-5333_00200	MOBF	NZ_CM001473	conjugative	MK797990	0.0118927	Salmonella enterica subsp. enterica serovar Wien	AA171	AH828	order	Enterobacterales	order	Enterobacterales	order	Enterobacterales	11254626; 25389419; 19482926; 15781495; 20851899; 16257053
CP048869.1	1	65184	53.0068728522337	4bc6a4e299481fe26501de00344ee428	IncFIA	IncFII	000136__AP014877_00014	LS992172_00069	MOBF	NC_022333_00006	MPF_F	NC_007635_00031	NZ_AGTD01000004_00091	NC_022333_00021	NZ_AGTD01000004_00096	NC_021817_00023	NZ_AGTD01000004_00099	NC_022333_00014	NC_021871_00015	NZ_AGTD01000004_00104	NZ_AGTD01000004_00094	NC_009787_00004	NC_009790_00086	-	-	conjugative	CP024250	0.0140492	Escherichia coli O182:H21	AE928	AO805	order	Enterobacterales	order	Enterobacterales	order	Enterobacterales	10773089; 25389419; 19897651; 24247128; 20851899; 22511964
CP048872.1	1	5153	45.7791577721716	d2ebb46eeb86c4a0c3bea44b1da3e1f5	rep_cluster_2350	CP041342_00001	MOBF	CP019897	-	-	MOB_unknown	CP010128	mobilizable	NC_018996	0.000119496	Escherichia coli	AC511	AL729	multi-phylla	Proteobacteria	Bacteroidetes	Actinobacteria	Firmicutes	multi-phylla	Proteobacteria	Bacteroidetes	Actinobacteria	Firmicutes	genus	Escherichia	6263753; 17122402; 26802429
CP048936.1	1	193695	53.4195513565141	9ee0bca4cd79fbb2fe4bb739c9209f4d	IncFIA	IncFIC	IncI1/B/O	CP022610_00144	AP001918	KU932021	MOBF	MOBP	NC_017627_00068	NC_013728_00087	MPF_F	NC_022651_00077	NC_010409_00124	NC_019094_00090	NC_017639_00094	NC_007675_00027	NC_017639_00100	NC_019037_00027	NC_019094_00068	NC_009837_00049	NC_011754_00087	NC_014843_00047	NC_007365_00035	NC_011754_00109	NC_014843_00041	NC_022371_00084	NC_012487_00131	NC_022992_00098	NC_014843_00033	NC_013437_00116	08-5333_00200	MOBP	MOBP	AB290882	NZ_CM001472	conjugative	CP030917	0.0191812	Shigella flexneri 2a	AA282	AI114	order	Enterobacterales	order	Enterobacterales
CP049610.1	1	31972	53.8815213311648	d219b18fd6ec59e67e5bde9ddc151c15	-	-	MOBF	MOBF	CP029214_00066	NC_017627_00068	MPF_Unknown	08-5333_00200	-	-	conjugative	CP041545	0.0387085	Escherichia coli	AA336	AI263	family	Enterobacteriaceae	family	Enterobacteriaceae	-	-	-
CP049611.1	1	82571	50.0684259606884	466b3cf40c6d740b0d09bc013e0e5b2f	IncI-gamma/K1	CP010831	MOBP	NC_019097	MPF_I	NC_019097_00056	NC_022267_00057	NC_019111_00038	NC_023290_00086	NC_015965_00072	NC_019097_00075	NC_022267_00069	NZ_CM001473_00069	NC_019097_00085	-	-	conjugative	NC_019131	0.00197282	Salmonella enterica subsp. enterica serovar Heidelberg	AA474	AI602	order	Enterobacterales	family	Enterobacteriaceae	order	Enterobacterales	23333216; 30761100; 25987637; 21470454; 29899511; 20851899
CP049613.1	1	60372	52.6005432982177	015c76a6c6c6ab8ec8865d3f2a606f55	IncI-gamma/K1	CP002968	MOBP	NC_019097	MPF_I	NC_019097_00056	-	-	conjugative	CP023352	0.0468354	Escherichia coli	AB279	AJ995	order	Enterobacterales	family	Enterobacteriaceae	order	Enterobacterales	23333216; 30761100; 25987637; 21470454; 29899511; 20851899
CP049614.1	1	43928	54.443635039155	d124055cafaa878ed0db41360bf9daa7	IncFIA	MK878891_00042	MOBF	NC_022333_00006	MPF_F	NC_022333_00014	NC_009787_00008	NZ_AGTD01000004_00104	NC_009787_00004	NC_009790_00086	-	-	conjugative	NC_009787	0.0297077	Escherichia coli O139:H28 str. E24377A	AE931	AO814	order	Enterobacterales	order	Enterobacterales	order	Enterobacterales	10773089; 25389419; 19897651; 24247128; 20851899; 22511964
CP049615.1	1	83543	48.4098009408329	a4158ceffff44ddac81d5faee8970642	IncFIA	000136__AP014877_00014	MOBF	MOBP	NC_017627_00068	NC_021819_00066	MPF_Unknown	08-5333_00200	-	-	conjugative	CP011332	0.0342477	Escherichia coli O104:H4 str. C227-11	AA184	AH882	order	Enterobacterales	order	Enterobacterales	order	Enterobacterales	10773089; 25389419; 19897651; 24247128; 20851899; 22511964
CP049846.1	1	109478	52.1209740769835	2bfc619023dde6671273f39207a369f5	IncK2/Z	KR905388	MOBP	NC_013728_00087	MPF_I	NC_011754_00087	NC_014843_00047	NC_007365_00035	NC_011754_00109	NC_014843_00041	NC_022371_00084	NC_012487_00131	NC_022992_00098	NC_014843_00033	MOBP	AB290882	conjugative	CP022673	0.0121679	Shigella sonnei	AA282	AI113	family	Enterobacteriaceae	family	Enterobacteriaceae	genus	Escherichia	30761100
CP049847.1	1	90408	48.0798159454915	7c25948fbec96bfe99e9be0c84f02e2b	IncY	000230__CP009168_00001	-	-	-	-	-	-	non-mobilizable	CP032939	0.0217795	Escherichia coli	AA378	AI387	family	Enterobacteriaceae	family	Enterobacteriaceae	genus	Escherichia	28031198
CP049848.1	1	68488	50.8337226959467	c2a198ba12b418830d2703bb6fa31ed7	IncFIA	IncFII	CP022610_00144	LS992172_00069	MOBF	NC_017627_00068	MPF_F	NC_022651_00077	NC_010409_00124	NC_019094_00090	NC_017639_00094	NC_007675_00027	NC_017639_00100	NC_019037_00027	NC_019094_00068	NC_009837_00049	NC_013437_00116	08-5333_00200	MOBF	CP016713	conjugative	CP041524	0.0108702	Escherichia coli	AA336	AI259	order	Enterobacterales	order	Enterobacterales	order	Enterobacterales	10773089; 25389419; 19897651; 24247128; 20851899; 22511964
CP049849.1	1	6336	49.5107323232323	221e5c1820adbe9cf3603f3aca7e3a9f	rep_cluster_2350	CP041342_00001	-	-	-	-	MOBF	MOBP	MOB_unknown	CP016713	NZ_CP016526	NC_019986	mobilizable	CP033763	0.0234513	Escherichia coli	AD482	AN053	multi-phylla	Proteobacteria	Bacteroidetes	Actinobacteria	Firmicutes	multi-phylla	Proteobacteria	Bacteroidetes	Actinobacteria	Firmicutes	genus	Escherichia	6263753; 17122402; 26802429
CP049850.1	1	5631	47.3628129994672	81436c7f566dc10eea21f620487df212	rep_cluster_2401	CP039864_00003	MOBP	NC_022662_00003	-	-	MOBP	NC_019078	mobilizable	NC_022662	0.00028831	Escherichia coli JJ1886	AA147	AH786	family	Enterobacteriaceae	family	Enterobacteriaceae	-	-	-
CP049851.1	1	5119	45.2236764993163	56b690cd0ae71c7935e8bd3c55972a44	rep_cluster_2350	CP041342_00001	MOBF	CP019897	-	-	MOB_unknown	CP010128	mobilizable	KC853438	0.022205	Escherichia coli ACN001	AA161	AH805	multi-phylla	Proteobacteria	Bacteroidetes	Actinobacteria	Firmicutes	multi-phylla	Proteobacteria	Bacteroidetes	Actinobacteria	Firmicutes	genus	Escherichia	6263753; 17122402; 26802429
CP050997.1	1	64010	50.1359162630839	eaa1cb82c055511d0a3965f9e3e5cf94	IncFIA	IncFII	000136__AP014877_00014	AJ851089	MOBF	NC_017627_00068	MPF_F	NC_022651_00077	NC_010409_00124	NC_019094_00090	NC_017639_00094	NC_007675_00027	NC_017639_00100	NC_019037_00027	NC_010488_00021	NC_009837_00049	NC_013437_00116	08-5333_00200	MOBP	AP014804	conjugative	AP014877	0.0232268	Escherichia coli	AA336	AI272	order	Enterobacterales	order	Enterobacterales	order	Enterobacterales	10773089; 25389419; 19897651; 24247128; 20851899; 22511964
CP050999.1	1	74525	47.7759141227776	9704a61113c7a87d56b807ac2a7a15a2	-	-	-	-	-	-	-	-	non-mobilizable	CP027309	0.0102298	Escherichia coli	AB002	AJ523	family	Enterobacteriaceae	family	Enterobacteriaceae	-	-	-
CP051000.1	1	91886	47.6416429053392	9b669d29bf4d84956d3978fe4a34a5ef	IncFIA	IncFIB	000136__AP014877_00014	000095__NZ_CP014273_00094	-	-	-	-	-	-	non-mobilizable	CP035753	0.00940624	Escherichia coli E110019	AA187	AH886	order	Enterobacterales	order	Enterobacterales	order	Enterobacterales	10773089; 11254626; 25389419; 19482926; 19897651; 15781495; 24247128; 20851899; 22511964; 16257053
CP051632.1	1	81965	46.2746294149942	d70169488b190606c8c96a59cee0d71a	IncFIB	IncI-gamma/K1	000095__NZ_CP014273_00094	KJ484639	-	-	-	-	-	-	non-mobilizable	CP022408	0.000215742	Escherichia coli O121:H19	AA346	AI298	order	Enterobacterales	order	Enterobacterales	order	Enterobacterales	23333216; 11254626; 15781495; 30761100; 19482926; 25987637; 21470454; 29899511; 20851899; 16257053
CP051693.1	1	104839	47.3611919228531	43fbf6510ea8ea7639e095de8b07bc9d	IncFIA	IncFIB	000136__AP014877_00014	000095__NZ_CP014273_00094	MOBF	NC_011980_00044	MPF_F	NC_008460_00107	NC_019094_00090	NC_010409_00124	NC_022651_00077	MOBF	NZ_CM001473	conjugative	CP025574	0.0391011	Escherichia coli	AA734	AJ034	order	Enterobacterales	order	Enterobacterales	order	Enterobacterales	10773089; 11254626; 25389419; 19482926; 19897651; 15781495; 24247128; 20851899; 22511964; 16257053
CP051750.1	1	84296	51.5718420802885	8326b51860b794ef84b1c7c8431bcc4e	IncFIB	rep_cluster_2244	000095__NZ_CP014273_00094	CP033091_00053	MOBF	MOBP	NC_017627_00068	NC_021819_00066	MPF_Unknown	08-5333_00200	-	-	conjugative	CP029744	0.035622	Escherichia coli	AA175	AH851	order	Enterobacterales	order	Enterobacterales	order	Enterobacterales	11254626; 30761100; 19482926; 15781495; 20851899; 16257053
CP051779.1	1	2679	45.9873086972751	2ca6f37e252b47bf719eada57a59dfe7	rep_cluster_2350	CP041342_00001	MOBF	CP019897	-	-	MOB_unknown	NC_017662	mobilizable	CP028593	0.000312573	Escherichia coli	AA673	AI951	multi-phylla	Proteobacteria	Bacteroidetes	Actinobacteria	Firmicutes	multi-phylla	Proteobacteria	Bacteroidetes	Actinobacteria	Firmicutes	genus	Escherichia	6263753; 17122402; 26802429
CP051780.1	1	38454	40.9450252249441	2cbf0823ee586534b1415543fe3f7730	IncX4	000223__CP022729_00007	MOBP	NC_011351_00034	MPF_T	NC_011351_00011	NC_011351_00013	NC_011351_00014	NC_011351_00017	-	-	conjugative	CP028605	0.00121124	Escherichia coli	AB745	AK652	family	Enterobacteriaceae	family	Enterobacteriaceae	family	Enterobacteriaceae	26842776; 21911569; 28336940
CP051781.1	1	98079	48.2508997848673	fd0cbf440483c961b404381d335a94c8	IncFIA	IncFIB	IncFIC	IncFII	000136__AP014877_00014	000095__NZ_CP014273_00094	AY458016	KF954760	-	-	-	-	-	-	non-mobilizable	CP040308	0	Escherichia coli	AA345	AI296	order	Enterobacterales	order	Enterobacterales	order	Enterobacterales	10773089; 11254626; 25389419; 19482926; 19897651; 28842132; 15781495; 24247128; 20851899; 22511964; 16257053
CP051783.1	1	2678	45.96713965646	fabc8272280ba038f3ba530ea247821a	rep_cluster_2350	CP041342_00001	MOBF	CP019897	-	-	MOB_unknown	NC_017662	mobilizable	CP028604	0.000336872	Escherichia coli	AA673	AI951	multi-phylla	Proteobacteria	Bacteroidetes	Actinobacteria	Firmicutes	multi-phylla	Proteobacteria	Bacteroidetes	Actinobacteria	Firmicutes	genus	Escherichia	6263753; 17122402; 26802429
CP051784.1	1	41667	41.3876688986488	a9becef678df4ca5bd53006b39793755	IncX4	000223__CP022729_00007	MOBP	NC_011351_00034	MPF_T	NC_011351_00011	NC_011351_00013	NC_011351_00014	NC_011351_00017	-	-	conjugative	CP028605	0.000906124	Escherichia coli	AB745	AK652	family	Enterobacteriaceae	family	Enterobacteriaceae	family	Enterobacteriaceae	26842776; 21911569; 28336940
CP051787.1	1	2680	46.0074626865672	df02b95e2c5bcdc39d5ebe92a9b494b2	rep_cluster_2350	CP041342_00001	MOBF	CP019897	-	-	MOB_unknown	NC_017662	mobilizable	CP028593	0.000434439	Escherichia coli	AA673	AI951	multi-phylla	Proteobacteria	Bacteroidetes	Actinobacteria	Firmicutes	multi-phylla	Proteobacteria	Bacteroidetes	Actinobacteria	Firmicutes	genus	Escherichia	6263753; 17122402; 26802429
CP051788.1	1	37778	40.0338821536344	2491829b8e2c5bfe3ad04e3ab21ebde5	IncX4	000223__CP022729_00007	MOBP	NC_011351_00034	MPF_T	NC_011351_00011	NC_011351_00013	NC_011351_00014	NC_011351_00017	-	-	conjugative	AP018807	0.000680979	Escherichia coli	AB745	AK652	family	Enterobacteriaceae	family	Enterobacteriaceae	family	Enterobacteriaceae	26842776; 21911569; 28336940
CP051791.1	1	94620	47.8862819699852	85d531ca02597eb100b9f60faffc87e6	IncFIA	IncFIB	IncFIC	IncFII	000136__AP014877_00014	000095__NZ_CP014273_00094	AY458016	KF954760	-	-	-	-	-	-	non-mobilizable	CP028602	2.38274E-05	Escherichia coli	AA345	AI296	order	Enterobacterales	order	Enterobacterales	order	Enterobacterales	10773089; 11254626; 25389419; 19482926; 19897651; 28842132; 15781495; 24247128; 20851899; 22511964; 16257053
CP051793.1	1	2679	45.9873086972751	3fc5f178879ed6e6ca0b779b164d5356	rep_cluster_2350	CP041342_00001	MOBF	CP019897	-	-	MOB_unknown	NC_017662	mobilizable	CP028593	0.00028831	Escherichia coli	AA673	AI951	multi-phylla	Proteobacteria	Bacteroidetes	Actinobacteria	Firmicutes	multi-phylla	Proteobacteria	Bacteroidetes	Actinobacteria	Firmicutes	genus	Escherichia	6263753; 17122402; 26802429
CP051794.1	1	40353	40.9833221817461	313e692a8f48047b8b6d3596824d52c1	IncX4	000223__CP022729_00007	MOBP	NC_011351_00034	MPF_T	NC_011351_00011	NC_011351_00013	NC_011351_00014	NC_011351_00017	-	-	conjugative	CP028605	0.000167546	Escherichia coli	AB745	AK652	family	Enterobacteriaceae	family	Enterobacteriaceae	family	Enterobacteriaceae	26842776; 21911569; 28336940
CP051803.1	1	94449	47.9073362343699	ea67d79d365038d93e9111eefcf3fe4b	IncFIA	IncFIB	IncFIC	IncFII	000136__AP014877_00014	000095__NZ_CP014273_00094	AY458016	KF954760	-	-	-	-	-	-	non-mobilizable	CP028602	9.55247E-05	Escherichia coli	AA345	AI296	order	Enterobacterales	order	Enterobacterales	order	Enterobacterales	10773089; 11254626; 25389419; 19482926; 19897651; 28842132; 15781495; 24247128; 20851899; 22511964; 16257053
CP051807.1	1	95905	47.9735154580053	78c97bf76b25f33ecae732099e8d3592	IncFIA	IncFIB	IncFIC	IncFII	000136__AP014877_00014	000095__NZ_CP014273_00094	AY458016	KF954760	-	-	-	-	-	-	non-mobilizable	CP015816	2.38274E-05	Escherichia coli O157:H7	AA345	AI296	order	Enterobacterales	order	Enterobacterales	order	Enterobacterales	10773089; 11254626; 25389419; 19482926; 19897651; 28842132; 15781495; 24247128; 20851899; 22511964; 16257053
CP051809.1	1	6078	46.3474827245805	28f2ec09384b80e4505ccbc7844732ca	rep_cluster_2358	CP000974_00005	MOBP	NC_019076_00002	-	-	MOBP	KR905387	mobilizable	CP028642	4.76906E-05	Escherichia coli	AA149	AH788	phylum	Proteobacteria	order	Enterobacterales	phylum	Proteobacteria	24096417
CP051815.1	1	94594	47.8931010423494	8722a5d0462d4a57d9d5de538300b2ff	IncFIA	IncFIB	IncFIC	IncFII	000136__AP014877_00014	000095__NZ_CP014273_00094	AY458016	KF954760	-	-	-	-	-	-	non-mobilizable	CP028602	0	Escherichia coli	AA345	AI296	order	Enterobacterales	order	Enterobacterales	order	Enterobacterales	10773089; 11254626; 25389419; 19482926; 19897651; 28842132; 15781495; 24247128; 20851899; 22511964; 16257053
CP051820.1	1	92444	47.8159750768033	397f8ce1306877a8def65b56f247737f	IncFIA	IncFIB	IncFIC	000136__AP014877_00014	000095__NZ_CP014273_00094	AY458016	-	-	-	-	-	-	non-mobilizable	CP018253	0.000336872	Escherichia coli	AA345	AI296	order	Enterobacterales	order	Enterobacterales	order	Enterobacterales	10773089; 11254626; 25389419; 19482926; 19897651; 28842132; 15781495; 24247128; 20851899; 22511964; 16257053
CP051825.1	1	3306	43.4059286146401	d089ec6f199868a6f3da6007d42b2f60	rep_cluster_2350	CP041342_00001	MOBF	CP019897	-	-	MOB_unknown	KU932034	mobilizable	CP045865	0.000167546	Escherichia coli O157:H7	AA667	AI941	multi-phylla	Proteobacteria	Bacteroidetes	Actinobacteria	Firmicutes	multi-phylla	Proteobacteria	Bacteroidetes	Actinobacteria	Firmicutes	genus	Escherichia	6263753; 17122402; 26802429
CP051828.1	1	3306	43.4059286146401	cff4eaa535d3346d9e3eef9872fef1ad	rep_cluster_2350	CP041342_00001	MOBF	CP019897	-	-	MOB_unknown	KU932034	mobilizable	CP045865	0.000264084	Escherichia coli O157:H7	AA667	AI941	multi-phylla	Proteobacteria	Bacteroidetes	Actinobacteria	Firmicutes	multi-phylla	Proteobacteria	Bacteroidetes	Actinobacteria	Firmicutes	genus	Escherichia	6263753; 17122402; 26802429
CP051831.1	1	3306	43.4059286146401	cfe5c4ded7543d17b7926bc61ff1ee11	rep_cluster_2350	CP041342_00001	MOBF	CP019897	-	-	MOB_unknown	KU932034	mobilizable	CP045865	0.000191626	Escherichia coli O157:H7	AA667	AI941	multi-phylla	Proteobacteria	Bacteroidetes	Actinobacteria	Firmicutes	multi-phylla	Proteobacteria	Bacteroidetes	Actinobacteria	Firmicutes	genus	Escherichia	6263753; 17122402; 26802429
CP053596.1	1	8939	48.6519744937913	a231fc9eefc0c3e2db82db91f334ed52	IncFIA	AF250878	-	-	-	-	-	-	non-mobilizable	CP036489	0.0737105	Rahnella aquatilis	AB955	AK942	order	Enterobacterales	order	Enterobacterales	order	Enterobacterales	10773089; 25389419; 19897651; 24247128; 20851899; 22511964
CP054315.1	1	79770	45.3992729096151	ba01e661568c96fd10b982a149fdfd21	IncFIA	IncFIA	rep_cluster_2313	CP010126_00145	000136__AP014877_00014	CP025980_00001	MOBP	NC_013728_00087	-	-	MOBP	CP018984	mobilizable	CP024150	0.0782587	Escherichia coli	AD966	AN662	order	Enterobacterales	order	Enterobacterales	order	Enterobacterales	10773089; 25389419; 19897651; 24247128; 20851899; 22511964
CP054316.1	1	89131	50.0431948480327	402415c0a83f6fc31d5ff6744b1cc539	IncI-gamma/K1	CP001118	MOBP	NC_019097	MPF_I	NC_019097_00085	NZ_CM001473_00069	NC_022267_00069	NC_019097_00075	NC_015965_00072	NC_023290_00086	NC_019111_00038	NC_022267_00057	NC_019097_00056	MOBP	HM021326	conjugative	CP016520	0.0150285	Salmonella enterica subsp. enterica serovar Heidelberg	AA474	AI614	order	Enterobacterales	family	Enterobacteriaceae	order	Enterobacterales	23333216; 30761100; 25987637; 21470454; 29899511; 20851899
CP054318.1	1	112169	50.9597125765586	46c8bda7761af1bd21da84640e8e994d	IncFIA	IncFIB	IncFIC	rep_cluster_2131	000136__AP014877_00014	000096__NC_019117_00097	CP003035	CP030770_00142	MOBF	MOBP	NC_017627_00068	NC_021819_00066	MPF_F	NC_022651_00077	NC_010409_00124	NC_019094_00090	NC_017630_00031	NC_007675_00027	NC_017639_00100	NC_018966_00040	NC_019094_00068	NC_009837_00049	NC_013437_00116	NC_019072_00073	MOBF	NC_010600	conjugative	CP000244	0.00154832	Escherichia coli UTI89	AA337	AI278	order	Enterobacterales	order	Enterobacterales	order	Enterobacterales	10773089; 11254626; 25389419; 19482926; 19897651; 28842132; 15781495; 24247128; 20851899; 22511964; 16257053
CP054320.1	1	42440	40.7445805843544	b674da8d3eeecfcd5e8a32a61a9a2d00	IncX1	IncX9	EF536825_00002	NC_010257	MOBP	NC_019096_00001	MPF_T	NC_023277_00163	NC_019138_00026	NC_019067_00043	NC_010860_00022	NC_017624_00009	-	-	conjugative	EF536825	0.0218499	Escherichia coli	AB709	AK592	order	Enterobacterales	order	Enterobacterales	family	Enterobacteriaceae	21625636; 22470007
CP054321.1	1	90702	52.1002844479725	dc01bf9c57425be450401fefd46db6c0	IncFIB	IncFII	IncQ1	rep_cluster_2131	000096__NC_019117_00097	KF954760	000195__NC_013728_00014	CP030770_00142	MOBP	NC_021819_00066	-	-	-	-	mobilizable	CP041619	0.00108342	Shigella flexneri	AA352	AI306	phylum	Proteobacteria	phylum	Proteobacteria	phylum	Proteobacteria	11254626; 25389419; 2653965; 19482926; 15781495; 20851899; 16257053
CP054322.1	1	5164	47.4632068164214	02ebe120ca99a34f8df1935f3e684884	rep_cluster_2131	CP010218_00004	MOBQ	NC_019783_00003	-	-	-	-	mobilizable	CP023837	0.00115999	Escherichia coli	AA977	AJ479	family	Enterobacteriaceae	family	Enterobacteriaceae	genus	Escherichia	25389419
CP054324.1	1	2113	47.1367723615712	7c68481953d7d55f6310ce26d7768866	Col(BS512)	NC_010656	-	-	-	-	-	-	non-mobilizable	CP030115	0.000434439	Escherichia coli	AC748	AM073	family	Enterobacteriaceae	family	Enterobacteriaceae	-	-	-
CP054329.1	1	68450	52.4280496712929	6b4257182a0a4ec5e28f40328df17be6	IncFIA	000136__AP014877_00014	MOBF	MOBF	MOBF	AP018572_00011	NC_017627_00068	MG904998_00124	MPF_F	NC_022651_00077	NC_010409_00124	NC_019094_00090	NC_017639_00094	NC_007675_00027	NC_017639_00100	NC_018966_00040	NC_010488_00021	NC_014615_00033	NC_009837_00049	NC_013437_00116	08-5333_00200	MOBF	CP015086	conjugative	AP018140	0.020747	Escherichia coli	AA315	AI183	order	Enterobacterales	order	Enterobacterales	order	Enterobacterales	10773089; 25389419; 19897651; 24247128; 20851899; 22511964
CP054330.1	1	9138	53.6550667542132	aeab4e6bfe65905fef7e59db0cc57983	-	-	-	-	-	-	-	-	non-mobilizable	CP031654	1	Escherichia coli	AA379	AI397	-	-	-	-	-	-	-
CP054331.1	1	5635	47.1517302573203	20992f6f1874a3aa77ccfc9fa17a6ec1	rep_cluster_2401	CP039864_00003	MOBP	MOBP	NC_017321_00002	NC_022662_00003	-	-	MOBP	NC_019078	mobilizable	NC_022662	0.00165343	Escherichia coli JJ1886	AA147	AH786	family	Enterobacteriaceae	family	Enterobacteriaceae	-	-	-
CP054332.1	1	4091	49.5966756294305	2624f84c8b29da079c964a714161fa12	rep_cluster_1778	001198__NC_010486_00001	MOBQ	NC_008487_00001	-	-	MOBQ	MOBQ	CP016748	NC_013507	mobilizable	NC_008487	0.00351914	Escherichia coli	AA578	AI795	family	Enterobacteriaceae	family	Enterobacteriaceae	-	-	-
CP054333.1	1	3749	52.1205654841291	89d0de8871e5569c9bba1cdfaed0a762	Col156	CP001126_00001	MOBQ	NC_019783_00003	-	-	-	-	mobilizable	CP039601	0.00139189	Salmonella enterica subsp. enterica	AA979	AJ483	family	Enterobacteriaceae	family	Enterobacteriaceae	genus	Escherichia	25389419
CP054334.1	1	1512	50.1984126984127	0d799f93497960e4f35e64fe7163c2a2	Col(MG828)	NC_008486	-	-	-	-	-	-	non-mobilizable	CP023506	0.00277069	Morganella morganii	AB687	AK566	order	Enterobacterales	order	Enterobacterales	genus	Escherichia	30761100
CP054336.1	1	142873	52.2415011933675	421be866fc23e44affc4dc4a6993c18e	IncFIA	IncFIA	IncFIA	IncFIB	IncFIC	MK878891_00042	000136__AP014877_00014	AF250878	000095__NZ_CP014273_00094	AP001918	MOBF	MOBF	NC_020271_00088	NC_017627_00068	MPF_F	NC_009837_00049	NC_014615_00033	NC_010488_00021	NC_018966_00040	NC_017639_00100	NC_007675_00027	NC_017639_00094	NC_019094_00090	NC_010409_00124	NZ_CM001154_00091	NC_022651_00077	NC_013437_00116	08-5333_00200	MOBF	KY433363	conjugative	LO017737	0.00597612	Escherichia coli	AA324	AI219	order	Enterobacterales	order	Enterobacterales	order	Enterobacterales	10773089; 11254626; 25389419; 19482926; 19897651; 28842132; 15781495; 24247128; 20851899; 22511964; 16257053
CP054337.1	1	98630	47.5433438101997	1d000bb919ceaf90c16fe064cf2812f0	IncHI1B	000138__CP021336_00001	-	-	-	-	-	-	non-mobilizable	MH844525	0.0182524	Escherichia coli	AA378	AI386	order	Enterobacterales	order	Enterobacterales	genus	Salmonella	18606786
CP054338.1	1	6211	52.5197230719691	401035cac058806c7f0c4d41cdc85f24	rep_cluster_2335	KU302809_00001	-	-	-	-	MOBP	AJ001708	mobilizable	LT985316	0.000215742	Escherichia coli	AB595	AK439	multi-phylla	Proteobacteria	Actinobacteria	Firmicutes	multi-phylla	Proteobacteria	Actinobacteria	Firmicutes	order	Enterobacterales	20008783
CP054339.1	1	5166	47.5416182733256	676d254a2331fcff186636f38a7403d0	Col156	CP001126_00001	MOBQ	NC_019783_00003	-	-	-	-	mobilizable	CP035126	0.000409992	Escherichia coli	AA977	AJ479	family	Enterobacteriaceae	family	Enterobacteriaceae	genus	Escherichia	25389419
CP054340.1	1	4773	53.3417138068301	7af93379bf570e7d07f9825997fb65c5	ColRNAI_rep_cluster_1987	CP041116_00002	MOBP	NC_013090_00004	-	-	MOB_unknown	CP016722	mobilizable	MG649064	0.000312573	Escherichia coli	AA524	AI701	multi-phylla	Proteobacteria	Actinobacteria	multi-phylla	Proteobacteria	Actinobacteria	-	-	-
CP054341.1	1	2088	47.1743295019157	2d2ef2470311962d0e10ba292fc289a8	Col(BS512)	NC_010656	-	-	-	-	-	-	non-mobilizable	CP030115	0.000730741	Escherichia coli	AC748	AM073	family	Enterobacteriaceae	family	Enterobacteriaceae	-	-	-
CP054342.1	1	1552	51.8685567010309	dff98ef6e382f186fa1fe1ff0ef47e81	Col(MG828)	NC_008486	-	-	-	-	MOBP	MOB_unknown	AB027308	CP018359	mobilizable	CP023858	0.00834599	Escherichia coli	AB685	AK563	order	Enterobacterales	order	Enterobacterales	genus	Escherichia	30761100
CP054450.1	1	160124	50.9136669081462	fdf5e9f76023f143584c8d17ebaf1063	IncFIA	IncFIB	IncFIC	rep_cluster_2131	CP022610_00144	000096__NC_019117_00097	AP001918	CP030770_00142	MOBF	MOBP	NC_017627_00068	NC_021819_00066	MPF_F	NC_019094_00068	NC_019037_00027	NC_017639_00100	NC_007675_00027	NC_017639_00094	NC_019094_00090	NC_010409_00124	NC_013121_00043	NC_022651_00077	NC_008460_00107	NC_010719_00097	NC_013437_00116	08-5333_00200	MOBF	CP016713	conjugative	LS992181	0.00683925	Escherichia coli	AA297	AI140	order	Enterobacterales	order	Enterobacterales	order	Enterobacterales	10773089; 11254626; 25389419; 19482926; 19897651; 28842132; 15781495; 24247128; 20851899; 22511964; 16257053
CP054451.1	1	6969	48.6009470512269	ca78c37bded70e83be6a8027ae293ae2	rep_cluster_2350	CP035723_00002	MOBP	MOBP	NC_019076_00002	NC_017321_00002	-	-	MOBP	NC_017721	mobilizable	CP014198	0.00296902	Escherichia coli	AC510	AL726	multi-phylla	Proteobacteria	Bacteroidetes	Actinobacteria	Firmicutes	multi-phylla	Proteobacteria	Bacteroidetes	Actinobacteria	Firmicutes	genus	Escherichia	6263753; 17122402; 26802429
CP054452.1	1	5064	47.2748815165877	bd2c863100b234d736f66dd57d186665	rep_cluster_2131	CP030770_00142	MOBQ	NC_019783_00003	-	-	-	-	mobilizable	CP003036	0.00224371	Escherichia coli O7:K1 str. CE10	AA977	AJ479	family	Enterobacteriaceae	family	Enterobacteriaceae	genus	Escherichia	25389419
CP054453.1	1	1591	51.0999371464488	c919aaf5782902d14d02932ddc8ddfd4	Col(MG828)	NC_008486	-	-	-	-	MOBP	MOB_unknown	CP001386	GQ900404	mobilizable	KM107846	0.00232584	Escherichia coli	AB685	AK562	order	Enterobacterales	order	Enterobacterales	genus	Escherichia	30761100
CP054455.1	1	140765	50.6958405853728	dd429941fe43c548adc79ca8afb1357f	IncFIA	IncFIB	IncFIC	000136__AP014877_00014	000095__NZ_CP014273_00094	CP014493_00001	MOBF	NC_017627_00068	MPF_F	NC_009837_00049	NC_010488_00021	NC_018966_00040	NC_017639_00100	NC_007675_00027	NC_017639_00094	NC_019094_00090	NC_010409_00124	NC_022651_00077	NC_013437_00116	08-5333_00200	MOBF	AF242367	conjugative	KU578032	0.00302611	Escherichia coli	AA176	AH856	order	Enterobacterales	order	Enterobacterales	order	Enterobacterales	10773089; 11254626; 25389419; 19482926; 19897651; 28842132; 15781495; 24247128; 20851899; 22511964; 16257053
CP054456.1	1	4082	49.4120529152376	7fde3a9cb479f14f7eef72445ef2e401	rep_cluster_1778	001198__NC_010486_00001	MOBQ	NC_011411_00002	-	-	MOBQ	MOBQ	NC_016036	NC_010672	mobilizable	KT693144	0.000656154	Escherichia coli	AA579	AI799	family	Enterobacteriaceae	family	Enterobacteriaceae	-	-	-
CP054458.1	1	138518	52.5585122511154	3036faaa92e0869250b47df1d12d72e1	IncFIA	IncFIA	IncFIA	IncFIB	IncFIC	MK878891_00042	000136__AP014877_00014	AF250878	000095__NZ_CP014273_00094	AP001918	MOBF	NC_017627_00068	MPF_F	NC_009837_00049	NC_010488_00021	NC_018966_00040	NC_017639_00100	NC_007675_00027	NC_017639_00094	NC_019094_00090	NC_010409_00124	NC_022651_00077	NC_013437_00116	08-5333_00200	MOBF	CP000430	conjugative	LS992193	0.00744966	Escherichia coli	AA324	AI219	order	Enterobacterales	order	Enterobacterales	order	Enterobacterales	10773089; 11254626; 25389419; 19482926; 19897651; 28842132; 15781495; 24247128; 20851899; 22511964; 16257053
CP054459.1	1	83055	53.3200890975859	af5779ba3db800b2fcf419ae3bca928c	IncK2/Z	KR905388	MOBP	NC_013728_00087	MPF_I	NC_014843_00047	NC_011754_00087	NC_014843_00033	NC_022992_00098	NC_012487_00131	NC_022371_00084	NC_014843_00041	NC_011754_00109	NC_007365_00035	MOBP	CP018984	conjugative	CP015141	0.00638544	Escherichia coli	AA282	AI113	family	Enterobacteriaceae	family	Enterobacteriaceae	genus	Escherichia	30761100
CP054460.1	1	34914	50.2892822363522	05eeb734e9105febd9f6814c6ffccf29	IncK2/Z	KR905388	-	-	MPF_I	NC_014843_00033	-	-	non-mobilizable	CP033883	0.0298988	Escherichia coli	AA282	AI115	family	Enterobacteriaceae	family	Enterobacteriaceae	genus	Escherichia	30761100
CP054461.1	1	6988	47.6244991413852	a6925836869b4ff414ee5dd4127c3216	rep_cluster_2350	CP035723_00002	MOBP	NC_023328_00003	-	-	MOBP	NZ_CP016533	mobilizable	CP011137	0.00186568	Escherichia coli VR50	AA161	AH807	multi-phylla	Proteobacteria	Bacteroidetes	Actinobacteria	Firmicutes	multi-phylla	Proteobacteria	Bacteroidetes	Actinobacteria	Firmicutes	genus	Escherichia	6263753; 17122402; 26802429
CP054462.1	1	3182	51.5084852294155	508896b79524a663bb0e17f6918a20c3	ColRNAI_rep_cluster_1987	CP041116_00002	-	-	-	-	-	-	non-mobilizable	EF488047	0.00144387	Corynebacterium renale	AB074	AJ636	multi-phylla	Proteobacteria	Actinobacteria	multi-phylla	Proteobacteria	Actinobacteria	-	-	-
CP055625.1	1	119408	49.1432734825137	4b0e3b1e9bebb456695093271fe006d1	IncFIA	IncFIB	IncFIC	000136__AP014877_00014	000096__NC_019117_00097	AY458016	-	-	MPF_F	NC_022651_00077	NC_010409_00124	NC_019094_00090	NC_017639_00094	MOBF	CP010020	mobilizable	KY075650	0.0505746	Escherichia coli	AA372	AI351	order	Enterobacterales	order	Enterobacterales	order	Enterobacterales	10773089; 11254626; 25389419; 19482926; 19897651; 28842132; 15781495; 24247128; 20851899; 22511964; 16257053
CP055626.1	1	94171	46.9688120546665	ac285a826f7135db7daacb6e79a1b369	rep_cluster_1704	001113__CP011430_00070	-	-	-	-	-	-	non-mobilizable	CP032492	0.0135508	Salmonella enterica subsp. enterica serovar Typhimurium	AB002	AJ521	family	Enterobacteriaceae	family	Enterobacteriaceae	-	-	-
CP055627.1	1	92689	46.9397663153125	ac982a268d45d436ea3b2887e1053fcf	IncFIA	IncFII	IncFII	CP022610_00144	KF954760	LS992172_00069	-	-	MPF_F	NC_022651_00077	NC_010409_00124	NC_019094_00090	NC_017639_00094	NC_007675_00027	NC_017639_00100	NC_018966_00040	NC_010488_00021	NC_009837_00049	NC_013437_00116	MOBF	CP000430	mobilizable	MF370216	0.0465005	Escherichia coli	AA304	AI157	order	Enterobacterales	order	Enterobacterales	order	Enterobacterales	10773089; 25389419; 19897651; 24247128; 20851899; 22511964
CP055628.1	1	46125	44.2514905149052	63ce5aae41469f9b5964bbdfc86d891c	-	-	-	-	-	-	-	-	non-mobilizable	CP009582	0.00308338	Escherichia coli FAP1	AC621	AL885	genus	Escherichia	genus	Escherichia	-	-	-
CP055629.1	1	3125	45.248	6d7a4f858b05ee8dae536987be4329e7	rep_cluster_2350	CP041342_00001	MOBF	CP019897	-	-	MOB_unknown	CP017722	mobilizable	CP019897	0.00857671	Salmonella enterica subsp. enterica serovar Anatum str. USDA-ARS-USMARC-1677	AA674	AI953	multi-phylla	Proteobacteria	Bacteroidetes	Actinobacteria	Firmicutes	multi-phylla	Proteobacteria	Bacteroidetes	Actinobacteria	Firmicutes	genus	Escherichia	6263753; 17122402; 26802429
CP055630.1	1	1348	42.7299703264095	f99999f917e1ff9e2b237e114d0e2d08	-	-	-	-	-	-	-	-	non-mobilizable	CP025877	0.182269	Escherichia coli	AC621	AL885	-	-	-	-	-	-	-
CP055670.1	1	187659	46.3622847825044	6d655765d3aa8401ef68985e7871aac9	IncHI2A	rep_cluster_1088	BX664015	000340__KU353730	-	-	MPF_F	NC_005211_00030	NC_021845_00017	NC_009838_00006	NC_005211_00005	NC_005211_00012	-	-	non-mobilizable	CP025340	0.00808024	Salmonella enterica subsp. enterica serovar Typhimurium	AA738	AJ049	order	Enterobacterales	order	Enterobacterales	order	Enterobacterales	20851899
CP055671.1	1	85551	48.0064522916155	c4f42a7a8e28ea568dfb4f43da7ac47b	IncY	000230__CP009168_00001	-	-	-	-	-	-	non-mobilizable	KX880944	0.0158335	Escherichia coli	AA378	AI374	family	Enterobacteriaceae	family	Enterobacteriaceae	genus	Escherichia	28031198
CP055672.1	1	44632	48.3173507797096	1eb58da983fc010593ba222b8184ec26	IncFIB	IncFII	IncI-gamma/K1	000101__NZ_CP012345_00042	AJ851089	CP002968	-	-	MPF_F	NC_021817_00023	NZ_AGTD01000004_00090	NC_007635_00031	-	-	non-mobilizable	CP027222	0.0702918	Escherichia coli	AA343	AI291	order	Enterobacterales	order	Enterobacterales	order	Enterobacterales	23333216; 11254626; 15781495; 30761100; 19482926; 25987637; 21470454; 29899511; 20851899; 16257053
CP055673.1	1	5128	49.219968798752	9fe8313069c8dc796fac466f438de841	rep_cluster_2335	KU302809_00001	MOBP	NC_019076_00002	-	-	MOBP	CP008720	mobilizable	MK360094	0.0157789	Salmonella enterica subsp. enterica serovar Typhimurium	AE682	AO511	multi-phylla	Proteobacteria	Actinobacteria	Firmicutes	multi-phylla	Proteobacteria	Actinobacteria	Firmicutes	order	Enterobacterales	20008783
CP055674.1	1	3126	45.4574536148433	468a708c747671c89eb3ada9fce9fe03	rep_cluster_2350	CP041342_00001	MOBF	CP019897	-	-	MOB_unknown	KU932034	mobilizable	CP019897	0.0111761	Salmonella enterica subsp. enterica serovar Anatum str. USDA-ARS-USMARC-1677	AA674	AI953	multi-phylla	Proteobacteria	Bacteroidetes	Actinobacteria	Firmicutes	multi-phylla	Proteobacteria	Bacteroidetes	Actinobacteria	Firmicutes	genus	Escherichia	6263753; 17122402; 26802429
CP055714.1	1	72254	52.5894760151687	7e6dc99a125d61ec1e332cbb44049fe0	IncI-gamma/K1	MF344576	MOBP	NC_017643_00011	MPF_I	NC_017643_00021	NC_017643_00033	NC_017643_00037	NC_017643_00038	NC_017643_00039	NC_017643_00041	NC_017643_00042	NC_017643_00047	-	-	conjugative	CP002733	0.0430292	Escherichia coli UMNK88	AD669	AN293	order	Enterobacterales	family	Enterobacteriaceae	order	Enterobacterales	23333216; 30761100; 25987637; 21470454; 29899511; 20851899
CP055715.1	1	37616	40.9028073160357	5389c32e2dff323ab2c2886e885aa1d4	IncX1	000215__KC853434_00019	MOBP	NC_019096_00001	MPF_T	NC_017624_00009	NC_010860_00022	NC_019067_00043	NC_019138_00026	NC_023277_00163	-	-	conjugative	JN935897	0.0197565	Escherichia coli	AB233	AJ916	order	Enterobacterales	order	Enterobacterales	family	Enterobacteriaceae	21625636; 22470007
CP055716.1	1	6809	47.8043765604347	f6e40add9cb08e01b3b7c2282ca0c7c2	rep_cluster_2350	CP041342_00001	MOBP	NC_019076_00002	-	-	MOBP	MF083142	mobilizable	CP027259	0.012872	Escherichia coli	AA159	AH803	multi-phylla	Proteobacteria	Bacteroidetes	Actinobacteria	Firmicutes	multi-phylla	Proteobacteria	Bacteroidetes	Actinobacteria	Firmicutes	genus	Escherichia	6263753; 17122402; 26802429
CP055717.1	1	1611	38.1750465549348	51867599cc2fc1ad62b67abc97e9ef92	-	-	-	-	-	-	-	-	non-mobilizable	CP026741	0.263022	Bacillus megaterium	AG781	AQ837	-	-	-	-	-	-	-
CP055725.1	1	92722	51.993054507021	918492fcb9dea2376896d21bf4433313	IncFIA	IncFIC	000136__AP014877_00014	CR942285	MOBP	MOBP	NC_013728_00087	NC_021819_00066	MPF_I	NZ_CM001473_00091	MOBP	AB290882	conjugative	CP029213	0.0437856	Escherichia coli	AA474	AI611	order	Enterobacterales	order	Enterobacterales	order	Enterobacterales	10773089; 25389419; 19897651; 28842132; 24247128; 20851899; 22511964
CP055726.1	1	55974	48.5332475792332	b1699ec58fe04da64c19c8cd8277b016	IncK2/Z	KC340959	MOBP	NC_013728_00087	-	-	MOBP	CP018984	mobilizable	NC_011754	0.0716227	Escherichia coli ED1a	AA283	AI116	family	Enterobacteriaceae	family	Enterobacteriaceae	genus	Escherichia	30761100
CP055727.1	1	6988	47.5529479107041	4df14294c909ec8270d809a4f074ac56	rep_cluster_2350	CP035723_00002	MOBP	NC_023328_00003	-	-	MOBP	NZ_CP016533	mobilizable	CP011137	0.00249129	Escherichia coli VR50	AA161	AH807	multi-phylla	Proteobacteria	Bacteroidetes	Actinobacteria	Firmicutes	multi-phylla	Proteobacteria	Bacteroidetes	Actinobacteria	Firmicutes	genus	Escherichia	6263753; 17122402; 26802429
CP055728.1	1	6746	49.4218796323747	df4e3c9ae7a97607b8a005b69eff26f9	Col156	CP001126_00001	MOBQ	NZ_AWFJ01000122_00007	-	-	MOBQ	DQ318958	mobilizable	CP028123	0.050014	Escherichia coli O43 str. RM10042	AA576	AI791	family	Enterobacteriaceae	family	Enterobacteriaceae	genus	Escherichia	25389419
CP055729.1	1	4973	44.8622561833903	9f70e226d8fa23ffc503a2b2f41640c3	Col156	CP001126_00001	MOBQ	NC_019062_00002	-	-	-	-	mobilizable	CP019895	0.0515304	Salmonella enterica subsp. enterica serovar Typhimurium str. USDA-ARS-USMARC-1899	AA974	AJ474	family	Enterobacteriaceae	family	Enterobacteriaceae	genus	Escherichia	25389419
CP055730.1	1	4286	42.2538497433505	56448181d47a4cc0eaa6c8f99d7c80ee	rep_cluster_2350	CP041342_00001	-	-	-	-	MOBF	MOBP	MOB_unknown	KT950740	CP010136	NC_019986	mobilizable	AF300473	0.0525139	Klebsiella pneumoniae	AB443	AK225	multi-phylla	Proteobacteria	Bacteroidetes	Actinobacteria	Firmicutes	multi-phylla	Proteobacteria	Bacteroidetes	Actinobacteria	Firmicutes	genus	Escherichia	6263753; 17122402; 26802429
CP055731.1	1	3605	48.1830790568655	96d393437d0706b64f7c18ae6925f45e	Col(MP18)	NC_013652	-	-	-	-	MOBP	CP018984	mobilizable	NC_013652	0.0799006	Escherichia coli	AB242	AJ947	genus	Escherichia	genus	Escherichia	-	-	-
CP055732.1	1	3142	38.7014640356461	2f837e1f42bd94b63dec2a0c0b3d15b5	-	-	-	-	-	-	-	-	non-mobilizable	CP005932	0.100846	Escherichia coli APEC IMT5155	AB690	AK570	-	-	-	-	-	-	-
CP055733.1	1	3136	51.9451530612245	448abc67eef0a1accc8b3a3bc478b19f	-	-	MOBQ	NC_019783_00003	-	-	-	-	mobilizable	NC_016840	0.0439391	Klebsiella pneumoniae subsp. pneumoniae HS11286	AA979	AJ483	family	Enterobacteriaceae	family	Enterobacteriaceae	-	-	-
CP055734.1	1	2848	52.3525280898876	da44d96e90a17b5bd8bfae478aa2c822	-	-	-	-	-	-	MOBP	AB290882	mobilizable	NC_013652	0.112887	Escherichia coli	AB242	AJ947	-	-	-	-	-	-	-
CP055735.1	1	2275	54.3736263736264	ced27dc0b7ae5e363c99228bbe410c91	-	-	-	-	-	-	MOB_unknown	NC_017722	mobilizable	CP023856	0.0857608	Escherichia coli	AE762	AO606	-	-	-	-	-	-	-
CP055749.1	1	153833	47.4787594339316	f99643a50181af4aa4cb00407c599f88	IncFIA	IncFIB	rep_cluster_2313	000136__AP014877_00014	000095__NZ_CP014273_00094	CP025980_00001	MOBF	NC_017627_00068	MPF_F	NC_009837_00049	NC_010719_00097	NC_010488_00021	NC_019037_00027	NC_017639_00100	NC_007675_00027	NC_017630_00031	NC_019094_00090	NC_010409_00124	NC_022651_00077	NC_013437_00116	08-5333_00200	MOBF	NZ_ALIR01000021	conjugative	CP027448	0.0171265	Escherichia coli	AA313	AI173	order	Enterobacterales	order	Enterobacterales	order	Enterobacterales	10773089; 11254626; 25389419; 19482926; 19897651; 15781495; 24247128; 20851899; 22511964; 16257053
CP055750.1	1	105374	49.8149448630592	53acd55b07a1c3762681eeb083962abd	IncFIA	IncFIA	IncFII	000136__AP014877_00014	AF250878	LS992172_00069	MOBF	CP030197_00146	MPF_F	NC_011413_00056	NC_011413_00058	NC_011413_00063	NC_011413_00064	NC_011413_00068	NC_011413_00069	NC_011413_00074	NC_011413_00075	NC_011413_00060	NC_011413_00080	-	-	conjugative	CP032813	0.0505746	Escherichia coli	AA181	AH872	order	Enterobacterales	order	Enterobacterales	order	Enterobacterales	10773089; 25389419; 19897651; 24247128; 20851899; 22511964
CP055751.1	1	6901	48.8335023909578	3dafbc9e8e8b524cedcec8950592ef22	rep_cluster_2350	CP035723_00002	MOBP	NC_022662_00003	-	-	MOBP	NC_008697	mobilizable	CP016513	0.0206797	Salmonella enterica subsp. enterica serovar Heidelberg	AC509	AL724	multi-phylla	Proteobacteria	Bacteroidetes	Actinobacteria	Firmicutes	multi-phylla	Proteobacteria	Bacteroidetes	Actinobacteria	Firmicutes	genus	Escherichia	6263753; 17122402; 26802429
CP055752.1	1	1010	43.2673267326733	37224c35ab5d69af8bd815d6ac59be3d	-	-	-	-	-	-	-	-	non-mobilizable	CP031654	1	Escherichia coli	AA379	AI397	-	-	-	-	-	-	-
CP056243.1	1	108567	48.3167076551807	02922219449670772e53d8dd59e03ea5	IncFIA	IncFIA	IncFIB	CP022610_00144	AF250878	000095__NZ_CP014273_00094	MOBF	NC_017627_00068	MPF_F	NC_009837_00049	NC_010488_00021	NC_018966_00040	NC_017639_00100	NC_007675_00027	NC_017639_00094	NC_019094_00090	NC_010409_00124	NC_022651_00077	NC_013437_00116	08-5333_00200	MOBF	CP015086	conjugative	CP009167	0.0296126	Escherichia coli 1303	AA304	AI158	order	Enterobacterales	order	Enterobacterales	order	Enterobacterales	10773089; 11254626; 25389419; 19482926; 19897651; 15781495; 24247128; 20851899; 22511964; 16257053
CP056250.1	1	112626	46.3276685667608	7e353752643dd60d4052f15c0f348e18	rep_cluster_488	001852__AP017612_00001	-	-	-	-	-	-	non-mobilizable	CP031136	0.0164989	Escherichia coli	AA747	AJ079	family	Enterobacteriaceae	family	Enterobacteriaceae	-	-	-
CP056264.1	1	77336	52.3197475949105	b413de8abac6445f0057029d6f6a65a3	IncFIA	IncFIC	000136__AP014877_00014	AP001918	MOBF	NC_017627_00068	MPF_F	NC_022651_00077	NC_010409_00124	NC_019094_00090	NC_017639_00094	NC_007675_00027	NC_017639_00100	NC_019037_00027	NC_010488_00021	NC_009837_00049	08-5333_00200	MOBP	NZ_CM001472	conjugative	AP014877	0.0165552	Escherichia coli	AA336	AI272	order	Enterobacterales	order	Enterobacterales	order	Enterobacterales	10773089; 25389419; 19897651; 28842132; 24247128; 20851899; 22511964
CP056265.1	1	57094	48.0418257610257	c93458d1531de3522a9d1e59c47ab747	IncFIA	IncFIC	000136__AP014877_00014	CR942285	MOBP	MOBP	NC_021819_00066	NC_019097	-	-	MOBP	HM021326	mobilizable	CP013191	0.0680698	Escherichia coli	AB280	AJ996	order	Enterobacterales	order	Enterobacterales	order	Enterobacterales	10773089; 25389419; 19897651; 28842132; 24247128; 20851899; 22511964
CP056266.1	1	7939	41.6299282025444	a802de24aa4cfb7cb9d434b15f074fb3	rep_cluster_2350	CP035723_00002	MOBP	MOBP	NC_017321_00002	NC_020251_00005	-	-	MOBP	NZ_CP012498	mobilizable	CP023830	0.000239895	Escherichia coli	AA142	AH776	multi-phylla	Proteobacteria	Bacteroidetes	Actinobacteria	Firmicutes	multi-phylla	Proteobacteria	Bacteroidetes	Actinobacteria	Firmicutes	genus	Escherichia	6263753; 17122402; 26802429
CP056274.1	1	139002	51.1841556236601	72a302100ac72905dbad95b2a9b6cbab	IncFIA	IncFIB	IncFIC	rep_cluster_2131	CP022610_00144	000096__NC_019117_00097	AP001918	CP030770_00142	MOBF	MOBP	NC_017627_00068	NC_021819_00066	MPF_F	NC_007675_00027	NC_017639_00100	NC_019037_00027	NC_019094_00068	NC_010719_00097	NC_008460_00107	NC_017639_00094	NC_019094_00090	NC_010409_00124	NC_022651_00077	NC_013437_00116	08-5333_00200	MOBF	CP016713	conjugative	LS992181	0.000880953	Escherichia coli	AA297	AI140	order	Enterobacterales	order	Enterobacterales	order	Enterobacterales	10773089; 11254626; 25389419; 19482926; 19897651; 28842132; 15781495; 24247128; 20851899; 22511964; 16257053
CP056279.1	1	59864	44.7213684351196	61a6440ae7a926db4f339d32590c51cc	IncFIA	IncFIB	rep_cluster_2232	AF250878	000095__NZ_CP014273_00094	CP031286_00006	-	-	-	-	-	-	non-mobilizable	CP030779	0.04288	Escherichia albertii	AB264	AJ971	order	Enterobacterales	order	Enterobacterales	order	Enterobacterales	10773089; 11254626; 25389419; 19482926; 19897651; 15781495; 24247128; 20851899; 22511964; 16257053
CP056280.1	1	52530	44.9152865029507	85b147950820b0f5d80ceb0ea6e3f0ae	IncFIA	IncFIC	000136__AP014877_00014	AY458016	-	-	-	-	-	-	non-mobilizable	CP045828	0.0537328	Escherichia coli	AA344	AI294	order	Enterobacterales	order	Enterobacterales	order	Enterobacterales	10773089; 25389419; 19897651; 28842132; 24247128; 20851899; 22511964
CP056281.1	1	4074	44.1089837997055	787ad773aaab8c0f614066dbc9355dec	rep_cluster_2350	CP035723_00002	-	-	-	-	MOBF	MOBP	MOB_unknown	CP000430	NC_008697	NC_019986	mobilizable	NC_014543	0.00149601	Escherichia coli O26:H11 str. 11368	AD481	AN052	multi-phylla	Proteobacteria	Bacteroidetes	Actinobacteria	Firmicutes	multi-phylla	Proteobacteria	Bacteroidetes	Actinobacteria	Firmicutes	genus	Escherichia	6263753; 17122402; 26802429
CP056283.1	1	97488	51.8658706712621	e9a8512628cf31813a16dfb739756923	IncFIA	IncFIC	IncFII	000136__AP014877_00014	AY458016	KF954760	MOBF	NC_017627_00068	MPF_F	NC_022651_00077	NC_010409_00124	NC_019094_00090	NC_017639_00094	NC_007675_00027	NC_017639_00100	NC_019037_00027	NC_010488_00021	NC_010719_00097	NC_008460_00107	NC_013437_00116	08-5333_00200	MOBF	KT754162	conjugative	CP041542	0.00480022	Escherichia coli	AA735	AJ038	order	Enterobacterales	order	Enterobacterales	order	Enterobacterales	10773089; 25389419; 19897651; 28842132; 24247128; 20851899; 22511964
CP056300.1	1	110291	46.0064737829923	e6f74c317d239050ea814aeda7dfd3c5	IncFIB	000104__CP010386_00052	-	-	-	-	-	-	non-mobilizable	MG825385	0.0129198	Escherichia coli	AA747	AJ076	order	Enterobacterales	order	Enterobacterales	order	Enterobacterales	11254626; 19482926; 15781495; 20851899; 16257053
CP056305.1	1	131482	48.6142589860209	cb396177d582cf83191a194ea3f233bb	IncFIA	IncFIA	IncFIB	IncFIC	CP042629_00001	CP019055_00116	000095__NZ_CP014273_00094	AP001918	-	-	-	-	-	-	non-mobilizable	JX077110	0.00537869	Escherichia coli O25b:H4-ST131	AA176	AH852	order	Enterobacterales	order	Enterobacterales	order	Enterobacterales	10773089; 11254626; 25389419; 19482926; 19897651; 28842132; 15781495; 24247128; 20851899; 22511964; 16257053
CP056306.1	1	4074	49.9509081983309	374a1b015273171b5e0c22a810f06fb7	rep_cluster_1778	001202__CP011432_00001	MOBQ	NC_011411_00002	-	-	MOBQ	MOBQ	NC_013327	NC_009791	mobilizable	KT693145	0.000191626	Escherichia coli	AA579	AI797	family	Enterobacteriaceae	family	Enterobacteriaceae	-	-	-
CP056316.1	1	88905	52.4526179629942	6f14dc8788a86ff8a39e2ca7d352f744	IncFIA	IncFIA	IncFIB	IncFII	AF250878	000136__AP014877_00014	000096__NC_019117_00097	AJ851089	MOBF	NC_017627_00068	MPF_F	NC_022651_00077	NC_010409_00124	NC_019094_00090	NC_017639_00094	NC_007675_00027	NC_013437_00116	08-5333_00200	MOBF	NZ_CM001473	conjugative	CP018982	0.00819369	Escherichia coli	AA171	AH826	order	Enterobacterales	order	Enterobacterales	order	Enterobacterales	10773089; 11254626; 25389419; 19482926; 19897651; 15781495; 24247128; 20851899; 22511964; 16257053
CP056317.1	1	55918	52.7039593690761	6f5f581aecfdddfb543759426a59893e	IncN	000153__NC_019087_00001	MOBF	NC_015599_00019	MPF_T	NC_009131_00030	NC_011617_00041	NC_014368_00014	NC_007682_00044	NC_008612_00190	NC_022375_00024	MOBF	NZ_CP016498	conjugative	CP044159	0.00173271	Shigella flexneri	AA552	AI753	class	Gammaproteobacteria	class	Gammaproteobacteria	order	Enterobacterales	23114770; 20851899; 28842132
CP056319.1	1	5444	47.0793534166054	f98af4c74889dad8086237de284cba0c	rep_cluster_2350	CP041342_00001	MOBP	NC_019076_00002	-	-	MOBP	NC_019136	mobilizable	AP019767	0.0064892	Escherichia coli O111:H-	AB444	AK228	multi-phylla	Proteobacteria	Bacteroidetes	Actinobacteria	Firmicutes	multi-phylla	Proteobacteria	Bacteroidetes	Actinobacteria	Firmicutes	genus	Escherichia	6263753; 17122402; 26802429
CP056320.1	1	4084	49.3143976493634	c0224917c1119772e4cce039c7744b1d	rep_cluster_1778	001198__NC_010486_00001	MOBQ	NC_011411_00002	-	-	MOBQ	MOBQ	NC_016036	NC_010672	mobilizable	CP033851	0.00165343	Escherichia coli	AA579	AI799	family	Enterobacteriaceae	family	Enterobacteriaceae	-	-	-
CP056349.1	1	83612	49.8576759316845	276bec21efd7b9f79a3fd490cdc2a5a2	IncI-gamma/K1	KJ484639	MOBP	NC_019097	MPF_I	NC_019097_00056	NC_022267_00057	NC_019111_00038	NC_023290_00086	NC_015965_00072	NC_019097_00075	NC_022267_00069	NZ_CM001473_00069	NC_019097_00085	MOBP	HM021326	conjugative	CP010831	0.0138485	Shigella sonnei	AA474	AI602	order	Enterobacterales	family	Enterobacteriaceae	order	Enterobacterales	23333216; 30761100; 25987637; 21470454; 29899511; 20851899
CP056356.1	1	146879	49.8396639410671	c8f39bdce3dd888228ec4931a117a496	IncFIA	IncFIC	000136__AP014877_00014	AY458016	MOBF	NC_017627_00068	MPF_F	NC_022651_00077	NC_010409_00124	NC_019094_00090	NC_017630_00031	NC_007675_00027	NC_017639_00100	NC_019037_00027	NC_010488_00021	NC_009837_00049	NC_013437_00116	08-5333_00200	MOBF	NZ_CP012164	conjugative	CP041566	0.057671	Escherichia coli	AA337	AI277	order	Enterobacterales	order	Enterobacterales	order	Enterobacterales	10773089; 25389419; 19897651; 28842132; 24247128; 20851899; 22511964
CP056358.1	1	119656	48.304305676272	febf36bea3c319e7d7179d668eb6305f	IncFIA	IncFIB	000136__AP014877_00014	000096__NC_019117_00097	MOBF	NC_017627_00068	MPF_F	NC_008460_00107	NC_019094_00068	NC_008460_00097	NC_017639_00100	NC_007675_00027	NC_017639_00094	NC_019094_00090	NC_010409_00124	NC_022651_00077	NC_013437_00116	08-5333_00200	MOBF	NZ_CM001473	conjugative	CP026724	0.0111321	Escherichia coli	AA734	AJ034	order	Enterobacterales	order	Enterobacterales	order	Enterobacterales	10773089; 11254626; 25389419; 19482926; 19897651; 15781495; 24247128; 20851899; 22511964; 16257053
CP056359.1	1	4116	44.9951409135083	0a0f5d6f66b5104a4556ea9629b0e320	ColRNAI_rep_cluster_1987	rep_cluster_2358	CP041116_00002	CP000974_00005	-	-	-	-	MOB_unknown	CP016722	mobilizable	CP006638	0.0358575	Escherichia coli PCN061	AA525	AI708	multi-phylla	Proteobacteria	Actinobacteria	multi-phylla	Proteobacteria	Actinobacteria	phylum	Proteobacteria	24096417
CP056360.1	1	4073	51.4362877485883	27f34ad2019a3bb73b5e961b66866974	rep_cluster_1778	001211__AP017616_00002	MOBQ	NC_011411_00002	-	-	MOBQ	MOBQ	NC_009791	NC_013327	mobilizable	AP017616	0.000385581	Escherichia coli	AA579	AI802	family	Enterobacteriaceae	family	Enterobacteriaceae	-	-	-
CP056371.1	1	118132	51.588054041242	02173a022e0a68e613d630e3368097dc	IncFIA	IncFIB	IncFIC	rep_cluster_2131	CP022610_00144	000096__NC_019117_00097	AP001918	CP030770_00142	MOBF	MOBP	NC_017627_00068	NC_021819_00066	MPF_F	NC_008460_00107	NC_019094_00068	NC_019037_00027	NC_017639_00100	NC_007675_00027	NC_017639_00094	NC_019094_00090	NC_010409_00124	NC_022651_00077	NC_013437_00116	08-5333_00200	MOBF	CP016713	conjugative	LT985226	0.000119496	Escherichia coli	AA297	AI140	order	Enterobacterales	order	Enterobacterales	order	Enterobacterales	10773089; 11254626; 25389419; 19482926; 19897651; 28842132; 15781495; 24247128; 20851899; 22511964; 16257053
CP056397.1	1	7536	46.005838641189	8e2b772c6329e7e73f5f465b5b1f89b8	ColRNAI_rep_cluster_1987	CP041116_00002	MOBP	MOBP	NC_001848_00006	NC_011404_00002	-	-	MOB_unknown	CP016722	mobilizable	CP010227	0.0445606	Escherichia coli	AA516	AI683	multi-phylla	Proteobacteria	Actinobacteria	multi-phylla	Proteobacteria	Actinobacteria	-	-	-
CP056398.1	1	2292	48.4293193717278	d61339a08189c346af7987323e776141	rep_cluster_2335	EF088686_00008	-	-	-	-	MOBP	CP008720	mobilizable	CP039276	0.0126347	Salmonella enterica subsp. enterica serovar Senftenberg str. CFSAN004025	AB038	AJ573	multi-phylla	Proteobacteria	Actinobacteria	Firmicutes	multi-phylla	Proteobacteria	Actinobacteria	Firmicutes	order	Enterobacterales	20008783
CP056405.1	1	68855	50.6702490741413	1ff1a98c155cf010315b88c91e5cc14c	IncFIA	IncFIC	000136__AP014877_00014	AP001918	MOBF	NC_017627_00068	MPF_F	NC_022651_00077	NC_010409_00124	NC_019094_00090	NC_017639_00094	NC_007675_00027	NC_017639_00100	NC_019037_00027	NC_019094_00068	NC_009837_00049	NC_013437_00116	NC_013507_00059	MOBP	AP014804	conjugative	CP041574	0.0137488	Escherichia coli	AA336	AI259	order	Enterobacterales	order	Enterobacterales	order	Enterobacterales	10773089; 25389419; 19897651; 28842132; 24247128; 20851899; 22511964
CP056406.1	1	7461	48.3045168208015	ca5e5dba9ffcd2162cf2250e982387c3	Col156	CP001126_00001	MOBQ	NC_019783_00003	-	-	-	-	mobilizable	DQ995354	0.000191626	Escherichia coli	AA976	AJ477	family	Enterobacteriaceae	family	Enterobacteriaceae	genus	Escherichia	25389419
CP056407.1	1	2524	44.4136291600634	2f61e48fc66817b8ed9159ddc35401e8	rep_cluster_2335	KU302809_00001	-	-	-	-	MOBP	CP008720	mobilizable	KX452393	0.0434809	Escherichia coli	AB042	AJ582	multi-phylla	Proteobacteria	Actinobacteria	Firmicutes	multi-phylla	Proteobacteria	Actinobacteria	Firmicutes	order	Enterobacterales	20008783
CP056408.1	1	2089	47.1517472474868	fdce35f901aa80bb82aceba69dabc68c	Col(BS512)	NC_010656	-	-	-	-	-	-	non-mobilizable	CP030115	0.00103256	Escherichia coli	AC748	AM073	family	Enterobacteriaceae	family	Enterobacteriaceae	-	-	-
CP056413.1	1	187726	52.1552688492803	90c91578c6c7488f992c61fdb7678a65	IncFIA	IncFIB	IncFIC	rep_cluster_1304	CP022610_00144	000107__CP014778_00094	CP014493_00001	000621__CP009126_00005	-	-	-	-	-	-	non-mobilizable	CP022155	0.00834599	Escherichia coli	AA056	AH653	order	Enterobacterales	order	Enterobacterales	order	Enterobacterales	10773089; 11254626; 25389419; 19482926; 19897651; 28842132; 15781495; 24247128; 20851899; 22511964; 16257053
CP056414.1	1	13243	56.0900098165068	8d03c26d70a82ff1dc905b6a18be269a	-	-	-	-	-	-	-	-	non-mobilizable	CP026402	0.052117	Escherichia coli	AF591	AP564	order	Enterobacterales	order	Enterobacterales	-	-	-
CP056415.1	1	4566	50.766535260622	a972b1c8aa5be44f1d4164025fd5c96e	rep_cluster_2335	rep_cluster_2358	KU302809_00001	CP000974_00005	-	-	-	-	-	-	non-mobilizable	KM107847	0.0118471	Escherichia coli	AB036	AJ570	multi-phylla	Proteobacteria	Actinobacteria	Firmicutes	multi-phylla	Proteobacteria	Actinobacteria	Firmicutes	phylum	Proteobacteria	24096417; 20008783
CP056416.1	1	4161	37.0583994232156	c21c3b93120cb76ff5a0e88651bfcd89	-	-	MOBQ	CP032894_00005	-	-	-	-	mobilizable	CP042549	0.0224927	Klebsiella michiganensis	AB111	AJ686	family	Enterobacteriaceae	family	Enterobacteriaceae	-	-	-
CP056417.1	1	2353	32.979175520612	18f3eca5579a9a1ce2b122b19013777f	Col(IRGK)	AY543071	-	-	-	-	-	-	non-mobilizable	NC_011405	0.0317837	Klebsiella pneumoniae	AG340	AQ370	family	Enterobacteriaceae	family	Enterobacteriaceae	genus	Klebsiella	24777092
CP056447.1	1	93941	48.0035341331261	4b7aa563ccec44f18e1be24c271b5bec	IncY	000230__CP009168_00001	-	-	-	-	-	-	non-mobilizable	CP009168	0.0142009	Escherichia coli 1303	AA378	AI389	family	Enterobacteriaceae	family	Enterobacteriaceae	genus	Escherichia	28031198
CP056449.1	1	6200	52.5645161290323	5040a5e5213c1973028187442b860c84	rep_cluster_2335	KU302809_00001	-	-	-	-	MOBP	AJ001708	mobilizable	LT985316	0.000191626	Escherichia coli	AB595	AK439	multi-phylla	Proteobacteria	Actinobacteria	Firmicutes	multi-phylla	Proteobacteria	Actinobacteria	Firmicutes	order	Enterobacterales	20008783
CP056450.1	1	4197	42.4588992137241	76abafa8daa62ff2ff4246dec863e9c4	rep_cluster_2350	CP041342_00001	-	-	-	-	MOBP	MOB_unknown	KY421937	NC_019986	mobilizable	NC_017649	0.00126265	Escherichia coli O7:K1 str. CE10	AB443	AK225	multi-phylla	Proteobacteria	Bacteroidetes	Actinobacteria	Firmicutes	multi-phylla	Proteobacteria	Bacteroidetes	Actinobacteria	Firmicutes	genus	Escherichia	6263753; 17122402; 26802429
CP056471.1	1	109013	51.9029840477741	f138bf3e969a14b1dab3bc9c6ec00a74	IncFIA	IncFIB	AF250878	000095__NZ_CP014273_00094	-	-	MPF_F	NC_009837_00049	NC_010488_00021	NC_018966_00040	NC_017639_00100	NC_007675_00027	NC_017639_00094	NC_019094_00090	NC_010409_00124	NC_022651_00077	NC_007607_00115	NC_013437_00116	MOBF	CP000430	mobilizable	LS992193	0.010314	Escherichia coli	AA324	AI219	order	Enterobacterales	order	Enterobacterales	order	Enterobacterales	10773089; 11254626; 25389419; 19482926; 19897651; 15781495; 24247128; 20851899; 22511964; 16257053
CP056472.1	1	72712	51.8236329629222	feceda9750f5d2d3fdef8a68ce76c211	IncFIA	IncFII	MK878891_00042	LS992172_00069	MOBF	NC_017627_00068	MPF_F	NC_022651_00077	NC_010409_00124	NC_019094_00090	NC_017639_00094	NC_007675_00027	NC_017639_00100	NC_018966_00040	NC_019094_00068	NC_009837_00049	NC_013437_00116	08-5333_00200	MOBF	KX579977	conjugative	CP021938	0.0117564	Escherichia coli	AA336	AI265	order	Enterobacterales	order	Enterobacterales	order	Enterobacterales	10773089; 25389419; 19897651; 24247128; 20851899; 22511964
CP056482.1	1	1887	51.3513513513514	797846823cb5a42f6af16f06d70304cd	rep_cluster_2335	KU302809_00001	-	-	-	-	-	-	non-mobilizable	CP044965	0.000906124	Salmonella enterica subsp. enterica serovar 1	4	[5]	12:i:-	AE233	AN969	multi-phylla	Proteobacteria	Actinobacteria	Firmicutes	multi-phylla	Proteobacteria	Actinobacteria	Firmicutes	order	Enterobacterales	20008783
CP056493.1	1	77183	51.3377298109687	f3100295633fb0fcc3a82c27b40f38c6	IncFIA	IncFIB	AF250878	000095__NZ_CP014273_00094	-	-	MPF_F	NC_009837_00049	NC_010488_00021	NC_018966_00040	NC_017639_00100	NC_007675_00027	NC_017639_00094	NC_019094_00090	NC_010409_00124	NC_022651_00077	NC_007607_00115	NC_013437_00116	MOBF	CP000430	mobilizable	CP021733	0.0190552	Escherichia coli	AA324	AI218	order	Enterobacterales	order	Enterobacterales	order	Enterobacterales	10773089; 11254626; 25389419; 19482926; 19897651; 15781495; 24247128; 20851899; 22511964; 16257053
CP056494.1	1	74158	51.6707570322824	a055868f832e8400f715470524647938	IncFIA	IncFII	MK878891_00042	LS992172_00069	MOBF	NC_017627_00068	MPF_F	NC_022651_00077	NC_010409_00124	NC_019094_00090	NC_017639_00094	NC_007675_00027	NC_017639_00100	NC_018966_00040	NC_019094_00068	NC_009837_00049	NC_013437_00116	08-5333_00200	MOBF	KX579977	conjugative	CP021938	0.0124467	Escherichia coli	AA336	AI265	order	Enterobacterales	order	Enterobacterales	order	Enterobacterales	10773089; 25389419; 19897651; 24247128; 20851899; 22511964
CP056525.1	1	132310	48.6357796084952	64aa201094cb7d7eebdf47da85a9c916	IncFIA	IncFIA	IncFIB	IncFIC	CP042629_00001	CP019055_00116	000095__NZ_CP014273_00094	AP001918	-	-	-	-	-	-	non-mobilizable	JX077110	0.00537869	Escherichia coli O25b:H4-ST131	AA176	AH852	order	Enterobacterales	order	Enterobacterales	order	Enterobacterales	10773089; 11254626; 25389419; 19482926; 19897651; 28842132; 15781495; 24247128; 20851899; 22511964; 16257053
CP056526.1	1	4074	49.9509081983309	f080491fbeaefba1ad915f1c48737d04	rep_cluster_1778	001202__CP011432_00001	MOBQ	NC_011411_00002	-	-	MOBQ	MOBQ	NC_013327	NC_009791	mobilizable	KT693145	0.000264084	Escherichia coli	AA579	AI797	family	Enterobacteriaceae	family	Enterobacteriaceae	-	-	-
CP056557.1	1	107875	51.4808806488992	0304ca26c02c548df4bfb6977858962e	IncI-gamma/K1	AP011954	MOBP	NC_017643_00011	MPF_I	NC_017643_00021	NC_017643_00033	NC_017643_00037	NC_017643_00038	NC_017643_00039	NC_017643_00041	NC_017643_00042	NC_017643_00047	-	-	conjugative	CP002733	0.0537328	Escherichia coli UMNK88	AD669	AN293	order	Enterobacterales	family	Enterobacteriaceae	order	Enterobacterales	23333216; 30761100; 25987637; 21470454; 29899511; 20851899
CP056558.1	1	75959	50.260008688898	3bcae073515166db041046efafb8975d	IncFIA	IncFIC	000136__AP014877_00014	AP001918	MOBF	NC_017627_00068	MPF_F	NC_022651_00077	NC_010409_00124	NC_019094_00090	NC_017639_00094	NC_007675_00027	NC_017639_00100	NC_018966_00040	NC_010488_00021	NC_009837_00049	NC_013437_00116	08-5333_00200	MOBF	CP010192	conjugative	CP040265	0.0509537	Escherichia coli	AA329	AI238	order	Enterobacterales	order	Enterobacterales	order	Enterobacterales	10773089; 25389419; 19897651; 28842132; 24247128; 20851899; 22511964
CP056566.1	1	13429	54.0323181175069	57a47fa8dbbad8ca5789fa6a975a2029	-	-	-	-	-	-	-	-	non-mobilizable	CP039329	0.0816138	Citrobacter portucalensis	AA053	AH649	-	-	-	-	-	-	-
CP056570.1	1	114257	51.0113165932941	fd5dac5672055fa20a4e942a26de56f0	IncFIA	IncFIB	rep_cluster_2131	000136__AP014877_00014	000096__NC_019117_00097	CP030770_00142	MOBF	MOBP	NC_017627_00068	NC_021819_00066	MPF_F	NC_009837_00049	NC_019094_00068	NC_018966_00040	NC_017639_00100	NC_007675_00027	NC_017630_00031	NC_019094_00090	NC_010409_00124	NC_022651_00077	NC_019072_00073	NC_013437_00116	MOBF	NC_010600	conjugative	CP000244	0.000956583	Escherichia coli UTI89	AA337	AI278	order	Enterobacterales	order	Enterobacterales	order	Enterobacterales	10773089; 11254626; 25389419; 19482926; 19897651; 15781495; 24247128; 20851899; 22511964; 16257053
CP056571.1	1	78143	51.7615141471405	5dc78e2b0fe3cfe0f68e8f9a4ac53da4	IncFIA	IncFII	CP022610_00144	LS992172_00069	MOBF	NC_017627_00068	MPF_F	NC_022651_00077	NC_010409_00124	NC_019094_00090	NC_017639_00094	NC_007675_00027	NC_017639_00100	NC_018966_00040	NC_019094_00068	NC_009837_00049	NC_013437_00116	08-5333_00200	MOBF	NZ_CP012164	conjugative	CP021938	0.0170111	Escherichia coli	AA336	AI265	order	Enterobacterales	order	Enterobacterales	order	Enterobacterales	10773089; 25389419; 19897651; 24247128; 20851899; 22511964
CP056572.1	1	39529	42.9254471400744	e12be062b562d87221e56a63f84fbf13	IncI2	LT985310_00006	MOBP	LT985310_00031	-	-	-	-	mobilizable	LT985310	0.0197565	Escherichia coli	AA620	AI867	family	Enterobacteriaceae	family	Enterobacteriaceae	family	Enterobacteriaceae	26842776; 30761100; 25861872
CP056579.1	1	116011	51.7588849333253	6a4eeb802b7af087aa3c23a140b78daa	IncFIA	IncFIA	IncFIB	rep_cluster_2131	000136__AP014877_00014	AF250878	000096__NC_019117_00097	CP030770_00142	MOBF	MOBP	NC_017627_00068	NC_021819_00066	MPF_F	NC_022651_00077	08-5333_00200	MOBF	NZ_CM001473	conjugative	CP021871	0.00402654	Escherichia coli	AA171	AH824	order	Enterobacterales	order	Enterobacterales	order	Enterobacterales	10773089; 11254626; 25389419; 19482926; 19897651; 15781495; 24247128; 20851899; 22511964; 16257053
CP056585.1	1	149874	48.6522011823265	cda523f281900fb3ac652f80b1d62a87	IncFIA	IncFIB	IncFII	CP022610_00144	000095__NZ_CP014273_00094	KF954760	MOBF	NC_017627_00068	MPF_F	NC_009837_00049	NC_010488_00021	NC_018966_00040	NC_017639_00100	NC_007675_00027	NC_017639_00094	NC_019094_00090	NC_010409_00124	NC_022651_00077	NC_013437_00116	08-5333_00200	MOBF	CP000430	conjugative	CP011496	0.0330427	Escherichia coli	AA304	AI157	order	Enterobacterales	order	Enterobacterales	order	Enterobacterales	10773089; 11254626; 25389419; 19482926; 19897651; 15781495; 24247128; 20851899; 22511964; 16257053
CP056599.1	1	124230	52.4680028978508	3015a0e4e1d3d0901f4a0e1f2cbeb55d	IncFIA	IncFIB	IncFII	000136__AP014877_00014	000096__NC_019117_00097	KF954760	MOBF	NC_017627_00068	MPF_F	NC_008460_00107	NC_019094_00068	NC_008460_00097	NC_017639_00100	NC_007675_00027	NC_017639_00094	NC_019094_00090	NC_010409_00124	NC_022651_00077	NC_013437_00116	08-5333_00200	MOBF	NZ_CM001473	conjugative	CP015077	0.0135016	Escherichia coli	AA171	AH828	order	Enterobacterales	order	Enterobacterales	order	Enterobacterales	10773089; 11254626; 25389419; 19482926; 19897651; 15781495; 24247128; 20851899; 22511964; 16257053
CP056600.1	1	93526	53.0098582212433	01543d9ca9141e1096db5f6755fecdbb	IncK2/Z	KR905388	MOBP	NC_013728_00087	MPF_I	NC_011754_00087	NC_014843_00047	NC_007365_00035	NC_011754_00109	NC_014843_00041	NC_022371_00084	NC_012487_00131	NC_022992_00098	NC_014843_00033	MOBP	AB290882	conjugative	CP030917	0.00865422	Shigella flexneri 2a	AA282	AI114	family	Enterobacteriaceae	family	Enterobacteriaceae	genus	Escherichia	30761100
CP056605.1	1	118906	48.9596824382285	abe6ba69e4b81489598e1abe63b585d0	IncFIA	IncFIB	IncFII	000136__AP014877_00014	000095__NZ_CP014273_00094	AJ851089	MOBF	MOBP	NC_017627_00068	NC_021819_00066	MPF_F	NC_022651_00077	NC_010409_00124	NC_019094_00090	NC_017639_00094	NC_007675_00027	NC_017639_00100	NC_019037_00027	NC_010488_00021	NC_009837_00049	NC_013437_00116	08-5333_00200	MOBF	KP987215	conjugative	NC_008460	0.0329357	Escherichia coli	AA334	AI253	order	Enterobacterales	order	Enterobacterales	order	Enterobacterales	10773089; 11254626; 25389419; 19482926; 19897651; 15781495; 24247128; 20851899; 22511964; 16257053
CP056606.1	1	108784	50.6453154875717	c82379209eb177b59b5caa84158412bb	IncI-gamma/K1	CP003290	MOBP	NC_019097	MPF_I	NC_019097_00056	NC_022267_00057	NC_019111_00038	NC_023290_00086	NC_015965_00072	NC_019097_00075	NC_022267_00069	NZ_CM001473_00069	NC_019097_00085	MOBP	JN253636	conjugative	NC_018659	0.0083078	Escherichia coli O104:H4 str. 2011C-3493	AA474	AI619	order	Enterobacterales	family	Enterobacteriaceae	order	Enterobacterales	23333216; 30761100; 25987637; 21470454; 29899511; 20851899
CP056607.1	1	87886	52.8912454770953	937a1ae33b68fea5693eabe5f78986f4	IncK2/Z	KR905388	MOBP	NC_013728_00087	MPF_I	NC_011754_00087	NC_014843_00047	NC_007365_00035	NC_011754_00109	NC_014843_00041	NC_022371_00084	NC_012487_00131	NC_022992_00098	NC_014843_00033	MOBP	AB290882	conjugative	CP024154	0.00932572	Escherichia coli	AA282	AI113	family	Enterobacteriaceae	family	Enterobacteriaceae	genus	Escherichia	30761100
CP056611.1	1	4072	49.803536345776	254c63bb2b9e50e16b12a81d681eb6b4	rep_cluster_1778	001202__CP011432_00001	MOBQ	NC_011411_00002	-	-	MOBQ	MOBQ	NC_009791	NC_013503	mobilizable	CP012629	0.000215742	Escherichia coli	AA579	AI797	family	Enterobacteriaceae	family	Enterobacteriaceae	-	-	-
CP056614.1	1	146436	49.3635444835969	e4ef1aa1ab0634cf7b18c84ce95ac612	IncFIA	IncFIC	000136__AP014877_00014	AP001918	MOBF	NC_017627_00068	MPF_F	NC_022651_00077	NC_010409_00124	NC_019094_00090	NC_017639_00094	NC_007675_00027	NC_017639_00100	NC_018966_00040	NC_019094_00068	NC_009837_00049	NC_013437_00116	08-5333_00200	MOBP	NZ_CM001472	conjugative	NC_017627	0.0219913	Escherichia coli 042	AA334	AI254	order	Enterobacterales	order	Enterobacterales	order	Enterobacterales	10773089; 25389419; 19897651; 28842132; 24247128; 20851899; 22511964
CP056619.1	1	110691	49.1042632192319	ddc4f9a5e3eaf015f36437e1ef43995d	IncHI1B	000138__CP021336_00001	-	-	-	-	-	-	non-mobilizable	CP019188	0.023602	Salmonella enterica subsp. enterica serovar Pomona str. ATCC 10729	AA378	AI389	order	Enterobacterales	order	Enterobacterales	genus	Salmonella	18606786
CP056621.1	1	96659	48.1796832162551	a0ac4a411f28fe3203f384ef8b49c125	IncY	000230__CP009168_00001	-	-	-	-	-	-	non-mobilizable	CP032939	0.0217093	Escherichia coli	AA378	AI387	family	Enterobacteriaceae	family	Enterobacteriaceae	genus	Escherichia	28031198
CP056626.1	1	153071	50.2949611618138	c2feb244dbdbd3e0d7df94ea7c7a362b	IncFIB	000107__CP014778_00094	MOBP	NC_021819_00066	-	-	-	-	mobilizable	CP039329	0.0492808	Citrobacter portucalensis	AA053	AH649	order	Enterobacterales	order	Enterobacterales	order	Enterobacterales	11254626; 19482926; 15781495; 20851899; 16257053
CP056627.1	1	128439	52.2691705790297	c637c5fc39f2fdd3b89037fbddad987a	IncFIB	IncY	000099__CP000784_00002	000230__CP009168_00001	MOBC	MOBH	NC_009779_00002	CP030285_00102	MPF_T	NC_010726_00014	NC_005814_00013	NC_010726_00011	NC_013284_00016	MOBF	NZ_CP013834	conjugative	CP026404	0.0393656	Escherichia coli	AA057	AH654	order	Enterobacterales	order	Enterobacterales	order	Enterobacterales	11254626; 19482926; 15781495; 20851899; 16257053; 28031198
CP056628.1	1	4075	44.6134969325153	46803a2bfbf565817930d1962cee5a98	rep_cluster_2335	KU302809_00001	-	-	-	-	MOB_unknown	CP016722	mobilizable	CP010162	0.000780658	Escherichia coli	AA102	AH718	multi-phylla	Proteobacteria	Actinobacteria	Firmicutes	multi-phylla	Proteobacteria	Actinobacteria	Firmicutes	order	Enterobacterales	20008783
CP056629.1	1	4018	53.3101045296167	f0f74680ff160cd0c4a336a8f01623bc	ColRNAI_rep_cluster_1987	CP041116_00002	MOBP	MOBP	CP011605_00002	NC_013090_00004	-	-	MOB_unknown	CP016722	mobilizable	CP019997	0.000656154	Salmonella enterica subsp. enterica serovar Anatum str. USDA-ARS-USMARC-1765	AA537	AI721	multi-phylla	Proteobacteria	Actinobacteria	multi-phylla	Proteobacteria	Actinobacteria	-	-	-
CP056630.1	1	1917	51.434533124674	5a6721360b9c39d7ea04a2ae4e415d2d	rep_cluster_2335	KU302809_00001	-	-	-	-	MOBP	CP018223	mobilizable	CP024520	0.000931334	Klebsiella pneumoniae	AB043	AJ583	multi-phylla	Proteobacteria	Actinobacteria	Firmicutes	multi-phylla	Proteobacteria	Actinobacteria	Firmicutes	order	Enterobacterales	20008783
CP056631.1	1	1610	43.0434782608696	c2ec889c982fd5b6d169b5164d0c0d96	-	-	-	-	-	-	-	-	non-mobilizable	CP041737	0.210897	Enterobacter hormaechei subsp. steigerwaltii	AB041	AJ581	-	-	-	-	-	-	-
CP056633.1	1	7462	48.3114446529081	e8b1e6c6851cf970369102e850bcda7f	Col156	CP001126_00001	MOBQ	NC_019783_00003	-	-	-	-	mobilizable	DQ995354	0.000264084	Escherichia coli	AA976	AJ477	family	Enterobacteriaceae	family	Enterobacteriaceae	genus	Escherichia	25389419
CP056634.1	1	4072	49.803536345776	628a18fff275b6b5237d5656bab893f8	rep_cluster_1778	001202__CP011432_00001	MOBQ	NC_011411_00002	-	-	MOBQ	MOBQ	NC_013503	NC_009791	mobilizable	CP012629	0.000215742	Escherichia coli	AA579	AI797	family	Enterobacteriaceae	family	Enterobacteriaceae	-	-	-
CP056643.1	1	132206	50.1187540656249	dc6c7f0512399200648510277dd688f9	IncFIA	IncFIB	IncFIC	000136__AP014877_00014	CP025678_00009	CP003035	MOBF	NC_011413_00081	MPF_F	NC_011413_00056	NC_011413_00058	NC_011413_00063	NC_011413_00064	NC_011413_00068	NC_011413_00069	NC_011413_00074	NC_011413_00075	NC_011413_00060	NC_011413_00080	-	-	conjugative	CP032813	0.0496454	Escherichia coli	AA181	AH872	order	Enterobacterales	order	Enterobacterales	order	Enterobacterales	10773089; 11254626; 25389419; 19482926; 19897651; 28842132; 15781495; 24247128; 20851899; 22511964; 16257053
CP056656.1	1	116506	52.7698144301581	c23e183238faa62dd611f236751333d3	IncFIB	IncFII	rep_cluster_2183	000097__NC_025166_00051	CP000966	CP033468_00001	MOBF	MOBF	NC_021231_00058	CP035180_00077	MPF_F	NC_022609_00095	NC_019165_00034	NC_021654_00016	NC_019389_00080	NC_022609_00081	NC_014312_00128	NC_019389_00068	NC_023332_00154	NC_014312_00118	NC_014312_00116	NC_021502_00150	NC_021502_00131	-	-	conjugative	CP021541	0.0401734	Klebsiella pneumoniae	AA450	AI542	order	Enterobacterales	order	Enterobacterales	order	Enterobacterales	11254626; 20547789; 19482926; 15781495; 20851899; 16257053
CP056657.1	1	4401	34.1513292433538	a3194f01a63d82171c7bc5f99022cc3b	-	-	-	-	-	-	-	-	non-mobilizable	CP034865	0.295981	Buchnera aphidicola (Macrosiphoniella sanborni)	AD423	AM981	-	-	-	-	-	-	-
CP056658.1	1	4315	43.6848203939745	3605c1a73e4d385f4240cab8d594937b	rep_cluster_2350	CP035723_00002	-	-	-	-	MOBF	MOBP	MOB_unknown	KT950740	KX712120	NC_019986	mobilizable	CP032493	0.00113443	Salmonella enterica subsp. enterica serovar Typhimurium	AD484	AN055	multi-phylla	Proteobacteria	Bacteroidetes	Actinobacteria	Firmicutes	multi-phylla	Proteobacteria	Bacteroidetes	Actinobacteria	Firmicutes	genus	Escherichia	6263753; 17122402; 26802429
CP056659.1	1	4161	37.2025955299207	8230a95979e0170617492c896a4b9679	-	-	MOBQ	CP032894_00005	-	-	-	-	mobilizable	CP042549	0.0225651	Klebsiella michiganensis	AB111	AJ686	family	Enterobacteriaceae	family	Enterobacteriaceae	-	-	-
CP056660.1	1	3675	32.0816326530612	ccc9111ceb9a62ae6e33012bc47eebfd	-	-	-	-	-	-	-	-	non-mobilizable	CP015582	0.295981	Tatumella citrea	AE434	AO212	-	-	-	-	-	-	-
CP056661.1	1	2865	33.8219895287958	3618b42d6e1db6771cb6a1cdf3e931ac	-	-	-	-	-	-	-	-	non-mobilizable	CP031654	1	Escherichia coli	AA379	AI397	-	-	-	-	-	-	-
CP056787.1	1	167752	51.570175020268	cd963ba6cda20b766bdb7a08448afefb	IncFIA	IncFIA	IncFIB	IncFIC	000136__AP014877_00014	AF250878	000095__NZ_CP014273_00094	AP001918	MOBF	NC_017627_00068	MPF_F	NC_009837_00049	NC_010488_00021	NC_018966_00040	NC_017639_00100	NC_007675_00027	NC_017639_00094	NC_019094_00090	NC_010409_00124	NC_022651_00077	NC_013437_00116	08-5333_00200	MOBF	CP000430	conjugative	CP009232	0.000532603	Escherichia coli	AA324	AI219	order	Enterobacterales	order	Enterobacterales	order	Enterobacterales	10773089; 11254626; 25389419; 19482926; 19897651; 28842132; 15781495; 24247128; 20851899; 22511964; 16257053
CP056788.1	1	111310	46.133321354775	a086ef769cb610591435eb8df99da896	rep_cluster_488	001852__AP017612_00001	-	-	-	-	-	-	non-mobilizable	CP017847	0.0154006	Escherichia coli	AA747	AJ076	family	Enterobacteriaceae	family	Enterobacteriaceae	-	-	-
CP056789.1	1	12602	45.5245199174734	4a1acab831e594b02ad1e44e629c288f	rep_cluster_2335	rep_cluster_2373	EF088686_00008	LT985313_00005	-	-	-	-	MOBP	CP008720	mobilizable	CP042340	2.38274E-05	Escherichia coli	AD167	AM623	multi-phylla	Proteobacteria	Actinobacteria	Firmicutes	multi-phylla	Proteobacteria	Actinobacteria	Firmicutes	order	Enterobacterales	26169555; 20008783
CP056790.1	1	3133	45.1962974784552	56bc6ce68ccf9802c03fbc080bea2dc5	rep_cluster_2358	CP000974_00005	MOBF	CP019897	-	-	MOB_unknown	NZ_CP014319	mobilizable	CP041117	0.000385581	Escherichia coli	AA674	AI953	phylum	Proteobacteria	order	Enterobacterales	phylum	Proteobacteria	24096417
CP056791.1	1	2088	47.1743295019157	c5d6f631389587312bb556be45396925	Col(BS512)	NC_010656	-	-	-	-	-	-	non-mobilizable	CP030115	0.000680979	Escherichia coli	AC748	AM073	family	Enterobacteriaceae	family	Enterobacteriaceae	-	-	-
CP056792.1	1	1976	56.2246963562753	390069745473bec40e92e7e142ba4f32	ColpVC	JX133088	-	-	-	-	MOBP	MOBP	KF992024	AB290882	mobilizable	AY178821	0.0254028	Salmonella enterica subsp. enterica serovar Enteritidis	AB238	AJ937	order	Enterobacterales	order	Enterobacterales	-	-	-
CP056795.1	1	201308	44.5491485683629	1e6d48fd243187b1342249933f77f872	IncFIB	IncHI1B	CP024497_00001	JN420336	MOBH	NC_016980_00239	MPF_F	NC_016980_00240	NC_018107_00101	NC_016980_00110	NC_016980_00109	NC_018107_00235	NC_023911_00309	NC_016980_00099	-	-	conjugative	CP032223	0.0151872	Klebsiella pneumoniae	AA405	AI445	order	Enterobacterales	order	Enterobacterales	order	Enterobacterales	18606786; 11254626; 19482926; 15781495; 20851899; 16257053
CP056796.1	1	93185	47.4335998282986	7f34dee29779fafc70e658d803621d87	rep_cluster_1704	001113__CP011430_00070	-	-	-	-	-	-	non-mobilizable	CP020051	0.0144562	Escherichia coli	AB002	AJ525	family	Enterobacteriaceae	family	Enterobacteriaceae	-	-	-
CP056797.1	1	92191	50.6383486457463	5846da4e75372b98a34a71c56856a9f0	IncI-gamma/K1	CP001118	MOBP	NC_019097	MPF_I	NC_019097_00056	NC_022267_00057	NC_019111_00038	NC_023290_00086	NC_015965_00072	NC_019097_00075	NC_022267_00069	NZ_CM001473_00069	NC_019097_00085	MOBP	HM021326	conjugative	KT779550	0.0120298	Escherichia coli	AA474	AI597	order	Enterobacterales	family	Enterobacteriaceae	order	Enterobacterales	23333216; 30761100; 25987637; 21470454; 29899511; 20851899
CP056798.1	1	69063	51.0215310658384	35a53995cbc85b743465bbe7f4a7efea	IncFIA	IncFII	CP022610_00144	AJ851089	MOBF	NC_017627_00068	MPF_F	NC_022651_00077	NC_010409_00124	NC_019094_00090	NC_017630_00031	NC_007675_00027	NC_017639_00100	NC_019037_00027	NC_019094_00068	NC_010719_00097	NC_008460_00107	NC_013437_00116	08-5333_00200	MOBF	NC_017858	conjugative	CP035470	0.0219205	Escherichia coli	AA336	AI257	order	Enterobacterales	order	Enterobacterales	order	Enterobacterales	10773089; 25389419; 19897651; 24247128; 20851899; 22511964
CP056799.1	1	41391	45.3745983426349	0f40382a95f1ed9b4dad1e28ef37ed4f	-	-	MOBP	NC_022650_00002	MPF_T	NC_023907_00043	NC_023907_00045	NC_023907_00079	-	-	conjugative	CP025711	0.00900687	Escherichia coli	AC977	AM370	family	Enterobacteriaceae	family	Enterobacteriaceae	-	-	-
CP056801.1	1	114414	46.3142622406349	257aa40f0791859a387b22c68a14e08f	rep_cluster_488	001852__AP017612_00001	-	-	-	-	-	-	non-mobilizable	CP019013	0.00369655	Escherichia coli	AA747	AJ079	family	Enterobacteriaceae	family	Enterobacteriaceae	-	-	-
CP056802.1	1	79649	50.3986239626361	8ae848639bb9c063cf8abd5eaaaa8b96	IncK2/Z	KJ484640	MOBP	NC_019097	MPF_I	NC_019097_00056	NC_022267_00057	NC_019111_00038	NC_023290_00086	NC_015965_00072	NC_019097_00075	NC_022267_00069	NZ_CM001473_00069	NC_019097_00085	MOBP	KM107848	conjugative	MG948333	0.0200822	Escherichia coli	AA474	AI602	family	Enterobacteriaceae	family	Enterobacteriaceae	genus	Escherichia	30761100
CP056803.1	1	76107	51.3408753465516	8d45f24f562617af984a3c9ab56e5fac	IncFIA	IncFIB	IncFIC	rep_cluster_2131	000136__AP014877_00014	000096__NC_019117_00097	CP003035	CP030770_00142	MOBP	NC_021819_00066	-	-	-	-	mobilizable	NC_017647	0.0110007	Escherichia coli O7:K1 str. CE10	AA352	AI307	order	Enterobacterales	order	Enterobacterales	order	Enterobacterales	10773089; 11254626; 25389419; 19482926; 19897651; 28842132; 15781495; 24247128; 20851899; 22511964; 16257053
CP056804.1	1	5210	48.5796545105566	baa5692991b18724aa8134caf681ffa2	rep_cluster_2350	CP035723_00002	MOBP	MOBP	NC_017321_00002	NC_020251_00005	-	-	MOBP	NC_010485	mobilizable	NC_002809	0.000557238	Shigella sonnei	AB446	AK232	multi-phylla	Proteobacteria	Bacteroidetes	Actinobacteria	Firmicutes	multi-phylla	Proteobacteria	Bacteroidetes	Actinobacteria	Firmicutes	genus	Escherichia	6263753; 17122402; 26802429
CP056806.1	1	1976	56.2753036437247	30eca40102d5185f5ba43982a6f6ad27	ColpVC	JX133088	-	-	-	-	MOBP	MOBP	AB290882	KF992024	mobilizable	AY178821	0.0255655	Salmonella enterica subsp. enterica serovar Enteritidis	AB238	AJ937	order	Enterobacterales	order	Enterobacterales	-	-	-
CP056807.1	1	1549	51.0652033570045	f6e193b0f548c6f7030b8075884a370a	Col(MG828)	NC_008486	-	-	-	-	MOBP	MOB_unknown	CP001386	JN985534	mobilizable	CP003038	0.00340187	Escherichia coli O7:K1 str. CE10	AB685	AK562	order	Enterobacterales	order	Enterobacterales	genus	Escherichia	30761100
CP056811.1	1	133729	47.6822529144763	2387322c91e259d633af9573e11ffd84	IncFIB	IncFIC	rep_cluster_2244	000095__NZ_CP014273_00094	AP001918	CP033091_00053	MOBF	NC_017627_00068	MPF_F	NC_009837_00049	NC_010488_00021	NC_018966_00040	NC_017639_00100	NC_007675_00027	NC_017639_00094	NC_019094_00090	NC_010409_00124	NC_022651_00077	NC_013437_00116	08-5333_00200	MOBF	CP015086	conjugative	CP019456	0.0332581	Escherichia coli	AA321	AI210	order	Enterobacterales	order	Enterobacterales	order	Enterobacterales	11254626; 30761100; 19482926; 28842132; 15781495; 20851899; 16257053
CP056812.1	1	36596	40.5290195649798	34e7014a8769e10074f0a9da21947fb4	rep_cluster_827	002306__NC_011148_00034	MOBP	KU963390_00048	MPF_T	NC_011148_00028	NC_011148_00026	NC_011148_00025	NC_011148_00022	NC_017903_00051	-	-	conjugative	NC_011148	0.0149234	Salmonella enterica subsp. enterica serovar Agona str. SL483	AC148	AL220	family	Enterobacteriaceae	family	Enterobacteriaceae	-	-	-
CP056813.1	1	3792	40.9018987341772	89e0df972fcc0c54081915bda8916607	rep_cluster_2350	CP041342_00001	MOBF	CP019897	-	-	MOB_unknown	NC_017662	mobilizable	CP035488	0.0554283	Escherichia coli	AA671	AI949	multi-phylla	Proteobacteria	Bacteroidetes	Actinobacteria	Firmicutes	multi-phylla	Proteobacteria	Bacteroidetes	Actinobacteria	Firmicutes	genus	Escherichia	6263753; 17122402; 26802429
CP056814.1	1	2150	44.4186046511628	a9d33b9e3dcd5b551266f9863441da87	-	-	-	-	-	-	-	-	non-mobilizable	NC_010722	0.0531179	Pseudomonas aeruginosa	AB696	AK577	genus	Pseudomonas	genus	Pseudomonas	-	-	-
CP056815.1	1	1474	48.7788331071913	f5daa109a654f8cae16804e547d3e4c7	-	-	-	-	-	-	-	-	non-mobilizable	CP032423	0.263022	Escherichia coli	AB697	AK578	-	-	-	-	-	-	-
CP056817.1	1	85970	50.3012678841456	9baa3ac5a775e16127df928d1bcd87d2	IncI1/B/O	EU418926	MOBP	NC_019097	MPF_I	NC_019097_00056	NC_022267_00057	NC_019111_00038	NC_023290_00086	NC_015965_00072	NC_019097_00075	NC_022267_00069	NZ_CM001473_00069	NC_019097_00085	MOBP	KM107848	conjugative	CP035469	0.00857671	Escherichia coli	AA474	AI604	order	Enterobacterales	family	Enterobacteriaceae	order	Enterobacterales	23333216; 20956594; 20851899; 30761100
CP056818.1	1	84644	52.771608147063	b4ddfa0bae1f8a04904ee7e718eba11b	IncK2/Z	KR905388	MOBP	NC_013728_00087	MPF_I	NC_011754_00087	NC_014843_00047	NC_007365_00035	NC_011754_00109	NC_014843_00041	NC_022371_00084	NC_012487_00131	NC_022992_00098	NC_014843_00033	MOBP	AB290882	conjugative	CP015141	0.0198862	Escherichia coli	AA282	AI113	family	Enterobacteriaceae	family	Enterobacteriaceae	genus	Escherichia	30761100
CP056819.1	1	77307	51.6835474148525	4ede2d3b0148e9cfc101b3785490e106	IncFIA	IncFIB	IncFIC	CP022610_00144	000096__NC_019117_00097	AP001918	MOBF	NC_017627_00068	MPF_F	NC_008460_00107	NC_019094_00068	NC_019037_00027	NC_017639_00100	NC_007675_00027	NC_017639_00094	NC_019094_00090	NC_010409_00124	NC_022651_00077	NC_013437_00116	08-5333_00200	MOBF	CP016713	conjugative	CP041537	0.00865422	Escherichia coli	AA297	AI140	order	Enterobacterales	order	Enterobacterales	order	Enterobacterales	10773089; 11254626; 25389419; 19482926; 19897651; 28842132; 15781495; 24247128; 20851899; 22511964; 16257053
CP056820.1	1	36067	41.3120026617129	81189ec152f95212d3a19a650973c9ac	-	-	MOBP	NC_019096_00001	MPF_T	NC_017624_00009	NC_010860_00022	NC_019067_00043	NC_019046_00026	NC_023277_00163	-	-	conjugative	CP025864	0.0168391	Escherichia coli	AB233	AJ924	order	Enterobacterales	order	Enterobacterales	-	-	-
CP056843.1	1	111550	51.8924249215598	cb6051bf00907e1eff90a5771a66841f	IncFIA	IncFIC	IncX1	000136__AP014877_00014	CP003035	000215__KC853434_00019	MOBF	NC_017627_00068	MPF_F	NC_022651_00077	NC_010409_00124	NC_019094_00090	NC_017639_00094	NC_007675_00027	NC_017639_00100	NC_019037_00027	NC_010488_00021	NC_009837_00049	NC_013437_00116	08-5333_00200	MOBF	MOBF	NZ_CP016035	CP010192	conjugative	CP043219	0.0324062	Escherichia coli O80:H26	AA316	AI189	order	Enterobacterales	order	Enterobacterales	order	Enterobacterales	10773089; 21625636; 25389419; 19897651; 28842132; 22470007; 24247128; 20851899; 22511964
CP056844.1	1	87144	49.947213807032	58c3a8e6295c03a271b4b6053692f58d	IncI1/B/O	HF572032	MOBP	NC_019097	MPF_I	NC_019097_00056	NC_022267_00057	NC_019111_00038	NC_023290_00086	NC_015965_00072	NC_019097_00075	NC_022267_00069	NZ_CM001473_00069	NC_019097_00085	MOBP	HM021326	conjugative	CP015161	0.0136002	Escherichia coli	AA474	AI612	order	Enterobacterales	family	Enterobacteriaceae	order	Enterobacterales	23333216; 20956594; 20851899; 30761100
CP056845.1	1	46419	50.0333914991706	ab45520c3bb00643741b9bc194c471da	-	-	-	-	-	-	-	-	non-mobilizable	CP019281	0.130979	Escherichia coli	AF190	AP111	-	-	-	-	-	-	-
CP056847.1	1	151959	50.190511914398	5f5b73aa781d03ae87ce8ce64c3222eb	IncFIA	IncFIB	CP022610_00144	000095__NZ_CP014273_00094	MOBF	NC_017627_00068	MPF_F	NC_009837_00049	NC_010488_00021	NC_018966_00040	NC_017639_00100	NC_007675_00027	NC_017639_00094	NC_019094_00090	NC_010409_00124	NC_022651_00077	NC_013437_00116	08-5333_00200	MOBF	KT325596	conjugative	MG838205	0.0124	Escherichia coli	AA175	AH847	order	Enterobacterales	order	Enterobacterales	order	Enterobacterales	10773089; 11254626; 25389419; 19482926; 19897651; 15781495; 24247128; 20851899; 22511964; 16257053
CP056848.1	1	4263	45.2263664086324	bb9eeb3753072dd7d5cbe49111e088c0	ColRNAI_rep_cluster_1987	CP041116_00002	-	-	-	-	MOB_unknown	CP016722	mobilizable	CP028466	0.059819	Escherichia coli	AB059	AJ618	multi-phylla	Proteobacteria	Actinobacteria	multi-phylla	Proteobacteria	Actinobacteria	-	-	-
CP056849.1	1	4195	50.2741358760429	c67bc9f57ffcc79148c517a5ac2c8cbc	Col(BS512)	NC_010656	-	-	MPF_T	NC_010726_00011	-	-	non-mobilizable	CP030792	0.0981375	Escherichia coli	AC745	AM070	family	Enterobacteriaceae	family	Enterobacteriaceae	-	-	-
CP056866.1	1	44310	46.1408259986459	e46ec79229475a90f0b9b0b65d07bfec	IncX3	000221__NC_025130_00012	MOBP	NC_020552_00059	MPF_T	NC_017624_00009	NC_019083_00030	NC_019157_00030	NC_019157_00029	NC_023277_00163	-	-	conjugative	CP031373	0.00149601	Klebsiella pneumoniae	AA038	AH615	order	Enterobacterales	order	Enterobacterales	family	Enterobacteriaceae	26842776; 22470007
CP056868.1	1	151919	49.3631474667422	fca0faaed1db9099e4fba0e8cdb13ec5	IncFIB	IncFIC	rep_cluster_2244	000096__NC_019117_00097	AP001918	CP033091_00053	MOBF	NC_017627_00068	MPF_F	NC_009837_00049	NC_010488_00021	NC_018966_00040	NC_017639_00100	NC_007675_00027	NC_017639_00094	NC_019094_00090	NC_010409_00124	NC_022651_00077	NC_013437_00116	08-5333_00200	MOBF	HG796403	conjugative	CP019018	0.00160079	Escherichia coli	AA179	AH867	order	Enterobacterales	order	Enterobacterales	order	Enterobacterales	11254626; 30761100; 19482926; 28842132; 15781495; 20851899; 16257053
CP056869.1	1	2181	41.5864282439248	97aecb3fc91495f3d78cdf90ede020ff	-	-	-	-	-	-	-	-	non-mobilizable	KR905385	0.159146	Escherichia coli	AA281	AI102	-	-	-	-	-	-	-
CP056871.1	1	92934	51.5570189596918	b1dcdec194981dc894faac60f01df6ae	IncFIA	IncFIB	AF250878	000095__NZ_CP014273_00094	-	-	MPF_F	NC_009837_00049	NC_010488_00021	NC_018966_00040	NC_017639_00100	NC_007675_00027	NC_017639_00094	NC_019094_00090	NC_010409_00124	NC_022651_00077	NC_007607_00115	NC_013437_00116	MOBF	CP000430	mobilizable	LS992193	0.0151872	Escherichia coli	AA324	AI219	order	Enterobacterales	order	Enterobacterales	order	Enterobacterales	10773089; 11254626; 25389419; 19482926; 19897651; 15781495; 24247128; 20851899; 22511964; 16257053
CP056875.1	1	75466	51.5742188535234	c9670f4c992c3294631cafb5f6db8774	IncFIA	IncFII	MK878891_00042	LS992172_00069	MOBF	NC_017627_00068	MPF_F	NC_022651_00077	NC_010409_00124	NC_019094_00090	NC_017639_00094	NC_007675_00027	NC_017639_00100	NC_018966_00040	NC_019094_00068	NC_009837_00049	NC_013437_00116	08-5333_00200	MOBF	KX579977	conjugative	CP021938	0.0129198	Escherichia coli	AA336	AI265	order	Enterobacterales	order	Enterobacterales	order	Enterobacterales	10773089; 25389419; 19897651; 24247128; 20851899; 22511964
CP056877.1	1	157437	51.8505815024423	1720f6456f5ff5ce0f2acf2eb0e33722	IncFIA	IncFIB	IncFII	IncFII	rep_cluster_2131	rep_cluster_2232	CP027674_00138	000101__NZ_CP012345_00042	KF954760	AJ851089	CP030770_00142	CP031286_00006	MOBF	NC_017627_00068	MPF_F	NC_008460_00107	NC_019094_00068	NC_008460_00097	NC_017639_00100	NC_007675_00027	NC_017639_00094	NC_019094_00090	NC_010409_00124	NC_022651_00077	NC_013437_00116	08-5333_00200	MOBF	NZ_CM001473	conjugative	CP010882	0.0133547	Escherichia coli	AA171	AH824	order	Enterobacterales	order	Enterobacterales	order	Enterobacterales	10773089; 11254626; 25389419; 19482926; 19897651; 15781495; 24247128; 20851899; 22511964; 16257053
CP056895.1	1	98203	47.6360192662139	12d9b869d5b7adad2a53f56e3b0e88cd	IncY	000230__CP009168_00001	-	-	-	-	-	-	non-mobilizable	CP042641	0.00989629	Escherichia coli	AA378	AI380	family	Enterobacteriaceae	family	Enterobacteriaceae	genus	Escherichia	28031198
CP056903.1	1	143282	49.5554221744532	79566d8136b692faba0c8e5d634e4db4	IncFIA	IncFIC	000136__AP014877_00014	AP001918	MOBF	NC_017627_00068	MPF_F	NC_022651_00077	NC_010409_00124	NC_019094_00090	NC_017639_00094	NC_007675_00027	NC_017639_00100	NC_018966_00040	NC_019094_00068	NC_009837_00049	NC_013437_00116	08-5333_00200	MOBP	NZ_CM001472	conjugative	NC_017627	0.0217795	Escherichia coli 042	AA334	AI254	order	Enterobacterales	order	Enterobacterales	order	Enterobacterales	10773089; 25389419; 19897651; 28842132; 24247128; 20851899; 22511964
CP056904.1	1	97730	52.0781745625703	aa0274e1162272aa469d2d8366587475	IncK2/Z	KR905388	MOBP	NC_013728_00087	MPF_I	NC_011754_00087	NC_014843_00047	NC_007365_00035	NC_011754_00109	NC_014843_00041	NC_022371_00084	NC_012487_00131	NC_022992_00098	NC_014843_00033	MOBP	AB290882	conjugative	CP015141	0.0144562	Escherichia coli	AA282	AI113	family	Enterobacteriaceae	family	Enterobacteriaceae	genus	Escherichia	30761100
CP056905.1	1	4072	49.803536345776	31f8d79613edbba1f306c0a0731a7f02	rep_cluster_1778	001202__CP011432_00001	MOBQ	NC_011411_00002	-	-	MOBQ	MOBQ	NC_009791	NC_013503	mobilizable	CP012629	0.000167546	Escherichia coli	AA579	AI797	family	Enterobacteriaceae	family	Enterobacteriaceae	-	-	-
CP056915.1	1	143134	50.5903558902846	af96d4f433278685ad74e4d5b1903244	IncFIA	IncFIB	IncFIC	000136__AP014877_00014	000095__NZ_CP014273_00094	CP014493_00001	MOBF	NC_017627_00068	MPF_F	NC_009837_00049	NC_010488_00021	NC_018966_00040	NC_017639_00100	NC_007675_00027	NC_017639_00094	NC_019094_00090	NC_010409_00124	NC_022651_00077	NC_013437_00116	08-5333_00200	MOBF	AF242367	conjugative	KU664810	7.15897E-05	Escherichia coli	AA176	AH856	order	Enterobacterales	order	Enterobacterales	order	Enterobacterales	10773089; 11254626; 25389419; 19482926; 19897651; 28842132; 15781495; 24247128; 20851899; 22511964; 16257053
CP056922.1	1	92192	49.9761367580701	723f7bbd3e220a2882e26aae8ee1c5f1	IncFIA	IncFIC	000136__AP014877_00014	CP003035	MOBF	NC_017627_00068	MPF_F	NC_022651_00077	NC_010409_00124	NC_019094_00090	NC_017639_00094	NC_007675_00027	NC_017639_00100	NC_018966_00040	NC_010488_00021	NC_009837_00049	NC_013437_00116	08-5333_00200	MOBF	NZ_CP012164	conjugative	LT838203	0.0385787	Escherichia coli	AA316	AI192	order	Enterobacterales	order	Enterobacterales	order	Enterobacterales	10773089; 25389419; 19897651; 28842132; 24247128; 20851899; 22511964
CP056924.1	1	5264	45.6686930091185	0a4a44c039a1365a3615d5af47182f87	rep_cluster_2350	CP035723_00002	-	-	-	-	MOBF	MOBP	MOB_unknown	KT950740	NZ_CP016585	NC_019986	mobilizable	LT985237	0.0183741	Escherichia coli	AC509	AL724	multi-phylla	Proteobacteria	Bacteroidetes	Actinobacteria	Firmicutes	multi-phylla	Proteobacteria	Bacteroidetes	Actinobacteria	Firmicutes	genus	Escherichia	6263753; 17122402; 26802429
CP056925.1	1	3258	47.1147943523634	5bf02f8f091109753a380b3c837376ee	rep_cluster_2350	CP035723_00002	-	-	-	-	MOBF	MOBP	MOB_unknown	KT950740	CP018844	NC_019986	mobilizable	CP033853	0.00369655	Escherichia coli	AD486	AN057	multi-phylla	Proteobacteria	Bacteroidetes	Actinobacteria	Firmicutes	multi-phylla	Proteobacteria	Bacteroidetes	Actinobacteria	Firmicutes	genus	Escherichia	6263753; 17122402; 26802429
CP056926.1	1	2063	55.6955889481338	4cd079af3124ae58a5e986532590cf8a	ColpVC	JX133088	-	-	-	-	MOBP	AB027308	mobilizable	AY178821	0.0392331	Salmonella enterica subsp. enterica serovar Enteritidis	AB238	AJ937	order	Enterobacterales	order	Enterobacterales	-	-	-
CP056929.1	1	145329	48.1748309009214	e00a9e3dbfe5e0e11e42d553a0603c5f	IncFIB	rep_cluster_2244	000095__NZ_CP014273_00094	CP033091_00053	MOBF	NC_017627_00068	MPF_F	NC_009837_00049	NC_010488_00021	NC_018966_00040	NC_017639_00100	NC_007675_00027	NC_017639_00094	NC_019094_00090	NC_010409_00124	NC_022651_00077	NC_013437_00116	08-5333_00200	MOBF	CP015086	conjugative	CP010345	0.0517248	Escherichia coli ECC-1470	AA304	AI158	order	Enterobacterales	order	Enterobacterales	order	Enterobacterales	11254626; 30761100; 19482926; 15781495; 20851899; 16257053
CP056930.1	1	59771	42.2847200147229	2a2c3cecacd89b2c32f3cab6f0ea31b1	IncI2	JN983044	MOBP	CP039587_00013	MPF_T	NC_020270_00058	NC_019039_00051	NC_019039_00052	NC_020270_00063	NC_019039_00065	-	-	conjugative	CP009581	0.0110007	Escherichia coli FAP1	AA372	AI347	family	Enterobacteriaceae	family	Enterobacteriaceae	family	Enterobacteriaceae	26842776; 30761100; 25861872
CP056931.1	1	6930	48.3549783549784	6aeae52969e6f8e2cedda0f8edf42efd	rep_cluster_2350	CP041342_00001	MOBP	NC_019076_00002	-	-	MOBP	MF083142	mobilizable	KM107848	0.0360949	Escherichia coli	AA161	AH806	multi-phylla	Proteobacteria	Bacteroidetes	Actinobacteria	Firmicutes	multi-phylla	Proteobacteria	Bacteroidetes	Actinobacteria	Firmicutes	genus	Escherichia	6263753; 17122402; 26802429
CP056932.1	1	5682	42.0978528687082	db7049d2d1683eb68d4a5044ecefdb82	rep_cluster_2141	HQ201416_00001	MOBQ	NC_019062_00002	-	-	-	-	mobilizable	CP043022	0.0136002	Escherichia coli	AA971	AJ469	family	Enterobacteriaceae	family	Enterobacteriaceae	-	-	-
CP056934.1	1	109231	47.8829270079007	f34673ddb2cd34a124d2cf300b9b1152	IncFIA	IncFIB	CP022610_00144	000095__NZ_CP014273_00094	MOBF	NC_017627_00068	MPF_F	NC_009837_00049	NC_010488_00021	NC_018966_00040	NC_017639_00100	NC_007675_00027	NC_017639_00094	NC_019094_00090	NC_010409_00124	NC_022651_00077	NC_013437_00116	08-5333_00200	-	-	conjugative	MF370216	0.0312752	Escherichia coli	AA304	AI157	order	Enterobacterales	order	Enterobacterales	order	Enterobacterales	10773089; 11254626; 25389419; 19482926; 19897651; 15781495; 24247128; 20851899; 22511964; 16257053
CP056935.1	1	34050	48.6666666666667	1582805a9d5fe9cacfbb780d68f4821e	IncN	000150__JQ996149	MOBF	NC_020122_00018	MPF_T	NC_020122_00006	NC_020122_00019	NC_020122_00012	NC_020122_00011	NC_020122_00009	-	-	conjugative	CP029801	0.00869309	Salmonella enterica subsp. enterica serovar Anatum	AD158	AM605	class	Gammaproteobacteria	class	Gammaproteobacteria	order	Enterobacterales	23114770; 20851899; 28842132
CP056941.1	1	65095	50.7366157154927	362e80146956ac0a47577527c330eb7c	IncFIA	IncFIC	000136__AP014877_00014	AY458016	MOBF	NC_017627_00068	MPF_F	NC_022651_00077	NC_010409_00124	NC_019094_00090	NC_017639_00094	NC_007675_00027	NC_017639_00100	NC_018966_00040	NC_010488_00021	NC_009837_00049	NC_013437_00116	08-5333_00200	MOBF	CP015086	conjugative	MK092064	0.0288636	Escherichia coli	AA315	AI185	order	Enterobacterales	order	Enterobacterales	order	Enterobacterales	10773089; 25389419; 19897651; 28842132; 24247128; 20851899; 22511964
CP056942.1	1	7235	47.519004837595	3dd8fa3f68b0efc724bfb8a32fca883d	rep_cluster_2350	CP041342_00001	MOBP	NC_022662_00003	-	-	MOBP	NC_017657	mobilizable	CP018987	0.0375603	Escherichia coli	AA161	AH807	multi-phylla	Proteobacteria	Bacteroidetes	Actinobacteria	Firmicutes	multi-phylla	Proteobacteria	Bacteroidetes	Actinobacteria	Firmicutes	genus	Escherichia	6263753; 17122402; 26802429
CP056943.1	1	5301	47.1231843048482	c67485102174c570e58ab4b18094e60b	rep_cluster_2131	CP010218_00004	MOBQ	NC_019783_00003	-	-	-	-	mobilizable	CP010218	0.0277775	Escherichia coli	AA978	AJ480	family	Enterobacteriaceae	family	Enterobacteriaceae	genus	Escherichia	25389419
CP056944.1	1	2590	53.5907335907336	1ac75eac2ffcda14c8c120b84dbff932	ColpVC	JX133088	-	-	-	-	MOBP	AB027308	mobilizable	CP030213	0.0277775	Salmonella enterica	AB239	AJ941	order	Enterobacterales	order	Enterobacterales	-	-	-
CP056945.1	1	1551	51.4506769825919	12ffd7854d66c8237e2ac433c9f343ef	Col(MG828)	NC_008486	-	-	-	-	MOB_unknown	GQ900404	mobilizable	CP024465	0.00221642	Klebsiella pneumoniae	AB685	AK562	order	Enterobacterales	order	Enterobacterales	genus	Escherichia	30761100
CP056946.1	1	1306	47.0903522205207	123486ead257cdff012b8fdddef13416	-	-	-	-	-	-	-	-	non-mobilizable	CP006785	0.243761	Escherichia coli JJ1886	AB685	AK563	-	-	-	-	-	-	-
CP056948.1	1	65869	50.5928433709332	c2a011b369c765cd87bad6507ff08fe6	IncFIA	IncFIC	000136__AP014877_00014	CP003035	MOBF	NC_017627_00068	MPF_F	NC_022651_00077	NC_010409_00124	NC_019094_00090	NC_017630_00031	NC_007675_00027	NC_017639_00100	NC_018966_00040	NC_010488_00021	NC_009837_00049	NC_013437_00116	08-5333_00200	MOBF	CP010192	conjugative	CP032810	0.0312752	Escherichia coli	AA315	AI185	order	Enterobacterales	order	Enterobacterales	order	Enterobacterales	10773089; 25389419; 19897651; 28842132; 24247128; 20851899; 22511964
CP056949.1	1	7198	48.8330091692137	a8d31ef89406ae70dab4f13d53a662ac	rep_cluster_2350	rep_cluster_2370	CP041342_00001	EU580135_00003	MOBP	NC_019076_00002	-	-	MOBP	NC_017721	mobilizable	CP016513	0.0448759	Salmonella enterica subsp. enterica serovar Heidelberg	AC509	AL724	multi-phylla	Proteobacteria	Bacteroidetes	Actinobacteria	Firmicutes	multi-phylla	Proteobacteria	Bacteroidetes	Actinobacteria	Firmicutes	genus	Escherichia	6263753; 17122402; 26802429
CP056950.1	1	2590	53.6679536679537	4cc22aea489c3f39170b0102fc900be7	ColpVC	JX133088	-	-	-	-	MOBF	MOBP	KT950740	AB027308	mobilizable	CP030213	0.0265635	Salmonella enterica	AB239	AJ941	order	Enterobacterales	order	Enterobacterales	-	-	-
CP056956.1	1	150657	49.4766257127117	41da198254d90191af637b1950387fba	IncFIA	IncFIB	IncFIC	rep_cluster_2244	AF250878	000095__NZ_CP014273_00094	AP001918	CP033091_00053	MOBF	NC_017627_00068	MPF_F	NC_009837_00049	NC_010488_00021	NC_018966_00040	NC_017639_00100	NC_007675_00027	NC_017639_00094	NC_019094_00090	NC_010409_00124	NC_022651_00077	NC_013437_00116	08-5333_00200	MOBF	CP000430	conjugative	MF174860	0.00399629	Escherichia coli	AA176	AH854	order	Enterobacterales	order	Enterobacterales	order	Enterobacterales	10773089; 11254626; 25389419; 30761100; 19482926; 19897651; 28842132; 15781495; 24247128; 20851899; 22511964; 16257053
CP056957.1	1	7941	49.1247953658229	27adaa29e53ffb9a001f0d96d9ed2377	rep_cluster_2350	CP035723_00002	MOBP	NC_019076_00002	-	-	MOBP	NC_017721	mobilizable	CP014198	0.00680395	Escherichia coli	AC510	AL726	multi-phylla	Proteobacteria	Bacteroidetes	Actinobacteria	Firmicutes	multi-phylla	Proteobacteria	Bacteroidetes	Actinobacteria	Firmicutes	genus	Escherichia	6263753; 17122402; 26802429
CP056959.1	1	4593	50.4463313738297	db8bfb4533a7ce5901cf62e80f810872	ColRNAI_rep_cluster_1857	GQ470395_00001	MOBP	NC_014003_00004	-	-	MOBP	NZ_CP011065	mobilizable	CP011433	0.000656154	Salmonella enterica subsp. enterica serovar Typhimurium	AA162	AH810	order	Enterobacterales	order	Enterobacterales	genus	Klebsiella	23800906; 24777092
CP056960.1	1	4073	44.1443653326786	5e9d7dafa35094054595092fe159e4d1	rep_cluster_2350	CP035723_00002	-	-	-	-	MOBF	MOBF	MOBP	MOB_unknown	CP016713	EU331425	NC_008697	NC_019986	mobilizable	NC_014543	0.00105797	Escherichia coli O26:H11 str. 11368	AD481	AN052	multi-phylla	Proteobacteria	Bacteroidetes	Actinobacteria	Firmicutes	multi-phylla	Proteobacteria	Bacteroidetes	Actinobacteria	Firmicutes	genus	Escherichia	6263753; 17122402; 26802429
CP056975.1	1	94957	49.3897237697063	3e286c21a9d45a92c52b52ce840a8aa5	IncFIB	IncFIC	rep_cluster_2244	000095__NZ_CP014273_00094	AP001918	CP033091_00053	MOBF	NC_017627_00068	MPF_F	NC_009837_00049	NC_010488_00021	NC_018966_00040	NC_017639_00100	NC_007675_00027	NC_017639_00094	NC_019094_00090	NC_010409_00124	NC_022651_00077	NC_013437_00116	08-5333_00200	MOBF	CP000430	conjugative	CP024151	0.0252411	Escherichia coli	AA316	AI199	order	Enterobacterales	order	Enterobacterales	order	Enterobacterales	11254626; 30761100; 19482926; 28842132; 15781495; 20851899; 16257053
CP056976.1	1	90751	50.1294751572985	ee5f59da3ae813ad91a2b8adbc72e894	IncI-gamma/K1	CP010831	MOBP	NC_019097	MPF_I	NC_019097_00056	NC_022267_00057	NC_019111_00038	NC_023290_00086	NC_015965_00072	NC_019097_00075	NC_022267_00069	NZ_CM001473_00069	NC_019097_00085	MOBP	JN253636	conjugative	CP030234	0.00439372	Salmonella enterica	AA474	AI612	order	Enterobacterales	family	Enterobacteriaceae	order	Enterobacterales	23333216; 30761100; 25987637; 21470454; 29899511; 20851899
CP056977.1	1	89222	52.6327587366345	ad365c685223b24be942a1f6d6eff853	IncFIA	IncFII	000136__AP014877_00014	LS992172_00069	MOBF	NC_017627_00068	MPF_F	NC_022651_00077	NC_010409_00124	NC_019094_00090	NC_017639_00094	NC_007675_00027	NC_017639_00100	NC_019037_00027	NC_010488_00021	NC_009837_00049	NC_013437_00116	08-5333_00200	MOBP	AP014804	conjugative	MH257753	0.0229306	Salmonella enterica subsp. enterica serovar Typhimurium	AA316	AI188	order	Enterobacterales	order	Enterobacterales	order	Enterobacterales	10773089; 25389419; 19897651; 24247128; 20851899; 22511964
CP056978.1	1	51984	51.7024469067405	e7f75a7f4b73922e7011d8b43020c5ad	IncN	000155__CP018649	MOBF	NC_015599_00019	MPF_T	NC_009131_00030	NC_011617_00041	NC_014368_00014	NC_007682_00044	NC_008612_00190	NC_022375_00024	MOBF	NZ_CP013027	conjugative	CP028173	0.000631368	Salmonella enterica	AA551	AI743	class	Gammaproteobacteria	class	Gammaproteobacteria	order	Enterobacterales	23114770; 20851899; 28842132
CP056979.1	1	4072	51.4243614931238	be3b792c1fcd356e7cb0c59480e0010d	rep_cluster_1778	001211__AP017616_00002	MOBQ	NC_011411_00002	-	-	MOBQ	MOBQ	NC_009791	NC_013327	mobilizable	CP036207	0.00113443	Escherichia coli	AA579	AI802	family	Enterobacteriaceae	family	Enterobacteriaceae	-	-	-
CP056980.1	1	4018	53.2852165256347	1dcf6081c200b28477e68516768daa1c	ColRNAI_rep_cluster_1987	CP041116_00002	MOBP	NC_013090_00004	-	-	MOB_unknown	CP016722	mobilizable	CP019997	0.00028831	Salmonella enterica subsp. enterica serovar Anatum str. USDA-ARS-USMARC-1765	AA537	AI721	multi-phylla	Proteobacteria	Actinobacteria	multi-phylla	Proteobacteria	Actinobacteria	-	-	-
CP056981.1	1	3751	52.119434817382	1f27850c90f01400a035c41849ecfff6	Col156	CP001126_00001	MOBQ	NC_019783_00003	-	-	-	-	mobilizable	NC_016840	0.00060662	Klebsiella pneumoniae subsp. pneumoniae HS11286	AA979	AJ483	family	Enterobacteriaceae	family	Enterobacteriaceae	genus	Escherichia	25389419
CP056982.1	1	2601	44.7135717031911	b42a709bdf824d564a03c133018d6855	ColRNAI_rep_cluster_1987	CP041116_00002	-	-	-	-	-	-	non-mobilizable	JQ319766	0.0535266	Proteus mirabilis	AB067	AJ627	multi-phylla	Proteobacteria	Actinobacteria	multi-phylla	Proteobacteria	Actinobacteria	-	-	-
CP056984.1	1	1552	51.8041237113402	80a6ad1fb0132e055d5084053b738c8a	Col(MG828)	NC_008486	-	-	-	-	MOB_unknown	CP018359	mobilizable	CP023858	0.0011089	Escherichia coli	AB685	AK563	order	Enterobacterales	order	Enterobacterales	genus	Escherichia	30761100
CP056986.1	1	211919	46.4229257404952	754754eefdcaca3b2307d77eca336e88	IncHI2A	IncQ1	rep_cluster_1088	BX664015	000195__NC_013728_00014	000340__KU353730	-	-	MPF_F	NC_005211_00005	NC_009838_00006	NC_021845_00017	NC_005211_00030	NC_005211_00012	-	-	non-mobilizable	LT221036	0.0142009	Yersinia pseudotuberculosis	AA738	AJ051	phylum	Proteobacteria	phylum	Proteobacteria	phylum	Proteobacteria	2653965; 25389419; 20851899
CP056987.1	1	134620	50.2079928688159	ca857d11d0266db8014ec946f75bb856	IncFIB	IncFIC	rep_cluster_2244	000096__NC_019117_00097	AP001918	CP033091_00053	MOBF	NC_017627_00068	MPF_F	NC_009837_00049	NC_010488_00021	NC_018966_00040	NC_017639_00100	NC_007675_00027	NC_017639_00094	NC_019094_00090	NC_010409_00124	NC_022651_00077	NC_013437_00116	08-5333_00200	MOBF	NZ_CP016039	conjugative	CP024151	0.0471738	Escherichia coli	AA316	AI199	order	Enterobacterales	order	Enterobacterales	order	Enterobacterales	11254626; 30761100; 19482926; 28842132; 15781495; 20851899; 16257053
CP056988.1	1	3305	51.588502269289	695ebb07bda58295c679399aaed4fff5	-	-	MOBQ	NC_021523_00003	-	-	-	-	mobilizable	CP022066	0.00698112	Salmonella enterica	AD488	AN062	order	Enterobacterales	order	Enterobacterales	-	-	-
CP056989.1	1	3173	44.9101796407186	8f2033737229c6d3c1b8205a72af2f9d	rep_cluster_2350	CP035723_00002	-	-	-	-	MOBF	MOBP	MOB_unknown	KT950740	NC_023324	NC_019986	mobilizable	LT985312	0.00277069	Escherichia coli	AD480	AN050	multi-phylla	Proteobacteria	Bacteroidetes	Actinobacteria	Firmicutes	multi-phylla	Proteobacteria	Bacteroidetes	Actinobacteria	Firmicutes	genus	Escherichia	6263753; 17122402; 26802429
CP056990.1	1	2255	42.7050997782705	b55a194bf5632b3cd53a88c3f01f6d92	Col(MG828)	NC_008486	-	-	-	-	-	-	non-mobilizable	CP041119	0.104495	Escherichia coli	AB694	AK574	order	Enterobacterales	order	Enterobacterales	genus	Escherichia	30761100
CP056992.1	1	50161	51.3247343553757	1e5111d6d49d639859f20ba3a13a3774	IncFIA	IncFIB	rep_cluster_1760	AF250878	000107__CP014778_00094	001178__CP006640_00046	-	-	-	-	MOBF	NZ_CP013834	mobilizable	LT985299	0.0537328	Escherichia coli	AC247	AL358	class	Gammaproteobacteria	class	Gammaproteobacteria	order	Enterobacterales	10773089; 11254626; 25389419; 19482926; 19897651; 15781495; 24247128; 20851899; 22511964; 16257053
CP056993.1	1	44007	48.7036153339241	018d6266dbe928cc75363669fa01ec3a	IncX1	000215__KC853434_00019	-	-	-	-	-	-	non-mobilizable	CP042589	0.000705841	Escherichia coli	AB718	AK607	order	Enterobacterales	order	Enterobacterales	family	Enterobacteriaceae	21625636; 22470007
CP056994.1	1	8136	43.338249754179	cdf3b36a017a9292131221755e565a3a	rep_cluster_2335	EF088686_00008	-	-	-	-	MOBP	CP008720	mobilizable	CP042340	0.0180108	Escherichia coli	AD167	AM623	multi-phylla	Proteobacteria	Actinobacteria	Firmicutes	multi-phylla	Proteobacteria	Actinobacteria	Firmicutes	order	Enterobacterales	20008783
CP056995.1	1	3374	55.1274451689389	21ba98c08ef87b8c582a6029f8b4667b	-	-	MOBP	NC_014003_00004	-	-	MOBP	KY014464	mobilizable	CP034826	0.0175939	Salmonella sp. SSDFZ54	AA163	AH811	family	Enterobacteriaceae	family	Enterobacteriaceae	-	-	-
CP056996.1	1	2460	49.2276422764228	30459c5c4a38c7d0526c98c28fc5bc37	-	-	MOBV	CP042516_00001	-	-	-	-	mobilizable	CP003996	0.00778092	Klebsiella pneumoniae subsp. pneumoniae Kp13	AD465	AN031	order	Enterobacterales	order	Enterobacterales	-	-	-
CP056999.1	1	44007	48.7036153339241	45dca9afd71bd6e29618a4c5c21cd964	IncX1	000215__KC853434_00019	-	-	-	-	-	-	non-mobilizable	CP042589	0.000730741	Escherichia coli	AB718	AK607	order	Enterobacterales	order	Enterobacterales	family	Enterobacteriaceae	21625636; 22470007
CP057000.1	1	8136	43.338249754179	013d0861d327a86f7de5e50046f42353	rep_cluster_2335	EF088686_00008	-	-	-	-	MOBP	CP008720	mobilizable	CP042340	0.0180108	Escherichia coli	AD167	AM623	multi-phylla	Proteobacteria	Actinobacteria	Firmicutes	multi-phylla	Proteobacteria	Actinobacteria	Firmicutes	order	Enterobacterales	20008783
CP057001.1	1	2460	49.2276422764228	eb02a98ebdd1cd24821a134b5a2ebe3b	-	-	MOBV	CP042516_00001	-	-	-	-	mobilizable	CP003996	0.00770681	Klebsiella pneumoniae subsp. pneumoniae Kp13	AD465	AN031	order	Enterobacterales	order	Enterobacterales	-	-	-
CP057004.1	1	44007	48.7036153339241	f5bc23a927f025cfbdd0318dec4af404	IncX1	000215__KC853434_00019	-	-	-	-	-	-	non-mobilizable	CP042589	0.000705841	Escherichia coli	AB718	AK607	order	Enterobacterales	order	Enterobacterales	family	Enterobacteriaceae	21625636; 22470007
CP057005.1	1	8136	43.338249754179	62d2a381f829cd3b96fae994e9ba092a	rep_cluster_2335	EF088686_00008	-	-	-	-	MOBP	CP008720	mobilizable	CP042340	0.0181917	Escherichia coli	AD167	AM623	multi-phylla	Proteobacteria	Actinobacteria	Firmicutes	multi-phylla	Proteobacteria	Actinobacteria	Firmicutes	order	Enterobacterales	20008783
CP057006.1	1	2460	49.2276422764228	02809063f090b1c318959c067b597d7a	-	-	MOBV	CP042516_00001	-	-	-	-	mobilizable	CP003996	0.00774383	Klebsiella pneumoniae subsp. pneumoniae Kp13	AD465	AN031	order	Enterobacterales	order	Enterobacterales	-	-	-
CP057008.1	1	223412	46.1559808783772	8232564c0bf7857e76687ab6726cbf39	IncHI2A	IncQ1	rep_cluster_1088	BX664015	000195__NC_013728_00014	000340__KU353730	MOBH	NC_012555_00231	MPF_F	NC_005211_00005	NC_009838_00006	NC_021845_00017	NC_005211_00030	NC_005211_00200	NC_005211_00207	NC_005211_00012	MOBH	NC_015864	conjugative	MG372114	0.00348975	Salmonella enterica subsp. enterica serovar Typhimurium	AA738	AJ047	phylum	Proteobacteria	phylum	Proteobacteria	phylum	Proteobacteria	2653965; 25389419; 20851899
CP057009.1	1	3071	48.2578964506675	d458f98e84321671277a4f1ad62c650d	rep_cluster_2335	KU302809_00001	-	-	-	-	MOBP	CP018223	mobilizable	GQ374157	0.000730741	Escherichia coli	AB042	AJ582	multi-phylla	Proteobacteria	Actinobacteria	Firmicutes	multi-phylla	Proteobacteria	Actinobacteria	Firmicutes	order	Enterobacterales	20008783
CP057011.1	1	55493	51.4172958751554	3dc7d56279ff0fc0ab3ad324ef1f2646	IncI1	CP010124_00057	MOBP	NC_017643_00011	MPF_I	NC_017643_00021	NC_017643_00033	NC_017643_00037	NC_017643_00038	NC_017643_00039	NC_017643_00041	NC_017643_00042	NC_017643_00047	-	-	conjugative	CP002733	0.0389696	Escherichia coli UMNK88	AD669	AN293	order	Enterobacterales	order	Enterobacterales	-	-	-
CP057013.1	1	89908	49.3482226275749	2e95c705b106f76a288796c318ce7f07	IncFIA	IncFIB	CP022610_00144	000095__NZ_CP014273_00094	MOBF	NC_017627_00068	MPF_F	NC_009837_00049	NC_010488_00021	NC_018966_00040	NC_017639_00100	NC_007675_00027	NC_017639_00094	NC_019094_00090	NC_010409_00124	NC_022651_00077	NC_013437_00116	08-5333_00200	MOBF	CP015086	conjugative	CP001162	0.0343598	Escherichia coli Vir68	AA302	AI151	order	Enterobacterales	order	Enterobacterales	order	Enterobacterales	10773089; 11254626; 25389419; 19482926; 19897651; 15781495; 24247128; 20851899; 22511964; 16257053
CP057019.1	1	55483	51.4193536759007	aa5fb1344d4620ba41cb281f2b376a41	IncI1	CP010124_00057	MOBP	NC_017643_00011	MPF_I	NC_017643_00021	NC_017643_00033	NC_017643_00037	NC_017643_00038	NC_017643_00039	NC_017643_00041	NC_017643_00042	NC_017643_00047	-	-	conjugative	CP002733	0.0418553	Escherichia coli UMNK88	AD669	AN293	order	Enterobacterales	order	Enterobacterales	-	-	-
CP057021.1	1	54502	52.1779017283769	43e234930c38cd12f5a354132994ef45	IncI1	CP010124_00057	MOBP	NC_017643_00011	MPF_I	NC_017643_00021	NC_017643_00033	NC_017643_00037	NC_017643_00038	NC_017643_00039	NC_017643_00041	NC_017643_00042	NC_017643_00047	-	-	conjugative	CP002733	0.0358575	Escherichia coli UMNK88	AD669	AN293	order	Enterobacterales	order	Enterobacterales	-	-	-
CP057029.1	1	102805	48.2904527989884	70aab5cd429a1b2df6ac5beb5a6f04f5	IncFIA	IncFIB	000136__AP014877_00014	000095__NZ_CP014273_00094	MOBF	NC_017627_00068	MPF_F	NC_022651_00077	NZ_CM001154_00091	NC_009837_00049	08-5333_00200	MOBF	NZ_CP012164	conjugative	CP027521	0.0278663	Escherichia coli	AA302	AI152	order	Enterobacterales	order	Enterobacterales	order	Enterobacterales	10773089; 11254626; 25389419; 19482926; 19897651; 15781495; 24247128; 20851899; 22511964; 16257053
CP057030.1	1	4612	49.9349522983521	e82885b314516143ae9780cd1c44a759	rep_cluster_2358	CP000974_00005	MOBP	NC_019076_00002	-	-	MOBP	KY421937	mobilizable	EU580135	0.0603145	Escherichia coli	AA144	AH781	phylum	Proteobacteria	order	Enterobacterales	phylum	Proteobacteria	24096417
CP057032.1	1	62375	47.4805611222445	9da65260a67fcf04c430a2fafc1d2f75	-	-	-	-	-	-	-	-	non-mobilizable	MG904991	0.119909	Escherichia coli	AA349	AI302	-	-	-	-	-	-	-
CP057039.1	1	77977	49.2786334431948	b3fbe94e04eb840ee2d4d203b352f4b8	IncFIA	IncFIA	IncFIB	CP022610_00144	AF250878	000101__NZ_CP012345_00042	MOBF	NC_017627_00068	MPF_F	NC_009837_00049	NC_010488_00021	NC_018966_00040	NC_017639_00100	NC_007675_00027	NC_017639_00094	NC_019094_00090	NC_010409_00124	NC_022651_00077	NC_013437_00116	08-5333_00200	MOBF	CP015086	conjugative	CP009167	0.0408631	Escherichia coli 1303	AA304	AI158	order	Enterobacterales	order	Enterobacterales	order	Enterobacterales	10773089; 11254626; 25389419; 19482926; 19897651; 15781495; 24247128; 20851899; 22511964; 16257053
CP057042.1	1	52829	52.6377557780764	da89f4da7ad26622b7c0f4f0a23c97c8	IncI-gamma/K1	MF344576	MOBP	NC_017643_00011	MPF_I	NC_017643_00021	NC_017643_00033	NC_017643_00037	NC_017643_00038	NC_017643_00039	NC_017643_00041	NC_017643_00042	NC_017643_00047	-	-	conjugative	CP002733	0.0381928	Escherichia coli UMNK88	AD669	AN293	order	Enterobacterales	family	Enterobacteriaceae	order	Enterobacterales	23333216; 30761100; 25987637; 21470454; 29899511; 20851899
CP057043.1	1	20690	43.8907684871919	4552522b76811016fb5e8ecca8c04da9	-	-	-	-	-	-	-	-	non-mobilizable	CP031654	1	Escherichia coli	AA379	AI397	-	-	-	-	-	-	-
CP057044.1	1	6678	50.6738544474394	50d3a972c7f88df972d4df929d5631e7	-	-	-	-	-	-	-	-	non-mobilizable	CP032886	0.191731	Escherichia coli	AB243	AJ948	-	-	-	-	-	-	-
CP057046.1	1	129449	47.7740268368238	c7c8b82bc03a200232f5d98d77510c83	IncFIA	IncFIB	IncFIC	rep_cluster_2244	AF250878	000096__NC_019117_00097	AP001918	CP033091_00053	MOBF	NC_017627_00068	MPF_F	NC_009837_00049	NC_010488_00021	NC_018966_00040	NC_017639_00100	NC_007675_00027	NC_017639_00094	NC_019094_00090	NC_010409_00124	NC_022651_00077	NC_013437_00116	08-5333_00200	MOBF	KT325596	conjugative	CP027256	0.0110444	Escherichia coli	AA304	AI158	order	Enterobacterales	order	Enterobacterales	order	Enterobacterales	10773089; 11254626; 25389419; 30761100; 19482926; 19897651; 28842132; 15781495; 24247128; 20851899; 22511964; 16257053
CP057047.1	1	93415	47.1990579671359	e40ba145ca9e766a18af41ab16273365	rep_cluster_2221	AP018804_00086	-	-	-	-	-	-	non-mobilizable	AP018804	0.00853806	Escherichia coli	AB002	AJ523	family	Enterobacteriaceae	family	Enterobacteriaceae	-	-	-
CP057048.1	1	38481	39.6845196330657	48c1dcf41b5baa5dba6aef8383dba7c6	rep_cluster_991	002471__CP001165_00001	MOBP	NC_011351_00034	MPF_T	NC_011351_00017	NC_011351_00014	NC_011351_00013	NC_011351_00011	NC_011351_00005	-	-	conjugative	CP001165	0.0185579	Escherichia coli O157:H7 str. EC4115	AB745	AK651	family	Enterobacteriaceae	family	Enterobacteriaceae	-	-	-
CP057049.1	1	4671	45.7503746521087	c0a0bf9ae6f3a47a223ffb846a39df63	rep_cluster_2350	CP041342_00001	-	-	-	-	-	-	non-mobilizable	CP009169	0.00058191	Escherichia coli 1303	AB442	AK224	multi-phylla	Proteobacteria	Bacteroidetes	Actinobacteria	Firmicutes	multi-phylla	Proteobacteria	Bacteroidetes	Actinobacteria	Firmicutes	genus	Escherichia	6263753; 17122402; 26802429
CP057054.1	1	4671	45.7503746521087	c49a628f52063bc58bac0c61a86afc72	rep_cluster_2350	CP041342_00001	-	-	-	-	-	-	non-mobilizable	CP009169	0.00060662	Escherichia coli 1303	AB442	AK224	multi-phylla	Proteobacteria	Bacteroidetes	Actinobacteria	Firmicutes	multi-phylla	Proteobacteria	Bacteroidetes	Actinobacteria	Firmicutes	genus	Escherichia	6263753; 17122402; 26802429
CP057056.1	1	96046	51.4014118235012	c2734bdea9e17718b4cf7959ad7fc302	IncY	000230__CP009168_00001	MOBC	NC_014725_00039	MPF_T	NC_011092_00103	NC_011092_00102	NC_011092_00100	-	-	conjugative	LT985234	0.0126347	Escherichia coli	AA887	AJ319	order	Enterobacterales	order	Enterobacterales	genus	Escherichia	28031198
CP057059.1	1	93415	47.1990579671359	2a15c2ecc91e9601d70c6160e608b5c6	rep_cluster_2221	AP018804_00086	-	-	-	-	-	-	non-mobilizable	AP018804	0.00853806	Escherichia coli	AB002	AJ523	family	Enterobacteriaceae	family	Enterobacteriaceae	-	-	-
CP057060.1	1	38481	39.6845196330657	8513d62094f947ddbb1d49fd56621b5f	rep_cluster_991	002471__CP001165_00001	MOBP	NC_011351_00034	MPF_T	NC_011351_00011	NC_011351_00013	NC_011351_00014	NC_011351_00017	NC_011351_00005	-	-	conjugative	CP001165	0.0185579	Escherichia coli O157:H7 str. EC4115	AB745	AK651	family	Enterobacteriaceae	family	Enterobacteriaceae	-	-	-
CP057061.1	1	4671	45.7503746521087	14ebc461b48b98efcbca2f7e77baeaa9	rep_cluster_2350	rep_cluster_2370	CP031900_00001	CP039563_00003	-	-	-	-	-	-	non-mobilizable	CP009169	0.000557238	Escherichia coli 1303	AB442	AK224	multi-phylla	Proteobacteria	Bacteroidetes	Actinobacteria	Firmicutes	multi-phylla	Proteobacteria	Bacteroidetes	Actinobacteria	Firmicutes	genus	Escherichia	6263753; 17122402; 26802429
CP057065.1	1	6678	50.6738544474394	1600688a12c71ac08f73d105ff019ac9	-	-	-	-	-	-	-	-	non-mobilizable	CP032886	0.191731	Escherichia coli	AB243	AJ948	-	-	-	-	-	-	-
CP057073.1	1	137565	43.6927997673827	ee9589889573413f89068db1b6361e11	-	-	-	-	-	-	-	-	non-mobilizable	CP019013	0.243761	Escherichia coli	AA747	AJ079	-	-	-	-	-	-	-
CP057074.1	1	4145	50.7840772014475	a64c5f89af3ba3688a686887b3fb604f	rep_cluster_2373	LT985313_00005	-	-	-	-	-	-	non-mobilizable	CP041445	0.00331442	Escherichia coli	AB044	AJ586	order	Enterobacterales	order	Enterobacterales	genus	Klebsiella	26169555
CP057076.1	1	123830	50.591940563676	67e9f4f58540d4be2b01ca53fb742704	IncFIA	IncFIC	IncI-gamma/K1	MK878891_00042	CP014493_00001	CP002968	MOBF	NC_017627_00068	MPF_F	NC_008460_00107	NC_019094_00068	NC_018966_00040	NC_017639_00100	NC_007675_00027	NC_017639_00094	NC_019094_00090	NC_010409_00124	NC_022651_00077	NC_019072_00073	NC_013437_00116	MOBF	CP010192	conjugative	CP019910	0.0227107	Escherichia coli	AA336	AI271	order	Enterobacterales	order	Enterobacterales	order	Enterobacterales	23333216; 10773089; 25389419; 30761100; 19897651; 28842132; 25987637; 21470454; 29899511; 24247128; 20851899; 22511964
CP057078.1	1	50516	47.2325599809961	797c6196ef9cfe6edcf9f6464340d863	IncFIB	000096__NC_019117_00097	-	-	-	-	-	-	non-mobilizable	CP028195	0.0824989	Escherichia coli	AB267	AJ977	order	Enterobacterales	order	Enterobacterales	order	Enterobacterales	11254626; 19482926; 15781495; 20851899; 16257053
CP057079.1	1	27257	41.6149979821697	7c9ed3cf816cd69d1fb81ec6f8b98341	IncX1	000215__KC853434_00019	MOBP	NC_019096_00001	-	-	MOBP	FR821778	mobilizable	CP034075	0.0565317	Salmonella enterica subsp. diarizonae	AB233	AJ929	order	Enterobacterales	order	Enterobacterales	family	Enterobacteriaceae	21625636; 22470007
CP057080.1	1	5973	46.1744516993136	0a4beadde11b4d16add8be824db53b76	rep_cluster_2350	CP041342_00001	MOBP	NC_022662_00003	-	-	MOBP	NZ_CP016585	mobilizable	LT985292	0.0478612	Escherichia coli	AB076	AJ640	multi-phylla	Proteobacteria	Bacteroidetes	Actinobacteria	Firmicutes	multi-phylla	Proteobacteria	Bacteroidetes	Actinobacteria	Firmicutes	genus	Escherichia	6263753; 17122402; 26802429
CP057081.1	1	5552	49.5136887608069	61c55c88272575bb8f5ed1dc8e9e972b	rep_cluster_2392	CP045830_00002	MOBP	MOBP	NC_019076_00002	NC_017321_00002	-	-	MOBP	KR905387	mobilizable	CP016039	0.0206797	Escherichia coli	AA143	AH778	multi-phylla	Proteobacteria	Actinobacteria	multi-phylla	Proteobacteria	Actinobacteria	-	-	-
CP057082.1	1	4678	43.8007695596409	8f920cad7f2aa4d3e0553f50f5a5887a	rep_cluster_2350	CP035723_00002	-	-	-	-	MOBF	MOBP	MOB_unknown	JQ432564	NC_011754	NC_019986	mobilizable	CP034823	0.000880953	Salmonella sp. SSDFZ54	AB062	AJ622	multi-phylla	Proteobacteria	Bacteroidetes	Actinobacteria	Firmicutes	multi-phylla	Proteobacteria	Bacteroidetes	Actinobacteria	Firmicutes	genus	Escherichia	6263753; 17122402; 26802429
CP057083.1	1	3702	41.301998919503	d13db2c51544bcc37672b7c9f5a371e2	-	-	-	-	-	-	-	-	non-mobilizable	CP034830	0.14383	Salmonella sp. SSDFZ54	AE235	AN971	-	-	-	-	-	-	-
CP057084.1	1	1948	46.4065708418891	1ae6b7bad3cbfb013258638fc7c377e8	-	-	-	-	-	-	MOB_unknown	CP016722	mobilizable	CP042577	0.0384495	Enterobacter hormaechei	AE480	AO271	genus	Enterobacter	genus	Enterobacter	-	-	-
CP057086.1	1	87754	48.9687079791235	7caac8e0405c467ff60fe5dea18780d3	IncFIB	IncFIC	rep_cluster_2244	000095__NZ_CP014273_00094	AP001918	CP033091_00053	MOBF	NC_017627_00068	MPF_F	NC_009837_00049	NC_010488_00021	NC_018966_00040	NC_017639_00100	NC_007675_00027	NC_017639_00094	NC_019094_00090	NC_010409_00124	NC_022651_00077	NC_013437_00116	08-5333_00200	MOBF	KT325596	conjugative	AP001918	0.016782	Escherichia coli K-12	AA304	AI158	order	Enterobacterales	order	Enterobacterales	order	Enterobacterales	11254626; 30761100; 19482926; 28842132; 15781495; 20851899; 16257053
CP057088.1	1	140512	49.5694317923024	358b05f6b3b0ac719d0b1524f5cc6776	IncFIA	IncFIB	IncFIC	000136__AP014877_00014	000096__NC_019117_00097	AY458016	MOBF	MOBF	NC_017627_00068	CP029214_00066	MPF_F	NC_022651_00077	NC_010409_00124	NC_019094_00090	NC_017639_00094	NC_007675_00027	NC_017639_00100	NC_018966_00040	NC_010488_00021	NC_009837_00049	NC_013437_00116	08-5333_00200	MOBF	CP010020	conjugative	CP043748	0.0466675	Escherichia coli	AA316	AI191	order	Enterobacterales	order	Enterobacterales	order	Enterobacterales	10773089; 11254626; 25389419; 19482926; 19897651; 28842132; 15781495; 24247128; 20851899; 22511964; 16257053
CP057089.1	1	45753	50.1497169584508	876f90560d26551cf1e699b317ab329d	IncN	000155__CP018649	MOBF	NC_015599_00019	MPF_T	NC_009131_00030	NC_011617_00041	NC_014368_00014	NC_007682_00044	NC_008612_00190	NC_022375_00024	MOBF	NZ_CP013027	conjugative	CP022157	0.00515153	Escherichia coli	AA551	AI743	class	Gammaproteobacteria	class	Gammaproteobacteria	order	Enterobacterales	23114770; 20851899; 28842132
CP057091.1	1	156713	49.6704166214673	2c5cfca6daf587ce5071f3cf2639c6e1	IncFIA	IncFIB	000136__AP014877_00014	000096__NC_019117_00097	MOBF	MOBF	NC_017627_00068	AP018568_00098	MPF_F	NC_009837_00049	NC_010488_00021	NC_018966_00040	NC_017639_00100	NC_007675_00027	NC_017639_00094	NC_019094_00090	NC_010409_00124	NC_022651_00077	NC_013437_00116	08-5333_00200	MOBF	CP010192	conjugative	CP024975	0.0313762	Escherichia coli	AA328	AI230	order	Enterobacterales	order	Enterobacterales	order	Enterobacterales	10773089; 11254626; 25389419; 19482926; 19897651; 15781495; 24247128; 20851899; 22511964; 16257053
CP057092.1	1	50591	46.4746694076021	a870a08e42fd290248f539e83b96d732	IncFIA	IncFIA	IncFIC	IncX1	CP022610_00144	AF250878	CR942285	000215__KC853434_00019	-	-	-	-	-	-	non-mobilizable	CP042633	0.045678	Escherichia coli	AA349	AI303	order	Enterobacterales	order	Enterobacterales	order	Enterobacterales	10773089; 21625636; 25389419; 19897651; 28842132; 22470007; 24247128; 20851899; 22511964
CP057110.1	1	106811	50.1961408469165	cbbf0694355ff8bace6cac65f7334864	IncFIA	IncFIB	IncFIC	rep_cluster_2244	AF250878	000095__NZ_CP014273_00094	AP001918	CP033091_00053	MOBF	NC_017627_00068	MPF_F	NC_008460_00107	NC_009837_00049	NC_010488_00021	NC_018966_00040	NC_017639_00100	NC_007675_00027	NC_017639_00094	NC_019094_00090	NC_010409_00124	NC_022651_00077	NC_013437_00116	08-5333_00200	MOBF	CP000430	conjugative	CP001162	0.0215695	Escherichia coli Vir68	AA302	AI151	order	Enterobacterales	order	Enterobacterales	order	Enterobacterales	10773089; 11254626; 25389419; 30761100; 19482926; 19897651; 28842132; 15781495; 24247128; 20851899; 22511964; 16257053
CP057111.1	1	5686	46.2715441435104	1273820b4db40dd3a821b2551ef0d7bf	rep_cluster_2350	CP041342_00001	MOBP	NC_019076_00002	-	-	MOBP	NZ_CP012632	mobilizable	NC_013363	0.0170111	Escherichia coli O26:H11 str. 11368	AA152	AH792	multi-phylla	Proteobacteria	Bacteroidetes	Actinobacteria	Firmicutes	multi-phylla	Proteobacteria	Bacteroidetes	Actinobacteria	Firmicutes	genus	Escherichia	6263753; 17122402; 26802429
CP057113.1	1	104255	49.3722123639154	5597ab173a55999b7599c6059b6fcab8	IncFIA	IncFIB	IncFIC	CP022610_00144	000096__NC_019117_00097	AP001918	MOBF	NC_017627_00068	MPF_F	NC_009837_00049	NC_010488_00021	NC_018966_00040	NC_017639_00100	NC_007675_00027	NC_017639_00094	NC_019094_00090	NC_010409_00124	NC_022651_00077	NC_013437_00116	08-5333_00200	MOBF	CP000430	conjugative	CP001162	0.0233014	Escherichia coli Vir68	AA302	AI151	order	Enterobacterales	order	Enterobacterales	order	Enterobacterales	10773089; 11254626; 25389419; 19482926; 19897651; 28842132; 15781495; 24247128; 20851899; 22511964; 16257053
CP057114.1	1	2662	46.205860255447	33cc502c354a4d7efa09f5ca1cf7ccb9	rep_cluster_2335	EF088686_00008	-	-	-	-	-	-	non-mobilizable	CP036184	0.0610707	Escherichia coli	AB066	AJ626	multi-phylla	Proteobacteria	Actinobacteria	Firmicutes	multi-phylla	Proteobacteria	Actinobacteria	Firmicutes	order	Enterobacterales	20008783
CP057117.1	1	4549	48.3183117168609	456fe2c7eb390a12054fc9c92280308c	-	-	-	-	-	-	-	-	non-mobilizable	CP031654	1	Escherichia coli	AA379	AI397	-	-	-	-	-	-	-
CP057118.1	1	2662	46.205860255447	98f9c904e03f452044b474af9ed91980	rep_cluster_2335	EF088686_00008	-	-	-	-	-	-	non-mobilizable	CP036184	0.0626325	Escherichia coli	AB066	AJ626	multi-phylla	Proteobacteria	Actinobacteria	Firmicutes	multi-phylla	Proteobacteria	Actinobacteria	Firmicutes	order	Enterobacterales	20008783
CP057120.1	1	141909	48.0230288424272	c5d167d782208342fd24a1216871d7a9	IncFIA	IncFIB	IncFIC	000136__AP014877_00014	000095__NZ_CP014273_00094	AP001918	MOBF	NC_017627_00068	MPF_F	NC_009837_00049	NC_010488_00021	NC_018966_00040	NC_017639_00100	NC_007675_00027	NC_017639_00094	NC_019094_00090	NC_010409_00124	NC_022651_00077	NC_013437_00116	08-5333_00200	-	-	conjugative	CP024151	0.0539403	Escherichia coli	AA316	AI199	order	Enterobacterales	order	Enterobacterales	order	Enterobacterales	10773089; 11254626; 25389419; 19482926; 19897651; 28842132; 15781495; 24247128; 20851899; 22511964; 16257053
CP057121.1	1	60674	51.7734120051422	07e8456fef4be75ac2596ed570a46bb9	IncFIA	IncFIC	000136__AP014877_00014	CR942285	MOBF	NC_017627_00068	MPF_F	NC_022651_00077	NC_010409_00124	NC_019094_00090	NC_017639_00094	NC_007675_00027	NC_017639_00100	NC_018966_00040	NC_010488_00021	NC_009837_00049	NC_013437_00116	08-5333_00200	MOBF	CP010020	conjugative	LT838203	0.00467416	Escherichia coli	AA316	AI192	order	Enterobacterales	order	Enterobacterales	order	Enterobacterales	10773089; 25389419; 19897651; 28842132; 24247128; 20851899; 22511964
CP057122.1	1	3727	45.5862624094446	87ce0b40724cb5100347010793507f53	rep_cluster_2335	KU302809_00001	-	-	-	-	MOBP	CP008720	mobilizable	CP011434	0.0626325	Salmonella enterica subsp. enterica serovar Typhimurium	AD168	AM625	multi-phylla	Proteobacteria	Actinobacteria	Firmicutes	multi-phylla	Proteobacteria	Actinobacteria	Firmicutes	order	Enterobacterales	20008783
CP057124.1	1	156576	48.9040465971796	cf78470206d23d4cb2a25c75e7d6c3c8	IncFIA	IncFIB	rep_cluster_2244	AF250878	000095__NZ_CP014273_00094	CP033091_00053	MOBF	NC_017627_00068	MPF_F	NC_009837_00049	NC_010488_00021	NC_018966_00040	NC_017639_00100	NC_007675_00027	NC_017639_00094	NC_019094_00090	NC_010409_00124	NC_022651_00077	NC_013437_00116	08-5333_00200	MOBF	NZ_CP012164	conjugative	CP001162	0.0344723	Escherichia coli Vir68	AA302	AI151	order	Enterobacterales	order	Enterobacterales	order	Enterobacterales	10773089; 11254626; 25389419; 30761100; 19482926; 19897651; 15781495; 24247128; 20851899; 22511964; 16257053
CP057127.1	1	109591	46.3842833809346	5a7457c89a3d936019ab5224091f1f8a	rep_cluster_488	001852__AP017612_00001	-	-	-	-	-	-	non-mobilizable	CP028433	0.0174761	Escherichia coli	AA747	AJ074	family	Enterobacteriaceae	family	Enterobacteriaceae	-	-	-
CP057128.1	1	90031	49.4707378569604	f29d31433ab7f1816113518c1da52563	IncFIB	IncFII	IncI1	000095__NZ_CP014273_00094	LS992172_00069	CP010124_00057	MOBF	NC_017627_00068	MPF_F	NC_009837_00049	NC_010488_00021	NC_018966_00040	NC_017639_00100	NC_007675_00027	NC_017639_00094	NC_019094_00090	NC_010409_00124	NC_022651_00077	NC_013437_00116	08-5333_00200	-	-	conjugative	CP027521	0.0378117	Escherichia coli	AA302	AI152	order	Enterobacterales	order	Enterobacterales	order	Enterobacterales	11254626; 19482926; 15781495; 20851899; 16257053
CP057130.1	1	102324	48.3923615183144	0fb9e6c51540dae1c76fb588d7e6503f	IncFIA	IncFIB	rep_cluster_2244	AF250878	000096__NC_019117_00097	CP033091_00053	MOBF	NC_017627_00068	MPF_F	NC_009837_00049	NC_010488_00021	NC_018966_00040	NC_017639_00100	NC_007675_00027	NC_017639_00094	NC_019094_00090	NC_010409_00124	NC_022651_00077	NC_013437_00116	08-5333_00200	MOBF	CP015086	conjugative	CP009167	0.0108702	Escherichia coli 1303	AA304	AI158	order	Enterobacterales	order	Enterobacterales	order	Enterobacterales	10773089; 11254626; 25389419; 30761100; 19482926; 19897651; 15781495; 24247128; 20851899; 22511964; 16257053
CP057131.1	1	6811	47.584789311408	880554a52078ec7d9751fadc219a2d8f	rep_cluster_2350	CP035723_00002	MOBP	MOBP	NC_017321_00002	NC_019076_00002	-	-	MOBP	MF083142	mobilizable	CP027259	0.00420918	Escherichia coli	AA159	AH803	multi-phylla	Proteobacteria	Bacteroidetes	Actinobacteria	Firmicutes	multi-phylla	Proteobacteria	Bacteroidetes	Actinobacteria	Firmicutes	genus	Escherichia	6263753; 17122402; 26802429
CP057132.1	1	5569	46.5613216017238	6e5972fbd4729bfaf2d34471f86d81f4	rep_cluster_2350	CP041342_00001	MOBP	NC_019076_00002	-	-	MOBP	NZ_CP012632	mobilizable	CP035351	0.0129198	Escherichia coli	AB443	AK226	multi-phylla	Proteobacteria	Bacteroidetes	Actinobacteria	Firmicutes	multi-phylla	Proteobacteria	Bacteroidetes	Actinobacteria	Firmicutes	genus	Escherichia	6263753; 17122402; 26802429
CP057134.1	1	136933	51.8319177992157	0b50e8515589babbe7bbb55dc8a10f1c	IncK2/Z	KJ484640	MOBP	CP034821_00094	-	-	-	-	mobilizable	CP036181	0.059819	Escherichia coli	AA475	AI624	family	Enterobacteriaceae	family	Enterobacteriaceae	genus	Escherichia	30761100
CP057135.1	1	100897	50.1987175039892	9fb564eb1778724c1712fb620b084a68	IncFIC	IncK2/Z	AF401292	KJ484640	MOBF	NC_017627_00068	MPF_F	NC_022651_00077	NC_010409_00124	NC_019094_00090	NC_017639_00094	NC_007675_00027	NC_017639_00100	NC_018966_00040	NC_010488_00021	NC_009837_00049	NC_013437_00116	08-5333_00200	MOBF	NZ_CP012164	conjugative	CP012928	0.0422904	Salmonella enterica subsp. enterica serovar Heidelberg	AA314	AI175	family	Enterobacteriaceae	family	Enterobacteriaceae	family	Enterobacteriaceae	28842132; 30761100
CP057140.1	1	105018	48.3269534746424	a2fa775b48807be2049bf3112f656a0c	IncFIB	rep_cluster_2244	000095__NZ_CP014273_00094	CP033091_00053	MOBF	NC_017627_00068	MPF_F	NC_009837_00049	NC_010488_00021	NC_018966_00040	NC_017639_00100	NC_007675_00027	NC_017639_00094	NC_019094_00090	NC_010409_00124	NC_022651_00077	NC_013437_00116	08-5333_00200	MOBF	CP015086	conjugative	CP027256	0.00796745	Escherichia coli	AA304	AI158	order	Enterobacterales	order	Enterobacterales	order	Enterobacterales	11254626; 30761100; 19482926; 15781495; 20851899; 16257053
CP057142.1	1	89539	49.3472118294821	4cb494cac66a23f0761171b4dbdfe82e	IncFIA	IncFIB	CP022610_00144	000095__NZ_CP014273_00094	MOBF	NC_017627_00068	MPF_F	NC_009837_00049	NC_010488_00021	NC_018966_00040	NC_017639_00100	NC_007675_00027	NC_017639_00094	NC_019094_00090	NC_010409_00124	NC_022651_00077	NC_013437_00116	08-5333_00200	MOBF	CP015086	conjugative	CP001162	0.0343598	Escherichia coli Vir68	AA302	AI151	order	Enterobacterales	order	Enterobacterales	order	Enterobacterales	10773089; 11254626; 25389419; 19482926; 19897651; 15781495; 24247128; 20851899; 22511964; 16257053
CP057143.1	1	4821	50.1348267994192	fc43068b46a5cde06824578c3d85c2dc	-	-	-	-	-	-	-	-	non-mobilizable	CP031654	1	Escherichia coli	AA379	AI397	-	-	-	-	-	-	-
CP057145.1	1	81202	50.9494840028571	2f96ccaf130df5dbed81a1c1f52c0602	IncFIA	IncFIC	000136__AP014877_00014	AY458016	MOBF	NC_017627_00068	MPF_F	NC_022651_00077	NC_010409_00124	NC_019094_00090	NC_017639_00094	NC_007675_00027	NC_017639_00100	NC_018966_00040	NC_010488_00021	NC_009837_00049	NC_013437_00116	08-5333_00200	MOBF	CP015086	conjugative	MK092064	0.00755945	Escherichia coli	AA315	AI185	order	Enterobacterales	order	Enterobacterales	order	Enterobacterales	10773089; 25389419; 19897651; 28842132; 24247128; 20851899; 22511964
CP057153.1	1	133928	50.7548832208351	9e2d0d4fa614077a92cdfc15e6bec487	IncFIA	IncFIB	IncFII	CP022610_00144	000095__NZ_CP014273_00094	JN232517	MOBF	CP030197_00146	MPF_F	NC_011413_00056	NC_011413_00058	NC_011413_00063	NC_011413_00064	NC_011413_00068	NC_011413_00069	NC_011413_00074	NC_011413_00075	NC_011413_00060	NC_011413_00080	-	-	conjugative	CP030785	0.035505	Escherichia albertii	AA181	AH873	order	Enterobacterales	order	Enterobacterales	order	Enterobacterales	10773089; 11254626; 25389419; 19482926; 19897651; 15781495; 24247128; 20851899; 22511964; 16257053
CP057155.1	1	168860	46.077223735639	a087b19f1247b74391c826726cb5a7fe	IncFIA	IncFIB	CP012501_00008	000095__NZ_CP014273_00094	MOBF	MOBP	NC_017627_00068	NC_021819_00066	MPF_F	NC_010719_00096	NC_010719_00097	08-5333_00200	-	-	conjugative	CP042296	0.00560872	Escherichia coli	AB266	AJ974	order	Enterobacterales	order	Enterobacterales	order	Enterobacterales	10773089; 11254626; 25389419; 19482926; 19897651; 15781495; 24247128; 20851899; 22511964; 16257053
CP057156.1	1	92401	49.5503295418881	cd9662431039d412d324cb45c3919db6	IncFIC	IncI1	AP001918	CP010124_00057	MOBF	NC_017627_00068	MPF_F	NC_022651_00077	NC_010409_00124	NC_019094_00090	NC_017639_00094	NC_007675_00027	NC_017054_00096	NC_019037_00027	NC_019094_00068	NC_010719_00096	NC_013437_00116	08-5333_00200	MOBF	NZ_CP011049	conjugative	CP042297	0.0253218	Escherichia coli	AA301	AI150	order	Enterobacterales	order	Enterobacterales	family	Enterobacteriaceae	28842132
CP057157.1	1	42555	39.5112207731171	599e8146d9c97364c682e5cc52967ef5	IncX4	rep_cluster_991	000223__CP022729_00007	002471__CP001165_00001	MOBP	NC_011351_00034	MPF_T	NC_011351_00005	NC_011351_00011	NC_011351_00013	NC_011351_00014	NC_011351_00017	-	-	conjugative	CP041625	0.00842259	Escherichia coli O157:H7	AB745	AK652	family	Enterobacteriaceae	family	Enterobacteriaceae	family	Enterobacteriaceae	26842776; 21911569; 28336940
CP057158.1	1	4617	49.9458522850336	f40464d813318237ab428c54450645f3	rep_cluster_2350	CP041342_00001	MOBP	NC_019076_00002	-	-	MOBP	KR905385	mobilizable	NC_003457	0.0593303	Salmonella enterica subsp. enterica serovar Enteritidis	AB445	AK229	multi-phylla	Proteobacteria	Bacteroidetes	Actinobacteria	Firmicutes	multi-phylla	Proteobacteria	Bacteroidetes	Actinobacteria	Firmicutes	genus	Escherichia	6263753; 17122402; 26802429
CP057159.1	1	3525	45.5035460992908	18db2ed10d1582825299c2441a2f11c2	rep_cluster_2350	CP035723_00002	MOBF	CP019897	-	-	MOB_unknown	KU932034	mobilizable	CP040670	0.0418553	Salmonella enterica subsp. enterica serovar 1	4	[5]	12:i:-	AA675	AI954	multi-phylla	Proteobacteria	Bacteroidetes	Actinobacteria	Firmicutes	multi-phylla	Proteobacteria	Bacteroidetes	Actinobacteria	Firmicutes	genus	Escherichia	6263753; 17122402; 26802429
CP057161.1	1	35341	41.4759061713025	3d5fce19b3b454e7c29c5c00fa31ee73	IncX4	000224__NC_022105_00002	MOBP	NC_013718_00057	MPF_T	NC_013718_00041	NC_021079_00038	NC_013718_00045	NC_013718_00044	-	-	conjugative	JX981514	2.38274E-05	Escherichia coli	AA619	AI862	family	Enterobacteriaceae	family	Enterobacteriaceae	family	Enterobacteriaceae	26842776; 21911569; 28336940
CP057164.1	1	97952	50.6686948709572	97f6371d0d7d34d6ad58d30b8721a1f1	IncFIA	IncFIC	CP022610_00144	CR942285	MOBF	NC_017627_00068	MPF_F	NC_022651_00077	NC_010409_00124	NC_019094_00090	NC_017639_00094	NC_007675_00027	NC_017639_00100	NC_018966_00040	NC_010488_00021	NC_009837_00049	NC_013437_00116	08-5333_00200	MOBF	CP000430	conjugative	CP043759	0.00778092	Escherichia coli	AA316	AI198	order	Enterobacterales	order	Enterobacterales	order	Enterobacterales	10773089; 25389419; 19897651; 28842132; 24247128; 20851899; 22511964
CP057165.1	1	1506	50.265604249668	04e616d45a437985ed7b739881c3ba7d	Col(MG828)	NC_008486	-	-	-	-	MOBP	NC_002145	mobilizable	CP023506	0.00564181	Morganella morganii	AB687	AK566	order	Enterobacterales	order	Enterobacterales	genus	Escherichia	30761100
CP057168.1	1	9003	48.7504165278241	06cbff3fb68ab20b4cae2b385b0b1fa1	-	-	-	-	-	-	-	-	non-mobilizable	CP031654	1	Escherichia coli	AA379	AI397	-	-	-	-	-	-	-
CP057169.1	1	4076	44.4308145240432	2ee01b990d6ecfd13030a3513e6ac168	rep_cluster_2335	KU302809_00001	-	-	-	-	MOB_unknown	CP016722	mobilizable	CP010162	0.0042398	Escherichia coli	AA102	AH718	multi-phylla	Proteobacteria	Actinobacteria	Firmicutes	multi-phylla	Proteobacteria	Actinobacteria	Firmicutes	order	Enterobacterales	20008783
CP057172.1	1	94854	47.5731123621566	a5f9d36cfce5e70de773f050cc8146d7	IncY	000230__CP009168_00001	-	-	-	-	-	-	non-mobilizable	CP032939	0.0194352	Escherichia coli	AA378	AI387	family	Enterobacteriaceae	family	Enterobacteriaceae	genus	Escherichia	28031198
CP057174.1	1	4154	50.7703418391911	45d6c923df50c7b703de9fcb64cb64b5	rep_cluster_2373	LT985313_00005	-	-	-	-	-	-	non-mobilizable	CP041445	0.00291212	Escherichia coli	AB044	AJ586	order	Enterobacterales	order	Enterobacterales	genus	Klebsiella	26169555
CP057177.1	1	65344	52.2144343780607	af7d669295efeea00dd677518882f1fd	IncFIA	IncFII	000136__AP014877_00014	LS992172_00069	MOBF	NC_017627_00068	MPF_F	NC_022651_00077	NC_010409_00124	NC_019094_00090	NC_017639_00094	NC_007675_00027	NC_017639_00100	NC_019037_00027	NC_019094_00068	NC_009837_00049	NC_013437_00116	08-5333_00200	MOBF	AP014877	conjugative	CP024284	0.0250805	Escherichia albertii	AA329	AI237	order	Enterobacterales	order	Enterobacterales	order	Enterobacterales	10773089; 25389419; 19897651; 24247128; 20851899; 22511964
CP057179.1	1	73399	50.5211242659982	a6167ef7c177a226007416393ab7c254	IncFIB	000095__NZ_CP014273_00094	-	-	MPF_F	NC_009837_00049	NC_010488_00021	NC_018966_00040	NC_017639_00100	NC_007675_00027	NC_017639_00094	NC_019094_00090	NC_010409_00124	NC_022651_00077	NC_013437_00116	MOBF	CP015086	mobilizable	MK092064	0.0417116	Escherichia coli	AA315	AI185	order	Enterobacterales	order	Enterobacterales	order	Enterobacterales	11254626; 19482926; 15781495; 20851899; 16257053
CP057180.1	1	54517	51.6169268301631	350c44045927211e7433013ae8aaf1ce	IncFIA	IncFIC	CP022610_00144	CR942285	MOBF	NC_017627_00068	MPF_Unknown	08-5333_00200	-	-	conjugative	CP035752	0.0471738	Escherichia coli E110019	AA316	AI195	order	Enterobacterales	order	Enterobacterales	order	Enterobacterales	10773089; 25389419; 19897651; 28842132; 24247128; 20851899; 22511964
CP057181.1	1	2974	45.5951580363147	17a9353dde75f553fd0e98b6321a40a1	rep_cluster_2350	CP041342_00001	MOBF	CP019897	-	-	MOB_unknown	KU932034	mobilizable	CP045830	0.00121124	Escherichia coli	AA676	AI955	multi-phylla	Proteobacteria	Bacteroidetes	Actinobacteria	Firmicutes	multi-phylla	Proteobacteria	Bacteroidetes	Actinobacteria	Firmicutes	genus	Escherichia	6263753; 17122402; 26802429
CP057182.1	1	2519	53.5926955140929	b34d5a826863a8b1a6123e2aa060d977	ColpVC	JX133088	-	-	-	-	MOBF	MOBP	KT950740	AB027308	mobilizable	CP030213	0.00360762	Salmonella enterica	AB239	AJ941	order	Enterobacterales	order	Enterobacterales	-	-	-
CP057183.1	1	1603	50.2807236431691	1355e4a529e3cd64fc20fc7ade235013	Col(MG828)	NC_008486	-	-	-	-	MOBP	NC_002145	mobilizable	CP018984	0.0603145	Escherichia coli	AB689	AK569	order	Enterobacterales	order	Enterobacterales	genus	Escherichia	30761100
CP057187.1	1	83868	50.0357704964945	83fc9911d2dbc7dbc60f57f52ef65a51	IncFIB	IncFII	IncI1	000095__NZ_CP014273_00094	LS992172_00069	CP010124_00057	MOBF	NC_017627_00068	MPF_F	NC_009837_00049	NC_010488_00021	NC_018966_00040	NC_017639_00100	NC_007675_00027	NC_017639_00094	NC_019094_00090	NC_010409_00124	NC_022651_00077	NC_013437_00116	08-5333_00200	MOBF	CP015086	conjugative	MF370216	0.0350415	Escherichia coli	AA304	AI157	order	Enterobacterales	order	Enterobacterales	order	Enterobacterales	11254626; 19482926; 15781495; 20851899; 16257053
CP057191.1	1	102988	49.5018837146075	05f00bc25904f3a8a75a791a4ab0decf	IncFIA	IncFIB	CP022610_00144	000095__NZ_CP014273_00094	MOBF	NC_017627_00068	MPF_F	NC_009837_00049	NC_010488_00021	NC_018966_00040	NC_017639_00100	NC_007675_00027	NC_017639_00094	NC_019094_00090	NC_010409_00124	NC_022651_00077	NC_013437_00116	08-5333_00200	-	-	conjugative	CP001162	0.0245258	Escherichia coli Vir68	AA302	AI151	order	Enterobacterales	order	Enterobacterales	order	Enterobacterales	10773089; 11254626; 25389419; 19482926; 19897651; 15781495; 24247128; 20851899; 22511964; 16257053
CP057193.1	1	146456	51.3171191347572	a6a7a76d913eccd79c96a3dcf02997bb	IncFIA	IncFIB	IncFIC	IncQ1	000136__AP014877_00014	000095__NZ_CP014273_00094	CP014493_00001	000195__NC_013728_00014	MOBF	NC_017627_00068	MPF_F	NC_009837_00049	NC_010488_00021	NC_018966_00040	NC_017639_00100	NC_007675_00027	NC_017639_00094	NC_019094_00090	NC_010409_00124	NC_022651_00077	NC_013437_00116	08-5333_00200	MOBF	AF242367	conjugative	KP398867	0.000385581	Escherichia coli	AA176	AH856	phylum	Proteobacteria	phylum	Proteobacteria	phylum	Proteobacteria	10773089; 11254626; 25389419; 2653965; 19482926; 19897651; 28842132; 15781495; 24247128; 20851899; 22511964; 16257053
CP057195.1	1	115217	49.9778678493625	b79fca0ff02b57eacff8656da839f8c7	IncFIA	IncFIA	IncFII	000136__AP014877_00014	AF250878	LS992172_00069	MOBF	CP030197_00146	MPF_F	NC_011413_00056	NC_011413_00058	NC_011413_00063	NC_011413_00064	NC_011413_00068	NC_011413_00069	NC_011413_00074	NC_011413_00075	NC_011413_00060	NC_011413_00080	-	-	conjugative	CP032813	0.0543589	Escherichia coli	AA181	AH872	order	Enterobacterales	order	Enterobacterales	order	Enterobacterales	10773089; 25389419; 19897651; 24247128; 20851899; 22511964
CP057196.1	1	77708	49.1506665980337	d4a711eb97feeff94bf4a083503219f2	IncY	000230__CP009168_00001	-	-	MPF_T	NC_011092_00100	NC_011092_00102	NC_011092_00103	-	-	non-mobilizable	CP021734	0.0455159	Escherichia coli	AA358	AI323	family	Enterobacteriaceae	family	Enterobacteriaceae	genus	Escherichia	28031198
CP057197.1	1	7329	46.3501159776231	f8cc1ebe7f200cc6c328ed0b9ad961c6	rep_cluster_2350	CP035723_00002	MOBP	NC_016903_00002	-	-	MOBP	NZ_CP016585	mobilizable	GU949535	0.0572108	Salmonella enterica subsp. enterica serovar Pullorum	AA151	AH791	multi-phylla	Proteobacteria	Bacteroidetes	Actinobacteria	Firmicutes	multi-phylla	Proteobacteria	Bacteroidetes	Actinobacteria	Firmicutes	genus	Escherichia	6263753; 17122402; 26802429
CP057198.1	1	6275	49.7529880478088	a7fa7981c2ec8edc961646cdabe68aea	rep_cluster_2350	CP041342_00001	-	-	-	-	-	-	non-mobilizable	CP039597	0.133864	Salmonella enterica subsp. enterica	AA675	AI954	multi-phylla	Proteobacteria	Bacteroidetes	Actinobacteria	Firmicutes	multi-phylla	Proteobacteria	Bacteroidetes	Actinobacteria	Firmicutes	genus	Escherichia	6263753; 17122402; 26802429
CP057199.1	1	3782	44.9762030671602	8ebd56d7be0e98e466dcef91dc8d9453	rep_cluster_2370	EU580135_00003	-	-	-	-	MOBP	KF992024	mobilizable	CP001149	0.111073	Salmonella enterica subsp. enterica serovar Virchow str. SL491	AA669	AI945	order	Enterobacterales	order	Enterobacterales	-	-	-
CP057201.1	1	105591	49.4180375221373	8a1939d32e48a1d8da320dbd8d066b23	IncFIA	IncFIB	IncFIC	CP022610_00144	000096__NC_019117_00097	AP001918	MOBF	NC_017627_00068	MPF_F	NC_009837_00049	NC_010488_00021	NC_018966_00040	NC_017639_00100	NC_007675_00027	NC_017639_00094	NC_019094_00090	NC_010409_00124	NC_022651_00077	NC_013437_00116	08-5333_00200	MOBF	CP000430	conjugative	CP001162	0.0233762	Escherichia coli Vir68	AA302	AI151	order	Enterobacterales	order	Enterobacterales	order	Enterobacterales	10773089; 11254626; 25389419; 19482926; 19897651; 28842132; 15781495; 24247128; 20851899; 22511964; 16257053
CP057202.1	1	73991	52.4090767796083	875218b049b64259e393d8eb3c1d2b83	IncI-gamma/K1	MF344576	MOBP	NC_017643_00011	MPF_I	NC_017643_00021	NC_017643_00033	NC_017643_00037	NC_017643_00038	NC_017643_00039	NC_017643_00041	NC_017643_00042	NC_017643_00047	-	-	conjugative	CP002733	0.0430292	Escherichia coli UMNK88	AD669	AN293	order	Enterobacterales	family	Enterobacteriaceae	order	Enterobacterales	23333216; 30761100; 25987637; 21470454; 29899511; 20851899
CP057203.1	1	2662	46.205860255447	b0b915b7af25c63ba71d087a4d6c086d	rep_cluster_2335	EF088686_00008	-	-	-	-	-	-	non-mobilizable	CP036184	0.0610707	Escherichia coli	AB066	AJ626	multi-phylla	Proteobacteria	Actinobacteria	Firmicutes	multi-phylla	Proteobacteria	Actinobacteria	Firmicutes	order	Enterobacterales	20008783
CP057205.1	1	174003	51.2922190996707	8b291b175a58b0f9515734e1d19184c2	IncFIA	IncFII	000136__AP014877_00014	LS992172_00069	MOBF	MOBF	NC_017627_00068	CP030197_00146	MPF_F	NC_022651_00077	NC_010409_00124	NC_019094_00090	NC_017630_00031	NC_007675_00027	NC_017639_00100	NC_018966_00040	NC_010488_00021	NC_009837_00049	NC_011413_00056	NC_011413_00058	NC_011413_00063	NC_011413_00064	NC_011413_00068	NC_011413_00069	NC_011413_00074	NC_011413_00075	NC_013437_00116	NC_011413_00060	NC_011413_00080	08-5333_00200	MOBF	CP018958	conjugative	CP023354	0.0535266	Escherichia coli	AA316	AI192	order	Enterobacterales	order	Enterobacterales	order	Enterobacterales	10773089; 25389419; 19897651; 24247128; 20851899; 22511964
CP057206.1	1	109624	43.9055316354083	6def651980d67134da1d2babc28a76ac	IncFIB	IncFIC	rep_cluster_2244	000095__NZ_CP014273_00094	AP001918	CP033091_00053	-	-	-	-	-	-	non-mobilizable	CP043735	0.0747985	Escherichia coli	AA169	AH817	order	Enterobacterales	order	Enterobacterales	order	Enterobacterales	11254626; 30761100; 19482926; 28842132; 15781495; 20851899; 16257053
CP057224.1	1	102840	49.5458965383119	27c911c9a8a45cf8cba0d7cc9abf5c71	IncFIA	IncFIB	CP022610_00144	000095__NZ_CP014273_00094	MOBF	NC_017627_00068	MPF_F	NC_009837_00049	NC_010488_00021	NC_018966_00040	NC_017639_00100	NC_007675_00027	NC_017639_00094	NC_019094_00090	NC_010409_00124	NC_022651_00077	NC_013437_00116	08-5333_00200	MOBF	CP015086	conjugative	CP001162	0.022205	Escherichia coli Vir68	AA302	AI151	order	Enterobacterales	order	Enterobacterales	order	Enterobacterales	10773089; 11254626; 25389419; 19482926; 19897651; 15781495; 24247128; 20851899; 22511964; 16257053
CP057226.1	1	143708	48.1225819021906	5c99b903b9993015df48bb46c8a6cba5	IncFIB	rep_cluster_2244	000095__NZ_CP014273_00094	CP033091_00053	MOBF	NC_017627_00068	MPF_F	NC_009837_00049	NC_010488_00021	NC_018966_00040	NC_017639_00100	NC_007675_00027	NC_017639_00094	NC_019094_00090	NC_010409_00124	NC_022651_00077	NC_013437_00116	08-5333_00200	MOBF	CP015086	conjugative	CP010345	0.0501998	Escherichia coli ECC-1470	AA304	AI158	order	Enterobacterales	order	Enterobacterales	order	Enterobacterales	11254626; 30761100; 19482926; 15781495; 20851899; 16257053
CP057227.1	1	6760	46.2573964497041	1a441a15127080955102f5952baabe12	rep_cluster_2350	CP035723_00002	-	-	-	-	MOBF	MOBP	MOB_unknown	CP000430	KY421937	NC_019986	mobilizable	MG948564	9.55247E-05	Salmonella enterica subsp. enterica serovar Enteritidis	AB448	AK234	multi-phylla	Proteobacteria	Bacteroidetes	Actinobacteria	Firmicutes	multi-phylla	Proteobacteria	Bacteroidetes	Actinobacteria	Firmicutes	genus	Escherichia	6263753; 17122402; 26802429
CP057228.1	1	2590	53.6293436293436	c4ad721d7db61a771399cd07a2bc7d0c	ColpVC	JX133088	-	-	-	-	MOBF	MOBP	KT950740	AB027308	mobilizable	CP030213	0.0264788	Salmonella enterica	AB239	AJ941	order	Enterobacterales	order	Enterobacterales	-	-	-
CP057235.1	1	145678	48.1857246804596	c40c4353161ff4019a507252598eba0a	IncFIB	rep_cluster_2244	000095__NZ_CP014273_00094	CP033091_00053	MOBF	NC_017627_00068	MPF_F	NC_009837_00049	NC_010488_00021	NC_018966_00040	NC_017639_00100	NC_007675_00027	NC_017639_00094	NC_019094_00090	NC_010409_00124	NC_022651_00077	NC_013437_00116	08-5333_00200	MOBF	CP015086	conjugative	CP010345	0.052117	Escherichia coli ECC-1470	AA304	AI158	order	Enterobacterales	order	Enterobacterales	order	Enterobacterales	11254626; 30761100; 19482926; 15781495; 20851899; 16257053
CP057236.1	1	33657	41.2276792346317	9bd43cfaf8823b7dd9dce2f07fb5140e	IncX1	000215__KC853434_00019	MOBP	NC_019096_00001	MPF_T	NC_017624_00009	NC_010860_00022	NC_019067_00043	NC_013503_00034	NC_023277_00163	MOBP	CP007455	conjugative	JQ269336	0.00396608	Escherichia coli	AB233	AJ920	order	Enterobacterales	order	Enterobacterales	family	Enterobacteriaceae	21625636; 22470007
CP057237.1	1	5513	46.6533647741701	198c22f07ad2d52bc620aef2427427ca	rep_cluster_2350	CP041342_00001	MOBP	NC_019076_00002	-	-	MOBP	MF083142	mobilizable	CP035351	0.00621379	Escherichia coli	AB443	AK226	multi-phylla	Proteobacteria	Bacteroidetes	Actinobacteria	Firmicutes	multi-phylla	Proteobacteria	Bacteroidetes	Actinobacteria	Firmicutes	genus	Escherichia	6263753; 17122402; 26802429
CP057248.1	1	96746	50.8072685175615	325e7b9bae91f29dfe121853951b3d31	IncFIA	IncFIB	AF250878	000107__CP014778_00094	MOBH	MOBP	CP030285_00102	NC_021819_00066	-	-	MOBF	NZ_CP013834	mobilizable	CP036204	0.0716227	Escherichia coli	AA375	AI366	order	Enterobacterales	order	Enterobacterales	order	Enterobacterales	10773089; 11254626; 25389419; 19482926; 19897651; 15781495; 24247128; 20851899; 22511964; 16257053
CP057249.1	1	1942	50.5664263645726	2b7b1c634416461b01830f334166c778	-	-	-	-	-	-	-	-	non-mobilizable	CP012490	0.149777	Enterobacter sp. FY-07	AB695	AK576	-	-	-	-	-	-	-
CP057251.1	1	110652	46.2467917434841	11337ff98c87266f22f2f2289c7075a4	rep_cluster_488	001852__AP017612_00001	-	-	-	-	-	-	non-mobilizable	CP020118	0.0154542	Escherichia coli	AA747	AJ076	family	Enterobacteriaceae	family	Enterobacteriaceae	-	-	-
CP057252.1	1	109291	48.3251136873119	759b6d01ce08badceb9dc03e67efa81d	IncFIA	IncFII	rep_cluster_2244	AF250878	LS992172_00069	CP033091_00053	MOBF	NC_017627_00068	MPF_F	NC_022651_00077	NC_010409_00124	NC_019094_00090	NC_017639_00094	NC_007675_00027	NC_017639_00100	NC_018966_00040	NC_010488_00021	NC_009837_00049	NC_013437_00116	08-5333_00200	MOBF	CP015086	conjugative	CP010345	0.0177716	Escherichia coli ECC-1470	AA304	AI158	order	Enterobacterales	order	Enterobacterales	order	Enterobacterales	10773089; 25389419; 30761100; 19897651; 24247128; 20851899; 22511964
CP057255.1	1	105702	48.1627594558286	a15400b41ef9bfeaaf4ac647ab4372a6	IncFIA	IncFIB	rep_cluster_2244	AF250878	000096__NC_019117_00097	CP033091_00053	MOBF	NC_017627_00068	MPF_F	NC_009837_00049	NC_010488_00021	NC_018966_00040	NC_017639_00100	NC_007675_00027	NC_017639_00094	NC_019094_00090	NC_010409_00124	NC_022651_00077	NC_013437_00116	08-5333_00200	MOBF	CP015086	conjugative	CP009167	0.00853806	Escherichia coli 1303	AA304	AI158	order	Enterobacterales	order	Enterobacterales	order	Enterobacterales	10773089; 11254626; 25389419; 30761100; 19482926; 19897651; 15781495; 24247128; 20851899; 22511964; 16257053
CP057260.1	1	93611	50.5581608998942	52e9cd9fb5e0ef74ac3527828191529f	IncFIA	IncFIB	AF250878	000107__CP014778_00094	MOBH	CP030285_00102	-	-	MOBF	NZ_CP013834	mobilizable	CP032995	0.0755413	Escherichia coli	AA811	AJ174	order	Enterobacterales	order	Enterobacterales	order	Enterobacterales	10773089; 11254626; 25389419; 19482926; 19897651; 15781495; 24247128; 20851899; 22511964; 16257053
CP057261.1	1	5101	50.7155459713782	02ce4ca5946352efc82bda4bd51bbca0	rep_cluster_2358	CP000974_00005	MOBP	MOBP	NC_001848_00006	NC_011404_00002	-	-	-	-	mobilizable	CP010227	0.00154832	Escherichia coli	AA516	AI683	multi-phylla	Proteobacteria	Actinobacteria	multi-phylla	Proteobacteria	Actinobacteria	phylum	Proteobacteria	24096417
CP057263.1	1	92706	50.5943520376243	79ac43e92b54e3a9c5afba5c9c20b72d	IncFIA	IncFIB	AF250878	000107__CP014778_00094	MOBH	CP030285_00102	-	-	MOBF	NZ_CP013834	mobilizable	CP032995	0.0762985	Escherichia coli	AA811	AJ174	order	Enterobacterales	order	Enterobacterales	order	Enterobacterales	10773089; 11254626; 25389419; 19482926; 19897651; 15781495; 24247128; 20851899; 22511964; 16257053
CP057264.1	1	3669	46.443172526574	aad9c86e8bc24cf543c4a10d082f1fff	rep_cluster_2374	CP042625_00002	-	-	-	-	-	-	non-mobilizable	CP010161	0.1233	Escherichia coli	AA663	AI936	family	Enterobacteriaceae	family	Enterobacteriaceae	-	-	-
CP057265.1	1	1942	50.5664263645726	07df0396b457bd27def309760a1b2d8b	-	-	-	-	-	-	-	-	non-mobilizable	CP012490	0.151946	Enterobacter sp. FY-07	AB695	AK576	-	-	-	-	-	-	-
CP057268.1	1	214448	47.3312877713945	d790b3c8b3a9ef4016af00e1b0e89f22	IncHI1A	IncQ1	AF250878	000195__NC_013728_00014	MOBH	NC_013365_00169	MPF_F	NC_019360_00278	NC_005211_00030	NC_002305_00127	NC_002305_00120	NC_019360_00255	NC_019360_00256	NC_009981_00239	-	-	conjugative	NC_023289	0.00224371	Escherichia coli	AA998	AJ516	phylum	Proteobacteria	phylum	Proteobacteria	phylum	Proteobacteria	2653965; 25389419; 20851899
CP057269.1	1	5569	44.8913629017777	353733966e94024e99216a928ca5caef	ColRNAI_rep_cluster_1987	CP041116_00002	-	-	-	-	MOB_unknown	CP016722	mobilizable	CP039275	0.0631684	Salmonella enterica subsp. enterica serovar Senftenberg str. CFSAN004025	AB058	AJ617	multi-phylla	Proteobacteria	Actinobacteria	multi-phylla	Proteobacteria	Actinobacteria	-	-	-
CP057271.1	1	221223	47.138859883466	796dc35ed538587ea624c0cf6ae6bc54	IncHI1A	IncQ1	AF250878	000195__NC_013728_00014	MOBH	NC_013365_00169	MPF_F	NC_019360_00278	NC_005211_00030	NC_002305_00127	NC_002305_00120	NC_019360_00255	NC_019360_00256	NC_009981_00239	-	-	conjugative	NC_023289	0.00165343	Escherichia coli	AA998	AJ516	phylum	Proteobacteria	phylum	Proteobacteria	phylum	Proteobacteria	2653965; 25389419; 20851899
CP057272.1	1	5569	44.8913629017777	38f9bbd1b18bf74fc1dca4e126c70767	ColRNAI_rep_cluster_1987	CP041116_00002	-	-	-	-	MOB_unknown	CP016722	mobilizable	CP039275	0.0631684	Salmonella enterica subsp. enterica serovar Senftenberg str. CFSAN004025	AB058	AJ617	multi-phylla	Proteobacteria	Actinobacteria	multi-phylla	Proteobacteria	Actinobacteria	-	-	-
CP057274.1	1	149783	51.1686907058879	b66638af1842b1f9ebc3c88fdd85b7c5	IncFIA	IncFIB	IncFIC	IncQ1	000136__AP014877_00014	000095__NZ_CP014273_00094	CP014493_00001	000195__NC_013728_00014	MOBF	NC_017627_00068	MPF_F	NC_009837_00049	NC_010488_00021	NC_018966_00040	NC_017639_00100	NC_007675_00027	NC_017639_00094	NC_019094_00090	NC_010409_00124	NC_022651_00077	NC_013437_00116	08-5333_00200	MOBF	AF242367	conjugative	KP398867	0.000557238	Escherichia coli	AA176	AH856	phylum	Proteobacteria	phylum	Proteobacteria	phylum	Proteobacteria	10773089; 11254626; 25389419; 2653965; 19482926; 19897651; 28842132; 15781495; 24247128; 20851899; 22511964; 16257053
CP057275.1	1	96823	50.0821085899012	66158a6b19ca4c7b73dc9365204016f9	IncI-gamma/K1	MG764547	MOBP	NC_019097	MPF_I	NC_019097_00056	NC_022267_00057	NC_019111_00038	NC_023290_00086	NC_015965_00072	NC_019097_00075	NC_022267_00069	NZ_CM001473_00069	NC_019097_00085	MOBP	HM021326	conjugative	CP023370	0.00390583	Escherichia coli	AA474	AI597	order	Enterobacterales	family	Enterobacteriaceae	order	Enterobacterales	23333216; 30761100; 25987637; 21470454; 29899511; 20851899
CP057278.1	1	84509	51.1744311256789	f8c3a7215df969b9e304a998f26bd564	IncFIA	IncFIB	AF250878	000107__CP014778_00094	-	-	-	-	MOBF	NZ_CP013834	mobilizable	CP032995	0.0759181	Escherichia coli	AA811	AJ174	order	Enterobacterales	order	Enterobacterales	order	Enterobacterales	10773089; 11254626; 25389419; 19482926; 19897651; 15781495; 24247128; 20851899; 22511964; 16257053
CP057279.1	1	5101	50.735149970594	92ddfff4bcef3352a45ed7ffdfa41df5	rep_cluster_2358	CP000974_00005	MOBP	MOBP	NC_001848_00006	NC_011404_00002	-	-	-	-	mobilizable	CP010227	0.00139189	Escherichia coli	AA516	AI683	multi-phylla	Proteobacteria	Actinobacteria	multi-phylla	Proteobacteria	Actinobacteria	phylum	Proteobacteria	24096417
CP057280.1	1	4044	53.9812067260139	85a384e295fdfb534de2aa41808b5a17	ColRNAI_rep_cluster_1987	CP041116_00002	MOBP	MOBP	NC_011404_00002	NC_001848_00006	-	-	MOB_unknown	CP016722	mobilizable	CP010227	0.0316813	Escherichia coli	AA516	AI683	multi-phylla	Proteobacteria	Actinobacteria	multi-phylla	Proteobacteria	Actinobacteria	-	-	-
CP057282.1	1	196445	46.0734556746163	41b4b1ce78ecb25fbfb422103004995d	IncHI2A	rep_cluster_1088	BX664015	000340__KU353730	-	-	MPF_F	NC_005211_00005	NC_009838_00006	NC_021845_00017	NC_005211_00030	NC_005211_00012	-	-	non-mobilizable	CP025340	0.00877107	Salmonella enterica subsp. enterica serovar Typhimurium	AA738	AJ049	order	Enterobacterales	order	Enterobacterales	order	Enterobacterales	20851899
CP057285.1	1	5128	49.219968798752	380ebcaf59fd50dd6180d5cf3a5ad223	rep_cluster_2335	KU302809_00001	MOBP	NC_019076_00002	-	-	MOBP	CP008720	mobilizable	MK360094	0.0158335	Salmonella enterica subsp. enterica serovar Typhimurium	AE682	AO511	multi-phylla	Proteobacteria	Actinobacteria	Firmicutes	multi-phylla	Proteobacteria	Actinobacteria	Firmicutes	order	Enterobacterales	20008783
CP057286.1	1	3126	45.4574536148433	7d6fa22a5992a4c45b2d64d502e15365	rep_cluster_2350	CP041342_00001	MOBF	CP019897	-	-	MOB_unknown	KU932034	mobilizable	CP019897	0.0111761	Salmonella enterica subsp. enterica serovar Anatum str. USDA-ARS-USMARC-1677	AA674	AI953	multi-phylla	Proteobacteria	Bacteroidetes	Actinobacteria	Firmicutes	multi-phylla	Proteobacteria	Bacteroidetes	Actinobacteria	Firmicutes	genus	Escherichia	6263753; 17122402; 26802429
CP057289.1	1	85551	48.0064522916155	954920c9306b694f005a5fdb87a38bf0	IncY	000230__CP009168_00001	-	-	-	-	-	-	non-mobilizable	KX880944	0.0158335	Escherichia coli	AA378	AI374	family	Enterobacteriaceae	family	Enterobacteriaceae	genus	Escherichia	28031198
CP057291.1	1	5128	49.219968798752	efbf9c9b8e8b1fdfac27c50ef291eccc	rep_cluster_2335	KU302809_00001	MOBP	MOBP	NC_019076_00002	NC_017321_00002	-	-	MOBP	CP008720	mobilizable	MK360094	0.0158882	Salmonella enterica subsp. enterica serovar Typhimurium	AE682	AO511	multi-phylla	Proteobacteria	Actinobacteria	Firmicutes	multi-phylla	Proteobacteria	Actinobacteria	Firmicutes	order	Enterobacterales	20008783
CP057292.1	1	3126	45.4574536148433	a3c4ad3093d97d4d835e17a933c85075	rep_cluster_2350	CP041342_00001	MOBF	CP019897	-	-	MOB_unknown	KU932034	mobilizable	CP019897	0.0113086	Salmonella enterica subsp. enterica serovar Anatum str. USDA-ARS-USMARC-1677	AA674	AI953	multi-phylla	Proteobacteria	Bacteroidetes	Actinobacteria	Firmicutes	multi-phylla	Proteobacteria	Bacteroidetes	Actinobacteria	Firmicutes	genus	Escherichia	6263753; 17122402; 26802429
CP057294.1	1	120503	51.7937312763998	67a84698ab9816dd16019b85d32248f3	IncI-gamma/K1	KT186369	MOBP	NC_019097	MPF_I	NC_019097_00056	NC_022267_00057	NC_019111_00038	NC_023290_00086	NC_015965_00072	NC_019097_00075	NC_022267_00069	NZ_CM001473_00069	NC_019097_00085	MOBP	HM021326	conjugative	HQ114281	0.00641996	Escherichia coli	AA474	AI596	order	Enterobacterales	family	Enterobacteriaceae	order	Enterobacterales	23333216; 30761100; 25987637; 21470454; 29899511; 20851899
CP057295.1	1	111016	51.3961951430425	3374e5e9a27c9ef4b9d38cff030ca2eb	IncFIC	IncI-gamma/K1	AP009242	KJ484639	MOBF	MOBF	NC_022333_00006	CP030197_00146	MPF_F	NC_011413_00056	NC_011413_00058	NC_011413_00063	NC_011413_00064	NC_011413_00068	NC_011413_00069	NC_011413_00074	NC_011413_00075	NC_009790_00086	NC_021817_00013	NC_011413_00060	NC_011413_00080	MOBP	FR821778	conjugative	CP032813	0.0588483	Escherichia coli	AA181	AH872	order	Enterobacterales	order	Enterobacterales	order	Enterobacterales	23333216; 30761100; 28842132; 25987637; 21470454; 29899511; 20851899
CP057296.1	1	107564	50.4620505001673	95db48376014087539c8db3ad5fcb241	IncFIA	IncFII	000136__AP014877_00014	LS992172_00069	MOBF	MOBF	AP018568_00098	MG904998_00124	-	-	-	-	mobilizable	NC_018998	0.0463343	Escherichia coli F18+	AA336	AI270	order	Enterobacterales	order	Enterobacterales	order	Enterobacterales	10773089; 25389419; 19897651; 24247128; 20851899; 22511964
CP057297.1	1	71653	48.0314850738978	1ba693f8a6e76422043d804e1e563844	IncFIB	000096__NC_019117_00097	-	-	MPF_F	NC_022651_00077	NC_010409_00124	NC_019094_00090	MOBF	KT754162	mobilizable	NC_018998	0.0702918	Escherichia coli F18+	AA336	AI270	order	Enterobacterales	order	Enterobacterales	order	Enterobacterales	11254626; 19482926; 15781495; 20851899; 16257053
CP057298.1	1	7592	55.7033719704953	69044ae0c49e397d40d104236c280f62	-	-	-	-	-	-	MOB_unknown	CP016722	mobilizable	CP021135	0.0266484	Pseudomonas fragi	AA583	AI807	class	Gammaproteobacteria	class	Gammaproteobacteria	-	-	-
CP057299.1	1	6507	46.2732441985554	5a88f8648b930947a29c55ada619789c	rep_cluster_2350	CP035723_00002	-	-	-	-	MOBF	MOBP	MOB_unknown	JQ432564	NC_011754	NC_019986	mobilizable	CP034823	0.00977265	Salmonella sp. SSDFZ54	AB062	AJ622	multi-phylla	Proteobacteria	Bacteroidetes	Actinobacteria	Firmicutes	multi-phylla	Proteobacteria	Bacteroidetes	Actinobacteria	Firmicutes	genus	Escherichia	6263753; 17122402; 26802429
CP057300.1	1	5962	46.3938275746394	2357a9388f6ad2a34594434a396b726c	rep_cluster_2350	CP041342_00001	MOBP	NC_019076_00002	-	-	MOBP	NZ_CP016585	mobilizable	EU580135	0.0442483	Escherichia coli	AA144	AH781	multi-phylla	Proteobacteria	Bacteroidetes	Actinobacteria	Firmicutes	multi-phylla	Proteobacteria	Bacteroidetes	Actinobacteria	Firmicutes	genus	Escherichia	6263753; 17122402; 26802429
CP057301.1	1	5775	49.5411255411255	938d81bb3ab6218dc698a5d24740192d	rep_cluster_2392	CP045830_00002	MOBP	NC_019076_00002	-	-	MOBP	NC_008697	mobilizable	CP016039	0.00511931	Escherichia coli	AA143	AH778	multi-phylla	Proteobacteria	Actinobacteria	multi-phylla	Proteobacteria	Actinobacteria	-	-	-
CP057303.1	1	120503	51.7937312763998	c778f08a036f2f404939f572ba5d670b	IncI-gamma/K1	KT186369	MOBP	NC_019097	MPF_I	NC_019097_00056	NC_022267_00057	NC_019111_00038	NC_023290_00086	NC_015965_00072	NC_019097_00075	NC_022267_00069	NZ_CM001473_00069	NC_019097_00085	MOBP	HM021326	conjugative	HQ114281	0.00641996	Escherichia coli	AA474	AI596	order	Enterobacterales	family	Enterobacteriaceae	order	Enterobacterales	23333216; 30761100; 25987637; 21470454; 29899511; 20851899
CP057307.1	1	7592	55.7033719704953	f771f0a25dc2323bed0d5012ff2f1e88	-	-	-	-	-	-	MOB_unknown	CP016722	mobilizable	CP021135	0.0265635	Pseudomonas fragi	AA583	AI807	class	Gammaproteobacteria	class	Gammaproteobacteria	-	-	-
CP057308.1	1	6507	46.2732441985554	7ba83cffddd810d6dbc77270e8ab52bf	rep_cluster_2358	CP000974_00005	-	-	-	-	MOBF	MOBP	MOB_unknown	JQ432564	NC_011754	NC_019986	mobilizable	CP034823	0.00964976	Salmonella sp. SSDFZ54	AB062	AJ622	phylum	Proteobacteria	order	Enterobacterales	phylum	Proteobacteria	24096417
CP057309.1	1	5962	46.3938275746394	5d49b863ec822922853f40202d8a12d8	rep_cluster_2350	CP041342_00001	MOBP	NC_019076_00002	-	-	MOBP	NZ_CP016585	mobilizable	EU580135	0.0442483	Escherichia coli	AA144	AH781	multi-phylla	Proteobacteria	Bacteroidetes	Actinobacteria	Firmicutes	multi-phylla	Proteobacteria	Bacteroidetes	Actinobacteria	Firmicutes	genus	Escherichia	6263753; 17122402; 26802429
CP057310.1	1	5775	49.5411255411255	eea15b44000bf351f1d1d7f32f39bfae	rep_cluster_2392	CP045830_00002	MOBP	NC_019076_00002	-	-	MOBP	NC_008697	mobilizable	CP016039	0.004991	Escherichia coli	AA143	AH778	multi-phylla	Proteobacteria	Actinobacteria	multi-phylla	Proteobacteria	Actinobacteria	-	-	-
CP057335.1	1	119787	53.8689507208629	7f19e788cd168152a86f4f8531ee4c29	IncK2/Z	KC340959	MOBP	NC_013728_00087	MPF_I	NC_011754_00087	NC_014843_00047	NC_007365_00035	NC_011754_00109	NC_007365_00033	NC_022371_00084	NC_012487_00131	NC_022992_00098	NC_022992_00102	MOBP	AB290882	conjugative	AP019762	0.0097316	Escherichia coli O111:H-	AA279	AI097	family	Enterobacteriaceae	family	Enterobacteriaceae	genus	Escherichia	30761100
CP057337.1	1	9653	48.3269449911944	eab5909a4a97312e298466a84c3c7424	-	-	-	-	-	-	-	-	non-mobilizable	CP031654	1	Escherichia coli	AA379	AI397	-	-	-	-	-	-	-
CP057338.1	1	6930	48.3838383838384	ce1aba652aaae8e76fecd1453106a676	rep_cluster_2350	CP041342_00001	MOBP	NC_019076_00002	-	-	MOBP	MF083142	mobilizable	KM107848	0.0357395	Escherichia coli	AA161	AH806	multi-phylla	Proteobacteria	Bacteroidetes	Actinobacteria	Firmicutes	multi-phylla	Proteobacteria	Bacteroidetes	Actinobacteria	Firmicutes	genus	Escherichia	6263753; 17122402; 26802429
CP057350.1	1	9653	48.3269449911944	5db8f1590b35ba4267c57ef25cd5ae9f	-	-	-	-	-	-	-	-	non-mobilizable	CP031654	1	Escherichia coli	AA379	AI397	-	-	-	-	-	-	-
CP057351.1	1	6930	48.3838383838384	329e8e1fb83154e1dff92ee681bd7ba5	rep_cluster_2350	CP041342_00001	MOBP	NC_019076_00002	-	-	MOBP	MF083142	mobilizable	KM107848	0.0350415	Escherichia coli	AA161	AH806	multi-phylla	Proteobacteria	Bacteroidetes	Actinobacteria	Firmicutes	multi-phylla	Proteobacteria	Bacteroidetes	Actinobacteria	Firmicutes	genus	Escherichia	6263753; 17122402; 26802429
CP057355.1	1	5428	44.6941783345615	d76b8ef938bd200d82c7a00592c0dbba	rep_cluster_2350	CP041342_00001	-	-	-	-	MOBF	MOBP	MOB_unknown	KT950740	AP017298	NC_019986	mobilizable	CP027259	0.0171844	Escherichia coli	AA159	AH803	multi-phylla	Proteobacteria	Bacteroidetes	Actinobacteria	Firmicutes	multi-phylla	Proteobacteria	Bacteroidetes	Actinobacteria	Firmicutes	genus	Escherichia	6263753; 17122402; 26802429
CP057365.1	1	9361	45.3049887832497	c63cd47e41d744c49b762d6d04223db0	-	-	MOBQ	CP009870_00005	-	-	-	-	mobilizable	CU468128	0.111073	Erwinia tasmaniensis Et1/99	AC769	AM103	order	Enterobacterales	order	Enterobacterales	-	-	-
CP057366.1	1	8401	55.3981668848947	78dd2e0c93e442d9681c1a15cdac0d68	rep_cluster_2335	rep_cluster_2358	EF088686_00008	CP000974_00005	-	-	-	-	MOBP	AJ001708	mobilizable	CP034068	0.000215742	Shigella sonnei	AB595	AK439	multi-phylla	Proteobacteria	Actinobacteria	Firmicutes	multi-phylla	Proteobacteria	Actinobacteria	Firmicutes	phylum	Proteobacteria	24096417; 20008783
CP057367.1	1	4664	51.1792452830189	3faf0b88399d8eb582d8d5e0e0b6c9f7	rep_cluster_2335	KU302809_00001	MOBP	MOBP	NC_013090_00004	NC_001848_00006	-	-	MOBP	HQ328804	mobilizable	NC_019135	0.000143503	Salmonella enterica subsp. enterica serovar Derby	AB050	AJ603	multi-phylla	Proteobacteria	Actinobacteria	Firmicutes	multi-phylla	Proteobacteria	Actinobacteria	Firmicutes	order	Enterobacterales	20008783
CP057369.1	1	151320	51.5404440919905	9e18274a30d99f10927aead35f9a7bc7	IncFIA	IncFIC	IncR	CP022610_00144	AP001918	000204__CP008701_00115	MOBF	MOBP	NC_017627_00068	NC_021819_00066	MPF_F	NC_022651_00077	NC_010409_00124	NC_019094_00090	NC_017639_00094	NC_007675_00027	NC_017639_00100	NC_018966_00040	NC_010488_00021	NC_009837_00049	NC_013437_00116	08-5333_00200	MOBF	MOBP	CP000430	AB027308	conjugative	MK134376	0.0152404	Escherichia coli	AA326	AI223	order	Enterobacterales	order	Enterobacterales	order	Enterobacterales	10773089; 25389419; 19897651; 28842132; 23711894; 24247128; 20851899; 22511964
CP057370.1	1	44527	44.8424551395782	81768e87479626763844d2932783181c	IncX1	000215__KC853434_00019	MOBP	NC_019096_00001	MPF_T	NC_023277_00163	NC_019138_00026	NC_019067_00043	NC_010860_00022	NC_017624_00009	-	-	conjugative	CP032994	0.00144387	Escherichia coli	AB229	AJ909	order	Enterobacterales	order	Enterobacterales	family	Enterobacteriaceae	21625636; 22470007
CP057372.1	1	63507	46.2909600516479	a145891cd20be5ac7a2fbe987f6ba0f2	IncFIB	IncFIC	rep_cluster_2244	000095__NZ_CP014273_00094	AP001918	CP033091_00053	MOBF	CP024237_00120	-	-	-	-	mobilizable	CP024151	0.0903831	Escherichia coli	AA316	AI199	order	Enterobacterales	order	Enterobacterales	order	Enterobacterales	11254626; 30761100; 19482926; 28842132; 15781495; 20851899; 16257053
CP057373.1	1	37788	46.4247909389224	2c1af79de148118bc21c44efc4fc9418	IncX2	000219__NC_005923_00001	MOBP	NC_019047_00022	MPF_T	NC_019047_00032	NC_019047_00031	NC_019047_00030	NC_023277_00163	NC_019047_00035	MOBP	CP022251	conjugative	LT985317	0.00445566	Escherichia coli	AC305	AL437	order	Enterobacterales	order	Enterobacterales	genus	Escherichia	9218765; 22470007
CP057374.1	1	6669	48.5979907032539	8e0418db84ce4ff5b1ca71987c2f861f	rep_cluster_2350	CP035723_00002	MOBP	NC_019076_00002	-	-	MOBP	MF083142	mobilizable	CP035362	9.55247E-05	Escherichia coli	AC509	AL724	multi-phylla	Proteobacteria	Bacteroidetes	Actinobacteria	Firmicutes	multi-phylla	Proteobacteria	Bacteroidetes	Actinobacteria	Firmicutes	genus	Escherichia	6263753; 17122402; 26802429
CP057375.1	1	5886	49.2864424057085	6b27001e264a538c0cac03a4a7334403	Col156	CP001126_00001	MOBQ	NC_019783_00003	-	-	-	-	mobilizable	CP028154	0.00296902	Salmonella enterica subsp. enterica serovar Enteritidis str. RM2968	AA979	AJ485	family	Enterobacteriaceae	family	Enterobacteriaceae	genus	Escherichia	25389419
CP057376.1	1	3319	43.3865622175354	2bebcbb2959a706ed55f5bd084c4b63d	rep_cluster_2350	CP041342_00001	MOBF	CP019897	-	-	MOB_unknown	NZ_CP011607	mobilizable	CP012933	0.0127767	Salmonella enterica subsp. enterica serovar Heidelberg	AA667	AI941	multi-phylla	Proteobacteria	Bacteroidetes	Actinobacteria	Firmicutes	multi-phylla	Proteobacteria	Bacteroidetes	Actinobacteria	Firmicutes	genus	Escherichia	6263753; 17122402; 26802429
CP057379.1	1	43019	49.8640135753969	eb477776e136cf9ad317ec345ec04361	IncR	000204__CP008701_00115	-	-	-	-	MOBF	NZ_CP016035	mobilizable	CU928144	0.0154006	Escherichia fergusonii ATCC 35469	AB190	AJ841	order	Enterobacterales	order	Enterobacterales	genus	Klebsiella	23711894
CP057381.1	1	100257	47.8869305883878	6d8087f26937d14afa35d2a7c2ee9402	IncY	000230__CP009168_00001	-	-	-	-	-	-	non-mobilizable	KX518745	0.0217795	Escherichia coli	AA378	AI373	family	Enterobacteriaceae	family	Enterobacteriaceae	genus	Escherichia	28031198
CP057383.1	1	4664	51.1792452830189	d7b3147513c0c87acabd0a5989a3ee37	rep_cluster_2335	KU302809_00001	MOBP	MOBP	NC_001848_00006	NC_013090_00004	-	-	MOBP	HQ328804	mobilizable	NC_019135	0.000239895	Salmonella enterica subsp. enterica serovar Derby	AB050	AJ603	multi-phylla	Proteobacteria	Actinobacteria	Firmicutes	multi-phylla	Proteobacteria	Actinobacteria	Firmicutes	order	Enterobacterales	20008783
CP057386.1	1	44007	48.7036153339241	a2561b21687d35d58f2c322c9bd02780	IncX1	000215__KC853434_00019	-	-	-	-	-	-	non-mobilizable	CP042589	0.000705841	Escherichia coli	AB718	AK607	order	Enterobacterales	order	Enterobacterales	family	Enterobacteriaceae	21625636; 22470007
CP057388.1	1	3374	55.1274451689389	21bed25e2ae4f9500944ae084675cfc9	-	-	MOBP	NC_014003_00004	-	-	MOBP	KY014464	mobilizable	CP034826	0.0175939	Salmonella sp. SSDFZ54	AA163	AH811	family	Enterobacteriaceae	family	Enterobacteriaceae	-	-	-
CP057389.1	1	2460	49.2276422764228	b29702d905728f30d4b34aebc1487309	-	-	MOBV	CP042516_00001	-	-	-	-	mobilizable	CP003996	0.00766986	Klebsiella pneumoniae subsp. pneumoniae Kp13	AD465	AN031	order	Enterobacterales	order	Enterobacterales	-	-	-
CP057394.1	1	3374	55.1274451689389	cf3523a41a872ad06f96d80dea7544e0	-	-	MOBP	NC_014003_00004	-	-	MOBP	KY014464	mobilizable	CP001119	0.0174761	Salmonella enterica subsp. enterica serovar Heidelberg str. SL476	AA163	AH811	family	Enterobacteriaceae	family	Enterobacteriaceae	-	-	-
CP057395.1	1	2460	49.2276422764228	b9fe3634bf75f8f808101a9fb1484163	-	-	MOBV	CP042516_00001	-	-	-	-	mobilizable	CP003996	0.00770681	Klebsiella pneumoniae subsp. pneumoniae Kp13	AD465	AN031	order	Enterobacterales	order	Enterobacterales	-	-	-
CP057397.1	1	243494	45.7194017101037	a452fda04cb74ffc1fce7126d5e1bf37	IncHI2A	rep_cluster_1088	BX664015	000340__KU353730	MOBH	NC_012555_00231	MPF_F	NC_005211_00005	NC_009838_00006	NC_021845_00017	NC_005211_00030	NC_005211_00200	NC_005211_00207	NC_005211_00012	MOBH	CP016716	conjugative	CP027411	0.00936594	Salmonella enterica	AA738	AJ049	order	Enterobacterales	order	Enterobacterales	order	Enterobacterales	20851899
CP057398.1	1	165151	47.5589006424424	2bcc62a905d2d2de3c03f723135deae1	IncFIB	IncFIC	rep_cluster_2244	000095__NZ_CP014273_00094	AP001918	CP033091_00053	MOBF	MOBP	MG904998_00124	NC_021819_00066	MPF_F	NC_009837_00049	MOBF	CP000430	conjugative	CP000836	0.0185579	Escherichia coli chi7122	AA176	AH857	order	Enterobacterales	order	Enterobacterales	order	Enterobacterales	11254626; 30761100; 19482926; 28842132; 15781495; 20851899; 16257053
CP057399.1	1	110894	53.120096668891	1558e2a8b23f8f362cc3a59691bb4d96	IncK2/Z	KC340959	MOBP	NC_013728_00087	MPF_I	NC_011754_00087	NC_014843_00047	NC_007365_00035	NC_011754_00109	NC_007365_00033	NC_022371_00084	NC_012487_00131	NC_022992_00098	NC_022992_00102	MOBP	AB290882	conjugative	CP027600	0.00216198	Escherichia coli	AA279	AI097	family	Enterobacteriaceae	family	Enterobacteriaceae	genus	Escherichia	30761100
CP057400.1	1	97590	50.2479762270725	2aa57f6ec2650d36e2483b3c143787bc	IncI-gamma/K1	KT186369	MOBP	NC_019097	MPF_I	NC_019097_00056	NC_022267_00057	NC_019111_00038	NC_023290_00086	NC_015965_00072	NC_019097_00075	NC_022267_00069	NZ_CM001473_00069	NC_019097_00085	MOBP	DQ916413	conjugative	HE654725	0.0118471	Salmonella enterica subsp. enterica serovar Typhimurium str. SL1344	AA474	AI596	order	Enterobacterales	family	Enterobacteriaceae	order	Enterobacterales	23333216; 30761100; 25987637; 21470454; 29899511; 20851899
CP057401.1	1	6888	48.5917537746806	aff788eb87af6dc0692159329ff9a97c	rep_cluster_2350	CP035723_00002	MOBP	NC_019076_00002	-	-	MOBP	NC_017721	mobilizable	CP014198	0.00202665	Escherichia coli	AC510	AL726	multi-phylla	Proteobacteria	Bacteroidetes	Actinobacteria	Firmicutes	multi-phylla	Proteobacteria	Bacteroidetes	Actinobacteria	Firmicutes	genus	Escherichia	6263753; 17122402; 26802429
CP057403.1	1	93112	49.8152762264799	4fbc20eca1ab44a53cb2d4c77d9c80aa	IncI-gamma/K1	MF344576	MOBP	NC_019097	MPF_I	NC_019097_00056	NC_022267_00057	NC_019111_00038	NC_023290_00086	NC_015965_00072	NC_019097_00075	NC_022267_00069	NZ_CM001473_00069	NC_019097_00085	MOBP	HM021326	conjugative	NC_019111	0.00796745	Salmonella enterica subsp. enterica serovar Typhimurium	AA473	AI592	order	Enterobacterales	family	Enterobacteriaceae	order	Enterobacterales	23333216; 30761100; 25987637; 21470454; 29899511; 20851899
CP057404.1	1	92458	48.3549287243938	4ad61633b8586e6c690786d73892bcd2	IncFIA	IncFIB	IncFIC	000136__AP014877_00014	000096__NC_019117_00097	CP014493_00001	-	-	-	-	-	-	non-mobilizable	KY075650	0.0436329	Escherichia coli	AA372	AI351	order	Enterobacterales	order	Enterobacterales	order	Enterobacterales	10773089; 11254626; 25389419; 19482926; 19897651; 28842132; 15781495; 24247128; 20851899; 22511964; 16257053
CP057405.1	1	60109	44.4176412849989	14e668b73ed6d767ca1704a848bfcb4d	IncFIA	IncFII	IncFII	CP022610_00144	KF954760	LS992172_00069	-	-	-	-	-	-	non-mobilizable	CP043735	0.0862491	Escherichia coli	AA169	AH817	order	Enterobacterales	order	Enterobacterales	order	Enterobacterales	10773089; 25389419; 19897651; 24247128; 20851899; 22511964
CP057406.1	1	4615	48.7323943661972	63e860177eaf9b430a382d5918d45b2b	rep_cluster_2350	CP041342_00001	MOBP	NC_019076_00002	-	-	MOBP	KY421937	mobilizable	CP032942	0.0374354	Escherichia coli	AD483	AN054	multi-phylla	Proteobacteria	Bacteroidetes	Actinobacteria	Firmicutes	multi-phylla	Proteobacteria	Bacteroidetes	Actinobacteria	Firmicutes	genus	Escherichia	6263753; 17122402; 26802429
CP057407.1	1	4072	44.007858546169	9aa62aee4dd5abdca1533a6671ca32c9	rep_cluster_2350	CP035723_00002	-	-	-	-	MOBF	MOBP	MOB_unknown	CP000430	CP010136	NC_019986	mobilizable	FJ004637	0.00442466	Escherichia coli	AD481	AN052	multi-phylla	Proteobacteria	Bacteroidetes	Actinobacteria	Firmicutes	multi-phylla	Proteobacteria	Bacteroidetes	Actinobacteria	Firmicutes	genus	Escherichia	6263753; 17122402; 26802429
CP057409.1	1	51508	51.838549351557	8081ee945470cb6ede04eb146ce0c93f	IncN	000155__CP018649	MOBF	NC_015599_00019	MPF_T	NC_009131_00030	NC_011617_00041	NC_014368_00014	NC_007682_00044	NC_008612_00190	NC_022375_00024	MOBF	NZ_CP013027	conjugative	CP028173	7.15897E-05	Salmonella enterica	AA551	AI743	class	Gammaproteobacteria	class	Gammaproteobacteria	order	Enterobacterales	23114770; 20851899; 28842132
CP057411.1	1	42061	51.3753833717696	0a48c3137149eb0265dfeccad03d7343	IncFIA	IncFIC	000136__AP014877_00014	CR942285	MOBF	NC_017627_00068	MPF_Unknown	08-5333_00200	-	-	conjugative	CP024975	0.0537328	Escherichia coli	AA328	AI230	order	Enterobacterales	order	Enterobacterales	order	Enterobacterales	10773089; 25389419; 19897651; 28842132; 24247128; 20851899; 22511964
CP057412.1	1	28651	42.3894453945761	d79113fbff4ca55218a8b73399972dd7	IncX1	000215__KC853434_00019	MOBP	NC_019096_00001	-	-	MOBP	FR821778	mobilizable	CP034075	0.057671	Salmonella enterica subsp. diarizonae	AB233	AJ929	order	Enterobacterales	order	Enterobacterales	family	Enterobacteriaceae	21625636; 22470007
CP057413.1	1	7971	45.0884456153557	3af2b3b01932b40bf9bc66d6f2ba562c	rep_cluster_2335	rep_cluster_2350	KU302809_00001	CP035723_00002	-	-	-	-	MOBF	MOBP	MOBP	MOB_unknown	JQ432564	NC_010485	HQ328804	NC_019986	mobilizable	CP034823	0.0141502	Salmonella sp. SSDFZ54	AB062	AJ622	multi-phylla	Proteobacteria	Bacteroidetes	Actinobacteria	Firmicutes	multi-phylla	Proteobacteria	Bacteroidetes	Actinobacteria	Firmicutes	order	Enterobacterales	6263753; 17122402; 26802429; 20008783
CP057414.1	1	6647	48.5181284790131	c1aed21bab23ab6c7921ec29338ed6a0	rep_cluster_2350	CP035723_00002	MOBP	NC_019076_00002	-	-	MOBP	MF083142	mobilizable	CP010175	0.00058191	Escherichia coli	AC509	AL724	multi-phylla	Proteobacteria	Bacteroidetes	Actinobacteria	Firmicutes	multi-phylla	Proteobacteria	Bacteroidetes	Actinobacteria	Firmicutes	genus	Escherichia	6263753; 17122402; 26802429
CP057415.1	1	5964	46.4788732394366	7454ffcf7ba389b67045487ee9d815b6	rep_cluster_2350	CP041342_00001	MOBP	NC_019076_00002	-	-	MOBP	NZ_CP011417	mobilizable	CP039863	0.0417116	Salmonella enterica subsp. enterica	AB062	AJ622	multi-phylla	Proteobacteria	Bacteroidetes	Actinobacteria	Firmicutes	multi-phylla	Proteobacteria	Bacteroidetes	Actinobacteria	Firmicutes	genus	Escherichia	6263753; 17122402; 26802429
CP057416.1	1	1948	46.4065708418891	af2c8c35596c3f09470ec914e109bb9e	-	-	-	-	-	-	MOB_unknown	CP016722	mobilizable	CP042577	0.0370638	Enterobacter hormaechei	AE480	AO271	genus	Enterobacter	genus	Enterobacter	-	-	-
CP057418.1	1	96190	47.6494438091278	df2b80b49777a7b0433189e0eb7224b9	IncY	000230__CP009168_00001	-	-	-	-	-	-	non-mobilizable	CP039862	0.0200167	Salmonella enterica subsp. enterica	AA378	AI387	family	Enterobacteriaceae	family	Enterobacteriaceae	genus	Escherichia	28031198
CP057419.1	1	52356	47.2247688899076	3cbc71a54fb7ed45c4e939d40a1f4c7a	IncFIB	000103__CP010244_00032	-	-	-	-	-	-	non-mobilizable	CP010244	0.0434809	Escherichia coli	AA749	AJ081	order	Enterobacterales	order	Enterobacterales	order	Enterobacterales	11254626; 19482926; 15781495; 20851899; 16257053
CP057421.1	1	97526	47.7226585730985	3d6a912cf7d1e97aba27083bbc1a8e28	IncY	000230__CP009168_00001	-	-	-	-	-	-	non-mobilizable	CP039862	0.0202137	Salmonella enterica subsp. enterica	AA378	AI387	family	Enterobacteriaceae	family	Enterobacteriaceae	genus	Escherichia	28031198
CP057424.1	1	112965	47.3474084893551	798f5ca2a1797850c64ee40250e073d4	IncFIA	IncFIB	IncX1	000136__AP014877_00014	000095__NZ_CP014273_00094	000215__KC853434_00019	MOBF	MOBF	NC_017627_00068	AP018568_00098	MPF_F	NC_017639_00094	NC_019094_00090	NC_010409_00124	NC_022651_00077	MOBF	MOBP	CP015086	EU164802	conjugative	AP017611	0.0238299	Escherichia coli	AA319	AI203	order	Enterobacterales	order	Enterobacterales	order	Enterobacterales	10773089; 11254626; 21625636; 25389419; 19482926; 19897651; 15781495; 24247128; 20851899; 22511964; 16257053; 22470007
CP057425.1	1	6888	48.5917537746806	8093a76ee27fd39d311b9fa7a6b9ed69	rep_cluster_2350	CP035723_00002	MOBP	NC_019076_00002	-	-	MOBP	NC_017721	mobilizable	CP014198	0.00208065	Escherichia coli	AC510	AL726	multi-phylla	Proteobacteria	Bacteroidetes	Actinobacteria	Firmicutes	multi-phylla	Proteobacteria	Bacteroidetes	Actinobacteria	Firmicutes	genus	Escherichia	6263753; 17122402; 26802429
CP057426.1	1	6676	44.1431995206711	23a92d9be1919149ce07418211e8d77f	-	-	MOBQ	NZ_AWFJ01000122_00007	-	-	MOBQ	MOBQ	DQ318958	NZ_CP011431	mobilizable	CP032885	0.0626325	Escherichia coli	AA575	AI789	family	Enterobacteriaceae	family	Enterobacteriaceae	-	-	-
CP057427.1	1	4241	45.3430794623909	3dc739a44e2a9a84aec04357901a5ea3	rep_cluster_2350	CP035723_00002	-	-	-	-	MOBP	NC_008697	mobilizable	NC_001537	0.0547827	Escherichia coli	AB445	AK230	multi-phylla	Proteobacteria	Bacteroidetes	Actinobacteria	Firmicutes	multi-phylla	Proteobacteria	Bacteroidetes	Actinobacteria	Firmicutes	genus	Escherichia	6263753; 17122402; 26802429
CP057442.1	1	102772	48.7204686101273	ac42b610c7ea7452b7a0cfee015ddaba	IncFIB	rep_cluster_2244	000096__NC_019117_00097	CP033091_00053	MOBF	NC_017627_00068	MPF_F	NC_009837_00049	NC_010488_00021	NC_018966_00040	NC_017639_00100	NC_007675_00027	NC_017639_00094	NC_019094_00090	NC_010409_00124	NC_022651_00077	NC_013437_00116	08-5333_00200	MOBF	CP010192	conjugative	CP010345	0.0158882	Escherichia coli ECC-1470	AA304	AI158	order	Enterobacterales	order	Enterobacterales	order	Enterobacterales	11254626; 30761100; 19482926; 15781495; 20851899; 16257053
CP057443.1	1	36413	41.2187954851289	9cec5da0862fdb8b7021fcd5097ff601	IncX1	000215__KC853434_00019	MOBP	NC_019096_00001	MPF_T	NC_017624_00009	NC_010860_00022	NC_019067_00043	NC_019138_00026	NC_023277_00163	-	-	conjugative	LS999563	0.000483446	Escherichia coli	AB233	AJ916	order	Enterobacterales	order	Enterobacterales	family	Enterobacteriaceae	21625636; 22470007
CP057445.1	1	121331	48.161640471108	a7be408b120bbccbd4cc74cf9fe694a9	IncFIA	IncFIA	IncFIB	CP022610_00144	AF250878	000096__NC_019117_00097	MOBF	NC_017627_00068	MPF_F	NC_009837_00049	NC_010488_00021	NC_018966_00040	NC_017639_00100	NC_007675_00027	NC_017639_00094	NC_019094_00090	NC_010409_00124	NC_022651_00077	NC_013437_00116	08-5333_00200	MOBF	CP000430	conjugative	AP001918	0.0202797	Escherichia coli K-12	AA304	AI158	order	Enterobacterales	order	Enterobacterales	order	Enterobacterales	10773089; 11254626; 25389419; 19482926; 19897651; 15781495; 24247128; 20851899; 22511964; 16257053
CP057446.1	1	95704	47.7858814678592	cd64b6d4eeba09d97f8415d83e39cddc	IncY	000230__CP009168_00001	-	-	-	-	-	-	non-mobilizable	CP012494	0.0210181	Escherichia coli	AA378	AI389	family	Enterobacteriaceae	family	Enterobacteriaceae	genus	Escherichia	28031198
CP057448.1	1	103113	48.1500877677887	edf7cf9fc401df1db93afad21c214428	IncFIA	IncFIB	IncFIC	rep_cluster_2244	AF250878	000096__NC_019117_00097	AP001918	CP033091_00053	MOBF	NC_017627_00068	MPF_F	NC_009837_00049	NC_010488_00021	NC_018966_00040	NC_017639_00100	NC_007675_00027	NC_017639_00094	NC_019094_00090	NC_010409_00124	NC_022651_00077	NC_013437_00116	08-5333_00200	MOBF	CP015086	conjugative	CP027256	0.00597612	Escherichia coli	AA304	AI158	order	Enterobacterales	order	Enterobacterales	order	Enterobacterales	10773089; 11254626; 25389419; 30761100; 19482926; 19897651; 28842132; 15781495; 24247128; 20851899; 22511964; 16257053
CP057449.1	1	6981	48.2452370720527	df789235c96a3ca32ac5c569d8e2ed5b	rep_cluster_2350	CP041342_00001	MOBP	MOBP	NC_020251_00005	NC_019076_00002	-	-	MOBP	NZ_CP012632	mobilizable	CP009169	0.0399018	Escherichia coli 1303	AB442	AK224	multi-phylla	Proteobacteria	Bacteroidetes	Actinobacteria	Firmicutes	multi-phylla	Proteobacteria	Bacteroidetes	Actinobacteria	Firmicutes	genus	Escherichia	6263753; 17122402; 26802429
CP057452.1	1	87029	49.7788093623965	7ed5c78e8404189eccbcc6416b8248f4	IncI-gamma/K1	CP003290	MOBP	NC_019097	MPF_I	NC_019097_00056	NC_022267_00057	NC_019111_00038	NC_023290_00086	NC_015965_00072	NC_019097_00075	NC_022267_00069	NZ_CM001473_00069	NC_019097_00085	MOBP	HM021326	conjugative	CP025239	0.00823165	Salmonella enterica subsp. enterica serovar Newport str. USDA-ARS-USMARC-1928	AA474	AI602	order	Enterobacterales	family	Enterobacteriaceae	order	Enterobacterales	23333216; 30761100; 25987637; 21470454; 29899511; 20851899
CP057454.1	1	4315	43.6616454229432	38b3900fdfde24b7d078e3177587ff98	rep_cluster_2350	CP035723_00002	-	-	-	-	MOBF	MOBP	MOB_unknown	KT950740	KX712120	NC_019986	mobilizable	CP032493	0.0011089	Salmonella enterica subsp. enterica serovar Typhimurium	AD484	AN055	multi-phylla	Proteobacteria	Bacteroidetes	Actinobacteria	Firmicutes	multi-phylla	Proteobacteria	Bacteroidetes	Actinobacteria	Firmicutes	genus	Escherichia	6263753; 17122402; 26802429
CP057456.1	1	95109	48.690449904846	2f77649af796702ff9b42e174b2527cc	IncFIB	IncFIC	rep_cluster_2244	000095__NZ_CP014273_00094	AP001918	CP033091_00053	MOBF	NC_017627_00068	MPF_F	NC_009837_00049	NC_010488_00021	NC_018966_00040	NC_017639_00100	NC_007675_00027	NC_017639_00094	NC_019094_00090	NC_010409_00124	NC_022651_00077	NC_013437_00116	08-5333_00200	MOBF	KT325596	conjugative	AP001918	0.00541137	Escherichia coli K-12	AA304	AI158	order	Enterobacterales	order	Enterobacterales	order	Enterobacterales	11254626; 30761100; 19482926; 28842132; 15781495; 20851899; 16257053
CP057457.1	1	6811	47.6875642343268	c5c0b4a020b33c45f61b794f325a0617	rep_cluster_2350	CP041342_00001	MOBP	NC_019076_00002	-	-	MOBP	MF083142	mobilizable	CP027259	0.000458924	Escherichia coli	AA159	AH803	multi-phylla	Proteobacteria	Bacteroidetes	Actinobacteria	Firmicutes	multi-phylla	Proteobacteria	Bacteroidetes	Actinobacteria	Firmicutes	genus	Escherichia	6263753; 17122402; 26802429
CP057466.1	1	67791	45.3526279299612	d5fc27b1af5778199ec26de7ed1f9750	IncFIA	IncFIB	IncFIC	rep_cluster_2244	AF250878	000095__NZ_CP014273_00094	AP001918	CP033091_00053	-	-	MPF_F	NC_009837_00049	-	-	non-mobilizable	CP027256	0.015508	Escherichia coli	AA304	AI158	order	Enterobacterales	order	Enterobacterales	order	Enterobacterales	10773089; 11254626; 25389419; 30761100; 19482926; 19897651; 28842132; 15781495; 24247128; 20851899; 22511964; 16257053
CP057467.1	1	4672	45.7619863013699	95a6181111fef5794e40f3a32d4b9256	rep_cluster_2350	CP041342_00001	-	-	-	-	-	-	non-mobilizable	CP009169	0.000532603	Escherichia coli 1303	AB442	AK224	multi-phylla	Proteobacteria	Bacteroidetes	Actinobacteria	Firmicutes	multi-phylla	Proteobacteria	Bacteroidetes	Actinobacteria	Firmicutes	genus	Escherichia	6263753; 17122402; 26802429
CP057469.1	1	117013	47.899806004461	3c425005acb212ca2aa238b4f89d88c5	IncFIA	IncFIB	IncFIC	rep_cluster_2244	AF250878	000096__NC_019117_00097	AP001918	CP033091_00053	MOBF	MOBF	MG904998_00124	NC_020271_00088	MPF_F	NC_009837_00049	NC_010488_00021	NC_018966_00040	NC_017639_00100	NC_007675_00027	NC_017639_00094	NC_019094_00090	NC_010409_00124	NC_022651_00077	NC_013437_00116	08-5333_00200	MOBF	KP987215	conjugative	CP027256	0.00666341	Escherichia coli	AA304	AI158	order	Enterobacterales	order	Enterobacterales	order	Enterobacterales	10773089; 11254626; 25389419; 30761100; 19482926; 19897651; 28842132; 15781495; 24247128; 20851899; 22511964; 16257053
CP057471.1	1	87656	49.4364333302911	51bcd2dfff0feed9d04c2bc344696505	IncFIB	IncFII	IncI1	000095__NZ_CP014273_00094	LS992172_00069	CP010124_00057	MOBF	NC_017627_00068	MPF_F	NC_017639_00094	NC_007675_00027	NC_017639_00100	NC_018966_00040	NC_010488_00021	NC_009837_00049	NC_019094_00090	NC_010409_00124	NC_022651_00077	NC_013437_00116	08-5333_00200	-	-	conjugative	MF370216	0.0344723	Escherichia coli	AA304	AI157	order	Enterobacterales	order	Enterobacterales	order	Enterobacterales	11254626; 19482926; 15781495; 20851899; 16257053
CP057472.1	1	35662	41.6241377376479	7c9c097dc034d4f58e3d5b319310a23d	IncX1	000215__KC853434_00019	MOBP	NC_019096_00001	MPF_T	NC_017624_00009	NC_010860_00022	NC_019067_00043	NC_019046_00026	NC_023277_00163	MOBP	EU164802	conjugative	CP025864	0.0194352	Escherichia coli	AB233	AJ924	order	Enterobacterales	order	Enterobacterales	family	Enterobacteriaceae	21625636; 22470007
CP057474.1	1	83477	49.7490326676809	598b3aa4dd0f6514898b501abef853c3	IncFIA	IncFIB	IncFII	000136__AP014877_00014	000095__NZ_CP014273_00094	LS992172_00069	MOBF	NC_017627_00068	MPF_F	NC_008460_00107	NC_009837_00049	NC_010488_00021	NC_018966_00040	NC_017639_00100	NC_007675_00027	NC_017639_00094	NC_019094_00090	NC_010409_00124	NC_022651_00077	NC_013437_00116	08-5333_00200	-	-	conjugative	CP010241	0.00884936	Escherichia coli	AA168	AH816	order	Enterobacterales	order	Enterobacterales	order	Enterobacterales	10773089; 11254626; 25389419; 19482926; 19897651; 15781495; 24247128; 20851899; 22511964; 16257053
CP057476.1	1	98711	47.4242992169059	8db63ba7ba710742f9c1b52b87e1749e	IncHI1B	000138__CP021336_00001	-	-	-	-	-	-	non-mobilizable	CP026725	0.0182524	Escherichia coli	AA378	AI389	order	Enterobacterales	order	Enterobacterales	genus	Salmonella	18606786
CP057477.1	1	84397	45.9447610697063	1d34c1dc88395296ecfa6f02321d5b25	IncFIA	IncFIB	AF250878	000095__NZ_CP014273_00094	MOBF	CP026812_00205	MPF_F	NC_008460_00107	08-5333_00200	-	-	conjugative	CP027256	0.0227107	Escherichia coli	AA304	AI158	order	Enterobacterales	order	Enterobacterales	order	Enterobacterales	10773089; 11254626; 25389419; 19482926; 19897651; 15781495; 24247128; 20851899; 22511964; 16257053
CP057478.1	1	58013	42.1078034233706	fb09000f1e0f3b99e64bfb2b82e07d20	IncI2	AP002527	MOBP	NC_022520_00030	MPF_T	NC_020270_00058	NC_019039_00051	NC_019039_00052	NC_020270_00063	NC_019039_00065	-	-	conjugative	CP024858	0.000264084	Escherichia coli	AA372	AI346	family	Enterobacteriaceae	family	Enterobacteriaceae	family	Enterobacteriaceae	26842776; 30761100; 25861872
CP057480.1	1	95651	48.3737754963356	91784530981bca0f7c81596712f79a54	IncFIB	rep_cluster_2244	000095__NZ_CP014273_00094	CP033091_00053	MOBF	NC_017627_00068	MPF_F	NC_009837_00049	NC_010488_00021	NC_018966_00040	NC_017639_00100	NC_007675_00027	NC_017639_00094	NC_019094_00090	NC_010409_00124	NC_022651_00077	NC_013437_00116	08-5333_00200	MOBF	CP015086	conjugative	CP010345	0.0113086	Escherichia coli ECC-1470	AA304	AI158	order	Enterobacterales	order	Enterobacterales	order	Enterobacterales	11254626; 30761100; 19482926; 15781495; 20851899; 16257053
CP057486.1	1	102023	49.3986650069102	7bcb767b24659cffd92d6d8737924589	IncFIA	IncFIB	CP022610_00144	000095__NZ_CP014273_00094	MOBF	NC_017627_00068	MPF_F	NC_009837_00049	NC_010488_00021	NC_018966_00040	NC_017639_00100	NC_007675_00027	NC_017639_00094	NC_019094_00090	NC_010409_00124	NC_022651_00077	NC_013437_00116	08-5333_00200	MOBF	CP015086	conjugative	CP001162	0.0267335	Escherichia coli Vir68	AA302	AI151	order	Enterobacterales	order	Enterobacterales	order	Enterobacterales	10773089; 11254626; 25389419; 19482926; 19897651; 15781495; 24247128; 20851899; 22511964; 16257053
CP057488.1	1	146285	47.9994531223297	ab957e3171d4aeda30c9efc0e2e9ac03	IncFIA	IncFIB	IncFIC	000136__AP014877_00014	000095__NZ_CP014273_00094	AP001918	MOBF	NC_017627_00068	MPF_F	NC_009837_00049	NC_010488_00021	NC_018966_00040	NC_017639_00100	NC_007675_00027	NC_017639_00094	NC_019094_00090	NC_010409_00124	NC_022651_00077	NC_013437_00116	08-5333_00200	MOBF	KT325596	conjugative	CP021733	0.0539403	Escherichia coli	AA324	AI218	order	Enterobacterales	order	Enterobacterales	order	Enterobacterales	10773089; 11254626; 25389419; 19482926; 19897651; 28842132; 15781495; 24247128; 20851899; 22511964; 16257053
CP057489.1	1	32364	41.2649857866766	c282a9d1a30bd82c1a2b7ca14b486a4d	IncX1	000215__KC853434_00019	MOBP	NC_019096_00001	MPF_T	NC_017624_00009	NC_010860_00022	NC_019067_00043	NC_019138_00026	NC_023277_00163	MOBP	EU164802	conjugative	EU219533	0.0133547	Salmonella enterica subsp. enterica serovar Enteritidis	AB233	AJ924	order	Enterobacterales	order	Enterobacterales	family	Enterobacteriaceae	21625636; 22470007
CP057490.1	1	2590	53.6293436293436	989d5dd5b902cbdc946508a3ea4f9c1d	ColpVC	JX133088	-	-	-	-	MOBF	MOBP	KT950740	AB027308	mobilizable	CP030213	0.0260597	Salmonella enterica	AB239	AJ941	order	Enterobacterales	order	Enterobacterales	-	-	-
CP057494.1	1	144318	48.7936362754473	baeb05b36d5bffe180040e88e1b4ca5f	IncFIA	IncFIB	CP022610_00144	000095__NZ_CP014273_00094	MOBF	NC_017627_00068	MPF_F	NC_009837_00049	NC_010488_00021	NC_018966_00040	NC_017639_00100	NC_007675_00027	NC_017639_00094	NC_019094_00090	NC_010409_00124	NC_022651_00077	NC_013437_00116	08-5333_00200	MOBF	CP015086	conjugative	CP009167	0.0531179	Escherichia coli 1303	AA304	AI158	order	Enterobacterales	order	Enterobacterales	order	Enterobacterales	10773089; 11254626; 25389419; 19482926; 19897651; 15781495; 24247128; 20851899; 22511964; 16257053
CP057495.1	1	6826	47.6267213595078	0046deed8c7d06e35e3cc16464b6a85d	rep_cluster_2350	CP035723_00002	MOBP	NC_019076_00002	-	-	MOBP	NC_008697	mobilizable	CP027259	0.0191812	Escherichia coli	AA159	AH803	multi-phylla	Proteobacteria	Bacteroidetes	Actinobacteria	Firmicutes	multi-phylla	Proteobacteria	Bacteroidetes	Actinobacteria	Firmicutes	genus	Escherichia	6263753; 17122402; 26802429
CP057496.1	1	6229	49.2695456734628	f39bffc6e5e6693d5051b40a4d7a04fe	Col156	CP001126_00001	MOBQ	NC_019783_00003	-	-	-	-	mobilizable	CP028154	0.00408721	Salmonella enterica subsp. enterica serovar Enteritidis str. RM2968	AA979	AJ485	family	Enterobacteriaceae	family	Enterobacteriaceae	genus	Escherichia	25389419
CP057497.1	1	5147	47.2119681367787	ad8640cccbe8147629418164c16385b2	Col156	CP001126_00001	MOBQ	NC_019783_00003	-	-	-	-	mobilizable	EU090225	0.00139189	Escherichia coli	AA977	AJ478	family	Enterobacteriaceae	family	Enterobacteriaceae	genus	Escherichia	25389419
CP057501.1	1	74587	51.0544732996367	b71f023cad2e8ed95de0df7fd24c9138	IncFIA	IncFIC	CP027674_00138	CP003035	MOBF	NC_017627_00068	MPF_F	NC_022651_00077	NC_010409_00124	NC_019094_00090	NC_017639_00094	NC_007675_00027	NC_017054_00096	NC_019037_00027	NC_019094_00068	NC_010719_00097	NC_010719_00096	NC_013437_00116	08-5333_00200	-	-	conjugative	AP018811	0.043179	Escherichia coli	AA336	AI276	order	Enterobacterales	order	Enterobacterales	order	Enterobacterales	10773089; 25389419; 19897651; 28842132; 24247128; 20851899; 22511964
CP057502.1	1	68491	44.4408754434889	15a2b03f67ef20e3150b337791d9822f	IncFIA	IncFII	000136__AP014877_00014	AJ851089	-	-	-	-	-	-	non-mobilizable	CP022280	0.0623675	Escherichia coli	AB268	AJ979	order	Enterobacterales	order	Enterobacterales	order	Enterobacterales	10773089; 25389419; 19897651; 24247128; 20851899; 22511964
CP057503.1	1	33130	46.0217325686689	d344640abce4e0fa3285fae0e4ec90fd	IncFII	IncI1	JN232517	CP010124_00057	-	-	-	-	-	-	non-mobilizable	CP017846	0.118834	Escherichia coli	AA183	AH877	order	Enterobacterales	order	Enterobacterales	family	Enterobacteriaceae	20851899
CP057508.1	1	99864	48.9075142193383	9b4e037ef3af33f71e48ce7da1eddbff	IncFIA	IncFIB	CP022610_00144	000095__NZ_CP014273_00094	MOBF	NC_017627_00068	MPF_F	NC_009837_00049	NC_010488_00021	NC_018966_00040	NC_017639_00100	NC_007675_00027	NC_017639_00094	NC_019094_00090	NC_010409_00124	NC_022651_00077	NC_013437_00116	08-5333_00200	MOBF	CP015086	conjugative	CP009167	0.0325113	Escherichia coli 1303	AA304	AI158	order	Enterobacterales	order	Enterobacterales	order	Enterobacterales	10773089; 11254626; 25389419; 19482926; 19897651; 15781495; 24247128; 20851899; 22511964; 16257053
CP057511.1	1	52683	51.437845225215	44647b49004e5045e3dd72b2306d1953	IncN	000155__CP018649	MOBF	NC_015599_00019	MPF_T	NC_009131_00030	NC_011617_00041	NC_014368_00014	NC_007682_00044	NC_008612_00190	NC_022375_00024	MOBF	NZ_CP013027	conjugative	CP017725	0.00149601	Salmonella enterica subsp. enterica serovar Stanleyville str. CFSAN000624	AA551	AI743	class	Gammaproteobacteria	class	Gammaproteobacteria	order	Enterobacterales	23114770; 20851899; 28842132
CP057514.1	1	6930	48.3982683982684	d2897c785486444623c13134c5e95f12	rep_cluster_2350	CP041342_00001	MOBP	NC_019076_00002	-	-	MOBP	MF083142	mobilizable	KM107848	0.0358575	Escherichia coli	AA161	AH806	multi-phylla	Proteobacteria	Bacteroidetes	Actinobacteria	Firmicutes	multi-phylla	Proteobacteria	Bacteroidetes	Actinobacteria	Firmicutes	genus	Escherichia	6263753; 17122402; 26802429
CP057515.1	1	4721	41.0506248676128	e880e13605b7570381579af5316be98f	rep_cluster_2350	CP035723_00002	-	-	-	-	MOBF	MOBP	MOB_unknown	KT950740	CP018844	NC_019986	mobilizable	NC_010904	0.00279888	Escherichia coli	AD485	AN056	multi-phylla	Proteobacteria	Bacteroidetes	Actinobacteria	Firmicutes	multi-phylla	Proteobacteria	Bacteroidetes	Actinobacteria	Firmicutes	genus	Escherichia	6263753; 17122402; 26802429
CP057517.1	1	109433	50.8959820163936	6ea7c0df0d20f06ef8f4e5bba34bf3b2	IncFIA	IncFIC	000136__AP014877_00014	CP003035	MOBF	NC_017627_00068	MPF_F	NC_022651_00077	NC_010409_00124	NC_019094_00090	NC_017630_00031	NC_007675_00027	NC_017639_00100	NC_018966_00040	NC_010488_00021	NC_009837_00049	NC_013437_00116	08-5333_00200	MOBF	CP010192	conjugative	LT838203	0.0427316	Escherichia coli	AA316	AI192	order	Enterobacterales	order	Enterobacterales	order	Enterobacterales	10773089; 25389419; 19897651; 28842132; 24247128; 20851899; 22511964
CP057518.1	1	6930	48.3982683982684	c7e40cc5e0bf78b1d8a6bff93d73269a	rep_cluster_2350	CP041342_00001	MOBP	MOBP	NC_019076_00002	NC_020251_00005	-	-	MOBP	MF083142	mobilizable	KM107848	0.035622	Escherichia coli	AA161	AH806	multi-phylla	Proteobacteria	Bacteroidetes	Actinobacteria	Firmicutes	multi-phylla	Proteobacteria	Bacteroidetes	Actinobacteria	Firmicutes	genus	Escherichia	6263753; 17122402; 26802429
CP057519.1	1	4721	41.0506248676128	74e26ad4098c299585769c22a834802e	rep_cluster_2350	CP035723_00002	-	-	-	-	MOBF	MOBP	MOB_unknown	KT950740	CP018844	NC_019986	mobilizable	NC_010904	0.0028554	Escherichia coli	AD485	AN056	multi-phylla	Proteobacteria	Bacteroidetes	Actinobacteria	Firmicutes	multi-phylla	Proteobacteria	Bacteroidetes	Actinobacteria	Firmicutes	genus	Escherichia	6263753; 17122402; 26802429
CP057521.1	1	92191	47.2909503096832	3a3130d06c38dfbbb416e55c0cb6768c	rep_cluster_1704	001113__CP011430_00070	-	-	-	-	-	-	non-mobilizable	CP027309	0.00417861	Escherichia coli	AB002	AJ523	family	Enterobacteriaceae	family	Enterobacteriaceae	-	-	-
CP057522.1	1	86439	50.1532872893023	020208b8d398b7eb352040342479d589	IncFIA	IncFIB	CP022610_00144	000095__NZ_CP014273_00094	MOBF	NC_017627_00068	MPF_F	NC_009837_00049	NC_010488_00021	NC_018966_00040	NC_017639_00100	NC_007675_00027	NC_017639_00094	NC_019094_00090	NC_010409_00124	NC_022651_00077	NC_013437_00116	08-5333_00200	MOBF	CP015086	conjugative	CP009167	0.0244475	Escherichia coli 1303	AA304	AI158	order	Enterobacterales	order	Enterobacterales	order	Enterobacterales	10773089; 11254626; 25389419; 19482926; 19897651; 15781495; 24247128; 20851899; 22511964; 16257053
CP057524.1	1	86339	49.4168336441237	c518d8917043a1b1a6221272b1a8b26a	IncFIB	IncFII	IncI1	000095__NZ_CP014273_00094	LS992172_00069	CP010124_00057	MOBF	NC_017627_00068	MPF_F	NC_009837_00049	NC_010488_00021	NC_018966_00040	NC_017639_00100	NC_007675_00027	NC_017639_00094	NC_019094_00090	NC_010409_00124	NC_022651_00077	NC_013437_00116	08-5333_00200	-	-	conjugative	MF370216	0.0327227	Escherichia coli	AA304	AI157	order	Enterobacterales	order	Enterobacterales	order	Enterobacterales	11254626; 19482926; 15781495; 20851899; 16257053
CP057526.1	1	118911	48.0577911210906	334a1f21c8fb52ca45585738b9db0a5b	IncI-gamma/K1	KJ484639	MOBP	NC_019097	MPF_I	NC_019097_00056	NC_022267_00057	NC_019111_00038	NC_023290_00086	NC_015965_00072	NC_019097_00075	NC_022267_00069	NZ_CM001473_00069	NC_019097_00085	MOBP	JN253636	conjugative	CP030839	0.0265635	Salmonella enterica subsp. enterica serovar Napoli	AA474	AI613	order	Enterobacterales	family	Enterobacteriaceae	order	Enterobacterales	23333216; 30761100; 25987637; 21470454; 29899511; 20851899
CP057528.1	1	59597	42.273939963421	7ece7012103a198e2905ae7aa86fee70	IncI2	JN983044	MOBP	NC_022520_00030	MPF_T	NC_020270_00058	NC_019039_00051	NC_019039_00052	NC_020270_00063	NC_019039_00065	-	-	conjugative	CP009581	0.0101459	Escherichia coli FAP1	AA372	AI347	family	Enterobacteriaceae	family	Enterobacteriaceae	family	Enterobacteriaceae	26842776; 30761100; 25861872
CP057529.1	1	32448	41.1766518737673	c3deafd4e81afe0aadf24baccee777c4	IncX4	000224__NC_022105_00002	MOBP	NC_013718_00057	MPF_T	NC_013718_00044	NC_013718_00041	NC_021079_00038	NC_013718_00045	-	-	conjugative	CP033849	0.00511931	Escherichia coli	AA619	AI862	family	Enterobacteriaceae	family	Enterobacteriaceae	family	Enterobacteriaceae	26842776; 21911569; 28336940
CP057530.1	1	6930	48.4126984126984	662811b77296eb94aed5ce5134a0f5aa	rep_cluster_2350	CP041342_00001	MOBP	NC_019076_00002	-	-	MOBP	MF083142	mobilizable	KM107848	0.0357395	Escherichia coli	AA161	AH806	multi-phylla	Proteobacteria	Bacteroidetes	Actinobacteria	Firmicutes	multi-phylla	Proteobacteria	Bacteroidetes	Actinobacteria	Firmicutes	genus	Escherichia	6263753; 17122402; 26802429
CP057531.1	1	6836	45.8601521357519	c987a519179371f8591c38c3af6e2d2c	rep_cluster_2350	CP041342_00001	-	-	-	-	MOBP	MOB_unknown	NZ_CP016585	NC_019986	mobilizable	CP032498	0.00274254	Salmonella enterica subsp. enterica serovar Typhimurium	AB447	AK233	multi-phylla	Proteobacteria	Bacteroidetes	Actinobacteria	Firmicutes	multi-phylla	Proteobacteria	Bacteroidetes	Actinobacteria	Firmicutes	genus	Escherichia	6263753; 17122402; 26802429
CP057532.1	1	6744	51.2158956109134	2a9c2568a5136ab83d71d7a23d82d374	rep_cluster_2131	CP010218_00004	MOBQ	NZ_AWFJ01000122_00007	-	-	MOBQ	DQ318958	mobilizable	KY348421	0.0124	Escherichia coli	AA576	AI792	family	Enterobacteriaceae	family	Enterobacteriaceae	genus	Escherichia	25389419
CP057533.1	1	5674	47.1977440958759	0fd03c24fda0a9536568a37cf00e38fc	Col156	Col156	CP001126_00001	KP970685_00001	MOBQ	NC_019783_00003	-	-	-	-	mobilizable	CP010202	0.0287714	Escherichia coli	AA978	AJ480	family	Enterobacteriaceae	family	Enterobacteriaceae	genus	Escherichia	25389419
CP057534.1	1	4237	40.7835732829832	6f8e3e6581f21f970f948483f584d4d2	-	-	-	-	MPF_T	NC_002144_00007	-	-	non-mobilizable	CP008717	0.000532603	Escherichia coli	AB683	AK560	family	Enterobacteriaceae	family	Enterobacteriaceae	-	-	-
CP057537.1	1	6930	48.3982683982684	c110a601bcdcd6e158619c4a6daa9906	rep_cluster_2350	CP041342_00001	MOBP	NC_019076_00002	-	-	MOBP	MF083142	mobilizable	KM107848	0.035622	Escherichia coli	AA161	AH806	multi-phylla	Proteobacteria	Bacteroidetes	Actinobacteria	Firmicutes	multi-phylla	Proteobacteria	Bacteroidetes	Actinobacteria	Firmicutes	genus	Escherichia	6263753; 17122402; 26802429
CP057538.1	1	4721	41.0506248676128	65791f7e301d060fdada154f4bf8e52b	rep_cluster_2350	CP035723_00002	-	-	-	-	MOBF	MOBP	MOB_unknown	KT950740	CP018844	NC_019986	mobilizable	NC_010904	0.00282712	Escherichia coli	AD485	AN056	multi-phylla	Proteobacteria	Bacteroidetes	Actinobacteria	Firmicutes	multi-phylla	Proteobacteria	Bacteroidetes	Actinobacteria	Firmicutes	genus	Escherichia	6263753; 17122402; 26802429
CP057540.1	1	98678	49.5520784774722	afba237ae9a1347f90b94f29dd58e45c	IncI-gamma/K1	CP013193	MOBP	NC_019097	MPF_I	NC_019097_00056	NC_022267_00057	NC_019111_00038	NC_023290_00086	NC_015965_00072	NC_019097_00075	NC_022267_00069	NZ_CM001473_00069	NC_019097_00085	MOBP	JN253636	conjugative	JQ901381	0.0171844	Escherichia coli	AA474	AI609	order	Enterobacterales	family	Enterobacteriaceae	order	Enterobacterales	23333216; 30761100; 25987637; 21470454; 29899511; 20851899
CP057541.1	1	60884	51.7114512844097	e1ceef75547dea1d31305132b3b923a2	IncFIA	IncFIC	000136__AP014877_00014	CR942285	MOBF	NC_017627_00068	MPF_F	NC_022651_00077	NC_010409_00124	NC_019094_00090	NC_017639_00094	NC_007675_00027	NC_017639_00100	NC_018966_00040	NC_010488_00021	NC_009837_00049	NC_013437_00116	08-5333_00200	MOBF	CP015086	conjugative	CP017726	0.00141786	Salmonella enterica subsp. enterica serovar Stanleyville str. CFSAN000624	AA315	AI182	order	Enterobacterales	order	Enterobacterales	order	Enterobacterales	10773089; 25389419; 19897651; 28842132; 24247128; 20851899; 22511964
CP057542.1	1	7198	48.8191164212281	5f27c4d6ee3a3f68ca6b3072c579e96b	rep_cluster_2350	CP041342_00001	MOBP	MOBP	NC_019076_00002	NC_020251_00005	-	-	MOBP	NC_017721	mobilizable	CP016513	0.0445606	Salmonella enterica subsp. enterica serovar Heidelberg	AC509	AL724	multi-phylla	Proteobacteria	Bacteroidetes	Actinobacteria	Firmicutes	multi-phylla	Proteobacteria	Bacteroidetes	Actinobacteria	Firmicutes	genus	Escherichia	6263753; 17122402; 26802429
CP057543.1	1	6230	49.1653290529695	efe32c66b40f65af99356a45925f181f	Col156	CP001126_00001	MOBQ	NC_019783_00003	-	-	-	-	mobilizable	CP028154	0.00445566	Salmonella enterica subsp. enterica serovar Enteritidis str. RM2968	AA979	AJ485	family	Enterobacteriaceae	family	Enterobacteriaceae	genus	Escherichia	25389419
CP057544.1	1	3257	47.2520724593184	25ba50751c94d10dbe40c508ef6dd530	rep_cluster_2350	CP035723_00002	-	-	-	-	MOBF	MOBP	MOB_unknown	KT950740	CP018844	NC_019986	mobilizable	CP019023	0.00340187	Escherichia coli	AD486	AN057	multi-phylla	Proteobacteria	Bacteroidetes	Actinobacteria	Firmicutes	multi-phylla	Proteobacteria	Bacteroidetes	Actinobacteria	Firmicutes	genus	Escherichia	6263753; 17122402; 26802429
CP057547.1	1	65189	50.5729494239826	783232de5c58558b80a401ae2ad96549	IncFIA	IncFIC	000136__AP014877_00014	CR942285	MOBF	NC_017627_00068	MPF_F	NC_022651_00077	NC_010409_00124	NC_019094_00090	NC_017639_00094	NC_007675_00027	NC_017639_00100	NC_018966_00040	NC_010488_00021	NC_009837_00049	NC_013437_00116	08-5333_00200	MOBF	KT950740	conjugative	LT838203	0.0184965	Escherichia coli	AA316	AI192	order	Enterobacterales	order	Enterobacterales	order	Enterobacterales	10773089; 25389419; 19897651; 28842132; 24247128; 20851899; 22511964
CP057549.1	1	32448	41.1797337278107	6fd2010773ad9a38e0d2bcd8f1e6c25d	IncX4	000224__NC_022105_00002	MOBP	NC_013718_00057	MPF_T	NC_013718_00041	NC_013718_00044	NC_013718_00045	NC_021079_00038	-	-	conjugative	CP033849	0.00508714	Escherichia coli	AA619	AI862	family	Enterobacteriaceae	family	Enterobacteriaceae	family	Enterobacteriaceae	26842776; 21911569; 28336940
CP057551.1	1	6836	45.8601521357519	6089a53f0040e423bd1c42289909e39e	rep_cluster_2350	CP041342_00001	-	-	-	-	MOBP	MOB_unknown	NZ_CP016585	NC_019986	mobilizable	CP032498	0.00279888	Salmonella enterica subsp. enterica serovar Typhimurium	AB447	AK233	multi-phylla	Proteobacteria	Bacteroidetes	Actinobacteria	Firmicutes	multi-phylla	Proteobacteria	Bacteroidetes	Actinobacteria	Firmicutes	genus	Escherichia	6263753; 17122402; 26802429
CP057554.1	1	4237	40.7835732829832	df3bb04a449bae645317c2c84e31d6c7	-	-	-	-	MPF_T	NC_002144_00007	-	-	non-mobilizable	CP008717	0.00060662	Escherichia coli	AB683	AK560	family	Enterobacteriaceae	family	Enterobacteriaceae	-	-	-
CP057558.1	1	4721	41.0506248676128	3ed63b0653dc0a887422154562427ba5	rep_cluster_2350	CP035723_00002	-	-	-	-	MOBF	MOBP	MOB_unknown	KT950740	CP018844	NC_019986	mobilizable	NC_010904	0.00282712	Escherichia coli	AD485	AN056	multi-phylla	Proteobacteria	Bacteroidetes	Actinobacteria	Firmicutes	multi-phylla	Proteobacteria	Bacteroidetes	Actinobacteria	Firmicutes	genus	Escherichia	6263753; 17122402; 26802429
CP057560.1	1	109880	46.1239534037131	c075e5930c8aa6b011f7d3c5e8220634	IncFIB	000104__CP010386_00052	-	-	-	-	-	-	non-mobilizable	MG825385	0.00956826	Escherichia coli	AA747	AJ076	order	Enterobacterales	order	Enterobacterales	order	Enterobacterales	11254626; 19482926; 15781495; 20851899; 16257053
CP057572.1	1	92191	47.2920350142639	8bb56025399f6e96ed47a3cf644d8dd9	rep_cluster_1704	001113__CP011430_00070	-	-	-	-	-	-	non-mobilizable	CP027309	0.00420918	Escherichia coli	AB002	AJ523	family	Enterobacteriaceae	family	Enterobacteriaceae	-	-	-
CP057573.1	1	4671	45.7503746521087	c7ce9eb399ee0cb0436207e57ec518ef	rep_cluster_2350	CP041342_00001	-	-	-	-	-	-	non-mobilizable	CP009169	0.000508006	Escherichia coli 1303	AB442	AK224	multi-phylla	Proteobacteria	Bacteroidetes	Actinobacteria	Firmicutes	multi-phylla	Proteobacteria	Bacteroidetes	Actinobacteria	Firmicutes	genus	Escherichia	6263753; 17122402; 26802429
CP057575.1	1	102406	48.20127726891	74c430181411962fb6c735c4775a691f	IncFIA	IncFIB	rep_cluster_2244	AF250878	000095__NZ_CP014273_00094	CP033091_00053	MOBF	NC_017627_00068	MPF_F	NC_009837_00049	NC_010488_00021	NC_018966_00040	NC_017639_00100	NC_007675_00027	NC_017639_00094	NC_019094_00090	NC_010409_00124	NC_022651_00077	NC_013437_00116	08-5333_00200	MOBF	CP015086	conjugative	CP027256	0.00659353	Escherichia coli	AA304	AI158	order	Enterobacterales	order	Enterobacterales	order	Enterobacterales	10773089; 11254626; 25389419; 30761100; 19482926; 19897651; 15781495; 24247128; 20851899; 22511964; 16257053
CP057576.1	1	4671	45.7075572682509	431870f64213b5f063f4a0fc3accbc09	rep_cluster_2350	CP041342_00001	-	-	-	-	-	-	non-mobilizable	CP009169	0.000705841	Escherichia coli 1303	AB442	AK224	multi-phylla	Proteobacteria	Bacteroidetes	Actinobacteria	Firmicutes	multi-phylla	Proteobacteria	Bacteroidetes	Actinobacteria	Firmicutes	genus	Escherichia	6263753; 17122402; 26802429
CP057578.1	1	78258	49.316363822229	f71abfdadffd2faaf26184a027d952cc	IncFIA	IncFIA	IncFIB	CP022610_00144	AF250878	000101__NZ_CP012345_00042	MOBF	NC_017627_00068	MPF_F	NC_009837_00049	NC_010488_00021	NC_018966_00040	NC_017639_00100	NC_007675_00027	NC_017639_00094	NC_019094_00090	NC_010409_00124	NC_022651_00077	NC_013437_00116	08-5333_00200	MOBF	CP015086	conjugative	CP009167	0.0408631	Escherichia coli 1303	AA304	AI158	order	Enterobacterales	order	Enterobacterales	order	Enterobacterales	10773089; 11254626; 25389419; 19482926; 19897651; 15781495; 24247128; 20851899; 22511964; 16257053
CP057579.1	1	32449	40.762427193442	1290a675645fd253f4e65de97176cc5c	IncX4	000224__NC_022105_00002	MOBP	NC_013718_00057	MPF_T	NC_019128_00037	NC_013718_00045	NC_013718_00044	NC_013718_00041	-	-	conjugative	NC_019129	0.0011089	Salmonella enterica subsp. enterica serovar Heidelberg	AA619	AI860	family	Enterobacteriaceae	family	Enterobacteriaceae	family	Enterobacteriaceae	26842776; 21911569; 28336940
CP057581.1	1	54794	44.2019199182392	755f521aaf63877e2727b6e092679381	IncFIA	IncFIB	AF250878	000095__NZ_CP014273_00094	-	-	-	-	-	-	non-mobilizable	CP027256	0.0181313	Escherichia coli	AA304	AI158	order	Enterobacterales	order	Enterobacterales	order	Enterobacterales	10773089; 11254626; 25389419; 19482926; 19897651; 15781495; 24247128; 20851899; 22511964; 16257053
CP057583.1	1	60402	46.2037680871494	7d3b32c067f1952ed70485710eaabf8a	IncFIA	IncFIA	IncFIB	CP022610_00144	AF250878	000095__NZ_CP014273_00094	-	-	-	-	-	-	non-mobilizable	AP001918	0.0221335	Escherichia coli K-12	AA304	AI158	order	Enterobacterales	order	Enterobacterales	order	Enterobacterales	10773089; 11254626; 25389419; 19482926; 19897651; 15781495; 24247128; 20851899; 22511964; 16257053
CP057586.1	1	4671	45.7075572682509	4162e9ec7fdd9dae65479e44881596f9	rep_cluster_2350	CP041342_00001	-	-	-	-	-	-	non-mobilizable	CP009169	0.000656154	Escherichia coli 1303	AB442	AK224	multi-phylla	Proteobacteria	Bacteroidetes	Actinobacteria	Firmicutes	multi-phylla	Proteobacteria	Bacteroidetes	Actinobacteria	Firmicutes	genus	Escherichia	6263753; 17122402; 26802429
CP057590.1	1	121504	48.4560179088754	ac67e6e9eaa24cb3a9448344cba1519f	IncFIA	IncFIB	rep_cluster_2244	AF250878	000095__NZ_CP014273_00094	CP033091_00053	MOBF	NC_017627_00068	MPF_F	NC_009837_00049	NC_010488_00021	NC_018966_00040	NC_017639_00100	NC_007675_00027	NC_017639_00094	NC_019094_00090	NC_010409_00124	NC_022651_00077	NC_013437_00116	08-5333_00200	MOBF	CP015086	conjugative	AP001918	0.0177716	Escherichia coli K-12	AA304	AI158	order	Enterobacterales	order	Enterobacterales	order	Enterobacterales	10773089; 11254626; 25389419; 30761100; 19482926; 19897651; 15781495; 24247128; 20851899; 22511964; 16257053
CP057591.1	1	100275	48.9264522562952	89af1c6c05e714abb68cf7282d9b7cbd	IncI-gamma/K1	CP013193	MOBP	NC_019097	MPF_I	NC_019097_00056	NC_022267_00057	NC_019111_00038	NC_023290_00086	NC_015965_00072	NC_019097_00075	NC_022267_00069	NZ_CM001473_00069	NC_019097_00085	MOBP	HM021326	conjugative	CP042248	0.0133547	Escherichia coli	AA474	AI617	order	Enterobacterales	family	Enterobacteriaceae	order	Enterobacterales	23333216; 30761100; 25987637; 21470454; 29899511; 20851899
CP057592.1	1	92191	47.2909503096832	b60af4fcdf49507093ad25abb4d94450	rep_cluster_1704	001113__CP011430_00070	-	-	-	-	-	-	non-mobilizable	CP027309	0.00420918	Escherichia coli	AB002	AJ523	family	Enterobacteriaceae	family	Enterobacteriaceae	-	-	-
CP057593.1	1	4671	45.7503746521087	ec4bc4b7081e09a0f50ca7ff41729906	rep_cluster_2350	CP041342_00001	-	-	-	-	-	-	non-mobilizable	CP009169	0.000458924	Escherichia coli 1303	AB442	AK224	multi-phylla	Proteobacteria	Bacteroidetes	Actinobacteria	Firmicutes	multi-phylla	Proteobacteria	Bacteroidetes	Actinobacteria	Firmicutes	genus	Escherichia	6263753; 17122402; 26802429
CP057595.1	1	98612	48.2902689327871	36f8739e49c084a6ab7334637a0de661	IncFIA	IncFIB	IncFIC	rep_cluster_2244	AF250878	000095__NZ_CP014273_00094	AP001918	CP033091_00053	MOBF	NC_017627_00068	MPF_F	NC_009837_00049	NC_010488_00021	NC_018966_00040	NC_017639_00100	NC_007675_00027	NC_017639_00094	NC_019094_00090	NC_010409_00124	NC_022651_00077	NC_013437_00116	08-5333_00200	MOBF	KT325596	conjugative	CP027256	0.00314086	Escherichia coli	AA304	AI158	order	Enterobacterales	order	Enterobacterales	order	Enterobacterales	10773089; 11254626; 25389419; 30761100; 19482926; 19897651; 28842132; 15781495; 24247128; 20851899; 22511964; 16257053
CP057596.1	1	6811	47.6581999706357	679221f2c5da957a6b937818cc070e3b	rep_cluster_2350	CP035723_00002	MOBP	NC_019076_00002	-	-	MOBP	MF083142	mobilizable	CP027259	0.00058191	Escherichia coli	AA159	AH803	multi-phylla	Proteobacteria	Bacteroidetes	Actinobacteria	Firmicutes	multi-phylla	Proteobacteria	Bacteroidetes	Actinobacteria	Firmicutes	genus	Escherichia	6263753; 17122402; 26802429
CP057598.1	1	85857	47.4801122797209	3da93a3e65070c7c2e959e5ee75e1bec	IncFIA	IncFIB	IncFIC	rep_cluster_2244	AF250878	000095__NZ_CP014273_00094	AP001918	CP033091_00053	MOBF	NC_017627_00068	MPF_F	NC_022651_00077	NZ_CM001154_00091	MOBF	KT325596	conjugative	CP027256	0.00666341	Escherichia coli	AA304	AI158	order	Enterobacterales	order	Enterobacterales	order	Enterobacterales	10773089; 11254626; 25389419; 30761100; 19482926; 19897651; 28842132; 15781495; 24247128; 20851899; 22511964; 16257053
CP057599.1	1	4671	45.7289659601798	fffc9f9e387a6fc1e6cfd7354693c68f	rep_cluster_2350	CP041342_00001	-	-	-	-	-	-	non-mobilizable	CP009169	0.000434439	Escherichia coli 1303	AB442	AK224	multi-phylla	Proteobacteria	Bacteroidetes	Actinobacteria	Firmicutes	multi-phylla	Proteobacteria	Bacteroidetes	Actinobacteria	Firmicutes	genus	Escherichia	6263753; 17122402; 26802429
CP057601.1	1	63983	48.051826266352	6c5a1779cc72278a1e488279526a3697	IncFIA	IncFIB	CP022610_00144	000095__NZ_CP014273_00094	-	-	MPF_F	NC_010409_00124	NC_022651_00077	MOBF	CP015086	mobilizable	CP027521	0.0501998	Escherichia coli	AA302	AI152	order	Enterobacterales	order	Enterobacterales	order	Enterobacterales	10773089; 11254626; 25389419; 19482926; 19897651; 15781495; 24247128; 20851899; 22511964; 16257053
CP057602.1	1	3524	45.516458569807	2efa4c1a6135bd28b6e03144293d6370	rep_cluster_2350	CP035723_00002	MOBF	CP019897	-	-	MOB_unknown	KU932034	mobilizable	CP040670	0.0419997	Salmonella enterica subsp. enterica serovar 1	4	[5]	12:i:-	AA675	AI954	multi-phylla	Proteobacteria	Bacteroidetes	Actinobacteria	Firmicutes	multi-phylla	Proteobacteria	Bacteroidetes	Actinobacteria	Firmicutes	genus	Escherichia	6263753; 17122402; 26802429
CP057604.1	1	156205	48.9081655516789	bd54fd08df25d7085f5eae6dced0ac69	IncFIA	IncFIB	rep_cluster_2244	AF250878	000095__NZ_CP014273_00094	CP033091_00053	MOBF	NC_017627_00068	MPF_F	NC_009837_00049	NC_010488_00021	NC_018966_00040	NC_017639_00100	NC_007675_00027	NC_017639_00094	NC_019094_00090	NC_010409_00124	NC_022651_00077	NC_013437_00116	08-5333_00200	MOBF	NZ_CP012164	conjugative	CP001162	0.0344723	Escherichia coli Vir68	AA302	AI151	order	Enterobacterales	order	Enterobacterales	order	Enterobacterales	10773089; 11254626; 25389419; 30761100; 19482926; 19897651; 15781495; 24247128; 20851899; 22511964; 16257053
CP057606.1	1	89809	49.339153091561	1471ea35c586fb2e2585ebc1bcf038db	IncFIA	IncFIB	CP022610_00144	000095__NZ_CP014273_00094	MOBF	NC_017627_00068	MPF_F	NC_009837_00049	NC_010488_00021	NC_018966_00040	NC_017639_00100	NC_007675_00027	NC_017639_00094	NC_019094_00090	NC_010409_00124	NC_022651_00077	NC_013437_00116	08-5333_00200	MOBF	CP015086	conjugative	CP001162	0.0343598	Escherichia coli Vir68	AA302	AI151	order	Enterobacterales	order	Enterobacterales	order	Enterobacterales	10773089; 11254626; 25389419; 19482926; 19897651; 15781495; 24247128; 20851899; 22511964; 16257053
CP057607.1	1	2719	62.7436557557926	8ecc21a8b5b33fbb5d7804a595d9a39e	-	-	MOBV	HQ540671_00005	-	-	-	-	mobilizable	KP696484	0.159146	Actinobacillus pleuropneumoniae	AC122	AL177	-	-	-	-	-	-	-
CP057610.1	1	2719	62.7436557557926	aabb224a08741184ab0b4bb54257633c	-	-	MOBV	HQ540671_00005	-	-	-	-	mobilizable	KP696484	0.159146	Actinobacillus pleuropneumoniae	AC122	AL177	-	-	-	-	-	-	-
CP057614.1	1	2719	62.7436557557926	67e60764f806ea3d17acdffc37a4247f	-	-	MOBV	HQ540671_00005	-	-	-	-	mobilizable	KP696484	0.159146	Actinobacillus pleuropneumoniae	AC122	AL177	-	-	-	-	-	-	-
CP057616.1	1	122712	48.5787861007888	1a759fb99059be08144c2e83e85b6309	IncFIA	IncFIB	rep_cluster_2244	AF250878	000095__NZ_CP014273_00094	CP033091_00053	MOBF	NC_017627_00068	MPF_F	NC_009837_00049	NC_010488_00021	NC_018966_00040	NC_017639_00100	NC_007675_00027	NC_017639_00094	NC_019094_00090	NC_010409_00124	NC_022651_00077	NC_013437_00116	08-5333_00200	MOBF	CP015086	conjugative	AP001918	0.0189299	Escherichia coli K-12	AA304	AI158	order	Enterobacterales	order	Enterobacterales	order	Enterobacterales	10773089; 11254626; 25389419; 30761100; 19482926; 19897651; 15781495; 24247128; 20851899; 22511964; 16257053
CP057618.1	1	121313	48.1654892715538	b25f0f33c9c7737b5f5c46328cbbaa55	IncFIA	IncFIA	IncFIB	CP022610_00144	AF250878	000096__NC_019117_00097	MOBF	NC_017627_00068	MPF_F	NC_009837_00049	NC_010488_00021	NC_018966_00040	NC_017639_00100	NC_007675_00027	NC_017639_00094	NC_019094_00090	NC_010409_00124	NC_022651_00077	NC_013437_00116	08-5333_00200	MOBF	CP000430	conjugative	AP001918	0.0204123	Escherichia coli K-12	AA304	AI158	order	Enterobacterales	order	Enterobacterales	order	Enterobacterales	10773089; 11254626; 25389419; 19482926; 19897651; 15781495; 24247128; 20851899; 22511964; 16257053
CP057619.1	1	3005	45.2246256239601	e92ead45e7c4e6558b87d993ab50c466	rep_cluster_2350	CP041342_00001	MOBF	CP019897	-	-	MOB_unknown	CP010224	mobilizable	CP041118	0.000557238	Escherichia coli	AA669	AI946	multi-phylla	Proteobacteria	Bacteroidetes	Actinobacteria	Firmicutes	multi-phylla	Proteobacteria	Bacteroidetes	Actinobacteria	Firmicutes	genus	Escherichia	6263753; 17122402; 26802429
CP057622.1	1	116595	47.8914190145375	93c52e6bc4effb19f86473ffe66c6a1f	IncFIA	IncFIB	IncFIC	rep_cluster_2244	AF250878	000095__NZ_CP014273_00094	AP001918	CP033091_00053	MOBF	NC_017627_00068	MPF_F	NC_009837_00049	NC_010488_00021	NC_018966_00040	NC_017639_00100	NC_007675_00027	NC_017639_00094	NC_019094_00090	NC_010409_00124	NC_022651_00077	NC_013437_00116	08-5333_00200	MOBF	KT325596	conjugative	CP027256	0.00842259	Escherichia coli	AA304	AI158	order	Enterobacterales	order	Enterobacterales	order	Enterobacterales	10773089; 11254626; 25389419; 30761100; 19482926; 19897651; 28842132; 15781495; 24247128; 20851899; 22511964; 16257053
CP057623.1	1	97938	47.421838305867	bc0ecbea2e3fec905f80014f8d7a9dae	IncY	000230__CP009168_00001	-	-	-	-	-	-	non-mobilizable	CP030183	0.0183132	Salmonella enterica	AA378	AI379	family	Enterobacteriaceae	family	Enterobacteriaceae	genus	Escherichia	28031198
CP057624.1	1	6647	48.5331728599368	4bad50fb03faf081b6df4062b2d7b98a	rep_cluster_2350	CP035723_00002	MOBP	NC_019076_00002	-	-	MOBP	MF083142	mobilizable	LT985237	0.00028831	Escherichia coli	AC509	AL724	multi-phylla	Proteobacteria	Bacteroidetes	Actinobacteria	Firmicutes	multi-phylla	Proteobacteria	Bacteroidetes	Actinobacteria	Firmicutes	genus	Escherichia	6263753; 17122402; 26802429
CP057625.1	1	4671	45.7289659601798	ded92a1bc4a3c5b865fca40a4ebf8bbf	rep_cluster_2350	CP041342_00001	-	-	-	-	-	-	non-mobilizable	CP009169	0.000385581	Escherichia coli 1303	AB442	AK224	multi-phylla	Proteobacteria	Bacteroidetes	Actinobacteria	Firmicutes	multi-phylla	Proteobacteria	Bacteroidetes	Actinobacteria	Firmicutes	genus	Escherichia	6263753; 17122402; 26802429
CP057627.1	1	106559	48.2849876594187	f2a51d31ea92b92b523fee14f26ccc26	IncFIA	IncFIB	IncFIC	rep_cluster_2232	AF250878	000096__NC_019117_00097	AP001918	CP031286_00006	MOBF	NC_017627_00068	MPF_F	NC_009837_00049	NC_010488_00021	NC_018966_00040	NC_017639_00100	NC_007675_00027	NC_017639_00094	NC_019094_00090	NC_010409_00124	NC_022651_00077	NC_013437_00116	08-5333_00200	MOBF	CP015086	conjugative	CP027256	0.00683925	Escherichia coli	AA304	AI158	order	Enterobacterales	order	Enterobacterales	order	Enterobacterales	10773089; 11254626; 25389419; 19482926; 19897651; 28842132; 15781495; 24247128; 20851899; 22511964; 16257053
CP057628.1	1	6221	46.8574184214757	bed57542f4d7fa3b1543c208ba1d2245	rep_cluster_2350	CP041342_00001	MOBP	NC_017321_00002	-	-	MOBP	MF083142	mobilizable	CP027259	0.0028554	Escherichia coli	AA159	AH803	multi-phylla	Proteobacteria	Bacteroidetes	Actinobacteria	Firmicutes	multi-phylla	Proteobacteria	Bacteroidetes	Actinobacteria	Firmicutes	genus	Escherichia	6263753; 17122402; 26802429
CP057629.1	1	4593	50.4681036359678	e6f87bbdaa35d53ba32d9e1de8d2e3d2	rep_cluster_2350	CP035723_00002	MOBP	NC_014003_00004	-	-	MOBP	NZ_CP011065	mobilizable	CP011433	0.000830728	Salmonella enterica subsp. enterica serovar Typhimurium	AA162	AH810	multi-phylla	Proteobacteria	Bacteroidetes	Actinobacteria	Firmicutes	multi-phylla	Proteobacteria	Bacteroidetes	Actinobacteria	Firmicutes	genus	Escherichia	6263753; 17122402; 26802429
CP057635.1	1	109773	50.7492735007698	98615fea59cad50d7d55892ec6472647	IncI-gamma/K1	MF344576	MOBP	NC_019097	MPF_I	NC_019097_00056	NC_022267_00057	NC_011419_00085	NC_023290_00086	NC_015965_00072	NC_019097_00075	NC_022267_00069	NZ_CM001473_00069	NC_019097_00085	MOBP	JN253636	conjugative	CP010130	0.00857671	Escherichia coli	AA473	AI592	order	Enterobacterales	family	Enterobacteriaceae	order	Enterobacterales	23333216; 30761100; 25987637; 21470454; 29899511; 20851899
CP057637.1	1	105655	48.3365671288628	397c09e1ffc932ae27ebaa0006c6bbbf	IncFIA	IncFIB	rep_cluster_2244	AF250878	000095__NZ_CP014273_00094	CP033091_00053	MOBF	NC_017627_00068	MPF_F	NC_009837_00049	NC_010488_00021	NC_018966_00040	NC_017639_00100	NC_007675_00027	NC_017639_00094	NC_019094_00090	NC_010409_00124	NC_022651_00077	NC_013437_00116	08-5333_00200	MOBF	CP015086	conjugative	CP027256	0.00808024	Escherichia coli	AA304	AI158	order	Enterobacterales	order	Enterobacterales	order	Enterobacterales	10773089; 11254626; 25389419; 30761100; 19482926; 19897651; 15781495; 24247128; 20851899; 22511964; 16257053
CP057641.1	1	148666	48.1320544038314	7d7586747f047fb71572140aa1970e8a	IncFIA	IncFIB	IncFIC	000136__AP014877_00014	000095__NZ_CP014273_00094	AP001918	MOBF	NC_017627_00068	MPF_F	NC_009837_00049	NC_010488_00021	NC_018966_00040	NC_017639_00100	NC_007675_00027	NC_017639_00094	NC_019094_00090	NC_010409_00124	NC_022651_00077	NC_013437_00116	08-5333_00200	-	-	conjugative	CP027521	0.054149	Escherichia coli	AA302	AI152	order	Enterobacterales	order	Enterobacterales	order	Enterobacterales	10773089; 11254626; 25389419; 19482926; 19897651; 28842132; 15781495; 24247128; 20851899; 22511964; 16257053
CP057642.1	1	6228	49.1329479768786	221b6260c4c499024e4e2e92fc7b9bfc	Col156	CP001126_00001	MOBQ	NC_019783_00003	-	-	-	-	mobilizable	CP028154	0.00719593	Salmonella enterica subsp. enterica serovar Enteritidis str. RM2968	AA979	AJ485	family	Enterobacteriaceae	family	Enterobacteriaceae	genus	Escherichia	25389419
CP057644.1	1	146281	48.108776943007	09f14d6fe939a83dd7b8447dc161c1ad	IncFIB	rep_cluster_2244	000095__NZ_CP014273_00094	CP033091_00053	MOBF	MOBP	NC_017627_00068	NC_021819_00066	MPF_F	NC_009837_00049	NC_010488_00021	NC_018966_00040	NC_017639_00100	NC_007675_00027	NC_017639_00094	NC_019094_00090	NC_010409_00124	NC_022651_00077	NC_013437_00116	08-5333_00200	MOBF	CP015086	conjugative	CP010345	0.0501998	Escherichia coli ECC-1470	AA304	AI158	order	Enterobacterales	order	Enterobacterales	order	Enterobacterales	11254626; 30761100; 19482926; 15781495; 20851899; 16257053
CP057646.1	1	148142	50.1228550984866	229a49c5d7386fd9ea60b4a743ab526a	IncFIA	IncFIA	IncFII	000136__AP014877_00014	AF250878	LS992172_00069	MOBF	NC_011413_00081	MPF_F	NC_011413_00056	NC_011413_00058	NC_011413_00063	NC_011413_00064	NC_011413_00068	NC_011413_00069	NC_011413_00074	NC_011413_00075	NC_011413_00060	NC_011413_00080	-	-	conjugative	CP030785	0.0665597	Escherichia albertii	AA181	AH873	order	Enterobacterales	order	Enterobacterales	order	Enterobacterales	10773089; 25389419; 19897651; 24247128; 20851899; 22511964
CP057647.1	1	63155	51.2516823687752	0bf69b7c370981c1648046cb70dcf178	IncFIA	IncFIC	000136__AP014877_00014	AY458016	MOBF	NC_017627_00068	MPF_F	NC_022651_00077	NC_010409_00124	NC_019094_00090	NC_017630_00031	NC_007675_00027	NC_017639_00100	NC_018966_00040	NC_010488_00021	NC_009837_00049	NC_013437_00116	08-5333_00200	MOBF	NZ_CP012164	conjugative	NC_023315	0.0307758	Escherichia coli	AA314	AI176	order	Enterobacterales	order	Enterobacterales	order	Enterobacterales	10773089; 25389419; 19897651; 28842132; 24247128; 20851899; 22511964
CP057648.1	1	4723	45.5219140376879	c6b570c718f7e47e38f82f9ff845dced	rep_cluster_2350	CP041342_00001	-	-	-	-	MOBP	CP018984	mobilizable	CP041118	0.1233	Escherichia coli	AA669	AI946	multi-phylla	Proteobacteria	Bacteroidetes	Actinobacteria	Firmicutes	multi-phylla	Proteobacteria	Bacteroidetes	Actinobacteria	Firmicutes	genus	Escherichia	6263753; 17122402; 26802429
CP057651.1	1	60660	51.8447082096934	bda25e17ee0c4579212f8533959e3bac	IncFIA	IncFIC	000136__AP014877_00014	AY458016	MOBF	NC_017627_00068	MPF_F	NC_022651_00077	NC_010409_00124	NC_019094_00090	NC_017639_00094	NC_007675_00027	NC_017639_00100	NC_018966_00040	NC_010488_00021	NC_009837_00049	NC_013437_00116	08-5333_00200	MOBF	CP010020	conjugative	LT838203	0.00483188	Escherichia coli	AA316	AI192	order	Enterobacterales	order	Enterobacterales	order	Enterobacterales	10773089; 25389419; 19897651; 28842132; 24247128; 20851899; 22511964
CP057652.1	1	6930	48.3982683982684	75dbaa49f99d1f9a807080872fb2c220	rep_cluster_2350	CP041342_00001	MOBP	MOBP	NC_017321_00002	NC_019076_00002	-	-	MOBP	MF083142	mobilizable	KM107848	0.0352724	Escherichia coli	AA161	AH806	multi-phylla	Proteobacteria	Bacteroidetes	Actinobacteria	Firmicutes	multi-phylla	Proteobacteria	Bacteroidetes	Actinobacteria	Firmicutes	genus	Escherichia	6263753; 17122402; 26802429
CP057653.1	1	4726	41.0918324164198	06bbbbf93da0078d2bd3832396a645ba	rep_cluster_2350	CP035723_00002	-	-	-	-	MOBF	MOBP	MOB_unknown	CP016713	KY014464	NC_019986	mobilizable	CP038794	0.00698112	Escherichia coli	AD485	AN056	multi-phylla	Proteobacteria	Bacteroidetes	Actinobacteria	Firmicutes	multi-phylla	Proteobacteria	Bacteroidetes	Actinobacteria	Firmicutes	genus	Escherichia	6263753; 17122402; 26802429
CP057654.1	1	3751	51.7462010130632	c6b32aadb414e302ce2f1ef244808f80	Col156	CP001126_00001	MOBQ	NC_019783_00003	-	-	-	-	mobilizable	NC_016840	0.00842259	Klebsiella pneumoniae subsp. pneumoniae HS11286	AA979	AJ483	family	Enterobacteriaceae	family	Enterobacteriaceae	genus	Escherichia	25389419
CP057655.1	1	2064	55.6686046511628	29c12ae153815df645a26c507a32e7bb	ColpVC	JX133088	-	-	-	-	MOBP	AB027308	mobilizable	AY178821	0.0381928	Salmonella enterica subsp. enterica serovar Enteritidis	AB238	AJ937	order	Enterobacterales	order	Enterobacterales	-	-	-
CP057661.1	1	146161	48.0627527178933	f8d1f65cf818fb58777723bc61d07f63	IncFIA	IncFIB	000136__AP014877_00014	000095__NZ_CP014273_00094	MOBF	NC_017627_00068	MPF_F	NC_009837_00049	NC_010488_00021	NC_018966_00040	NC_017639_00100	NC_007675_00027	NC_017639_00094	NC_019094_00090	NC_010409_00124	NC_022651_00077	NC_013437_00116	08-5333_00200	MOBF	CP015086	conjugative	CP010345	0.0496454	Escherichia coli ECC-1470	AA304	AI158	order	Enterobacterales	order	Enterobacterales	order	Enterobacterales	10773089; 11254626; 25389419; 19482926; 19897651; 15781495; 24247128; 20851899; 22511964; 16257053
CP057662.1	1	6228	49.2453436095055	919266d120461919ddfae10bd6e1858d	Col156	CP001126_00001	MOBQ	NC_019783_00003	-	-	-	-	mobilizable	CP028154	0.00343111	Salmonella enterica subsp. enterica serovar Enteritidis str. RM2968	AA979	AJ485	family	Enterobacteriaceae	family	Enterobacteriaceae	genus	Escherichia	25389419
CP057666.1	1	130766	49.0930364161938	30b29026e69c6693a58b77208a376074	IncFIA	IncFIB	CP022610_00144	000095__NZ_CP014273_00094	MOBF	NC_017627_00068	MPF_F	NC_009837_00049	NC_019094_00068	NC_018966_00040	NC_017639_00100	NC_007675_00027	NC_017639_00094	NC_019094_00090	NC_010409_00124	NC_022651_00077	NC_013437_00116	08-5333_00200	MOBF	KT325596	conjugative	CP019007	0.0118927	Escherichia coli	AA175	AH851	order	Enterobacterales	order	Enterobacterales	order	Enterobacterales	10773089; 11254626; 25389419; 19482926; 19897651; 15781495; 24247128; 20851899; 22511964; 16257053
CP057667.1	1	6930	48.3982683982684	7b1ea9d0182eae8b810ceeb6d6412b3f	rep_cluster_2350	CP041342_00001	MOBP	NC_019076_00002	-	-	MOBP	MF083142	mobilizable	KM107848	0.0352724	Escherichia coli	AA161	AH806	multi-phylla	Proteobacteria	Bacteroidetes	Actinobacteria	Firmicutes	multi-phylla	Proteobacteria	Bacteroidetes	Actinobacteria	Firmicutes	genus	Escherichia	6263753; 17122402; 26802429
CP057668.1	1	6230	49.2616372391653	a92b41fa3b5892de333de117aa70bf09	Col156	CP001126_00001	MOBQ	NC_019783_00003	-	-	-	-	mobilizable	CP028154	0.00123693	Salmonella enterica subsp. enterica serovar Enteritidis str. RM2968	AA979	AJ485	family	Enterobacteriaceae	family	Enterobacteriaceae	genus	Escherichia	25389419
CP057670.1	1	63852	50.858234667669	1cae456ed896d3d73531f4a192e06fab	IncFIA	IncFIC	000136__AP014877_00014	CP003035	MOBF	NC_017627_00068	MPF_F	NC_022651_00077	NC_010409_00124	NC_019094_00090	NC_017639_00094	NC_007675_00027	NC_017639_00100	NC_018966_00040	NC_010488_00021	NC_009837_00049	NC_013437_00116	08-5333_00200	MOBF	CP015086	conjugative	CP032810	0.0324062	Escherichia coli	AA315	AI185	order	Enterobacterales	order	Enterobacterales	order	Enterobacterales	10773089; 25389419; 19897651; 28842132; 24247128; 20851899; 22511964
CP057671.1	1	6930	48.3838383838384	61ecfe9394ac9315aa5b5ad67fa71099	rep_cluster_2350	rep_cluster_2370	CP041342_00001	EU580135_00003	MOBP	NC_019076_00002	-	-	MOBP	MF083142	mobilizable	KM107848	0.0363341	Escherichia coli	AA161	AH806	multi-phylla	Proteobacteria	Bacteroidetes	Actinobacteria	Firmicutes	multi-phylla	Proteobacteria	Bacteroidetes	Actinobacteria	Firmicutes	genus	Escherichia	6263753; 17122402; 26802429
CP057672.1	1	6229	49.2374377909777	8db2215a36a11603b578a7a5320256f0	Col156	CP001126_00001	MOBQ	NC_019783_00003	-	-	-	-	mobilizable	CP028154	0.00348975	Salmonella enterica subsp. enterica serovar Enteritidis str. RM2968	AA979	AJ485	family	Enterobacteriaceae	family	Enterobacteriaceae	genus	Escherichia	25389419
CP057674.1	1	116753	49.1088023434087	394bfda91b8f4fb3025701741d3cc6bb	IncFIA	IncFIB	CP022610_00144	000095__NZ_CP014273_00094	MOBF	NC_017627_00068	MPF_F	NC_009837_00049	NC_010488_00021	NC_018966_00040	NC_017639_00100	NC_007675_00027	NC_017639_00094	NC_019094_00090	NC_010409_00124	NC_022651_00077	NC_013437_00116	08-5333_00200	MOBF	CP015086	conjugative	CP042247	0.0411434	Escherichia coli	AA302	AI152	order	Enterobacterales	order	Enterobacterales	order	Enterobacterales	10773089; 11254626; 25389419; 19482926; 19897651; 15781495; 24247128; 20851899; 22511964; 16257053
CP057675.1	1	5686	46.3067182553641	292ed1e1bd9ac47a97fea6b808f187f9	rep_cluster_2350	CP041342_00001	MOBP	NC_019076_00002	-	-	MOBP	AP017298	mobilizable	NC_013363	0.0164427	Escherichia coli O26:H11 str. 11368	AA152	AH792	multi-phylla	Proteobacteria	Bacteroidetes	Actinobacteria	Firmicutes	multi-phylla	Proteobacteria	Bacteroidetes	Actinobacteria	Firmicutes	genus	Escherichia	6263753; 17122402; 26802429
CP057676.1	1	4073	44.1198134053523	c8a0bad526b2d33e5d212790c52f663d	rep_cluster_2350	CP035723_00002	-	-	-	-	MOBF	MOBP	MOB_unknown	CP000430	NC_008697	NC_019986	mobilizable	NC_014543	0.000981871	Escherichia coli O26:H11 str. 11368	AD481	AN052	multi-phylla	Proteobacteria	Bacteroidetes	Actinobacteria	Firmicutes	multi-phylla	Proteobacteria	Bacteroidetes	Actinobacteria	Firmicutes	genus	Escherichia	6263753; 17122402; 26802429
CP057679.1	1	6760	46.2573964497041	befdbb481d5a8006058ed166f455af9b	rep_cluster_2350	CP035723_00002	-	-	-	-	MOBF	MOBP	MOB_unknown	CP000430	KY421937	NC_019986	mobilizable	MG948564	9.55247E-05	Salmonella enterica subsp. enterica serovar Enteritidis	AB448	AK234	multi-phylla	Proteobacteria	Bacteroidetes	Actinobacteria	Firmicutes	multi-phylla	Proteobacteria	Bacteroidetes	Actinobacteria	Firmicutes	genus	Escherichia	6263753; 17122402; 26802429
CP057680.1	1	2590	53.6293436293436	7c8d4eb67056cde8286dc5615ec081b9	ColpVC	JX133088	-	-	-	-	MOBF	MOBP	KT950740	AB027308	mobilizable	CP030213	0.0260597	Salmonella enterica	AB239	AJ941	order	Enterobacterales	order	Enterobacterales	-	-	-
CP057685.1	1	112153	46.1565896587697	39f3aa17507ba056f470bf503c52f4e8	rep_cluster_488	001852__AP017612_00001	-	-	-	-	-	-	non-mobilizable	CP022167	0.000931334	Escherichia coli	AA747	AJ078	family	Enterobacteriaceae	family	Enterobacteriaceae	-	-	-
CP057687.1	1	4245	53.2626619552415	bee69def5be79a5b79a5cb5f8f92f443	rep_cluster_2335	KU302809_00001	MOBP	NC_013090_00004	-	-	MOBP	HQ328804	mobilizable	CP016532	0.00028831	Salmonella enterica subsp. enterica serovar Heidelberg	AA525	AI705	multi-phylla	Proteobacteria	Actinobacteria	Firmicutes	multi-phylla	Proteobacteria	Actinobacteria	Firmicutes	order	Enterobacterales	20008783
CP057689.1	1	99307	47.4578831300915	49bfd78401e5cd4f03202bbc114f0456	IncHI1B	000138__CP021336_00001	-	-	-	-	-	-	non-mobilizable	CP035313	0.0282247	Escherichia coli	AA378	AI372	order	Enterobacterales	order	Enterobacterales	genus	Salmonella	18606786
CP057691.1	1	99352	49.3256300829374	1a7e81bee697dc78694b9757ab11742c	IncFIA	IncFIB	IncFIC	CP022610_00144	000096__NC_019117_00097	AP001918	MOBF	NC_017627_00068	MPF_F	NC_009837_00049	NC_010488_00021	NC_018966_00040	NC_017639_00100	NC_007675_00027	NC_017639_00094	NC_019094_00090	NC_010409_00124	NC_022651_00077	NC_013437_00116	08-5333_00200	MOBF	CP000430	conjugative	CP023367	0.0350415	Escherichia coli	AA320	AI209	order	Enterobacterales	order	Enterobacterales	order	Enterobacterales	10773089; 11254626; 25389419; 19482926; 19897651; 28842132; 15781495; 24247128; 20851899; 22511964; 16257053
CP057694.1	1	96864	49.0047902213413	a477061d680f80c0f5f829680691bca9	IncFIB	000095__NZ_CP014273_00094	MOBF	MOBP	NC_011980_00044	NC_021819_00066	-	-	-	-	mobilizable	CP000836	0.00492718	Escherichia coli chi7122	AA176	AH857	order	Enterobacterales	order	Enterobacterales	order	Enterobacterales	11254626; 19482926; 15781495; 20851899; 16257053
CP057695.1	1	91303	50.0739296627712	3eeba4555d324636fe08bab808188993	IncI-gamma/K1	MG764547	MOBP	NC_019097	MPF_I	NC_019097_00056	NC_022267_00057	NC_019111_00038	NC_023290_00086	NC_015965_00072	NC_019097_00075	NC_022267_00069	NZ_CM001473_00069	NC_019097_00085	MOBP	HM021326	conjugative	CP009566	0.0081558	Salmonella enterica subsp. enterica serovar Newport str. CVM 22462	AA474	AI602	order	Enterobacterales	family	Enterobacteriaceae	order	Enterobacterales	23333216; 30761100; 25987637; 21470454; 29899511; 20851899
CP057697.1	1	184480	49.5939939288812	21053a600eb1d6d301c250d33f6d1447	IncFIB	IncFIC	rep_cluster_2244	rep_cluster_2313	000095__NZ_CP014273_00094	AP001918	CP033091_00053	CP025980_00001	MOBF	MOBP	NC_017627_00068	NC_021819_00066	MPF_F	NC_009837_00049	NC_010488_00021	NC_018966_00040	NC_017639_00100	NC_007675_00027	NC_017639_00094	NC_019094_00090	NC_010409_00124	NC_022651_00077	NC_013437_00116	08-5333_00200	MOBF	CP015086	conjugative	CP005931	0.00302611	Escherichia coli APEC IMT5155	AA178	AH863	order	Enterobacterales	order	Enterobacterales	order	Enterobacterales	11254626; 30761100; 19482926; 28842132; 15781495; 20851899; 16257053
CP057698.1	1	96066	49.8542668582017	573cbbced537124c73b2e9bfff69ac03	IncI-gamma/K1	MG764547	MOBP	NC_019097	MPF_I	NC_019097_00056	NC_022267_00057	NC_019111_00038	NC_023290_00086	NC_015965_00072	NC_019097_00075	NC_022267_00069	NZ_CM001473_00069	NC_019097_00085	MOBP	JN253636	conjugative	CP012929	0	Salmonella enterica subsp. enterica serovar Heidelberg	AA474	AI598	order	Enterobacterales	family	Enterobacteriaceae	order	Enterobacterales	23333216; 30761100; 25987637; 21470454; 29899511; 20851899
CP057699.1	1	80807	52.6860296756469	7456e8389b9f263f496f0cd1b54bfd3a	IncFIA	IncFII	000136__AP014877_00014	JN232517	MOBF	NC_017627_00068	MPF_F	NC_022651_00077	NC_010409_00124	NC_019094_00090	NC_017639_00094	NC_007675_00027	NC_017639_00100	NC_018966_00040	NC_010488_00021	NC_009837_00049	NC_013437_00116	08-5333_00200	MOBF	CP015086	conjugative	CP021843	0.0200167	Escherichia coli	AA315	AI183	order	Enterobacterales	order	Enterobacterales	order	Enterobacterales	10773089; 25389419; 19897651; 24247128; 20851899; 22511964
CP057700.1	1	6663	48.3265796187903	de1eec2e82d8c819a47f2666da8a48e8	Col156	CP001126_00001	MOBQ	NC_019783_00003	-	-	-	-	mobilizable	NC_016840	0.0297077	Klebsiella pneumoniae subsp. pneumoniae HS11286	AA979	AJ483	family	Enterobacteriaceae	family	Enterobacteriaceae	genus	Escherichia	25389419
CP057701.1	1	4018	53.3101045296167	26da5a932873225b36d5616f7ab210dd	ColRNAI_rep_cluster_1987	CP041116_00002	MOBP	MOBP	NC_013090_00004	NC_001848_00006	-	-	MOB_unknown	CP016722	mobilizable	CP038606	0.000805673	Salmonella enterica subsp. enterica serovar Senftenberg	AA537	AI721	multi-phylla	Proteobacteria	Actinobacteria	multi-phylla	Proteobacteria	Actinobacteria	-	-	-
CP057702.1	1	2567	44.487728866381	969f54d0a19d271de9e8240dcad94179	rep_cluster_2335	EF088686_00008	-	-	-	-	MOBP	CP008720	mobilizable	KX452393	0.0525139	Escherichia coli	AB042	AJ582	multi-phylla	Proteobacteria	Actinobacteria	Firmicutes	multi-phylla	Proteobacteria	Actinobacteria	Firmicutes	order	Enterobacterales	20008783
CP057703.1	1	2442	49.017199017199	bbf778ec6b5a57b9095143bb84de7d1e	-	-	MOBV	CP042516_00001	-	-	-	-	mobilizable	CP028780	0.000880953	Klebsiella pneumoniae subsp. pneumoniae	AD465	AN031	order	Enterobacterales	order	Enterobacterales	-	-	-
CP057706.1	1	80598	50.7295466388744	8dfc79fef41eae92403183840ef6c7d5	IncFIA	IncFIA	IncFII	000136__AP014877_00014	AF250878	LS992172_00069	MOBF	NC_017627_00068	MPF_F	NC_022651_00077	NC_010409_00124	NC_019094_00090	NC_017639_00094	NC_007675_00027	NC_017639_00100	NC_018966_00040	NC_010488_00021	NC_009837_00049	NC_013437_00116	08-5333_00200	MOBF	CP015086	conjugative	CP024151	0.0233014	Escherichia coli	AA316	AI199	order	Enterobacterales	order	Enterobacterales	order	Enterobacterales	10773089; 25389419; 19897651; 24247128; 20851899; 22511964
CP057707.1	1	58234	42.1437648109352	ba455a2f54ab109da8b23d618a37e6db	IncI2	JN983044	MOBP	NC_022520_00030	MPF_T	NC_020270_00058	NC_019039_00051	NC_019039_00052	NC_020270_00063	NC_019039_00065	-	-	conjugative	CP019199	0.00617965	Salmonella enterica subsp. enterica serovar Muenster str. 0315	AA372	AI347	family	Enterobacteriaceae	family	Enterobacteriaceae	family	Enterobacteriaceae	26842776; 30761100; 25861872
CP057708.1	1	32676	41.1770106500184	fc8926591ebb2c269dc7e97ae17ea720	IncX4	000224__NC_022105_00002	MOBP	NC_013718_00057	MPF_T	NC_021079_00038	NC_013718_00045	NC_013718_00044	NC_013718_00041	-	-	conjugative	CP033849	0.00411762	Escherichia coli	AA619	AI862	family	Enterobacteriaceae	family	Enterobacteriaceae	family	Enterobacteriaceae	26842776; 21911569; 28336940
CP057710.1	1	6077	49.0702649333553	e4a68649b54f860a6566103aea55dfb0	Col156	CP001126_00001	MOBQ	NC_019783_00003	-	-	-	-	mobilizable	AP017615	0.00170624	Escherichia coli	AA979	AJ485	family	Enterobacteriaceae	family	Enterobacteriaceae	genus	Escherichia	25389419
CP057711.1	1	4072	49.778978388998	49fc675a1d894ea874e4a047a37b4e9b	rep_cluster_1778	001202__CP011432_00001	MOBQ	NC_011411_00002	-	-	MOBQ	MOBQ	KX833212	NC_009791	mobilizable	CP012629	0.00108342	Escherichia coli	AA579	AI797	family	Enterobacteriaceae	family	Enterobacteriaceae	-	-	-
CP057712.1	1	1551	51.6441005802708	81a0e6301a7fba60fb4b03b9692375dd	Col(MG828)	NC_008486	-	-	-	-	MOBP	MOB_unknown	NC_002145	JN985534	mobilizable	CP029183	0.000458924	Escherichia coli	AB685	AK564	order	Enterobacterales	order	Enterobacterales	genus	Escherichia	30761100
CP057715.1	1	76639	44.5621680867444	25aa5228151c9726c261b23d1603620a	-	-	MOBF	CP030922_00087	MPF_F	NC_014108_00062	NC_014108_00068	-	-	conjugative	CP042584	0.00823165	Escherichia coli	AE197	AN925	genus	Escherichia	genus	Escherichia	-	-	-
CP057716.1	1	69882	46.6128616811196	096b84ef0cffe30e884663375af57293	IncFIB	000103__CP010244_00032	-	-	-	-	-	-	non-mobilizable	CP010244	0.0371871	Escherichia coli	AA749	AJ081	order	Enterobacterales	order	Enterobacterales	order	Enterobacterales	11254626; 19482926; 15781495; 20851899; 16257053
CP057719.1	1	6988	47.5672581568403	8eecf43a7b914d8859c5de3ac23907ac	rep_cluster_2350	CP035723_00002	MOBP	NC_023328_00003	-	-	MOBP	NZ_CP016533	mobilizable	CP011137	0.00205363	Escherichia coli VR50	AA161	AH807	multi-phylla	Proteobacteria	Bacteroidetes	Actinobacteria	Firmicutes	multi-phylla	Proteobacteria	Bacteroidetes	Actinobacteria	Firmicutes	genus	Escherichia	6263753; 17122402; 26802429
CP057726.1	1	285423	46.534792220669	738b6d3106a72abeebcf7c29e9016493	IncHI2A	rep_cluster_1088	BX664015	000340__KU353730	MOBH	NC_012555_00231	MPF_F	NC_005211_00005	NC_009838_00006	NC_021845_00017	NC_005211_00030	NC_005211_00200	NC_005211_00207	NC_005211_00012	MOBH	NC_015864	conjugative	MH287085	0.00325637	Escherichia coli	AA738	AJ049	order	Enterobacterales	order	Enterobacterales	order	Enterobacterales	20851899
CP057727.1	1	48056	44.5563509239221	8612dcefa7ba9810429094862ab807b6	-	-	-	-	-	-	-	-	non-mobilizable	AP019710	0.0129198	Escherichia coli O145:H28	AC621	AL885	genus	Escherichia	genus	Escherichia	-	-	-
CP057728.1	1	5128	49.1809672386895	7d606dace26b0495d940f30abe0fd0a2	rep_cluster_2335	KU302809_00001	MOBP	NC_019076_00002	-	-	MOBP	CP008720	mobilizable	MK360094	0.015943	Salmonella enterica subsp. enterica serovar Typhimurium	AE682	AO511	multi-phylla	Proteobacteria	Actinobacteria	Firmicutes	multi-phylla	Proteobacteria	Actinobacteria	Firmicutes	order	Enterobacterales	20008783
CP057730.1	1	266854	46.5112008813808	96b131cf5612dab9e23db638afd13150	IncHI2A	rep_cluster_1088	BX664015	000340__KU353730	MOBH	NC_012555_00231	MPF_F	NC_005211_00005	NC_009838_00006	NC_021845_00017	NC_005211_00030	NC_005211_00200	NC_005211_00207	NC_005211_00012	MOBH	NC_015864	conjugative	MH287085	0.00274254	Escherichia coli	AA738	AJ049	order	Enterobacterales	order	Enterobacterales	order	Enterobacterales	20851899
CP057732.1	1	280872	46.4556808795466	d8df523a2adf35ada19fe4269a2260f6	IncHI2A	rep_cluster_1088	BX664015	000340__KU353730	MOBH	NC_012555_00231	MPF_F	NC_005211_00005	NC_009838_00006	NC_021845_00017	NC_005211_00030	NC_005211_00200	NC_005211_00207	NC_005211_00012	MOBH	NC_015864	conjugative	CP019647	0.00411762	Salmonella enterica subsp. enterica serovar Typhimurium	AA738	AJ049	order	Enterobacterales	order	Enterobacterales	order	Enterobacterales	20851899
CP057733.1	1	146408	48.6933774110704	31af6ba655eb55053683b9e8cbaa1122	IncY	000230__CP009168_00001	MOBP	MOBP	NC_022520_00030	CP039587_00013	-	-	-	-	mobilizable	CP042617	0.043179	Escherichia coli	AA378	AI375	family	Enterobacteriaceae	family	Enterobacteriaceae	genus	Escherichia	28031198
CP057734.1	1	129207	49.7573660869767	7a3392c2fd90c8c8dfdbf13ee53d1a84	IncFIA	IncFIC	000136__AP014877_00014	CP003035	MOBF	NC_017627_00068	MPF_F	NC_022651_00077	NC_010409_00124	NC_019094_00090	NC_017639_00094	NC_007675_00027	NC_017639_00100	NC_018966_00040	NC_010488_00021	NC_009837_00049	NC_013437_00116	08-5333_00200	MOBF	CP010192	conjugative	MG904998	0.00271444	Escherichia coli	AA328	AI229	order	Enterobacterales	order	Enterobacterales	order	Enterobacterales	10773089; 25389419; 19897651; 28842132; 24247128; 20851899; 22511964
CP057735.1	1	80146	50.4691438125421	6524657dafcc9174572f852032e8b34b	IncI-gamma/K1	MF344575	MOBP	NC_019097	MPF_I	NC_019097_00056	NC_022267_00057	NC_019111_00038	NC_023290_00086	NC_015965_00072	NC_019097_00075	NC_022267_00069	NZ_CM001473_00069	NC_019097_00085	MOBP	NC_010720	conjugative	CP026726	0.0194352	Escherichia coli	AA474	AI622	order	Enterobacterales	family	Enterobacteriaceae	order	Enterobacterales	23333216; 30761100; 25987637; 21470454; 29899511; 20851899
CP057736.1	1	6669	48.5680011995802	1a1bf5d63016e63dc0c29df8f63c13be	rep_cluster_2350	CP035723_00002	MOBP	NC_019076_00002	-	-	MOBP	MF083142	mobilizable	CP035362	0.000239895	Escherichia coli	AC509	AL724	multi-phylla	Proteobacteria	Bacteroidetes	Actinobacteria	Firmicutes	multi-phylla	Proteobacteria	Bacteroidetes	Actinobacteria	Firmicutes	genus	Escherichia	6263753; 17122402; 26802429
CP057737.1	1	3971	50.5666079073281	8b4b4800ada68fb29dc32f17f76f0802	-	-	-	-	-	-	MOBF	MOBP	MOB_unknown	NZ_CP012164	CP018844	NC_019986	mobilizable	MG800340	0.0653942	Salmonella enterica subsp. enterica serovar Typhimurium	AA578	AI796	-	-	-	-	-	-	-
CP057742.1	1	92094	47.3570482333268	c82c0e0fe7a6a2f6b37ac99e0018f8a6	rep_cluster_1704	001113__CP011430_00070	-	-	-	-	-	-	non-mobilizable	CP034790	0.0200167	Escherichia coli	AB002	AJ527	family	Enterobacteriaceae	family	Enterobacteriaceae	-	-	-
CP057744.1	1	6669	48.5680011995802	6f296858b7127e13780605001608913e	rep_cluster_2350	CP035723_00002	MOBP	NC_019076_00002	-	-	MOBP	MF083142	mobilizable	CP035362	0.000264084	Escherichia coli	AC509	AL724	multi-phylla	Proteobacteria	Bacteroidetes	Actinobacteria	Firmicutes	multi-phylla	Proteobacteria	Bacteroidetes	Actinobacteria	Firmicutes	genus	Escherichia	6263753; 17122402; 26802429
CP057745.1	1	3971	50.5666079073281	886d1b69c0d1ea79eb8391c5e39933c4	-	-	-	-	-	-	MOBF	MOBP	MOB_unknown	NZ_CP012164	CP018844	NC_019986	mobilizable	MG800340	0.0659724	Salmonella enterica subsp. enterica serovar Typhimurium	AA578	AI796	-	-	-	-	-	-	-
CP057755.1	1	92094	47.3570482333268	e5aa6d89b1ca76e227f843c6f958dc8f	rep_cluster_1704	001113__CP011430_00070	-	-	-	-	-	-	non-mobilizable	CP034790	0.0200167	Escherichia coli	AB002	AJ527	family	Enterobacteriaceae	family	Enterobacteriaceae	-	-	-
CP057757.1	1	6669	48.5680011995802	d68e5776761633b42d051186a1718ccf	rep_cluster_2350	CP035723_00002	MOBP	NC_019076_00002	-	-	MOBP	MF083142	mobilizable	CP035362	0.000312573	Escherichia coli	AC509	AL724	multi-phylla	Proteobacteria	Bacteroidetes	Actinobacteria	Firmicutes	multi-phylla	Proteobacteria	Bacteroidetes	Actinobacteria	Firmicutes	genus	Escherichia	6263753; 17122402; 26802429
CP057758.1	1	3971	50.5666079073281	837aca176124194893b95d5bcdc1b1ea	-	-	-	-	-	-	MOBF	MOBP	NZ_CP012164	CP018844	mobilizable	MG800340	0.0653942	Salmonella enterica subsp. enterica serovar Typhimurium	AA578	AI796	-	-	-	-	-	-	-
CP057762.1	1	125548	49.6758211998598	e856383bcd662283c03a763a411c8c5b	IncFIA	IncFIC	000136__AP014877_00014	CP003035	MOBF	NC_017627_00068	MPF_F	NC_022651_00077	NC_010409_00124	NC_019094_00090	NC_017639_00094	NC_007675_00027	NC_017639_00100	NC_018966_00040	NC_010488_00021	NC_009837_00049	NC_013437_00116	08-5333_00200	MOBF	CP010192	conjugative	MG904998	0.00268639	Escherichia coli	AA328	AI229	order	Enterobacterales	order	Enterobacterales	order	Enterobacterales	10773089; 25389419; 19897651; 28842132; 24247128; 20851899; 22511964
CP057763.1	1	92094	47.3570482333268	622215f47503e3333097590bb8e5f262	rep_cluster_1704	001113__CP011430_00070	-	-	-	-	-	-	non-mobilizable	CP034790	0.0200167	Escherichia coli	AB002	AJ527	family	Enterobacteriaceae	family	Enterobacteriaceae	-	-	-
CP057766.1	1	3971	50.5666079073281	d6d3bff0f33b03844c92d843b943bd6c	-	-	-	-	-	-	MOBF	MOBP	MOB_unknown	NZ_CP012164	CP018844	NC_019986	mobilizable	MG800340	0.0656822	Salmonella enterica subsp. enterica serovar Typhimurium	AA578	AI796	-	-	-	-	-	-	-
CP057770.1	1	6275	49.7529880478088	25ab2616f9fd9e17c1d0d160221cb8f4	rep_cluster_2350	CP041342_00001	-	-	-	-	-	-	non-mobilizable	CP039597	0.133864	Salmonella enterica subsp. enterica	AA675	AI954	multi-phylla	Proteobacteria	Bacteroidetes	Actinobacteria	Firmicutes	multi-phylla	Proteobacteria	Bacteroidetes	Actinobacteria	Firmicutes	genus	Escherichia	6263753; 17122402; 26802429
CP057771.1	1	5602	44.6804712602642	d7bf99fd481d261139330584c94b9027	rep_cluster_2350	CP041342_00001	-	-	-	-	MOBP	CP018984	mobilizable	CP041118	0.125715	Escherichia coli	AA669	AI946	multi-phylla	Proteobacteria	Bacteroidetes	Actinobacteria	Firmicutes	multi-phylla	Proteobacteria	Bacteroidetes	Actinobacteria	Firmicutes	genus	Escherichia	6263753; 17122402; 26802429
CP057774.1	1	129793	48.2999853613061	e2af5145d343343d8b71208faaa2bf89	IncI-gamma/K1	KJ484639	MOBP	NC_019097	MPF_I	NC_019097_00056	NC_022267_00057	NC_019111_00038	NC_023290_00086	NC_015965_00072	NC_019097_00075	NC_022267_00069	NZ_CM001473_00069	NC_019097_00085	MOBP	JN253636	conjugative	LT985288	0.0262266	Escherichia coli	AA474	AI613	order	Enterobacterales	family	Enterobacteriaceae	order	Enterobacterales	23333216; 30761100; 25987637; 21470454; 29899511; 20851899
CP057775.1	1	68614	50.531961407293	5c497b30b9866c103d3a10de79bf6889	IncFIA	IncFIC	000136__AP014877_00014	CP003035	MOBF	NC_017627_00068	MPF_F	NC_022651_00077	NC_010409_00124	NC_019094_00090	NC_017639_00094	NC_007675_00027	NC_017639_00100	NC_018966_00040	NC_010488_00021	NC_009837_00049	NC_013437_00116	08-5333_00200	MOBF	NZ_CP012164	conjugative	NC_019089	0.0327227	Escherichia coli	AA323	AI214	order	Enterobacterales	order	Enterobacterales	order	Enterobacterales	10773089; 25389419; 19897651; 28842132; 24247128; 20851899; 22511964
CP057776.1	1	6930	48.3982683982684	0556df1b5f2a827637b69dfb3f04e460	rep_cluster_2350	CP041342_00001	MOBP	NC_019076_00002	-	-	MOBP	MF083142	mobilizable	KM107848	0.0358575	Escherichia coli	AA161	AH806	multi-phylla	Proteobacteria	Bacteroidetes	Actinobacteria	Firmicutes	multi-phylla	Proteobacteria	Bacteroidetes	Actinobacteria	Firmicutes	genus	Escherichia	6263753; 17122402; 26802429
CP057779.1	1	73457	50.7181071919626	5d44fe4e69b52060c79d9e7e879943d9	IncFIA	IncFIC	000136__AP014877_00014	CP003035	MOBF	NC_017627_00068	MPF_F	NC_022651_00077	NC_010409_00124	NC_019094_00090	NC_017639_00094	NC_007675_00027	NC_017639_00100	NC_018966_00040	NC_010488_00021	NC_009837_00049	NC_013437_00116	08-5333_00200	MOBF	NZ_CP012164	conjugative	LT838203	0.0269907	Escherichia coli	AA316	AI192	order	Enterobacterales	order	Enterobacterales	order	Enterobacterales	10773089; 25389419; 19897651; 28842132; 24247128; 20851899; 22511964
CP057780.1	1	41696	45.3640636991558	9d918c6475f6a6d161ac602b3ca4ecb2	rep_cluster_2175	CP033354_00003	MOBP	NC_022650_00002	MPF_T	NC_023907_00045	NC_023907_00043	NC_023907_00079	-	-	conjugative	CP033354	7.15897E-05	Salmonella enterica subsp. enterica	AC977	AM370	family	Enterobacteriaceae	family	Enterobacteriaceae	-	-	-
CP057781.1	1	6930	48.3261183261183	fee65f572e47054d8c874caf1eafa2dc	rep_cluster_2350	CP041342_00001	MOBP	NC_019076_00002	-	-	MOBP	MF083142	mobilizable	KM107848	0.0358575	Escherichia coli	AA161	AH806	multi-phylla	Proteobacteria	Bacteroidetes	Actinobacteria	Firmicutes	multi-phylla	Proteobacteria	Bacteroidetes	Actinobacteria	Firmicutes	genus	Escherichia	6263753; 17122402; 26802429
CP057785.1	1	191949	49.9096114071967	f74a00aa96dcca097446f45d4818e231	IncFIA	IncFIA	IncFII	000136__AP014877_00014	AF250878	LS992172_00069	MOBF	MOBF	CP030197_00146	NC_011413_00081	MPF_F	NC_011413_00057	NC_011413_00058	NC_011413_00059	NC_011413_00063	NC_011413_00064	NC_011413_00068	NC_011413_00069	NC_011413_00074	NC_011413_00075	NC_011413_00060	NC_011413_00080	-	-	conjugative	CP024864	0.0693234	Escherichia coli	AA180	AH871	order	Enterobacterales	order	Enterobacterales	order	Enterobacterales	10773089; 25389419; 19897651; 24247128; 20851899; 22511964
CP057786.1	1	68933	51.5529572193289	ebe6224a784324b0df234fbdaec5e119	IncFIA	IncFII	000136__AP014877_00014	LS992172_00069	MOBF	NC_011413_00081	MPF_F	NC_011413_00056	NC_011413_00058	NC_011413_00063	NC_011413_00064	NC_011413_00068	NC_011413_00069	NC_011413_00074	NC_011413_00075	NC_011413_00060	NC_011413_00080	-	-	conjugative	CP032813	0.0348125	Escherichia coli	AA181	AH872	order	Enterobacterales	order	Enterobacterales	order	Enterobacterales	10773089; 25389419; 19897651; 24247128; 20851899; 22511964
CP057787.1	1	6275	49.7529880478088	de127541e2787280ea7d71da5da41f63	rep_cluster_2350	CP041342_00001	-	-	-	-	-	-	non-mobilizable	CP039597	0.133864	Salmonella enterica subsp. enterica	AA675	AI954	multi-phylla	Proteobacteria	Bacteroidetes	Actinobacteria	Firmicutes	multi-phylla	Proteobacteria	Bacteroidetes	Actinobacteria	Firmicutes	genus	Escherichia	6263753; 17122402; 26802429
CP057788.1	1	5602	44.6983220278472	3b57447b7fd49d70ae8a749a07988193	rep_cluster_2350	CP041342_00001	-	-	-	-	MOBP	CP018984	mobilizable	CP041118	0.125715	Escherichia coli	AA669	AI946	multi-phylla	Proteobacteria	Bacteroidetes	Actinobacteria	Firmicutes	multi-phylla	Proteobacteria	Bacteroidetes	Actinobacteria	Firmicutes	genus	Escherichia	6263753; 17122402; 26802429
CP057789.1	1	3782	44.9762030671602	e6e752bf8ee6392715f1480f64284e43	rep_cluster_2350	CP035723_00002	-	-	-	-	MOBP	KF992024	mobilizable	CP001149	0.111073	Salmonella enterica subsp. enterica serovar Virchow str. SL491	AA669	AI945	multi-phylla	Proteobacteria	Bacteroidetes	Actinobacteria	Firmicutes	multi-phylla	Proteobacteria	Bacteroidetes	Actinobacteria	Firmicutes	genus	Escherichia	6263753; 17122402; 26802429
CP057791.1	1	187580	50.0911611045954	ebe02ae1ad81f6d7514cd4b99126507f	IncFIB	IncFIC	rep_cluster_2244	000095__NZ_CP014273_00094	AP001918	CP033091_00053	MOBF	MOBF	NC_011964_00125	NC_017627_00068	MPF_F	NC_009837_00049	NC_010488_00021	NC_018966_00040	NC_017639_00100	NC_007675_00027	NC_017639_00094	NC_019094_00090	NC_010409_00124	NC_022651_00077	NC_013437_00116	08-5333_00200	-	-	conjugative	MK430046	0.0174175	Escherichia coli	AA176	AH855	order	Enterobacterales	order	Enterobacterales	order	Enterobacterales	11254626; 30761100; 19482926; 28842132; 15781495; 20851899; 16257053
CP057793.1	1	4074	49.8772704958272	904b1a2692bb0ad469029dabdfb55e59	rep_cluster_1778	001202__CP011432_00001	MOBQ	NC_011411_00002	-	-	MOBQ	MOBQ	CP016745	NC_009791	mobilizable	CP018208	0.000855821	Escherichia coli	AA579	AI797	family	Enterobacteriaceae	family	Enterobacteriaceae	-	-	-
CP057794.1	1	3838	45.6748306409588	91b18001a135a345f24a47ec19e45f8a	Col156	CP001126_00001	-	-	-	-	-	-	non-mobilizable	CP040268	0.0770708	Escherichia coli	AA977	AJ479	family	Enterobacteriaceae	family	Enterobacteriaceae	genus	Escherichia	25389419
CP057797.1	1	127110	49.7820785146723	3e8b44751027b1087030488aaa89ae56	IncFIB	IncFII	000095__NZ_CP014273_00094	KF954760	MOBF	MG904998_00124	MPF_F	NC_017639_00094	MOBF	CP015086	conjugative	CP042897	0.0148187	Escherichia coli	AA179	AH868	order	Enterobacterales	order	Enterobacterales	order	Enterobacterales	11254626; 19482926; 15781495; 20851899; 16257053
CP057798.1	1	108954	46.0221744956587	3007ac5f33822d2b2bf7b24da6488fed	rep_cluster_488	001852__AP017612_00001	-	-	-	-	-	-	non-mobilizable	CP041569	0.00804257	Escherichia coli	AA747	AJ076	family	Enterobacteriaceae	family	Enterobacteriaceae	-	-	-
CP057799.1	1	97994	48.5499112190542	26d7860eef56eb9e7d709e9f51561eef	IncY	000230__CP009168_00001	-	-	-	-	-	-	non-mobilizable	CP035333	0.0255655	Escherichia coli	AA378	AI382	family	Enterobacteriaceae	family	Enterobacteriaceae	genus	Escherichia	28031198
CP057800.1	1	80510	51.4159731710347	af8c0f221950438d7e935e7219899ffd	IncFIA	IncFIC	000136__AP014877_00014	AY458016	MOBF	NC_017627_00068	MPF_F	NC_022651_00077	NC_010409_00124	NC_019094_00090	NC_017639_00094	NC_007675_00027	NC_017639_00100	NC_018966_00040	NC_010488_00021	NC_009837_00049	NC_013437_00116	08-5333_00200	MOBF	CP015086	conjugative	MK092064	0.00789262	Escherichia coli	AA315	AI185	order	Enterobacterales	order	Enterobacterales	order	Enterobacterales	10773089; 25389419; 19897651; 28842132; 24247128; 20851899; 22511964
CP057801.1	1	3916	43.1818181818182	ab42ac7526e4d392a87445a7b36e001e	rep_cluster_2350	CP041342_00001	MOBF	CP019897	-	-	MOB_unknown	NZ_CP014319	mobilizable	CP041118	0.0547827	Escherichia coli	AA669	AI946	multi-phylla	Proteobacteria	Bacteroidetes	Actinobacteria	Firmicutes	multi-phylla	Proteobacteria	Bacteroidetes	Actinobacteria	Firmicutes	genus	Escherichia	6263753; 17122402; 26802429
CP057803.1	1	48915	47.1000715526935	fd3a5051755e7390e5dd137d81ef62bd	IncFIA	IncY	AF250878	000230__CP009168_00001	-	-	-	-	-	-	non-mobilizable	CP020936	0.0365754	Escherichia coli	AA380	AI399	order	Enterobacterales	order	Enterobacterales	order	Enterobacterales	10773089; 25389419; 19897651; 24247128; 20851899; 22511964; 28031198
CP057805.1	1	132986	47.9057945949198	03543057156cd05800383a34ba85a1b4	IncFIA	IncFIC	000136__AP014877_00014	CP003035	MOBF	MOBP	NC_017627_00068	NC_021819_00066	MPF_F	NC_022651_00077	NC_010409_00124	NC_019094_00090	NC_017639_00094	NC_007675_00027	NC_017054_00096	NC_019037_00027	NC_019094_00068	NC_009837_00049	NC_013437_00116	08-5333_00200	MOBF	CP015086	conjugative	AP018811	0.0525139	Escherichia coli	AA336	AI276	order	Enterobacterales	order	Enterobacterales	order	Enterobacterales	10773089; 25389419; 19897651; 28842132; 24247128; 20851899; 22511964
CP057807.1	1	4758	45.6494325346784	ca7a0e9176913d4504d1b906759f0825	rep_cluster_2350	CP035723_00002	-	-	-	-	MOBP	NC_008697	mobilizable	CP019956	0.0244475	Escherichia coli M8	AB441	AK223	multi-phylla	Proteobacteria	Bacteroidetes	Actinobacteria	Firmicutes	multi-phylla	Proteobacteria	Bacteroidetes	Actinobacteria	Firmicutes	genus	Escherichia	6263753; 17122402; 26802429
CP057810.1	1	44795	46.1770286862373	03e16cbea7809647c83b0362f93bea09	IncX1	000215__KC853434_00019	MOBP	NC_019096_00001	MPF_T	NC_017624_00009	NC_010860_00022	NC_019067_00043	NC_013503_00034	NC_023277_00163	MOBP	CP007455	conjugative	LT985262	0.0104835	Escherichia coli	AB233	AJ920	order	Enterobacterales	order	Enterobacterales	family	Enterobacteriaceae	21625636; 22470007
CP057811.1	1	4758	45.6494325346784	2f8462e4fb762aa5387f5ee0df5d89a4	rep_cluster_2350	CP035723_00002	-	-	-	-	MOBP	NC_008697	mobilizable	CP019956	0.0244475	Escherichia coli M8	AB441	AK223	multi-phylla	Proteobacteria	Bacteroidetes	Actinobacteria	Firmicutes	multi-phylla	Proteobacteria	Bacteroidetes	Actinobacteria	Firmicutes	genus	Escherichia	6263753; 17122402; 26802429
CP057817.1	1	3916	43.1818181818182	23a16d42841b51d6c1598ed193445eac	rep_cluster_2350	CP041342_00001	MOBF	CP019897	-	-	MOB_unknown	NZ_CP014319	mobilizable	CP041118	0.0545702	Escherichia coli	AA669	AI946	multi-phylla	Proteobacteria	Bacteroidetes	Actinobacteria	Firmicutes	multi-phylla	Proteobacteria	Bacteroidetes	Actinobacteria	Firmicutes	genus	Escherichia	6263753; 17122402; 26802429
CP057819.1	1	187622	50.091140697786	06b7265bc37563ffa36ada1732b6c395	IncFIB	IncFIC	rep_cluster_2244	000095__NZ_CP014273_00094	AP001918	CP033091_00053	MOBF	MOBF	NC_011964_00125	NC_017627_00068	MPF_F	NC_009837_00049	NC_010488_00021	NC_018966_00040	NC_017639_00100	NC_007675_00027	NC_017639_00094	NC_019094_00090	NC_010409_00124	NC_022651_00077	NC_013437_00116	08-5333_00200	-	-	conjugative	MK430046	0.0174761	Escherichia coli	AA176	AH855	order	Enterobacterales	order	Enterobacterales	order	Enterobacterales	11254626; 30761100; 19482926; 28842132; 15781495; 20851899; 16257053
CP057820.1	1	131425	49.0058968993723	824d993ccebcc57cbc1f77ecb83abd95	IncFIA	IncFII	CP022610_00144	AJ851089	MOBF	NC_017627_00068	MPF_F	NC_022651_00077	NC_010409_00124	NC_019094_00090	NC_017630_00031	NC_007675_00027	NC_017639_00100	NC_018966_00040	NC_019094_00068	NC_009837_00049	NC_013437_00116	08-5333_00200	MOBF	CP017721	conjugative	CP041566	0.0389696	Escherichia coli	AA337	AI277	order	Enterobacterales	order	Enterobacterales	order	Enterobacterales	10773089; 25389419; 19897651; 24247128; 20851899; 22511964
CP057821.1	1	4074	49.8772704958272	6c48c078b2b4dd6e034a753b459376a9	rep_cluster_1778	001202__CP011432_00001	MOBQ	NC_011411_00002	-	-	MOBQ	MOBQ	MOBQ	NC_010672	CP016745	NC_009791	mobilizable	CP018208	0.000780658	Escherichia coli	AA579	AI797	family	Enterobacteriaceae	family	Enterobacteriaceae	-	-	-
CP057827.1	1	143602	47.2340218102812	48b4d96a706a9e83c00538ff660758ab	IncFIA	IncFIC	000136__AP014877_00014	AP001918	MOBF	MOBP	NC_017627_00068	NC_021819_00066	MPF_F	NC_022651_00077	NC_010409_00124	NC_019094_00090	NC_019037_00027	NC_019094_00068	NC_009837_00049	08-5333_00200	MOBF	KT754162	conjugative	CP024249	0.0567566	Escherichia coli O182:H21	AA331	AI244	order	Enterobacterales	order	Enterobacterales	order	Enterobacterales	10773089; 25389419; 19897651; 28842132; 24247128; 20851899; 22511964
CP057828.1	1	7205	48.4524635669674	7a2d362101b29ab9839e4eba9b79a0aa	rep_cluster_2350	CP041342_00001	MOBP	NC_020251_00005	-	-	MOBP	MF083142	mobilizable	KM107848	0.0453547	Escherichia coli	AA161	AH806	multi-phylla	Proteobacteria	Bacteroidetes	Actinobacteria	Firmicutes	multi-phylla	Proteobacteria	Bacteroidetes	Actinobacteria	Firmicutes	genus	Escherichia	6263753; 17122402; 26802429
CP057830.1	1	61278	47.9764352622475	6feca302b4d4be8dd9bdc22fa3ab1f8d	IncFIA	IncFIB	IncFIC	rep_cluster_2244	AF250878	000096__NC_019117_00097	AP001918	CP033091_00053	MOBF	MG904998_00124	MPF_F	NC_010409_00124	NC_022651_00077	MOBF	CP000430	conjugative	CP011496	0.0344723	Escherichia coli	AA304	AI157	order	Enterobacterales	order	Enterobacterales	order	Enterobacterales	10773089; 11254626; 25389419; 30761100; 19482926; 19897651; 28842132; 15781495; 24247128; 20851899; 22511964; 16257053
CP057832.1	1	92366	47.2922937011454	486e8aa4cc997a5a2ff55d4e6324cb46	rep_cluster_1704	001113__CP011430_00070	-	-	-	-	-	-	non-mobilizable	CP027309	0.00357808	Escherichia coli	AB002	AJ523	family	Enterobacteriaceae	family	Enterobacteriaceae	-	-	-
CP057835.1	1	94579	49.2434895695662	1e77b3c4d79ec68d81eb880e8ccc8b26	IncFIA	IncFIB	CP028121_00059	000096__NC_019117_00097	MOBF	NC_017627_00068	MPF_F	NC_009837_00049	NC_010488_00021	NC_018966_00040	NC_017639_00100	NC_007675_00027	NC_017630_00031	NC_019094_00090	NC_010409_00124	NC_022651_00077	NC_013437_00116	08-5333_00200	-	-	conjugative	MF370216	0.032829	Escherichia coli	AA304	AI157	order	Enterobacterales	order	Enterobacterales	order	Enterobacterales	10773089; 11254626; 25389419; 19482926; 19897651; 15781495; 24247128; 20851899; 22511964; 16257053
CP057836.1	1	6878	49.0840360569933	5df28790822ae0025a832584929f4ca1	rep_cluster_2401	CP039864_00003	MOBP	NC_023328_00003	-	-	MOBP	NC_008697	mobilizable	CP021102	0.00560872	Escherichia coli	AA161	AH805	family	Enterobacteriaceae	family	Enterobacteriaceae	-	-	-
CP057837.1	1	4959	44.767090139141	92da3357d7222da70a70a86667880412	Col156	CP001126_00001	MOBQ	NC_019062_00002	-	-	-	-	mobilizable	NC_019038	0.0533217	Escherichia coli	AA973	AJ471	family	Enterobacteriaceae	family	Enterobacteriaceae	genus	Escherichia	25389419
CP057840.1	1	104712	50.7047902819161	e256aed906009cbff25bfd1f5d984831	IncFIB	IncFIC	IncQ1	rep_cluster_2244	000095__NZ_CP014273_00094	AP001918	000195__NC_013728_00014	CP033091_00053	-	-	-	-	-	-	non-mobilizable	LS992167	0.0414262	Escherichia coli	AA319	AI205	phylum	Proteobacteria	phylum	Proteobacteria	phylum	Proteobacteria	11254626; 25389419; 30761100; 2653965; 19482926; 28842132; 15781495; 20851899; 16257053
CP057844.1	1	131379	49.8717451038598	6f617d5ed35ea3611899db617ddcf6a3	IncFIB	rep_cluster_2244	000095__NZ_CP014273_00094	CP033091_00053	MOBF	NC_017627_00068	MPF_F	NC_009837_00049	NC_010488_00021	NC_018966_00040	NC_017639_00100	NC_007675_00027	NC_017639_00094	NC_019094_00090	NC_010409_00124	NC_022651_00077	NC_013437_00116	08-5333_00200	MOBF	KT325596	conjugative	CP019007	0.00956826	Escherichia coli	AA175	AH851	order	Enterobacterales	order	Enterobacterales	order	Enterobacterales	11254626; 30761100; 19482926; 15781495; 20851899; 16257053
CP057845.1	1	95217	47.7771826459561	bfe7d379742f02a6966283a8f3cb53f7	IncY	000230__CP009168_00001	-	-	-	-	-	-	non-mobilizable	CP039862	0.0125875	Salmonella enterica subsp. enterica	AA378	AI387	family	Enterobacteriaceae	family	Enterobacteriaceae	genus	Escherichia	28031198
CP057846.1	1	91303	50.0739296627712	ced72cacc710a907b797b81bb9993517	IncI-gamma/K1	MG764547	MOBP	NC_019097	MPF_I	NC_019097_00056	NC_022267_00057	NC_019111_00038	NC_023290_00086	NC_015965_00072	NC_019097_00075	NC_022267_00069	NZ_CM001473_00069	NC_019097_00085	MOBP	HM021326	conjugative	CP009566	0.0081558	Salmonella enterica subsp. enterica serovar Newport str. CVM 22462	AA474	AI602	order	Enterobacterales	family	Enterobacteriaceae	order	Enterobacterales	23333216; 30761100; 25987637; 21470454; 29899511; 20851899
CP057847.1	1	6668	48.6352729454109	3cb75caacde3bf93a3342ee4168138de	rep_cluster_2350	CP035723_00002	MOBP	NC_019076_00002	-	-	MOBP	MF083142	mobilizable	CP012628	7.15897E-05	Escherichia coli	AC509	AL724	multi-phylla	Proteobacteria	Bacteroidetes	Actinobacteria	Firmicutes	multi-phylla	Proteobacteria	Bacteroidetes	Actinobacteria	Firmicutes	genus	Escherichia	6263753; 17122402; 26802429
CP057848.1	1	6230	49.2295345104334	79c791124d248c1b05579e294e9c250f	Col156	CP001126_00001	MOBQ	NC_019783_00003	-	-	-	-	mobilizable	CP028154	0.00144387	Salmonella enterica subsp. enterica serovar Enteritidis str. RM2968	AA979	AJ485	family	Enterobacteriaceae	family	Enterobacteriaceae	genus	Escherichia	25389419
CP057850.1	1	131336	49.8705610038375	7d59595a8fda011f39740ea5f968faaf	IncFIB	rep_cluster_2244	000095__NZ_CP014273_00094	CP033091_00053	MOBF	NC_017627_00068	MPF_F	NC_009837_00049	NC_010488_00021	NC_018966_00040	NC_017639_00100	NC_007675_00027	NC_017639_00094	NC_019094_00090	NC_010409_00124	NC_022651_00077	NC_013437_00116	08-5333_00200	MOBF	KT325596	conjugative	CP019007	0.00956826	Escherichia coli	AA175	AH851	order	Enterobacterales	order	Enterobacterales	order	Enterobacterales	11254626; 30761100; 19482926; 15781495; 20851899; 16257053
CP057851.1	1	95217	47.7771826459561	b8429d8f49b11afb904a42299ed51b02	IncY	000230__CP009168_00001	-	-	-	-	-	-	non-mobilizable	CP039862	0.0125875	Salmonella enterica subsp. enterica	AA378	AI387	family	Enterobacteriaceae	family	Enterobacteriaceae	genus	Escherichia	28031198
CP057853.1	1	6230	49.2295345104334	ec24383b32a7cc617d887ecd5cd6c547	Col156	CP001126_00001	MOBQ	NC_019783_00003	-	-	-	-	mobilizable	CP028154	0.00146992	Salmonella enterica subsp. enterica serovar Enteritidis str. RM2968	AA979	AJ485	family	Enterobacteriaceae	family	Enterobacteriaceae	genus	Escherichia	25389419
CP057856.1	1	95217	47.7771826459561	6ddd4624e8511bc28032867094fcd1cb	IncY	000230__CP009168_00001	-	-	-	-	-	-	non-mobilizable	CP039862	0.0125875	Salmonella enterica subsp. enterica	AA378	AI387	family	Enterobacteriaceae	family	Enterobacteriaceae	genus	Escherichia	28031198
CP057857.1	1	91421	50.0793034423163	aaa6c635f7bc1b12d6dbcb2d55d40f11	IncI-gamma/K1	MG764547	MOBP	NC_019097	MPF_I	NC_019097_00056	NC_022267_00057	NC_019111_00038	NC_023290_00086	NC_015965_00072	NC_019097_00075	NC_022267_00069	NZ_CM001473_00069	NC_019097_00085	MOBP	HM021326	conjugative	KX058576	0.00834599	Salmonella enterica	AA474	AI602	order	Enterobacterales	family	Enterobacteriaceae	order	Enterobacterales	23333216; 30761100; 25987637; 21470454; 29899511; 20851899
CP057858.1	1	6668	48.6352729454109	284855525d8edc846aa1b1007b9a82ba	rep_cluster_2350	rep_cluster_2370	CP035723_00002	CP033698_00001	MOBP	NC_019076_00002	-	-	MOBP	MF083142	mobilizable	CP012628	0.000119496	Escherichia coli	AC509	AL724	multi-phylla	Proteobacteria	Bacteroidetes	Actinobacteria	Firmicutes	multi-phylla	Proteobacteria	Bacteroidetes	Actinobacteria	Firmicutes	genus	Escherichia	6263753; 17122402; 26802429
CP057859.1	1	6230	49.2295345104334	75107313cd5a6b2445e8a52841076ac4	Col156	CP001126_00001	MOBQ	NC_019783_00003	-	-	-	-	mobilizable	CP028154	0.00146992	Salmonella enterica subsp. enterica serovar Enteritidis str. RM2968	AA979	AJ485	family	Enterobacteriaceae	family	Enterobacteriaceae	genus	Escherichia	25389419
CP057862.1	1	8622	57.4112734864301	ed29f6e4d325560df1fbc701349cb134	ColRNAI_rep_cluster_1987	CP041116_00002	-	-	-	-	-	-	non-mobilizable	CP035343	0.022205	Escherichia coli	AG600	AQ648	multi-phylla	Proteobacteria	Actinobacteria	multi-phylla	Proteobacteria	Actinobacteria	-	-	-
CP057870.1	1	72463	45.0698977409161	e0e6d35162c979595f5bcc25ae1cdcf6	IncFIB	IncFIC	IncFII	rep_cluster_2244	000095__NZ_CP014273_00094	AP001918	KF954760	CP033091_00053	-	-	-	-	-	-	non-mobilizable	CP027256	0.0191812	Escherichia coli	AA304	AI158	order	Enterobacterales	order	Enterobacterales	order	Enterobacterales	11254626; 30761100; 19482926; 28842132; 15781495; 20851899; 16257053
CP057871.1	1	6980	48.4097421203438	7e82b3dbed78991ba6c703c6443b3551	rep_cluster_2350	CP041342_00001	MOBP	NC_019076_00002	-	-	MOBP	NZ_CP012632	mobilizable	CP009169	0.0396325	Escherichia coli 1303	AB442	AK224	multi-phylla	Proteobacteria	Bacteroidetes	Actinobacteria	Firmicutes	multi-phylla	Proteobacteria	Bacteroidetes	Actinobacteria	Firmicutes	genus	Escherichia	6263753; 17122402; 26802429
CP057872.1	1	3256	47.1744471744472	1ba50b06b171cb3fe3bcbf21c3567cfe	rep_cluster_2350	CP035723_00002	-	-	-	-	MOBF	MOBP	MOB_unknown	KT950740	CP018844	NC_019986	mobilizable	CP019023	0.00265838	Escherichia coli	AD486	AN057	multi-phylla	Proteobacteria	Bacteroidetes	Actinobacteria	Firmicutes	multi-phylla	Proteobacteria	Bacteroidetes	Actinobacteria	Firmicutes	genus	Escherichia	6263753; 17122402; 26802429
CP057874.1	1	105119	48.2890818976589	a4af682e126638a4adcf9e251a923713	IncFIA	IncFIB	rep_cluster_2244	AF250878	000095__NZ_CP014273_00094	CP033091_00053	MOBF	NC_017627_00068	MPF_F	NC_009837_00049	NC_010488_00021	NC_018966_00040	NC_017639_00100	NC_007675_00027	NC_017639_00094	NC_019094_00090	NC_010409_00124	NC_022651_00077	NC_013437_00116	08-5333_00200	MOBF	CP015086	conjugative	CP027256	0.00541137	Escherichia coli	AA304	AI158	order	Enterobacterales	order	Enterobacterales	order	Enterobacterales	10773089; 11254626; 25389419; 30761100; 19482926; 19897651; 15781495; 24247128; 20851899; 22511964; 16257053
CP057875.1	1	94097	47.5084221601114	ada9e88dcb3e180ad60300600e852404	IncY	000230__CP009168_00001	-	-	-	-	-	-	non-mobilizable	CP023732	0.0239829	Escherichia coli	AA378	AI391	family	Enterobacteriaceae	family	Enterobacteriaceae	genus	Escherichia	28031198
CP057877.1	1	105598	48.4952366522093	d0260242ab6cf52749d6e0c37a48006a	IncFIA	IncFIB	rep_cluster_2244	AF250878	000096__NC_019117_00097	CP033091_00053	MOBF	NC_017627_00068	MPF_F	NC_009837_00049	NC_010488_00021	NC_018966_00040	NC_017639_00100	NC_007675_00027	NC_017639_00094	NC_019094_00090	NC_010409_00124	NC_022651_00077	NC_013437_00116	08-5333_00200	MOBF	CP015086	conjugative	CP009167	0.0106545	Escherichia coli 1303	AA304	AI158	order	Enterobacterales	order	Enterobacterales	order	Enterobacterales	10773089; 11254626; 25389419; 30761100; 19482926; 19897651; 15781495; 24247128; 20851899; 22511964; 16257053
CP057880.1	1	112865	48.3205599610154	7f016b848823769d4841108adcd0860e	IncFIA	IncFIA	IncFIB	CP022610_00144	AF250878	000096__NC_019117_00097	MOBF	NC_017627_00068	MPF_F	NC_009837_00049	NC_010488_00021	NC_018966_00040	NC_017639_00100	NC_007675_00027	NC_017639_00094	NC_019094_00090	NC_010409_00124	NC_022651_00077	NC_013437_00116	08-5333_00200	MOBF	CP000430	conjugative	AP001918	0.0198213	Escherichia coli K-12	AA304	AI158	order	Enterobacterales	order	Enterobacterales	order	Enterobacterales	10773089; 11254626; 25389419; 19482926; 19897651; 15781495; 24247128; 20851899; 22511964; 16257053
CP057883.1	1	107065	48.0035492457853	63dde6cba736c828ae74b4f93adbfde2	IncFIA	IncFIB	CP022610_00144	000096__NC_019117_00097	MOBF	NC_017627_00068	MPF_F	NC_009837_00049	NC_010488_00021	NC_018966_00040	NC_017639_00100	NC_007675_00027	NC_017639_00094	NC_019094_00090	NC_010409_00124	NC_022651_00077	NC_013437_00116	08-5333_00200	-	-	conjugative	CP009167	0.0133547	Escherichia coli 1303	AA304	AI158	order	Enterobacterales	order	Enterobacterales	order	Enterobacterales	10773089; 11254626; 25389419; 19482926; 19897651; 15781495; 24247128; 20851899; 22511964; 16257053
CP057884.1	1	95136	49.1086444668685	ec3f1d45b533d1b027492a24c51d7116	IncI-gamma/K1	CP001118	MOBP	NC_019097	MPF_I	NC_019097_00056	NC_022267_00057	NC_019111_00038	NC_023290_00086	NC_015965_00072	NC_019097_00075	NC_022267_00069	NZ_CM001473_00069	NC_019097_00085	MOBP	JN253636	conjugative	CP025239	0.00302611	Salmonella enterica subsp. enterica serovar Newport str. USDA-ARS-USMARC-1928	AA474	AI602	order	Enterobacterales	family	Enterobacteriaceae	order	Enterobacterales	23333216; 30761100; 25987637; 21470454; 29899511; 20851899
CP057886.1	1	104067	48.1747335850942	0e62c16dc0636a37524e744fd74c6a9e	IncFIB	IncFIC	rep_cluster_2244	000095__NZ_CP014273_00094	AP001918	CP033091_00053	MOBF	NC_017627_00068	MPF_F	NC_009837_00049	NC_010488_00021	NC_018966_00040	NC_017639_00100	NC_007675_00027	NC_017639_00094	NC_019094_00090	NC_010409_00124	NC_022651_00077	NC_013437_00116	08-5333_00200	MOBF	CP010383	conjugative	CP027256	0.00547692	Escherichia coli	AA304	AI158	order	Enterobacterales	order	Enterobacterales	order	Enterobacterales	11254626; 30761100; 19482926; 28842132; 15781495; 20851899; 16257053
CP057887.1	1	4671	45.7289659601798	b30f3e66f2822ca238ce425f2db231f6	rep_cluster_2350	CP041342_00001	-	-	-	-	-	-	non-mobilizable	CP009169	0.000409992	Escherichia coli 1303	AB442	AK224	multi-phylla	Proteobacteria	Bacteroidetes	Actinobacteria	Firmicutes	multi-phylla	Proteobacteria	Bacteroidetes	Actinobacteria	Firmicutes	genus	Escherichia	6263753; 17122402; 26802429
CP057890.1	1	4671	45.7289659601798	d0eb402d0555cf6141b1ea263ed16a31	rep_cluster_2350	CP041342_00001	-	-	-	-	-	-	non-mobilizable	CP009169	0.000385581	Escherichia coli 1303	AB442	AK224	multi-phylla	Proteobacteria	Bacteroidetes	Actinobacteria	Firmicutes	multi-phylla	Proteobacteria	Bacteroidetes	Actinobacteria	Firmicutes	genus	Escherichia	6263753; 17122402; 26802429
CP057892.1	1	139143	47.26216913535	0d4c27cbda0e5bcc79dd0e72b86275b8	IncFIA	IncFIB	IncFIC	000136__AP014877_00014	000095__NZ_CP014273_00094	AP001918	MOBF	NC_017627_00068	-	-	-	-	mobilizable	CP024151	0.0762985	Escherichia coli	AA316	AI199	order	Enterobacterales	order	Enterobacterales	order	Enterobacterales	10773089; 11254626; 25389419; 19482926; 19897651; 28842132; 15781495; 24247128; 20851899; 22511964; 16257053
CP057902.1	1	195368	48.0436919045084	fd8a8accb397dce1e67c8197c5aa5be3	IncFIA	IncFIB	IncFIC	rep_cluster_2232	rep_cluster_2313	MK878891_00042	000095__NZ_CP014273_00094	AP001918	CP031286_00006	CP025980_00001	MOBF	NC_017627_00068	MPF_F	NC_009837_00049	NC_010488_00021	NC_018966_00040	NC_017639_00100	NC_007675_00027	NC_017639_00094	NC_019094_00090	NC_010409_00124	NC_022651_00077	NC_013437_00116	08-5333_00200	MOBF	KT325596	conjugative	CP027448	0.0501998	Escherichia coli	AA313	AI173	order	Enterobacterales	order	Enterobacterales	order	Enterobacterales	10773089; 11254626; 25389419; 19482926; 19897651; 28842132; 15781495; 24247128; 20851899; 22511964; 16257053
CP057903.1	1	63800	52.884012539185	8b5dcbaa720eb99984e63acf5a7c0312	IncI-gamma/K1	CP002968	MOBP	NC_017643_00011	MPF_I	NC_017643_00021	NC_017643_00033	NC_017643_00037	NC_017643_00038	NC_017643_00039	NC_017643_00041	NC_017643_00042	NC_017643_00047	-	-	conjugative	CP002733	0.04288	Escherichia coli UMNK88	AD669	AN293	order	Enterobacterales	family	Enterobacteriaceae	order	Enterobacterales	23333216; 30761100; 25987637; 21470454; 29899511; 20851899
CP057904.1	1	32598	41.3614332167618	56b34ef4a1592400fd809298db509d91	IncX1	000217__NC_019106_00041	MOBP	NC_019096_00001	MPF_T	NC_023277_00163	NC_019046_00026	NC_019067_00043	NC_010860_00022	NC_017624_00009	-	-	conjugative	DQ115387	0.00796745	Salmonella enterica subsp. enterica serovar Dublin	AB233	AJ924	order	Enterobacterales	order	Enterobacterales	family	Enterobacteriaceae	21625636; 22470007
CP057907.1	1	102859	49.4871620373521	90b62711ef5b19337f12c74d0c9862eb	IncFIA	IncFIB	CP022610_00144	000095__NZ_CP014273_00094	MOBF	NC_017627_00068	MPF_F	NC_009837_00049	NC_010488_00021	NC_018966_00040	NC_017639_00100	NC_007675_00027	NC_017639_00094	NC_019094_00090	NC_010409_00124	NC_022651_00077	NC_013437_00116	08-5333_00200	-	-	conjugative	CP001162	0.0244475	Escherichia coli Vir68	AA302	AI151	order	Enterobacterales	order	Enterobacterales	order	Enterobacterales	10773089; 11254626; 25389419; 19482926; 19897651; 15781495; 24247128; 20851899; 22511964; 16257053
CP057908.1	1	99967	49.4423159642682	532677623aa470d5eff0cef96f0cff85	IncI-gamma/K1	CP010831	MOBP	NC_019097	MPF_I	NC_019097_00056	NC_022267_00057	NC_019111_00038	NC_023290_00086	NC_015965_00072	NC_019097_00075	NC_022267_00069	NZ_CM001473_00069	NC_019097_00085	MOBP	HM021326	conjugative	CP024292	0.0163307	Escherichia coli O178:H19	AA474	AI614	order	Enterobacterales	family	Enterobacteriaceae	order	Enterobacterales	23333216; 30761100; 25987637; 21470454; 29899511; 20851899
CP057910.1	1	5428	44.7126013264554	5a4130183fa51c10ac0c0bbe747f6ff5	rep_cluster_2350	CP041342_00001	-	-	-	-	MOBF	MOBP	MOB_unknown	KT950740	AP017298	NC_019986	mobilizable	CP027259	0.0171265	Escherichia coli	AA159	AH803	multi-phylla	Proteobacteria	Bacteroidetes	Actinobacteria	Firmicutes	multi-phylla	Proteobacteria	Bacteroidetes	Actinobacteria	Firmicutes	genus	Escherichia	6263753; 17122402; 26802429
CP057914.1	1	32598	41.3614332167618	9835bd4b4ff04ce89b327a0a9bf78fcd	IncX1	000217__NC_019106_00041	MOBP	NC_019096_00001	MPF_T	NC_023277_00163	NC_019046_00026	NC_019067_00043	NC_010860_00022	NC_017624_00009	-	-	conjugative	DQ115387	0.00804257	Salmonella enterica subsp. enterica serovar Dublin	AB233	AJ924	order	Enterobacterales	order	Enterobacterales	family	Enterobacteriaceae	21625636; 22470007
CP057923.1	1	146777	49.5281958344972	f85e2dc1a18568041c6fb324d67c3e82	IncFIA	IncFIB	000136__AP014877_00014	000096__NC_019117_00097	MOBF	NC_017627_00068	MPF_F	NC_009837_00049	NC_010488_00021	NC_018966_00040	NC_017639_00100	NC_007675_00027	NC_017639_00094	NC_019094_00090	NC_010409_00124	NC_022651_00077	NC_013437_00116	08-5333_00200	-	-	conjugative	CP027521	0.0165552	Escherichia coli	AA302	AI152	order	Enterobacterales	order	Enterobacterales	order	Enterobacterales	10773089; 11254626; 25389419; 19482926; 19897651; 15781495; 24247128; 20851899; 22511964; 16257053
CP057924.1	1	84336	50.3154050464807	1624fa341741ac6b5fd637e0dfcd30a3	IncI1/B/O	EU418926	MOBP	NC_019097	MPF_I	NC_019097_00056	NC_022267_00057	NC_019111_00038	NC_023290_00086	NC_015965_00072	NC_019097_00075	NC_022267_00069	NZ_CM001473_00069	NC_019097_00085	MOBP	JN253636	conjugative	CP035469	0.00687462	Escherichia coli	AA474	AI604	order	Enterobacterales	family	Enterobacteriaceae	order	Enterobacterales	23333216; 20956594; 20851899; 30761100
CP057925.1	1	5569	46.8306697791345	70866dd3bf30dcefac7df09b527ef905	rep_cluster_2350	CP041342_00001	MOBP	NC_019076_00002	-	-	MOBP	MF083142	mobilizable	CP035351	0.000312573	Escherichia coli	AB443	AK226	multi-phylla	Proteobacteria	Bacteroidetes	Actinobacteria	Firmicutes	multi-phylla	Proteobacteria	Bacteroidetes	Actinobacteria	Firmicutes	genus	Escherichia	6263753; 17122402; 26802429
CP057926.1	1	4612	49.9349522983521	c0d0799ddd5b9a2b2df407b839a987a2	rep_cluster_2350	CP035723_00002	MOBP	NC_019076_00002	-	-	MOBP	KY421937	mobilizable	EU580135	0.0600659	Escherichia coli	AA144	AH781	multi-phylla	Proteobacteria	Bacteroidetes	Actinobacteria	Firmicutes	multi-phylla	Proteobacteria	Bacteroidetes	Actinobacteria	Firmicutes	genus	Escherichia	6263753; 17122402; 26802429
CP057928.1	1	102796	48.2888439238881	25b6487ce7b3b070e4d501caf67cddf6	IncFIA	IncFIB	000136__AP014877_00014	000095__NZ_CP014273_00094	MOBF	NC_017627_00068	MPF_F	NC_009837_00049	NZ_CM001154_00091	NC_022651_00077	08-5333_00200	MOBF	NZ_CP012164	conjugative	CP027521	0.0278663	Escherichia coli	AA302	AI152	order	Enterobacterales	order	Enterobacterales	order	Enterobacterales	10773089; 11254626; 25389419; 19482926; 19897651; 15781495; 24247128; 20851899; 22511964; 16257053
CP057929.1	1	4612	49.9349522983521	f760d192dff5ef895a93fb5130a2e8a1	rep_cluster_2350	CP035723_00002	MOBP	NC_019076_00002	-	-	MOBP	KY421937	mobilizable	EU580135	0.0603145	Escherichia coli	AA144	AH781	multi-phylla	Proteobacteria	Bacteroidetes	Actinobacteria	Firmicutes	multi-phylla	Proteobacteria	Bacteroidetes	Actinobacteria	Firmicutes	genus	Escherichia	6263753; 17122402; 26802429
CP057931.1	1	98472	48.1741002518482	575edea50266d3ac62865c80f0a55eb9	IncFIA	IncFIB	rep_cluster_2244	AF250878	000095__NZ_CP014273_00094	CP033091_00053	MOBF	NC_017627_00068	MPF_F	NC_009837_00049	NC_010488_00021	NC_018966_00040	NC_017639_00100	NC_007675_00027	NC_017639_00094	NC_019094_00090	NC_010409_00124	NC_022651_00077	NC_013437_00116	08-5333_00200	MOBF	CP015086	conjugative	CP010345	0.000631368	Escherichia coli ECC-1470	AA304	AI158	order	Enterobacterales	order	Enterobacterales	order	Enterobacterales	10773089; 11254626; 25389419; 30761100; 19482926; 19897651; 15781495; 24247128; 20851899; 22511964; 16257053
CP057933.1	1	136645	49.504921511947	39478be59ba590700433756c6cc47300	IncFIA	IncFIB	000136__AP014877_00014	000095__NZ_CP014273_00094	MOBF	NC_017627_00068	MPF_F	NC_009837_00049	NC_010488_00021	NC_018966_00040	NC_017639_00100	NC_007675_00027	NC_017639_00094	NC_019094_00090	NC_010409_00124	NC_022651_00077	NC_013437_00116	08-5333_00200	MOBF	CP000430	conjugative	CP027521	0.0132087	Escherichia coli	AA302	AI152	order	Enterobacterales	order	Enterobacterales	order	Enterobacterales	10773089; 11254626; 25389419; 19482926; 19897651; 15781495; 24247128; 20851899; 22511964; 16257053
CP057935.1	1	6061	47.2034317769345	b6202998340af2fb7514d57ce0f692e1	rep_cluster_2350	CP035723_00002	MOBP	NC_019076_00002	-	-	MOBP	MF083142	mobilizable	CP039863	0.0130157	Salmonella enterica subsp. enterica	AB062	AJ622	multi-phylla	Proteobacteria	Bacteroidetes	Actinobacteria	Firmicutes	multi-phylla	Proteobacteria	Bacteroidetes	Actinobacteria	Firmicutes	genus	Escherichia	6263753; 17122402; 26802429
CP057937.1	1	97047	47.8005502488485	10fdbab4d80c178289f227abb7c2074a	IncY	000230__CP009168_00001	-	-	-	-	-	-	non-mobilizable	MH580301	0.0214999	Escherichia coli	AA378	AI384	family	Enterobacteriaceae	family	Enterobacteriaceae	genus	Escherichia	28031198
CP057938.1	1	34809	42.4631560803241	13f1d297efc10cf7b92c8e5335252076	IncX1	000215__KC853434_00019	MOBP	NC_019096_00001	MPF_T	NC_017624_00009	NC_010860_00022	NC_019067_00043	NC_019138_00026	NC_023277_00163	MOBP	EU164802	conjugative	EU219533	0.0150813	Salmonella enterica subsp. enterica serovar Enteritidis	AB233	AJ924	order	Enterobacterales	order	Enterobacterales	family	Enterobacteriaceae	21625636; 22470007
CP057940.1	1	3469	46.4398962236956	0cd7a4ba1e6b9ed20b82bb85929071b6	rep_cluster_2373	LT985313_00005	-	-	-	-	-	-	non-mobilizable	CP010161	0.0388388	Escherichia coli	AA663	AI936	order	Enterobacterales	order	Enterobacterales	genus	Klebsiella	26169555
CP057943.1	1	145571	49.1052476111313	f7488c2d926a2b3c7099d6c0b0e39be3	IncFIA	IncFIB	000136__AP014877_00014	000095__NZ_CP014273_00094	MOBF	NC_017627_00068	MPF_F	NC_009837_00049	NC_010488_00021	NC_018966_00040	NC_017639_00100	NC_007675_00027	NC_017639_00094	NC_019094_00090	NC_010409_00124	NC_022651_00077	NC_013437_00116	08-5333_00200	MOBF	CP000430	conjugative	CP027521	0.0147145	Escherichia coli	AA302	AI152	order	Enterobacterales	order	Enterobacterales	order	Enterobacterales	10773089; 11254626; 25389419; 19482926; 19897651; 15781495; 24247128; 20851899; 22511964; 16257053
CP057944.1	1	92742	49.6333915593798	efdd751b0472fd18e4b950854392b988	IncI-gamma/K1	MF344576	MOBP	NC_019097	MPF_I	NC_019097_00056	NC_022267_00057	NC_019111_00038	NC_023290_00086	NC_015965_00072	NC_019097_00075	NC_022267_00069	NZ_CM001473_00069	NC_019097_00085	MOBP	JN253636	conjugative	CP030921	0.0126819	Escherichia coli	AA474	AI609	order	Enterobacterales	family	Enterobacteriaceae	order	Enterobacterales	23333216; 30761100; 25987637; 21470454; 29899511; 20851899
CP057945.1	1	4612	49.9349522983521	eee246cd23801c845e64bcbc2a362ee4	rep_cluster_2350	CP041342_00001	MOBP	NC_019076_00002	-	-	MOBP	KY421937	mobilizable	EU580135	0.0603145	Escherichia coli	AA144	AH781	multi-phylla	Proteobacteria	Bacteroidetes	Actinobacteria	Firmicutes	multi-phylla	Proteobacteria	Bacteroidetes	Actinobacteria	Firmicutes	genus	Escherichia	6263753; 17122402; 26802429
CP057947.1	1	102634	48.2939376814701	51108f2452e593d9f61f598b04f32ab9	IncFIA	IncFIB	000136__AP014877_00014	000095__NZ_CP014273_00094	MOBF	NC_017627_00068	MPF_F	NC_009837_00049	NZ_CM001154_00091	NC_022651_00077	08-5333_00200	MOBF	NZ_CP012164	conjugative	CP027521	0.0278663	Escherichia coli	AA302	AI152	order	Enterobacterales	order	Enterobacterales	order	Enterobacterales	10773089; 11254626; 25389419; 19482926; 19897651; 15781495; 24247128; 20851899; 22511964; 16257053
CP057948.1	1	58530	42.0519391764907	8fed1a5f96f5bf32ccb52bc60194ef63	IncI2	JN983044	MOBP	NC_022520_00030	MPF_T	NC_020270_00058	NC_019039_00051	NC_019039_00052	NC_020270_00063	NC_019039_00065	-	-	conjugative	CP024858	0.0131603	Escherichia coli	AA372	AI346	family	Enterobacteriaceae	family	Enterobacteriaceae	family	Enterobacteriaceae	26842776; 30761100; 25861872
CP057949.1	1	4924	44.557270511779	7fb8d7956e33a2a078f6d1a92b4794e0	-	-	-	-	-	-	-	-	non-mobilizable	CP031654	1	Escherichia coli	AA379	AI397	-	-	-	-	-	-	-
CP057950.1	1	4612	49.9349522983521	f8ba77069ce9727d164780dedbecc53a	rep_cluster_2350	CP041342_00001	MOBP	MOBP	NC_017321_00002	NC_019076_00002	-	-	MOBP	KY421937	mobilizable	EU580135	0.0603145	Escherichia coli	AA144	AH781	multi-phylla	Proteobacteria	Bacteroidetes	Actinobacteria	Firmicutes	multi-phylla	Proteobacteria	Bacteroidetes	Actinobacteria	Firmicutes	genus	Escherichia	6263753; 17122402; 26802429
CP057954.1	1	55947	42.3740325665362	e5230ff29211a5eb5880b6335a2a63d2	IncI2	JN983044	MOBP	NC_022520_00030	MPF_T	NC_020270_00058	NC_019039_00051	NC_019039_00052	NC_020270_00063	NC_019039_00065	-	-	conjugative	CP043017	0.00726808	Escherichia coli	AA372	AI345	family	Enterobacteriaceae	family	Enterobacteriaceae	family	Enterobacteriaceae	26842776; 30761100; 25861872
CP057955.1	1	6079	49.13637111367	826162e2218e444248199b05664eed91	Col156	CP001126_00001	MOBQ	NC_019783_00003	-	-	-	-	mobilizable	AP017615	0.0081558	Escherichia coli	AA979	AJ485	family	Enterobacteriaceae	family	Enterobacteriaceae	genus	Escherichia	25389419
CP057956.1	1	1306	47.3200612557427	dc1bb6ae98d47f381800d49722639f52	-	-	-	-	-	-	-	-	non-mobilizable	CP006785	0.243761	Escherichia coli JJ1886	AB685	AK563	-	-	-	-	-	-	-
CP057958.1	1	95782	49.8830677997954	a2202a9de0fc41de5cca45f27ef48dba	IncFIB	IncFII	IncFII	IncI1	000101__NZ_CP012345_00042	LS992172_00069	KF954760	CP010124_00057	MOBF	NC_017627_00068	MPF_F	NC_009837_00049	NC_010488_00021	NC_018966_00040	NC_017639_00100	NC_007675_00027	NC_017639_00094	NC_019094_00090	NC_010409_00124	NC_022651_00077	NC_013437_00116	08-5333_00200	-	-	conjugative	MF370216	0.0274249	Escherichia coli	AA304	AI157	order	Enterobacterales	order	Enterobacterales	order	Enterobacterales	11254626; 19482926; 15781495; 20851899; 16257053
CP057960.1	1	128235	49.2486450656997	93431a0af037160b5efd964115328f8e	IncFIA	IncFIB	000136__AP014877_00014	000095__NZ_CP014273_00094	MOBF	NC_017627_00068	MPF_F	NC_009837_00049	NC_010488_00021	NC_018966_00040	NC_017639_00100	NC_007675_00027	NC_017639_00094	NC_019094_00090	NC_010409_00124	NC_022651_00077	NC_013437_00116	08-5333_00200	-	-	conjugative	CP027521	0.0134036	Escherichia coli	AA302	AI152	order	Enterobacterales	order	Enterobacterales	order	Enterobacterales	10773089; 11254626; 25389419; 19482926; 19897651; 15781495; 24247128; 20851899; 22511964; 16257053
CP057963.1	1	100061	48.2375750792017	7bd9a144b6787a6b6c2ff1c3ed1a4c84	IncFIA	IncFIB	rep_cluster_2244	AF250878	000095__NZ_CP014273_00094	CP033091_00053	MOBF	NC_017627_00068	MPF_F	NC_009837_00049	NC_010488_00021	NC_018966_00040	NC_017639_00100	NC_007675_00027	NC_017639_00094	NC_019094_00090	NC_010409_00124	NC_022651_00077	NC_013437_00116	08-5333_00200	MOBF	CP015086	conjugative	CP010345	0.000191626	Escherichia coli ECC-1470	AA304	AI158	order	Enterobacterales	order	Enterobacterales	order	Enterobacterales	10773089; 11254626; 25389419; 30761100; 19482926; 19897651; 15781495; 24247128; 20851899; 22511964; 16257053
CP057966.1	1	6901	48.8190117374294	2b066532cfb80e7b1a25c7cec404d713	rep_cluster_2350	CP035723_00002	MOBP	NC_022662_00003	-	-	MOBP	NC_008697	mobilizable	CP016513	0.0209501	Salmonella enterica subsp. enterica serovar Heidelberg	AC509	AL724	multi-phylla	Proteobacteria	Bacteroidetes	Actinobacteria	Firmicutes	multi-phylla	Proteobacteria	Bacteroidetes	Actinobacteria	Firmicutes	genus	Escherichia	6263753; 17122402; 26802429
CP057968.1	1	101913	48.6954559280955	70d40e1d4f6668ca9749634d037a84b1	IncFIB	rep_cluster_2244	000095__NZ_CP014273_00094	CP033091_00053	MOBF	NC_017627_00068	MPF_F	NC_009837_00049	NC_010488_00021	NC_018966_00040	NC_017639_00100	NC_007675_00027	NC_017639_00094	NC_019094_00090	NC_010409_00124	NC_022651_00077	NC_013437_00116	08-5333_00200	MOBF	CP015086	conjugative	CP010345	0.0293293	Escherichia coli ECC-1470	AA304	AI158	order	Enterobacterales	order	Enterobacterales	order	Enterobacterales	11254626; 30761100; 19482926; 15781495; 20851899; 16257053
CP057969.1	1	74773	51.3942198387118	4a2c672ff36aeb9ca4e6482204f05134	IncFIA	IncFII	CP022610_00144	LS992172_00069	MOBF	NC_017627_00068	MPF_F	NC_022651_00077	NC_010409_00124	NC_019094_00090	NC_017639_00094	NC_007675_00027	NC_017639_00100	NC_018966_00040	NC_010488_00021	NC_009837_00049	NC_013437_00116	08-5333_00200	MOBF	CP010192	conjugative	CP034592	0.0405854	Escherichia coli	AA327	AI226	order	Enterobacterales	order	Enterobacterales	order	Enterobacterales	10773089; 25389419; 19897651; 24247128; 20851899; 22511964
CP057971.1	1	140458	47.264662746159	e56272f6ed92a46028d8e8a95d3144fc	IncFIA	IncFIB	IncFII	CP022610_00144	000095__NZ_CP014273_00094	KF954760	MOBF	NC_017627_00068	MPF_F	NC_009837_00049	NC_010488_00021	NC_018966_00040	NC_017639_00100	NC_007675_00027	NC_017639_00094	NC_019094_00090	NC_010409_00124	NC_022651_00077	NC_013437_00116	08-5333_00200	MOBF	CP015086	conjugative	CP027448	0.0233762	Escherichia coli	AA313	AI173	order	Enterobacterales	order	Enterobacterales	order	Enterobacterales	10773089; 11254626; 25389419; 19482926; 19897651; 15781495; 24247128; 20851899; 22511964; 16257053
CP057972.1	1	110406	49.3931489230658	627783a8bacabfe389e267d9e9d1d462	IncI-gamma/K1	KJ484639	MOBP	NC_019097	MPF_I	NC_019097_00056	NC_022267_00057	NC_019111_00038	NC_023290_00086	NC_015965_00072	NC_019097_00075	NC_022267_00069	NZ_CM001473_00069	NC_019097_00085	MOBP	JN253636	conjugative	CP024481	0.00238081	Escherichia coli	AA474	AI615	order	Enterobacterales	family	Enterobacteriaceae	order	Enterobacterales	23333216; 30761100; 25987637; 21470454; 29899511; 20851899
CP057974.1	1	94695	49.1652146364644	d592d4adac0ace82016844e408ccbfd3	IncFIB	IncFIC	rep_cluster_2244	000096__NC_019117_00097	AP001918	CP033091_00053	MOBF	NC_017627_00068	MPF_F	NC_009837_00049	NC_010488_00021	NC_018966_00040	NC_017639_00100	NC_007675_00027	NC_017639_00094	NC_019094_00090	NC_010409_00124	NC_022651_00077	NC_013437_00116	08-5333_00200	-	-	conjugative	CP012683	0.0394988	Salmonella enterica subsp. enterica serovar Typhimurium	AA316	AI197	order	Enterobacterales	order	Enterobacterales	order	Enterobacterales	11254626; 30761100; 19482926; 28842132; 15781495; 20851899; 16257053
CP057976.1	1	93585	48.1134797243148	a8b93a9ec430bdace6a86a2038cff105	IncHI1B	000138__CP021336_00001	-	-	-	-	-	-	non-mobilizable	CP039862	0.020747	Salmonella enterica subsp. enterica	AA378	AI387	order	Enterobacterales	order	Enterobacterales	genus	Salmonella	18606786
CP057977.1	1	90123	52.9465286330903	bf7a921fe56383b15677f21d56d84189	IncK2/Z	KC340959	MOBP	NC_013728_00087	MPF_I	NC_011754_00087	NC_014843_00047	NC_007365_00035	NC_011754_00109	NC_014843_00041	NC_022371_00084	NC_012487_00131	NC_022992_00098	NC_014843_00033	MOBP	AB290882	conjugative	LT985300	0.0113974	Escherichia coli	AA282	AI113	family	Enterobacteriaceae	family	Enterobacteriaceae	genus	Escherichia	30761100
CP057979.1	1	101099	48.334800542043	23667fb87d5c19801565067d04deff2a	IncFIA	IncFIB	rep_cluster_2244	AF250878	000096__NC_019117_00097	CP033091_00053	MOBF	NC_017627_00068	MPF_F	NC_009837_00049	NC_010488_00021	NC_018966_00040	NC_017639_00100	NC_007675_00027	NC_017639_00094	NC_019094_00090	NC_010409_00124	NC_022651_00077	NC_013437_00116	08-5333_00200	MOBF	CP015086	conjugative	CP009167	0.0108269	Escherichia coli 1303	AA304	AI158	order	Enterobacterales	order	Enterobacterales	order	Enterobacterales	10773089; 11254626; 25389419; 30761100; 19482926; 19897651; 15781495; 24247128; 20851899; 22511964; 16257053
CP057981.1	1	119308	49.1710530727193	7087294705d4dd2092cbb3742fff8ddc	IncFIA	IncFIC	000136__AP014877_00014	AY458016	MOBF	CP030197_00146	MPF_F	NC_011413_00056	NC_011413_00058	NC_011413_00063	NC_011413_00064	NC_011413_00068	NC_011413_00069	NC_011413_00074	NC_011413_00075	NC_011413_00060	NC_011413_00080	-	-	conjugative	CP010124	0.059819	Escherichia coli	AA182	AH874	order	Enterobacterales	order	Enterobacterales	order	Enterobacterales	10773089; 25389419; 19897651; 28842132; 24247128; 20851899; 22511964
CP057982.1	1	63949	52.5778354626343	7d599c47976f03d11ed7482148212f46	IncFIA	IncFII	000136__AP014877_00014	LS992172_00069	MOBF	NC_011413_00081	MPF_F	NC_011413_00056	NC_011413_00058	NC_011413_00063	NC_011413_00064	NC_011413_00068	NC_011413_00069	NC_011413_00074	NC_011413_00075	NC_011413_00060	NC_011413_00080	-	-	conjugative	CP032813	0.0323015	Escherichia coli	AA181	AH872	order	Enterobacterales	order	Enterobacterales	order	Enterobacterales	10773089; 25389419; 19897651; 24247128; 20851899; 22511964
CP057984.1	1	122017	49.3218158125507	a074c4e9e98b2d0642040324d38583e1	IncFIA	IncFIC	000136__AP014877_00014	AY458016	MOBF	CP030197_00146	MPF_F	NC_011413_00056	NC_011413_00058	NC_011413_00063	NC_011413_00064	NC_011413_00068	NC_011413_00069	NC_011413_00074	NC_011413_00075	NC_011413_00060	NC_011413_00080	-	-	conjugative	CP010124	0.0581372	Escherichia coli	AA182	AH874	order	Enterobacterales	order	Enterobacterales	order	Enterobacterales	10773089; 25389419; 19897651; 28842132; 24247128; 20851899; 22511964
CP057986.1	1	6678	50.6738544474394	c1b8c27a81455b0249c20acfe87dfaa1	-	-	-	-	-	-	-	-	non-mobilizable	CP032886	0.191731	Escherichia coli	AB243	AJ948	-	-	-	-	-	-	-
CP057998.1	1	86278	50.0533160249426	44bd51ad99a8827c2e91ee1777bd63c1	IncI-gamma/K1	CP003290	MOBP	NC_019097	MPF_I	NC_019097_00056	NC_022267_00057	NC_019111_00038	NC_023290_00086	NC_015965_00072	NC_019097_00075	NC_022267_00069	NZ_CM001473_00069	NC_019097_00085	MOBP	HM021326	conjugative	MH884654	0.00489536	Salmonella sp.	AA474	AI611	order	Enterobacterales	family	Enterobacteriaceae	order	Enterobacterales	23333216; 30761100; 25987637; 21470454; 29899511; 20851899
CP057999.1	1	35984	39.9177412183192	17414716ad5a4aea792a9a7e7b77b709	rep_cluster_991	002471__CP001165_00001	MOBP	NC_011351_00034	MPF_T	NC_011351_00017	NC_011351_00014	NC_011351_00013	NC_011351_00011	NC_011351_00005	-	-	conjugative	CP022728	0.0160531	Escherichia coli O157:H7	AB745	AK652	family	Enterobacteriaceae	family	Enterobacteriaceae	-	-	-
CP058000.1	1	6230	49.1332263242376	000dd074fe7ee634fe81b4fe2af55a52	Col156	CP001126_00001	MOBQ	NC_019783_00003	-	-	-	-	mobilizable	CP028154	0.00476862	Salmonella enterica subsp. enterica serovar Enteritidis str. RM2968	AA979	AJ485	family	Enterobacteriaceae	family	Enterobacteriaceae	genus	Escherichia	25389419
CP058001.1	1	4091	49.5722317281838	719661a27f9e95729361398e24a4b22c	rep_cluster_1778	001198__NC_010486_00001	MOBQ	NC_008487_00001	-	-	MOBQ	MOBQ	CP016748	NC_013507	mobilizable	NC_008487	0.00113443	Escherichia coli	AA578	AI795	family	Enterobacteriaceae	family	Enterobacteriaceae	-	-	-
CP058003.1	1	1306	47.3966309341501	62fd8b5156e950fd39f6ad09ed4c5366	-	-	-	-	-	-	-	-	non-mobilizable	CP006785	0.243761	Escherichia coli JJ1886	AB685	AK563	-	-	-	-	-	-	-
CP058005.1	1	99232	48.8098597226701	29b0a6a1dc75114374cb95f4cb739ec0	IncFIA	IncFIB	CP022610_00144	000095__NZ_CP014273_00094	MOBF	NC_017627_00068	MPF_F	NC_009837_00049	NC_010488_00021	NC_018966_00040	NC_017639_00100	NC_007675_00027	NC_017639_00094	NC_019094_00090	NC_010409_00124	NC_022651_00077	NC_013437_00116	08-5333_00200	-	-	conjugative	MF370216	0.0287714	Escherichia coli	AA304	AI157	order	Enterobacterales	order	Enterobacterales	order	Enterobacterales	10773089; 11254626; 25389419; 19482926; 19897651; 15781495; 24247128; 20851899; 22511964; 16257053
CP058008.1	1	71233	50.854238906125	33d7bd4c6b370e02e7ee11a3476b27e6	IncFIA	IncFIC	000136__AP014877_00014	CR942285	MOBF	NC_017627_00068	MPF_F	NC_022651_00077	NC_010409_00124	NC_019094_00090	NC_017639_00094	NC_007675_00027	NC_017639_00100	NC_018966_00040	NC_010488_00021	NC_009837_00049	NC_013437_00116	08-5333_00200	MOBF	CP000430	conjugative	CP023389	0.0174761	Escherichia coli	AA314	AI175	order	Enterobacterales	order	Enterobacterales	order	Enterobacterales	10773089; 25389419; 19897651; 28842132; 24247128; 20851899; 22511964
CP058010.1	1	120778	43.3696534137012	5916a5c27bbed72da4c7bc548a984431	rep_cluster_2313	CP025980_00001	-	-	-	-	-	-	non-mobilizable	CP025980	0.0223484	Escherichia marmotae	AD671	AN295	genus	Escherichia	genus	Escherichia	-	-	-
CP058011.1	1	44810	51.2229413077438	eeb94a3d248abafa4ec11448d967679c	IncFIA	IncFIC	CP022610_00144	CR942285	-	-	-	-	-	-	non-mobilizable	AP018801	0.0712856	Escherichia coli	AA307	AI163	order	Enterobacterales	order	Enterobacterales	order	Enterobacterales	10773089; 25389419; 19897651; 28842132; 24247128; 20851899; 22511964
CP058015.1	1	100878	49.2753623188406	63ccba471baea1bdc4d10d41cf094692	IncFIA	IncFIB	CP022610_00144	000095__NZ_CP014273_00094	MOBF	MOBF	CP029214_00066	NC_017627_00068	MPF_F	NC_009837_00049	NC_010488_00021	NC_018966_00040	NC_017639_00100	NC_007675_00027	NC_017639_00094	NC_019094_00090	NC_010409_00124	NC_022651_00077	NC_013437_00116	08-5333_00200	-	-	conjugative	CP001162	0.0269907	Escherichia coli Vir68	AA302	AI151	order	Enterobacterales	order	Enterobacterales	order	Enterobacterales	10773089; 11254626; 25389419; 19482926; 19897651; 15781495; 24247128; 20851899; 22511964; 16257053
CP058016.1	1	96304	49.881624854627	d9da4a4b99dfcc9a809a0fcf6c1d2643	IncI1/B/O	EU418926	MOBP	NC_019097	MPF_I	NC_019097_00056	NC_022267_00057	NC_019111_00038	NC_023290_00086	NC_015965_00072	NC_019097_00075	NC_022267_00069	NZ_CM001473_00069	NC_019097_00085	MOBP	HM021326	conjugative	CP041679	0.0130638	Escherichia coli	AA474	AI602	order	Enterobacterales	family	Enterobacteriaceae	order	Enterobacterales	23333216; 20956594; 20851899; 30761100
CP058017.1	1	35166	41.0993573337883	37e4f271ec64c60a33d23aaa331b7a05	IncX1	000215__KC853434_00019	MOBP	NC_019096_00001	MPF_T	NC_017624_00009	NC_010860_00022	NC_019067_00043	NC_019046_00026	NC_023277_00163	MOBP	EU164802	conjugative	CP025864	0.00904645	Escherichia coli	AB233	AJ924	order	Enterobacterales	order	Enterobacterales	family	Enterobacteriaceae	21625636; 22470007
CP058018.1	1	3081	46.0889321648815	d041aabd91943d3b0eaa60a7dcd39f87	rep_cluster_2350	CP041342_00001	MOBF	CP019897	-	-	MOB_unknown	KU932034	mobilizable	CP012933	0.0605648	Salmonella enterica subsp. enterica serovar Heidelberg	AA667	AI941	multi-phylla	Proteobacteria	Bacteroidetes	Actinobacteria	Firmicutes	multi-phylla	Proteobacteria	Bacteroidetes	Actinobacteria	Firmicutes	genus	Escherichia	6263753; 17122402; 26802429
CP058021.1	1	95289	46.9529536462761	9eb8b0f0c3fee343ff4c4fc7172f0309	rep_cluster_1704	001113__CP011430_00070	-	-	-	-	-	-	non-mobilizable	CP028198	0.0165552	Salmonella enterica subsp. enterica serovar Concord	AB002	AJ523	family	Enterobacteriaceae	family	Enterobacteriaceae	-	-	-
CP058022.1	1	8873	48.5517863180435	a7264f26f75a588b45fc758b0f6d7ccd	-	-	-	-	-	-	-	-	non-mobilizable	CP031654	1	Escherichia coli	AA379	AI397	-	-	-	-	-	-	-
CP058024.1	1	149559	47.9576621935156	91801ab5403a500315ca58f898d461f7	IncFIA	IncFIB	IncFIC	000136__AP014877_00014	000095__NZ_CP014273_00094	AP001918	MOBF	NC_017627_00068	MPF_F	NC_009837_00049	NC_010488_00021	NC_018966_00040	NC_017639_00100	NC_007675_00027	NC_017630_00031	NC_019094_00090	NC_010409_00124	NC_022651_00077	NC_013437_00116	08-5333_00200	MOBF	NZ_CP012164	conjugative	CP041566	0.0567566	Escherichia coli	AA337	AI277	order	Enterobacterales	order	Enterobacterales	order	Enterobacterales	10773089; 11254626; 25389419; 19482926; 19897651; 28842132; 15781495; 24247128; 20851899; 22511964; 16257053
CP058026.1	1	88012	49.6648184338499	b06e100611c26158a46f00f12b64df9f	IncFIA	IncFIB	CP022610_00144	000096__NC_019117_00097	MOBF	NC_017627_00068	MPF_F	NC_009837_00049	NC_010488_00021	NC_018966_00040	NC_017639_00100	NC_007675_00027	NC_017639_00094	NC_019094_00090	NC_010409_00124	NC_022651_00077	NC_013437_00116	08-5333_00200	MOBF	CP015086	conjugative	CP042247	0.0316813	Escherichia coli	AA302	AI152	order	Enterobacterales	order	Enterobacterales	order	Enterobacterales	10773089; 11254626; 25389419; 19482926; 19897651; 15781495; 24247128; 20851899; 22511964; 16257053
CP058028.1	1	81777	50.8859459261161	d242c9af3878a56d0323466f72109b0b	IncFIA	IncFIB	IncFIC	CP022610_00144	000095__NZ_CP014273_00094	AP001918	MOBF	NC_017627_00068	MPF_F	NC_009837_00049	NC_010488_00021	NC_018966_00040	NC_017639_00100	NC_007675_00027	NC_017639_00094	NC_019094_00090	NC_010409_00124	NC_022651_00077	NC_013437_00116	08-5333_00200	MOBF	CP000430	conjugative	MH580300	0.0170687	Escherichia coli	AD307	AM820	order	Enterobacterales	order	Enterobacterales	order	Enterobacterales	10773089; 11254626; 25389419; 19482926; 19897651; 28842132; 15781495; 24247128; 20851899; 22511964; 16257053
CP058029.1	1	4664	51.1363636363636	9748f1b22d1845ad09d9b0be65aec1eb	rep_cluster_2335	KU302809_00001	MOBP	MOBP	NC_001848_00006	NC_013090_00004	-	-	MOBP	HQ328804	mobilizable	NC_019135	0.000656154	Salmonella enterica subsp. enterica serovar Derby	AB050	AJ603	multi-phylla	Proteobacteria	Actinobacteria	Firmicutes	multi-phylla	Proteobacteria	Actinobacteria	Firmicutes	order	Enterobacterales	20008783
CP058032.1	1	120225	48.394260761073	1326ae7a56f8f461a34278f7f714af74	IncFIB	000103__CP010244_00032	-	-	-	-	-	-	non-mobilizable	CP010244	0.0157789	Escherichia coli	AA749	AJ081	order	Enterobacterales	order	Enterobacterales	order	Enterobacterales	11254626; 19482926; 15781495; 20851899; 16257053
CP058033.1	1	6768	52.0685579196218	e20dbed5144bed9e2d40c28d32723568	rep_cluster_2335	KU302809_00001	-	-	-	-	MOBP	AJ001708	mobilizable	NC_019070	0.000167546	Escherichia coli	AB595	AK439	multi-phylla	Proteobacteria	Actinobacteria	Firmicutes	multi-phylla	Proteobacteria	Actinobacteria	Firmicutes	order	Enterobacterales	20008783
CP058034.1	1	4664	51.1792452830189	ce7e9abe89d281383eda8f740b1224f2	rep_cluster_2335	KU302809_00001	MOBP	MOBP	NC_001848_00006	NC_013090_00004	-	-	MOBP	HQ328804	mobilizable	NC_019135	0.000508006	Salmonella enterica subsp. enterica serovar Derby	AB050	AJ603	multi-phylla	Proteobacteria	Actinobacteria	Firmicutes	multi-phylla	Proteobacteria	Actinobacteria	Firmicutes	order	Enterobacterales	20008783
CP058035.1	1	2460	49.0243902439024	a20ed1442fe55f6ee963dfad53303479	-	-	MOBV	CP042516_00001	-	-	-	-	mobilizable	CP032943	0.000458924	Escherichia coli	AD466	AN033	order	Enterobacterales	order	Enterobacterales	-	-	-
CP058038.1	1	8136	43.338249754179	c85d4cfc867932d795cfb21259d76a71	rep_cluster_2335	EF088686_00008	-	-	-	-	MOBP	CP008720	mobilizable	CP042340	0.0180709	Escherichia coli	AD167	AM623	multi-phylla	Proteobacteria	Actinobacteria	Firmicutes	multi-phylla	Proteobacteria	Actinobacteria	Firmicutes	order	Enterobacterales	20008783
CP058043.1	1	8136	43.338249754179	62964305d8f73ffcd0aedfc6f09ebd89	rep_cluster_2335	EF088686_00008	-	-	-	-	MOBP	CP008720	mobilizable	CP042340	0.0180709	Escherichia coli	AD167	AM623	multi-phylla	Proteobacteria	Actinobacteria	Firmicutes	multi-phylla	Proteobacteria	Actinobacteria	Firmicutes	order	Enterobacterales	20008783
CP058044.1	1	2460	49.2276422764228	b0bdbbbbd2c2bce435829a2614c785b0	-	-	MOBV	CP042516_00001	-	-	-	-	mobilizable	CP003996	0.00755945	Klebsiella pneumoniae subsp. pneumoniae Kp13	AD465	AN031	order	Enterobacterales	order	Enterobacterales	-	-	-
CP058048.1	1	44007	48.7036153339241	3b386f61b6fd9212afb0a733c4217f73	IncX1	000215__KC853434_00019	-	-	-	-	-	-	non-mobilizable	CP042589	0.000705841	Escherichia coli	AB718	AK607	order	Enterobacterales	order	Enterobacterales	family	Enterobacteriaceae	21625636; 22470007
CP058049.1	1	8136	43.338249754179	820c56d2db1a9e8a6aee22f0b60de6fc	rep_cluster_2335	EF088686_00008	-	-	-	-	MOBP	CP008720	mobilizable	CP042340	0.0180108	Escherichia coli	AD167	AM623	multi-phylla	Proteobacteria	Actinobacteria	Firmicutes	multi-phylla	Proteobacteria	Actinobacteria	Firmicutes	order	Enterobacterales	20008783
CP058054.1	1	44007	48.7036153339241	3b807a363c07584ee0b1486b7631843d	IncX1	000215__KC853434_00019	-	-	-	-	-	-	non-mobilizable	CP042589	0.000705841	Escherichia coli	AB718	AK607	order	Enterobacterales	order	Enterobacterales	family	Enterobacteriaceae	21625636; 22470007
CP058064.1	1	269647	46.7106995442189	fc32e115b7c6cca544ac77e6ff3e33a9	IncHI2A	rep_cluster_1088	BX664015	000340__KU353730	MOBH	NC_012555_00231	MPF_F	NC_005211_00005	NC_009838_00006	NC_021845_00017	NC_005211_00030	NC_005211_00200	NC_005211_00207	NC_005211_00012	MOBH	NC_015864	conjugative	MH287085	0.0028554	Escherichia coli	AA738	AJ049	order	Enterobacterales	order	Enterobacterales	order	Enterobacterales	20851899
CP058065.1	1	100803	49.8397865142903	0519294c5e6020711683f4718b9c4b30	IncFIB	IncFIC	rep_cluster_2244	000096__NC_019117_00097	AP001918	CP033091_00053	MOBF	NC_017627_00068	-	-	-	-	mobilizable	CP024151	0.0680698	Escherichia coli	AA316	AI199	order	Enterobacterales	order	Enterobacterales	order	Enterobacterales	11254626; 30761100; 19482926; 28842132; 15781495; 20851899; 16257053
CP058066.1	1	61907	43.2115915809198	00ef013d738aa7a0a019d5234598dfc7	IncX4	000224__NC_022105_00002	MOBP	MOBP	NC_011351_00034	CP024283_00034	MPF_T	NC_011351_00017	NC_011351_00014	NC_011351_00013	NC_011351_00011	-	-	conjugative	MG904994	0.0024636	Escherichia coli	AB745	AK650	family	Enterobacteriaceae	family	Enterobacteriaceae	family	Enterobacteriaceae	26842776; 21911569; 28336940
CP058067.1	1	45556	41.5049609272105	94cc5a6cb1d680706adec3af1e1b661c	IncX1	000215__KC853434_00019	MOBP	NC_019096_00001	MPF_T	NC_017624_00009	NC_010860_00022	NC_019067_00043	NC_013503_00034	NC_023277_00163	MOBP	EU164802	conjugative	CP031234	0.0267335	Escherichia coli	AB229	AJ907	order	Enterobacterales	order	Enterobacterales	family	Enterobacteriaceae	21625636; 22470007
CP058068.1	1	42871	49.7795712719554	4f25fefdd26923e8a1d469fee9693374	IncR	000204__CP008701_00115	-	-	-	-	MOBF	NZ_CP016035	mobilizable	CU928144	0.0152936	Escherichia fergusonii ATCC 35469	AB190	AJ841	order	Enterobacterales	order	Enterobacterales	genus	Klebsiella	23711894
CP058069.1	1	3173	44.9101796407186	7e1738be23389efac1bde9885a71c287	rep_cluster_2350	CP035723_00002	-	-	-	-	MOBF	MOBP	MOB_unknown	KT950740	NC_023324	NC_019986	mobilizable	LT985312	0.00257463	Escherichia coli	AD480	AN050	multi-phylla	Proteobacteria	Bacteroidetes	Actinobacteria	Firmicutes	multi-phylla	Proteobacteria	Bacteroidetes	Actinobacteria	Firmicutes	genus	Escherichia	6263753; 17122402; 26802429
CP058071.1	1	116772	50.3160004110574	0682fd4b7ac8bf2e2a1197521f912cd9	IncFIB	IncFIC	rep_cluster_2244	000095__NZ_CP014273_00094	AP001918	CP033091_00053	MOBF	NC_017627_00068	MPF_F	NC_009837_00049	NC_010488_00021	NC_018966_00040	NC_017639_00100	NC_007675_00027	NC_017639_00094	NC_019094_00090	NC_010409_00124	NC_022651_00077	NC_013437_00116	08-5333_00200	MOBF	CP000430	conjugative	CP024827	0.00715996	Escherichia coli	AA179	AH866	order	Enterobacterales	order	Enterobacterales	order	Enterobacterales	11254626; 30761100; 19482926; 28842132; 15781495; 20851899; 16257053
CP058075.1	1	113309	50.1187019565966	5aa58507b93cf0fdbbb1266afcf02b4a	IncFIB	IncFIC	rep_cluster_2244	000095__NZ_CP014273_00094	AP001918	CP033091_00053	MOBF	NC_017627_00068	MPF_F	NC_009837_00049	NC_010488_00021	NC_018966_00040	NC_017639_00100	NC_007675_00027	NC_017639_00094	NC_019094_00090	NC_010409_00124	NC_022651_00077	NC_013437_00116	08-5333_00200	MOBF	CP000430	conjugative	CP024827	0.00659353	Escherichia coli	AA179	AH866	order	Enterobacterales	order	Enterobacterales	order	Enterobacterales	11254626; 30761100; 19482926; 28842132; 15781495; 20851899; 16257053
CP058081.1	1	90645	49.101439682277	0fb4b6f2203c66fd7665822c316392b5	IncFIA	IncFIB	CP022610_00144	000095__NZ_CP014273_00094	MOBF	NC_017627_00068	MPF_F	NC_009837_00049	08-5333_00200	-	-	conjugative	CP001162	0.0411434	Escherichia coli Vir68	AA302	AI151	order	Enterobacterales	order	Enterobacterales	order	Enterobacterales	10773089; 11254626; 25389419; 19482926; 19897651; 15781495; 24247128; 20851899; 22511964; 16257053
CP058082.1	1	74290	50.3822856373671	ec3aaf0d0aea6ed78406bcff2d2a41d6	IncFIC	IncI1	AY458016	CP010124_00057	MOBF	NC_011413_00081	MPF_F	NC_011413_00056	NC_011413_00058	NC_011413_00063	NC_011413_00064	NC_011413_00068	NC_011413_00069	NC_011413_00074	NC_011413_00075	NC_011413_00060	NC_011413_00080	-	-	conjugative	CP010124	0.0316813	Escherichia coli	AA182	AH874	order	Enterobacterales	order	Enterobacterales	family	Enterobacteriaceae	28842132
CP058084.1	1	190736	47.9332690210553	a6aa61a33307f2ca8595237c0fcd1d72	IncFIA	IncFIB	IncFIC	rep_cluster_2313	000136__AP014877_00014	000095__NZ_CP014273_00094	AP001918	CP025980_00001	MOBF	NC_017627_00068	MPF_F	NC_009837_00049	NC_010488_00021	NC_018966_00040	NC_017639_00100	NC_007675_00027	NC_017639_00094	NC_019094_00090	NC_010409_00124	NC_022651_00077	NC_013437_00116	08-5333_00200	MOBF	KT325596	conjugative	CP027448	0.0505746	Escherichia coli	AA313	AI173	order	Enterobacterales	order	Enterobacterales	order	Enterobacterales	10773089; 11254626; 25389419; 19482926; 19897651; 28842132; 15781495; 24247128; 20851899; 22511964; 16257053
CP058085.1	1	40213	40.9469574515704	e7c72aef9622e5f3c7d58c45d47f6b32	IncX4	000222__CP010880_00038	MOBP	NC_013718_00057	MPF_T	NC_013718_00041	NC_013718_00044	NC_013718_00045	NC_019128_00037	-	-	conjugative	CP019016	0.00823165	Escherichia coli	AA619	AI858	family	Enterobacteriaceae	family	Enterobacteriaceae	family	Enterobacteriaceae	26842776; 21911569; 28336940
CP058094.1	1	143511	47.9405759837225	745800b1a1be6e9ef1123621251eb378	IncFIA	IncFIB	IncFIC	000136__AP014877_00014	000095__NZ_CP014273_00094	AP001918	MOBF	NC_017627_00068	MPF_F	NC_009837_00049	NC_010488_00021	NC_018966_00040	NC_017639_00100	NC_007675_00027	NC_017639_00094	NC_019094_00090	NC_010409_00124	NC_022651_00077	NC_013437_00116	08-5333_00200	-	-	conjugative	CP023389	0.0563082	Escherichia coli	AA314	AI175	order	Enterobacterales	order	Enterobacterales	order	Enterobacterales	10773089; 11254626; 25389419; 19482926; 19897651; 28842132; 15781495; 24247128; 20851899; 22511964; 16257053
CP058095.1	1	6230	49.3097913322633	256e2f9e33404be2cff81ac6ac02a34c	rep_cluster_2131	CP030770_00142	MOBQ	NC_019783_00003	-	-	-	-	mobilizable	CP028154	0.000906124	Salmonella enterica subsp. enterica serovar Enteritidis str. RM2968	AA979	AJ485	family	Enterobacteriaceae	family	Enterobacteriaceae	genus	Escherichia	25389419
CP058097.1	1	5569	46.9024959597773	cd65b56f29b3f17e023481d78a754765	rep_cluster_2350	rep_cluster_2370	CP041342_00001	CP033698_00001	MOBP	NC_019076_00002	-	-	MOBP	MF083142	mobilizable	CP035351	0.00759618	Escherichia coli	AB443	AK226	multi-phylla	Proteobacteria	Bacteroidetes	Actinobacteria	Firmicutes	multi-phylla	Proteobacteria	Bacteroidetes	Actinobacteria	Firmicutes	genus	Escherichia	6263753; 17122402; 26802429
CP058098.1	1	2590	53.6679536679537	d61d33a2284fb296c529e2e703b9fc8a	ColpVC	JX133088	-	-	-	-	MOBF	MOBP	KT950740	AB027308	mobilizable	CP030213	0.0257292	Salmonella enterica	AB239	AJ941	order	Enterobacterales	order	Enterobacterales	-	-	-
CP058108.1	1	5569	46.9024959597773	d1a5c2473c1a73814b3f8f3b6046b28f	rep_cluster_2350	CP041342_00001	MOBP	NC_019076_00002	-	-	MOBP	MF083142	mobilizable	CP035351	0.00763299	Escherichia coli	AB443	AK226	multi-phylla	Proteobacteria	Bacteroidetes	Actinobacteria	Firmicutes	multi-phylla	Proteobacteria	Bacteroidetes	Actinobacteria	Firmicutes	genus	Escherichia	6263753; 17122402; 26802429
CP058109.1	1	2590	53.6679536679537	33e85a8fc93841afc48d2da1e57bfa27	ColpVC	JX133088	-	-	-	-	MOBF	MOBP	KT950740	AB027308	mobilizable	CP030213	0.0265635	Salmonella enterica	AB239	AJ941	order	Enterobacterales	order	Enterobacterales	-	-	-
CP058111.1	1	1306	47.0903522205207	d69259da79370e0a46cf5155b87daf30	-	-	-	-	-	-	-	-	non-mobilizable	CP006785	0.243761	Escherichia coli JJ1886	AB685	AK563	-	-	-	-	-	-	-
CP058232.1	1	94605	47.9033877702024	dbb20734b3f283e30af3d79c5f167af8	IncFIA	IncFIB	IncFII	000136__AP014877_00014	000095__NZ_CP014273_00094	KF954760	MOBP	NC_021819_00066	-	-	-	-	mobilizable	CP040317	0.000167546	Escherichia coli	AA345	AI296	order	Enterobacterales	order	Enterobacterales	order	Enterobacterales	10773089; 11254626; 25389419; 19482926; 19897651; 15781495; 24247128; 20851899; 22511964; 16257053
CP058914.1	1	109732	46.3201253964204	12edc4b7dd9d35a6149ac3f79ae6c494	rep_cluster_488	001852__AP017612_00001	-	-	-	-	-	-	non-mobilizable	CP019013	0.0143027	Escherichia coli	AA747	AJ079	family	Enterobacteriaceae	family	Enterobacteriaceae	-	-	-
CP058915.1	1	74434	50.8504178198135	c7c4ff271e2d97df626c5756a42e0084	IncFIA	000136__AP014877_00014	MOBF	MOBF	MOBF	CP029214_00066	NC_011964_00125	NC_017627_00068	MPF_F	NC_017639_00094	NC_019094_00090	NC_017659_00099	NC_010409_00124	NZ_CM001154_00091	NC_022651_00077	NC_009837_00049	NC_010488_00021	NC_018966_00040	NC_017639_00100	NC_007675_00027	NC_013437_00116	NC_009378_00101	08-5333_00200	MOBF	NZ_ALIR01000021	conjugative	CP035752	0.025894	Escherichia coli E110019	AA316	AI195	order	Enterobacterales	order	Enterobacterales	order	Enterobacterales	10773089; 25389419; 19897651; 24247128; 20851899; 22511964
CP058916.1	1	74062	50.6278523399314	2e3fbde7051b7aba60b62c940e5b36c8	IncFIA	IncFIB	AF250878	000107__CP014778_00094	-	-	-	-	-	-	non-mobilizable	CP027044	0.0626325	Klebsiella pneumoniae	AA457	AI562	order	Enterobacterales	order	Enterobacterales	order	Enterobacterales	10773089; 11254626; 25389419; 19482926; 19897651; 15781495; 24247128; 20851899; 22511964; 16257053
CP059905.1	1	141692	49.3937554696101	cc74a2b2d038b3c08c10309e86a22f54	IncFIB	rep_cluster_2244	000096__NC_019117_00097	CP033091_00053	MOBF	NC_017627_00068	MPF_F	NC_019094_00090	NC_017639_00094	NC_007675_00027	NC_017639_00100	NC_017054_00096	NC_018966_00040	NC_010488_00021	NC_014615_00033	NC_009837_00049	NC_022651_00077	NC_010409_00124	NC_019000_00022	NC_013437_00116	08-5333_00200	MOBF	KT325596	conjugative	LT985319	0.0132573	Escherichia coli	AA175	AH851	order	Enterobacterales	order	Enterobacterales	order	Enterobacterales	11254626; 30761100; 19482926; 15781495; 20851899; 16257053
CP059906.1	1	110468	50.4888293442445	b2d4a0b22672c141030fe9ba63f551fb	IncI-gamma/K1	CP001118	MOBP	NC_019097	MPF_I	NC_019097_00056	NC_022267_00057	NC_011419_00085	NC_019111_00038	NC_023290_00086	NC_015965_00072	NC_019097_00075	NC_022267_00069	NZ_CM001473_00069	NC_019097_00085	MOBP	HM021326	conjugative	KM377240	0.00340187	Escherichia coli	AA474	AI597	order	Enterobacterales	family	Enterobacteriaceae	order	Enterobacterales	23333216; 30761100; 25987637; 21470454; 29899511; 20851899
[truncated: 5,176 more rows]
[truncated: 9 more columns]
