# Supplementary material for: Mge-cluster: a reference-free approach for typing bacterial plasmids
Source: NAR Genom Bioinform. 2023 Jul 10;5(3):lqad066. doi: 10.1093/nargab/lqad066 (PMC10331934; doi:10.1093/nargab/lqad066)
Supplement: lqad066_Supplemental_Files [file lqad066_supplemental_files.zip › suppl_table_S4.csv]

AccessionVersion	PTU	Hrange (1)	Filtered (2)
NC_006130.1	-	-	No	(1) PTU host range: I, species; II, genus; III, family; IV, order; V, class; VI, phylum
NC_004464.2	PTU-L/M	IV	No	(2) Yes means plasmid removed from the database
NC_006427.1	PTU-Lab31	IV	No
NC_001370.1	PTU-Lab11	IV	No
NC_002810.1	PTU-Lab3	I	No
NC_004965.1	-	-	No
NC_000906.2	-	-	No
NC_005010.1	-	-	No
NC_004562.1	PTU-Bac16	III	No
NC_002637.1	-	-	No
NC_005565.1	-	-	No
NC_006976.1	PTU-Pas1	III	No
NC_002092.1	PTU-Xan8	I	No
NC_002130.1	-	-	No
NC_006997.1	PTU-Bif2	II	No
NC_005923.1	-	-	No
NC_005324.1	-	-	No
NC_004958.1	PTU-Lab4	II	No
NC_006994.1	-	-	No
NC_002487.1	-	-	No
NC_004652.1	-	-	No
NC_002119.1	PTU-E4	III	No
NC_001537.1	-	-	No
NC_004944.1	PTU-Lab23	III	No
NC_005098.1	-	-	No
NC_005322.1	-	-	No
NC_006278.1	-	-	No
NC_002145.1	PTU-E9	VI	No
NC_005019.1	PTU-E1	III	No
NC_000937.1	-	-	No
NC_000938.1	PTU-Lab35	I	No
NC_001949.1	-	-	No
NC_004960.1	-	-	No
NC_003893.1	PTU-Lab11	IV	No
NC_003894.1	-	-	No
NC_009034.1	-	-	No
NC_009353.1	-	-	No
NC_009739.1	-	-	No
NC_005327.1	PTU-FE	III	No
NC_003350.1	-	-	No
NC_004999.1	PTU-P9	II	No
NC_007365.1	PTU-B/O/K/Z	III	No
NC_005249.1	PTU-E21	I	No
NC_006323.1	PTU-FY	IV	No
NC_008275.1	-	-	No
NC_002525.1	PTU-I2	-	No
NC_005211.1	PTU-HI2	IV	No
NC_005205.1	-	-	No
NC_004564.1	PTU-E2	II	No
NC_005024.1	-	-	No
NC_005250.1	-	-	No
NC_008357.1	-	-	No
NC_006671.1	PTU-FE	-	No
NC_008460.1	PTU-FE	-	No
NC_008490.1	PTU-E52	I	No
NC_008613.1	PTU-C	V	No
NC_006277.2	-	-	No
NC_002377.1	-	-	No
NC_001911.1	PTU-E17	I	No
NC_009139.1	PTU-C	V	No
NC_009435.1	-	-	No
NC_004998.1	PTU-FE	-	No
NC_007675.1	PTU-FE	-	No
NC_009602.1	PTU-E5	-	No
NC_010076.1	-	-	No
NC_010111.1	PTU-Bac15	III	No
NC_007772.1	PTU-Clo1	I	No
NC_006828.1	-	-	No
NC_006829.1	-	-	No
NC_007928.1	PTU-Bac16	III	No
NC_007931.1	-	-	No
NC_005018.1	-	-	No
NC_002144.1	-	-	No
NC_002096.1	-	-	No
NC_005020.1	PTU-Bac16	III	No
NC_002635.1	PTU-Bif2	II	No
NC_006843.1	PTU-Bif2	II	No
NC_001767.1	PTU-Bac21	II	No
NC_005015.1	-	-	No
NC_005567.1	PTU-Bac13	I	No
NC_001277.1	-	-	No
NC_007100.1	-	-	No
NC_008356.1	PTU-Bac16	III	No
NC_008487.1	PTU-E10	III	No
NC_008488.1	PTU-E1	III	No
NC_008489.1	PTU-E7	III	No
NC_004981.2	-	-	No
NC_008597.1	-	-	No
NC_004988.1	-	-	No
NC_005243.1	-	-	No
NC_005564.1	PTU-Bac15	III	No
NC_002757.1	PTU-Lab3	I	No
NC_005000.1	-	-	No
NC_002013.1	PTU-Bac19	II	No
NC_008768.1	-	-	No
NC_010113.1	-	-	No
NC_010114.1	-	-	No
NC_010177.2	-	-	No
NC_003265.1	-	-	No
NC_010230.1	-	-	No
NC_010262.1	PTU-Bac21	II	No
NC_010260.1	-	-	No
NC_010330.1	PTU-Lab37	I	No
NC_007190.1	-	-	No
NC_004429.1	-	-	No
NC_007203.1	PTU-Bac23	I	No
NC_002773.1	-	-	No
NC_010378.1	PTU-X1	III	No
NC_010409.1	PTU-FE	-	No
NC_010481.1	-	-	No
NC_010426.1	PTU-Bac19	II	No
NC_010427.1	PTU-Bac19	II	No
NC_009781.1	PTU-E7	III	No
NC_002147.1	PTU-Rhi10	II	No
NC_010021.1	-	-	No
NC_010077.1	-	-	No
NC_010099.1	-	-	No
NC_003099.1	-	-	No
NC_008821.1	-	-	No
NC_001399.1	-	-	No
NC_005570.1	-	-	No
NC_006868.1	PTU-Pas1	III	No
NC_006904.1	-	-	No
NC_001272.2	-	-	No
NC_006399.1	PTU-Lab29	IV	No
NC_010616.1	PTU-Bac19	II	No
NC_010684.1	PTU-Bac16	III	No
NC_010685.1	PTU-Bac20	V	No
NC_010686.1	PTU-Bac20	V	No
NC_010687.1	PTU-Bac16	III	No
NC_010726.1	-	-	No
NC_007635.1	-	-	No
NC_004959.1	-	-	No
NC_001774.1	PTU-Pas1	III	No
NC_010851.1	-	-	No
NC_010857.1	PTU-Bif1	II	No
NC_010861.1	PTU-Bif2	II	No
NC_010862.1	-	-	No
NC_010870.1	PTU-HI2	IV	No
NC_010885.1	PTU-E10	III	No
NC_010886.1	PTU-R	-	No
NC_010898.1	PTU-E3	IV	No
NC_010913.1	-	-	No
NC_010919.1	-	-	No
NC_010929.1	-	-	No
NC_010937.1	PTU-Clo1	I	No
NC_010980.1	-	-	No
NC_011101.1	-	-	No
NC_011102.1	-	-	No
NC_011136.1	PTU-Lab11	IV	No
NC_011139.1	-	-	No
NC_011140.1	-	-	No
NC_011207.1	PTU-Q2	V	No
NC_011228.1	PTU-E20	III	No
NC_011363.1	PTU-Sph2	I	No
NC_011364.1	PTU-Lab5	I	No
NC_011378.1	-	-	No
NC_005013.1	-	-	No
NC_002517.1	-	-	No
NC_002120.1	PTU-E2	II	No
NC_001431.1	-	-	No
NC_011405.1	-	-	No
NC_011406.1	-	-	No
NC_011418.1	PTU-E3	IV	No
NC_011497.1	PTU-Lab11	IV	No
NC_006977.1	PTU-Bac15	III	No
NC_011521.1	PTU-Nei1	I	No
NC_011605.1	-	-	No
NC_011610.1	-	-	No
NC_011617.1	PTU-N1	III	No
NC_011640.1	-	-	No
NC_011642.1	-	-	No
NC_011752.1	-	-	No
NC_011754.1	PTU-B/O/K/Z	III	No
NC_011799.1	PTU-E1	-	No
NC_011812.1	PTU-FE	-	No
NC_011964.1	PTU-FE	-	No
NC_012006.1	-	-	No
NC_012031.1	-	-	No
NC_012208.1	-	-	No
NC_012209.1	-	-	No
NC_012215.1	PTU-Pas1	III	No
NC_012216.1	-	-	No
NC_012222.2	-	-	No
NC_012487.1	-	-	No
NC_012547.1	-	-	No
NC_012556.1	PTU-HI2	IV	No
NC_012625.1	PTU-Cla2	II	No
NC_012626.1	PTU-Cla2	II	No
NC_012627.1	PTU-Cla2	II	No
NC_012628.1	-	-	No
NC_012630.1	PTU-Cla2	II	No
NC_012631.1	PTU-Cla2	II	No
NC_012661.1	-	-	No
NC_012690.1	PTU-C	V	No
NC_012692.1	PTU-C	V	No
NC_012882.1	PTU-E20	III	No
NC_012885.1	-	-	No
NC_003526.1	-	-	No
NC_006877.1	PTU-Pse3	II	No
NC_005566.1	-	-	No
NC_006827.2	PTU-Lab36	4	No
NC_005792.1	-	-	No
NC_002518.1	-	-	No
NC_010286.1	PTU-Cla2	II	No
NC_010283.1	PTU-Bac6	II	No
NC_010279.1	PTU-Bac20	V	No
NC_010284.1	PTU-Bac21	II	No
NC_010722.1	-	-	No
NC_007926.1	PTU-P9	II	No
NC_012944.1	PTU-FE	-	No
NC_013175.1	PTU-FE	III	No
NC_002192.1	PTU-Lab6	I	No
NC_002610.1	-	-	No
NC_004846.1	-	-	No
NC_004968.1	-	-	No
NC_006881.1	PTU-E14	III	No
NC_008443.1	-	-	No
NC_008612.1	PTU-C	V	No
NC_011641.1	PTU-L/M	IV	No
NC_011796.1	PTU-Bac23	I	No
NC_012886.1	-	-	No
NC_002129.1	PTU-Bac15	III	No
NC_002111.1	-	-	No
NC_007207.1	-	-	No
NC_007209.1	PTU-Bac20	V	No
NC_004940.1	-	-	No
NC_004747.1	-	-	No
NC_005323.1	-	-	No
NC_005248.1	-	-	Yes
NC_009841.1	PTU-Bac28	I	No
NC_004768.1	-	-	No
NC_004978.1	PTU-Bif1	II	No
NC_010428.1	PTU-Bac16	III	No
NC_010419.1	-	-	No
NC_010423.2	PTU-Bac20	V	No
NC_010796.1	PTU-E3	-	No
NC_010880.1	-	-	No
NC_010881.1	PTU-Nei3	I	No
NC_010883.1	PTU-E20	III	No
NC_010901.1	-	-	No
NC_010904.1	-	-	No
NC_011383.1	PTU-N1	III	No
NC_011385.1	PTU-N1	III	No
NC_002630.1	-	-	No
NC_013120.1	PTU-I1	III	No
NC_013122.1	PTU-FE	-	No
NC_013176.1	PTU-P1	VI	No
NC_013277.1	-	-	No
NC_013503.1	PTU-X1	III	No
NC_013507.1	-	-	No
NC_013533.1	PTU-Lab36	4	No
NC_013541.1	-	-	No
NC_013542.1	PTU-FE	-	No
NC_013543.1	-	-	No
NC_013544.1	-	-	No
NC_013545.1	-	-	No
NC_013549.1	-	-	No
NC_013550.1	-	-	No
NC_013589.1	PTU-E1	III	No
NC_013652.1	-	-	No
NC_013653.1	PTU-Bac20	V	No
NC_013728.1	-	-	No
NC_013780.1	-	-	No
NC_013782.1	PTU-E52	I	No
NC_013783.1	-	-	No
NC_013789.1	PTU-Lab31	IV	No
NC_013950.1	PTU-FK3	-	No
NC_013969.1	-	-	No
NC_014016.1	PTU-FK2	III	No
NC_014105.1	-	-	No
NC_014111.1	PTU-Xan9	I	No
NC_014113.1	PTU-Xan9	I	No
NC_014124.1	PTU-Pse4	II	No
NC_014156.1	-	-	No
NC_014208.1	PTU-N1	III	No
NC_014234.1	-	III	No
NC_014312.1	-	-	No
NC_014356.1	PTU-Q2	V	No
NC_014367.1	-	-	No
NC_014368.1	PTU-N1	III	No
NC_014382.1	PTU-FE	-	No
NC_014383.1	PTU-I1	III	No
NC_014385.1	-	-	No
NC_014475.1	PTU-Lab13	IV	No
NC_014477.1	PTU-B/O/K/Z	III	No
NC_014478.1	-	-	No
NC_014496.1	-	-	No
NC_014615.1	PTU-FE	-	No
NC_014627.1	-	-	No
NC_014235.1	PTU-E1	III	No
NC_014726.1	PTU-Lab13	IV	No
NC_014813.1	PTU-Pas1	III	No
NC_014843.1	PTU-B/O/K/Z	III	No
NC_015055.1	PTU-E6	I	No
NC_015154.1	PTU-FK3	-	No
NC_015171.1	-	-	No
NC_015175.1	-	-	No
NC_015256.1	PTU-Lab32	II	No
NC_015432.1	-	-	No
NC_015472.1	PTU-X1	-	No
NC_015599.1	PTU-N1	III	No
NC_004843.1	-	-	No
NC_005246.1	PTU-L/M	IV	No
NC_007682.3	PTU-N1	III	No
NC_008259.1	PTU-Lab17	II	No
NC_010064.1	-	-	No
NC_010261.1	-	-	No
NC_010282.1	-	-	No
NC_010377.1	-	-	No
NC_010859.1	-	-	No
NC_014508.2	-	-	No
NC_015056.1	PTU-E2	II	No
NC_006903.1	PTU-Ach1	II	No
NC_007594.1	PTU-Lab5	I	No
NC_007773.1	PTU-Clo1	I	No
NC_002776.1	PTU-Lab4	II	No
NC_003969.1	PTU-Bac19	II	No
NC_011227.1	-	-	No
NC_012220.1	PTU-Lab11	IV	No
NC_001763.1	PTU-Bac21	II	No
NC_004334.1	-	-	No
NC_004653.1	-	-	No
NC_011409.1	-	-	No
NC_007206.1	-	-	No
NC_008486.1	PTU-E9	-	No
NC_012555.1	PTU-HI2	IV	No
NC_014233.1	PTU-E29	I	No
NC_015068.1	-	-	No
NC_015849.1	PTU-Lab37	I	No
NC_015860.1	PTU-Lab7	I	No
NC_015861.1	-	-	No
NC_015863.1	PTU-Lab28	III	No
NC_015864.1	-	-	No
NC_015862.1	PTU-Lab24	I	No
NC_015872.1	PTU-N2/3	III	No
NC_015900.1	-	-	No
NC_015901.1	-	-	No
NC_015902.1	-	-	No
NC_015912.1	-	-	No
NC_001446.1	-	-	No
NC_009137.1	-	-	No
NC_011266.1	PTU-E9	VI	No
NC_011382.1	-	-	No
NC_011522.1	-	-	No
NC_010098.1	-	-	No
NC_004971.1	-	-	No
NC_004163.1	PTU-Lab25	I	No
NC_005247.1	-	-	No
NC_006979.1	PTU-Lab13	IV	No
NC_013121.1	PTU-FE	-	No
NC_014369.1	-	-	No
NC_014959.1	PTU-Lab15	I	No
NC_015054.1	-	-	No
NC_002123.1	-	-	No
NC_010907.1	-	-	No
NC_011073.1	-	-	No
NC_004771.1	-	-	No
NC_011795.1	-	-	No
NC_015950.1	-	-	No
NC_015972.1	-	-	No
NC_016009.1	-	-	No
NC_016039.1	PTU-FE	III	No
NC_016053.1	-	-	No
NC_016600.1	-	-	No
NC_016643.1	-	-	No
NC_016849.1	-	-	No
NC_016852.1	-	-	No
NC_016151.1	PTU-E3	-	No
NC_016966.1	PTU-FK1	II	No
NC_016973.1	PTU-Pas1	III	No
NC_016974.1	PTU-C	V	No
NC_016977.1	-	-	No
NC_016979.1	PTU-E3	IV	No
NC_016980.1	PTU-HI1B	III	No
NC_016976.1	PTU-C	V	No
NC_017213.1	PTU-Bac30	I	No
NC_017197.1	PTU-Bac30	I	No
NC_017489.1	-	-	No
NC_017478.1	PTU-Lab24	I	No
NC_017772.1	-	-	No
NC_005705.1	-	-	No
NC_002799.1	-	-	No
NC_003101.1	-	-	No
NC_004058.1	-	-	No
NC_004772.1	-	-	No
NC_003201.1	-	-	No
NC_004769.1	PTU-Bif2	II	No
NC_004770.1	-	-	No
NC_008444.1	-	III	No
NC_008436.1	-	-	No
NC_008445.1	-	-	No
NC_010290.1	-	-	No
NC_010291.1	-	-	No
NC_002798.1	-	-	No
NC_002150.1	PTU-Lab25	I	No
NC_005017.1	PTU-E2	II	No
NC_005088.1	PTU-P1	VI	No
NC_013506.1	-	-	No
NC_016042.1	-	-	No
NC_016967.1	-	-	No
NC_017908.2	PTU-P1	VI	No
NC_010257.1	-	-	No
NC_005054.1	PTU-Bac20	V	No
NC_001995.1	PTU-Bac36	I	No
NC_005127.1	-	-	No
NC_005908.1	PTU-Bac20	V	No
NC_013514.1	PTU-Lab13	IV	No
NC_002138.1	PTU-Lab25	I	No
NC_017498.1	-	-	No
NC_017500.1	PTU-Lab27	I	No
NC_013551.1	-	-	No
NC_010281.1	-	-	No
NC_010895.1	-	-	No
NC_004443.1	PTU-Bif2	II	No
NC_010112.1	-	-	No
NC_002108.1	PTU-Bac30	I	No
NC_016601.1	-	-	No
NC_001372.1	PTU-Cla2	II	No
NC_009444.1	-	-	No
NC_013128.1	-	-	No
NC_013319.1	PTU-Bac16	III	No
NC_013320.1	-	-	No
NC_013289.1	PTU-Bac17	I	No
NC_013372.1	-	-	No
NC_013387.1	-	-	No
NC_018952.1	PTU-Bac22	I	No
NC_013338.1	-	-	No
NC_013339.1	PTU-Bac20	V	No
NC_013309.1	PTU-Bac21	II	No
NC_013311.1	PTU-Bac21	II	No
NC_013375.2	-	-	No
NC_013350.1	-	-	No
NC_013351.1	PTU-Bac16	III	No
NC_013352.1	PTU-Bac16	III	No
NC_013314.1	PTU-Bac19	II	No
NC_013388.1	-	-	No
NC_013322.1	-	-	No
NC_013373.1	-	-	No
NC_013323.1	PTU-Bac16	III	No
NC_013326.1	PTU-Bac22	I	No
NC_018972.1	PTU-Bac16	III	No
NC_013329.1	-	-	No
NC_013374.1	-	-	No
NC_013336.1	PTU-Bac21	II	No
NC_013303.1	PTU-Bac18	I	No
NC_013304.1	PTU-Bac18	I	No
NC_013343.1	PTU-Bac20	V	No
NC_013317.1	PTU-Lab15	I	No
NC_013347.1	PTU-Bac16	III	No
NC_013348.1	PTU-Bac22	I	No
NC_013349.1	-	-	No
NC_018979.1	-	-	No
NC_018980.1	-	-	No
NC_018989.1	-	-	No
NC_018990.1	-	-	No
NC_018991.1	-	-	No
NC_018992.1	-	-	No
NC_018993.1	-	-	No
NC_018994.1	PTU-C	V	No
NC_018995.1	PTU-B/O/K/Z	III	No
NC_018996.1	PTU-E1	III	No
NC_019000.1	-	-	No
NC_013331.1	-	-	No
NC_019003.1	-	-	No
NC_019004.1	-	-	No
NC_019006.1	-	-	No
NC_013390.1	-	-	No
NC_013394.1	-	-	No
NC_013384.1	-	-	No
NC_013371.1	-	-	No
NC_013318.1	PTU-Bac16	III	No
NC_013324.1	-	-	No
NC_013327.1	PTU-Bac7	I	No
NC_013335.1	PTU-Bac16	III	No
NC_013337.1	PTU-Bac16	III	No
NC_013302.1	PTU-Bac16	III	No
NC_019011.1	-	-	No
NC_019018.1	-	-	No
NC_013325.1	PTU-Bac7	I	No
NC_013377.1	-	-	No
NC_013378.1	-	-	No
NC_013380.1	-	-	No
NC_013381.1	-	-	No
NC_013382.1	-	-	No
NC_013389.1	-	-	No
NC_013294.1	PTU-Bac17	I	No
NC_013295.1	PTU-Bac16	III	No
NC_013296.1	PTU-Bac17	I	No
NC_013298.1	-	-	No
NC_013332.1	-	-	No
NC_013333.1	-	-	No
NC_013334.1	-	-	No
NC_013306.1	-	-	No
NC_013330.1	-	-	No
NC_019007.1	PTU-Bac16	III	No
NC_013297.1	PTU-Bac16	III	No
NC_013310.1	-	-	No
NC_019010.1	PTU-Bac16	III	No
NC_013376.2	PTU-Bac36	I	No
NC_013321.1	-	-	No
NC_013290.1	PTU-Bac18	I	No
NC_013291.1	PTU-Bac20	V	No
NC_013328.1	PTU-Bac21	II	No
NC_018977.1	-	IV	No
NC_018978.1	PTU-E23	I	No
NC_018981.1	-	-	No
NC_018988.1	-	-	No
NC_013379.2	-	-	No
NC_013393.1	-	-	No
NC_013383.1	-	-	No
NC_013313.1	PTU-Bac18	I	No
NC_018997.1	PTU-E1	III	No
NC_019005.1	-	-	No
NC_013391.1	-	-	No
NC_018965.1	-	-	No
NC_013341.1	-	-	No
NC_013305.1	PTU-Bac20	V	No
NC_013307.1	PTU-Bac21	II	No
NC_013345.1	-	-	No
NC_013346.1	-	-	No
NC_013308.1	-	-	No
NC_013312.1	PTU-Bac21	II	No
NC_013292.1	-	-	No
NC_013293.1	PTU-Bac18	I	No
NC_013299.1	-	-	No
NC_013301.1	-	-	No
NC_019008.1	PTU-Bac16	III	No
NC_013340.1	-	-	No
NC_019009.1	-	-	No
NC_013342.1	PTU-Bac20	V	No
NC_013344.1	PTU-Bac20	V	No
NC_018982.1	-	-	No
NC_018983.1	-	-	No
NC_018984.1	-	-	No
NC_018986.1	-	-	No
NC_018987.1	-	-	No
NC_018998.1	PTU-FE	III	No
NC_013392.2	PTU-Bac16	III	No
NC_013300.1	PTU-Bac16	III	No
NC_013395.1	-	-	No
NC_019033.1	PTU-N1	-	No
NC_018985.1	PTU-E3	IV	No
NC_019040.1	-	-	No
NC_019041.1	PTU-E5	I	No
NC_011917.1	PTU-E16	I	No
NC_019037.1	PTU-FE	-	No
NC_019039.1	PTU-I2	III	No
NC_019044.1	PTU-I1	III	No
NC_019043.1	PTU-I1	III	No
NC_019053.1	PTU-E53	I	No
NC_019054.1	-	-	No
NC_019059.1	PTU-E9	VI	No
NC_019060.1	-	-	Yes
NC_019061.1	PTU-I1	III	No
NC_019070.1	PTU-E52	I	No
NC_019080.1	PTU-E52	I	No
NC_019081.1	-	-	No
NC_019082.1	PTU-N1	III	No
NC_019083.1	PTU-X3	III	No
NC_019085.1	PTU-E52	I	No
NC_019086.1	-	-	No
NC_019087.1	PTU-N1	-	No
NC_019088.1	PTU-X1	III	No
NC_011514.1	-	-	No
NC_019092.1	-	-	No
NC_019013.1	PTU-X1	III	No
NC_019062.1	-	-	No
NC_019065.1	PTU-C	V	No
NC_019066.1	PTU-C	V	No
NC_019067.1	PTU-X1	III	No
NC_019068.1	PTU-E9	VI	No
NC_019069.1	PTU-C	V	No
NC_019071.1	PTU-FE	-	No
NC_019072.1	PTU-FE	III	No
NC_019073.1	PTU-FE	III	No
NC_019074.1	-	-	No
NC_019075.1	PTU-E9	VI	No
NC_019076.1	PTU-E1	-	No
NC_019077.1	-	-	No
NC_019079.1	-	-	No
NC_009131.1	PTU-N1	III	No
NC_019093.1	PTU-FV	III	No
NC_019094.1	PTU-FE	-	No
NC_019095.1	PTU-FE	III	No
NC_019096.1	PTU-X1	III	No
NC_019097.1	PTU-I1	III	No
NC_019056.1	-	-	No
NC_019057.1	PTU-FE	III	No
NC_019058.1	PTU-E53	I	No
NC_019063.1	PTU-L/M	IV	No
NC_019084.1	PTU-E52	I	No
NC_019078.1	PTU-E1	III	No
NC_009132.1	PTU-N1	III	No
NC_019139.1	PTU-Bac20	V	No
NC_019140.1	PTU-Bac19	II	No
NC_019141.1	-	-	No
NC_019142.1	-	-	No
NC_019143.1	-	-	No
NC_019144.1	-	-	No
NC_019145.1	PTU-Bac36	I	No
NC_019146.1	-	-	No
NC_019147.1	PTU-Bac36	I	No
NC_019148.1	-	-	No
NC_019149.1	-	-	No
NC_019150.1	PTU-Bac17	I	No
NC_018956.1	PTU-Bac17	I	No
NC_018957.1	PTU-Bac17	I	No
NC_018958.1	PTU-Bac16	III	No
NC_018963.1	PTU-Bac17	I	No
NC_018967.1	PTU-Bac20	V	No
NC_018968.1	-	-	No
NC_018969.1	PTU-Bac20	V	No
NC_018974.1	PTU-Bac17	I	No
NC_018975.1	PTU-Bac16	III	No
NC_018953.1	PTU-E4	III	No
NC_019151.1	-	-	No
NC_019152.1	PTU-FK2	-	No
NC_011511.1	-	-	Yes
NC_019153.1	PTU-C	V	No
NC_019154.1	PTU-L/M	IV	No
NC_019155.1	PTU-FK2	III	No
NC_011512.1	-	-	No
NC_019159.1	PTU-E4	III	No
NC_019162.1	PTU-X3	III	No
NC_019163.1	PTU-N2/3	III	No
NC_019165.1	PTU-FK2	-	No
NC_018959.1	PTU-Bac17	I	No
NC_018960.1	PTU-Bac16	III	No
NC_018961.1	PTU-Bac17	I	No
NC_018976.1	PTU-Bac16	III	No
NC_019156.1	PTU-E4	III	No
NC_019157.1	PTU-X3	III	No
NC_019158.1	PTU-C	V	No
NC_019160.1	PTU-E37	-	No
NC_012088.1	-	-	No
NC_019167.1	PTU-Ach1	II	No
NC_019168.1	PTU-Ach1	II	No
NC_019169.1	PTU-Ach1	II	No
NC_019170.1	PTU-Ach1	II	No
NC_019171.1	PTU-Ach1	II	No
NC_019172.1	PTU-Ach1	II	No
NC_019177.1	PTU-Pas1	III	No
NC_019178.1	PTU-Pas1	III	No
NC_012089.1	-	-	No
NC_019186.1	PTU-Pas2	II	No
NC_012090.1	PTU-Ach1	II	No
NC_019173.1	PTU-Ach1	II	No
NC_019175.1	PTU-Pas1	III	No
NC_019176.1	PTU-Pas1	III	No
NC_019187.1	PTU-E17	I	No
NC_019188.1	PTU-E17	I	No
NC_019197.1	PTU-FSh	III	No
NC_019198.1	PTU-Sph2	I	No
NC_019199.1	PTU-Pse7	I	No
NC_019201.1	-	-	No
NC_019202.1	-	-	No
NC_019203.1	-	-	No
NC_019204.1	-	-	No
NC_019205.1	PTU-Pas1	III	No
NC_019209.1	PTU-Pas1	III	No
NC_019210.1	PTU-Sph2	I	No
NC_019213.1	PTU-Lab13	IV	No
NC_019214.1	PTU-Pas1	III	No
NC_019217.1	-	-	No
NC_019219.1	-	-	No
NC_019220.1	-	-	No
NC_019221.1	-	-	No
NC_019222.1	-	-	No
NC_019223.1	-	-	No
NC_019225.1	-	-	No
NC_019228.1	PTU-Bac30	I	No
NC_019229.1	-	-	No
NC_019230.1	PTU-Bac9	V	No
NC_019231.1	PTU-Lab35	I	No
NC_019232.1	PTU-Lab35	I	No
NC_019234.1	PTU-E2	II	No
NC_019235.1	PTU-E6	I	No
NC_019238.1	PTU-Lab3	I	No
NC_019239.1	PTU-Lab3	I	No
NC_019240.1	PTU-Lab17	II	No
NC_019241.1	-	-	No
NC_019242.1	PTU-E3	-	No
NC_019246.1	PTU-Ach1	II	No
NC_019247.1	PTU-Ach1	II	No
NC_019249.1	-	-	No
NC_019250.1	PTU-E1	III	No
NC_011513.1	-	-	Yes
NC_019252.1	PTU-Bac20	V	No
NC_019253.1	PTU-Lab17	II	No
NC_019254.1	-	-	No
NC_019256.1	PTU-X1	-	No
NC_019257.1	PTU-Clo1	I	No
NC_019258.1	-	-	No
NC_019259.1	PTU-Clo1	I	No
NC_019260.1	-	-	No
NC_019261.1	-	-	No
NC_017494.1	-	-	No
NC_019263.1	PTU-P1	VI	No
NC_019264.1	PTU-P1	VI	No
NC_019267.1	-	-	No
NC_019268.1	PTU-Pse8	II	No
NC_019269.1	-	-	No
NC_019270.1	PTU-Bac9	V	No
NC_019271.1	-	-	No
NC_019273.1	-	-	No
NC_019274.1	-	-	No
NC_019279.1	-	-	No
NC_019280.1	-	-	No
NC_019281.1	PTU-Pse8	II	No
NC_019283.1	PTU-P1	VI	No
NC_019296.1	-	-	No
NC_019297.1	-	-	No
NC_019298.1	-	-	No
NC_016140.1	PTU-Bac20	V	No
NC_019299.1	-	-	No
NC_019300.1	-	-	No
NC_019301.1	PTU-Xan8	I	No
NC_019302.1	PTU-Xan8	I	No
NC_019303.1	-	-	No
NC_019304.1	-	-	No
NC_019307.1	-	-	No
NC_019325.1	-	-	No
NC_019326.1	-	-	No
NC_019327.1	-	-	No
NC_019329.1	-	-	No
NC_019330.1	-	-	No
NC_019331.1	PTU-Mcr1	II	No
NC_019332.1	PTU-Mcr1	II	No
NC_019334.1	-	-	No
NC_019335.1	PTU-E27	II	No
NC_019336.1	PTU-E27	II	No
NC_019337.1	-	-	No
NC_019339.1	PTU-Mcr1	II	No
NC_019342.1	-	-	No
NC_019343.1	-	-	No
NC_019345.1	PTU-Pse11	II	No
NC_019346.1	PTU-L/M	IV	No
NC_019347.1	-	-	No
NC_019348.1	-	-	No
NC_019349.1	-	-	No
NC_019350.1	-	-	No
NC_019351.1	-	-	No
NC_019354.1	PTU-Lab32	II	No
NC_019355.1	PTU-Lab32	II	No
NC_019356.1	-	-	No
NC_019357.1	PTU-E1	III	No
NC_019362.1	-	-	No
NC_019363.1	-	-	No
NC_019364.1	-	-	No
NC_019365.1	-	-	No
NC_019366.1	-	-	No
NC_019367.1	-	-	No
NC_019368.1	PTU-L/M	IV	No
NC_019370.1	PTU-Bac20	V	No
NC_019373.1	PTU-E12	IV	No
NC_019374.1	PTU-E12	IV	No
NC_019375.1	PTU-C	-	No
NC_019376.1	-	-	No
NC_019377.1	-	-	No
NC_019378.1	-	-	No
NC_019019.1	PTU-Sph2	I	No
NC_019284.1	PTU-Lab13	IV	No
NC_019285.1	-	-	No
NC_019286.1	-	-	No
NC_019287.1	-	-	No
NC_019288.1	-	-	No
NC_019289.1	-	-	No
NC_019290.1	-	-	No
NC_019291.1	-	-	No
NC_019180.1	PTU-Pas2	II	No
NC_019181.1	-	-	No
NC_019183.1	PTU-Pas2	II	No
NC_019184.1	PTU-Pas2	II	No
NC_019185.1	PTU-Pas2	II	No
NC_019215.1	PTU-Xan8	I	No
NC_019233.1	-	-	No
NC_019369.1	PTU-P1	VI	No
NC_019316.1	-	-	No
NC_019218.1	-	-	No
NC_019243.1	PTU-Ach1	II	No
NC_019244.1	PTU-Ach1	II	No
NC_019245.1	PTU-Ach1	II	No
NC_019251.1	PTU-E9	VI	No
NC_019262.1	PTU-Q2	V	No
NC_019361.1	-	-	No
NC_019328.1	-	-	No
NC_019353.1	PTU-Lab29	IV	No
NC_019338.1	PTU-Mcr1	II	No
NC_019380.1	PTU-C	V	No
NC_019381.1	PTU-Pas1	III	No
NC_019174.1	PTU-Pas1	III	No
NC_019341.1	-	-	No
NC_017767.1	-	-	No
NC_016137.1	-	-	Yes
NC_016139.1	-	-	No
NC_019211.1	PTU-Nei3	I	No
NC_019224.1	-	-	No
NC_019227.1	PTU-Bac30	I	No
NC_019248.1	-	-	No
NC_019344.1	PTU-L/M	IV	No
NC_019385.1	-	-	No
NC_004444.1	PTU-Pse4	II	No
NC_019182.1	PTU-Pas2	II	No
NC_019333.1	-	-	No
NC_019360.1	-	-	No
NC_019384.1	PTU-X3	III	No
NC_011838.1	PTU-Pse4	II	No
NC_019389.1	PTU-FK3	-	No
NC_019390.1	PTU-FK1	II	No
NC_019533.1	-	-	No
NC_019553.1	-	-	No
NC_019554.1	-	-	No
NC_019534.1	-	-	No
NC_019535.1	-	-	No
NC_019536.1	-	-	No
NC_019557.1	-	-	No
NC_019558.1	-	-	No
NC_019669.1	PTU-Lab8	II	No
NC_019687.1	PTU-Clo1	I	No
NC_019688.1	PTU-Clo1	I	No
NC_019784.1	PTU-Myc1	II	No
NC_019785.1	-	-	No
NC_019786.1	-	-	No
NC_019787.1	-	-	No
NC_019794.1	-	-	No
NC_019795.1	-	-	No
NC_019796.1	PTU-Myc1	II	No
NC_019797.1	-	-	No
NC_019788.1	PTU-Myc1	II	No
NC_019883.1	-	-	No
NC_019884.1	-	-	No
NC_019885.1	-	-	No
NC_019886.1	-	-	No
NC_019887.1	-	-	No
NC_019888.1	PTU-N1	III	No
NC_019889.1	PTU-L/M	IV	No
NC_019899.1	-	-	No
NC_019980.1	-	-	No
NC_019981.1	PTU-Pas1	III	No
NC_019982.1	PTU-E1	-	No
NC_019986.1	PTU-E3	IV	No
NC_019987.1	-	-	No
NC_019989.1	-	-	No
NC_019990.1	-	-	No
NC_019992.1	PTU-Pas1	III	No
NC_019988.1	PTU-E3	IV	No
NC_020088.1	PTU-N1	III	No
NC_020091.1	-	-	No
NC_020121.1	PTU-Xan5	I	No
NC_020183.2	-	-	No
NC_005026.1	-	-	No
NC_005009.1	-	-	No
NC_013951.1	PTU-FE	III	No
NC_008594.1	-	-	No
NC_015956.1	-	-	No
NC_002098.1	PTU-Nei3	I	No
NC_011404.1	PTU-E3	IV	No
NC_014384.1	PTU-FE	III	No
NC_001371.1	PTU-E1	III	No
NC_010372.1	-	-	No
NC_002650.1	-	-	No
NC_006909.1	-	-	No
NC_006134.1	PTU-Cam1	II	No
NC_010858.1	-	-	No
NC_004997.1	-	-	No
NC_005012.1	PTU-Cam7	II	No
NC_006135.1	PTU-Cam1	II	No
NC_007141.1	PTU-Cam1	II	No
NC_008052.1	-	-	No
NC_006975.1	-	-	No
NC_004845.1	-	-	No
NC_004949.1	-	-	No
NC_004950.1	PTU-Cam2	I	No
NC_010884.1	PTU-Cam2	I	No
NC_010932.1	PTU-Cam4	I	No
NC_013547.1	PTU-Cam4	I	No
NC_014162.1	-	-	No
NC_014163.1	-	-	No
NC_002109.1	-	-	No
NC_002143.1	-	-	No
NC_016968.1	PTU-P1	VI	No
NC_016978.1	PTU-P1	VI	No
NC_005240.1	-	-	No
NC_002575.1	-	-	No
NC_010841.1	-	-	No
NC_001275.1	-	-	No
NC_003374.1	-	-	No
NC_004458.1	-	-	No
NC_009966.1	-	-	No
NC_013056.1	-	-	No
NC_010893.1	-	-	No
NC_010900.1	-	-	No
NC_005325.1	-	-	No
NC_006968.1	-	-	No
NC_010855.1	PTU-Nei2	I	No
NC_010867.1	-	-	No
NC_008459.1	PTU-P1	VI	No
NC_007093.1	-	-	No
NC_010643.1	PTU-W	-	No
NC_002809.1	PTU-E1	III	No
NC_008439.1	-	-	Yes
NC_011759.1	-	-	No
NC_003123.1	-	-	No
NC_003124.1	-	-	No
NC_004338.1	PTU-Aer3	II	No
NC_004339.1	-	-	No
NC_004340.1	PTU-Aer1	II	No
NC_009352.2	PTU-Aer4	I	No
NC_016611.1	-	-	No
NC_006143.1	-	-	No
NC_013178.1	-	-	No
NC_004982.1	-	-	No
NC_011403.1	-	-	No
NC_016850.1	-	-	No
NC_016853.1	-	-	No
NC_002088.1	-	-	No
NC_002473.1	-	-	No
NC_012859.1	-	-	No
NC_009701.1	-	-	No
NC_009702.1	-	-	No
NC_012758.1	-	-	No
NC_011797.1	-	-	No
NC_002579.1	-	-	No
NC_005245.1	-	-	No
NC_010912.1	PTU-Pas1	III	No
NC_005329.1	-	-	No
NC_002664.1	-	-	No
NC_004345.1	-	-	No
NC_002118.1	PTU-Leg3	I	No
NC_002131.1	PTU-Leg3	I	No
NC_002059.1	-	-	No
NC_002002.1	PTU-Fus1	II	No
NC_003091.1	-	-	No
NC_004974.1	PTU-Fus1	II	No
NC_002636.1	-	-	No
NC_001520.1	-	-	No
NC_002139.1	-	-	No
NC_004984.1	-	-	No
NC_001974.1	-	-	No
NC_004832.1	-	-	No
NC_010864.1	PTU-Lab13	IV	No
NC_001758.1	-	-	No
NC_007770.1	-	-	No
NC_013033.1	-	-	No
NC_013944.1	-	-	No
NC_013945.1	-	-	No
NC_015176.1	-	-	No
NC_005076.1	-	-	No
NC_006974.1	-	-	No
NC_010626.1	PTU-Bac19	II	No
NC_002140.1	PTU-Lab4	II	No
NC_001797.1	-	-	No
NC_002136.1	PTU-Lab13	IV	No
NC_015971.1	PTU-Bac20	V	No
NC_005021.1	-	-	No
NC_005022.1	-	-	No
NC_008350.1	-	-	No
NC_012642.1	-	-	No
NC_010540.1	PTU-Lab13	IV	No
NC_016970.1	-	-	No
NC_002094.1	-	-	No
NC_014104.1	PTU-Bac4	II	No
NC_001496.1	PTU-Bac37	II	No
NC_002146.1	PTU-Bac8	II	No
NC_010924.1	PTU-Bac1	I	No
NC_010934.1	PTU-Bac37	II	No
NC_014757.1	-	-	No
NC_010853.1	-	-	No
NC_005308.1	-	-	No
NC_005311.1	-	-	No
NC_006959.1	-	-	No
NC_005703.1	-	-	No
NC_005704.1	-	-	No
NC_006870.1	-	-	No
NC_001858.1	-	-	No
NC_005242.1	-	-	No
NC_002062.1	-	-	No
NC_010420.1	-	-	No
NC_001765.1	PTU-Bac5	II	No
NC_001766.1	PTU-Bac5	II	No
NC_002075.1	PTU-Bac5	II	No
NC_006825.1	PTU-Bac5	II	No
NC_007956.1	PTU-Bac5	II	No
NC_013537.1	-	-	No
NC_015148.1	PTU-Bac2	I	No
NC_010875.1	PTU-Bac9	V	No
NC_005328.1	-	-	No
NC_012550.1	-	-	No
NC_012551.1	PTU-Lab34	II	No
NC_014919.1	PTU-Lab12	III	No
NC_006257.1	-	-	No
NC_010242.1	-	-	No
NC_014619.1	-	-	No
NC_014620.1	-	-	No
NC_001670.1	-	-	No
NC_002191.1	PTU-Lab33	I	No
NC_004849.1	PTU-Lab33	I	No
NC_004850.1	PTU-Lab33	I	No
NC_004937.1	PTU-Lab33	I	No
NC_010909.1	PTU-Lab33	I	No
NC_003528.1	-	-	No
NC_004532.1	-	-	No
NC_010603.1	-	-	No
NC_002148.1	-	-	No
NC_005206.1	-	-	No
NC_011332.1	PTU-Bif1	II	No
NC_002133.1	-	-	No
NC_010930.1	-	-	No
NC_007068.1	-	-	No
NC_003239.1	-	-	No
NC_003227.1	-	-	No
NC_004833.1	PTU-E9	VI	No
NC_007101.1	PTU-Etp1	II	No
NC_013777.1	-	-	No
NC_008318.1	-	-	No
NC_002093.1	-	-	No
NC_007621.1	PTU-Bac20	V	No
NC_004308.1	-	-	No
NC_004734.1	-	-	No
NC_010600.1	-	-	No
NC_010847.2	-	-	No
NC_010920.1	-	-	No
NC_005913.1	-	-	No
NC_014653.1	-	-	No
NC_016983.1	-	-	No
NC_008441.1	-	-	No
NC_002175.1	-	-	No
NC_010429.1	-	-	No
NC_010933.1	-	-	No
NC_004852.1	-	-	No
NC_004977.1	-	-	No
NC_016045.1	-	-	No
NC_002095.1	-	-	No
NC_012219.1	-	-	No
NC_003458.1	-	-	No
NC_012549.1	PTU-Lab11	IV	No
NC_005001.1	-	-	No
NC_001385.1	PTU-Cor6	I	No
NC_002611.1	-	-	No
NC_005016.1	PTU-Cor1	II	No
NC_003846.1	-	-	No
NC_010011.1	-	-	No
NC_005909.1	-	-	No
NC_004939.1	-	-	No
NC_004938.1	-	-	No
NC_007167.1	-	-	No
NC_016049.1	-	-	No
NC_002061.1	-	-	No
NC_004956.1	PTU-P1	VI	No
NC_007800.1	-	-	No
NC_006400.1	PTU-Etp1	II	No
NC_004951.1	-	-	No
NC_001772.1	-	-	No
NC_007593.1	PTU-Lab12	III	No
NC_010523.1	-	-	No
NC_010938.1	-	-	No
NC_015255.1	PTU-Lab32	II	No
NC_015257.1	PTU-Lab32	II	No
NC_001425.2	-	-	No
NC_010872.1	PTU-Xan1	I	No
NC_007184.1	-	-	No
NC_007186.1	-	-	No
NC_003114.1	-	III	No
NC_006571.1	-	-	No
NC_010915.1	-	-	No
NC_004160.1	-	-	No
NC_002117.1	PTU-Cla1	II	No
NC_012890.1	-	-	No
NC_006493.1	-	-	No
NC_003411.1	-	-	No
NC_006830.1	PTU-P1	VI	No
NC_010615.1	-	-	No
NC_004969.1	-	-	No
NC_014164.1	PTU-Lab11	IV	No
NC_006528.1	-	-	No
NC_004811.1	-	-	No
NC_009476.1	-	-	No
NC_006988.1	-	-	No
NC_006989.1	-	-	No
NC_006466.1	-	-	No
NC_006525.1	-	-	No
NC_006826.1	-	-	No
NC_004341.2	-	-	No
NC_010078.1	-	-	No
NC_010914.3	PTU-Lab11	IV	No
NC_002806.1	-	-	No
NC_002760.1	-	-	No
NC_005307.1	-	-	No
NC_003789.1	-	-	No
NC_011030.1	PTU-Cor4	II	No
NC_010902.1	-	-	No
NC_008308.1	-	-	No
NC_004936.1	-	-	No
NC_004834.1	PTU-E30	II	No
NC_005920.1	-	-	No
NC_014617.1	-	-	No
NC_006912.1	-	-	No
NC_010675.1	-	-	No
NC_008053.1	-	-	No
NC_007927.1	-	-	No
NC_010874.1	-	-	No
NC_013090.1	-	IV	No
NC_013417.1	-	-	No
NC_014557.1	-	-	No
NC_002124.1	-	-	No
NC_007098.1	-	-	No
NC_008049.1	-	-	No
NC_008051.1	-	-	No
NC_002112.1	-	-	No
NC_004526.2	-	-	No
NC_010406.1	-	-	No
NC_007768.1	PTU-Bac19	II	No
NC_007771.1	PTU-Bac16	III	No
NC_010614.1	-	-	No
NC_004574.1	-	-	No
NC_007143.1	-	-	No
NC_013546.1	-	-	No
NC_003490.1	-	-	No
NC_004953.1	-	-	No
NC_010365.1	-	-	No
NC_010598.1	-	-	No
NC_013538.1	-	-	No
NC_001316.1	-	-	No
NC_015149.1	PTU-Bac38	II	No
NC_006907.1	-	-	No
NC_002141.1	-	-	No
NC_007962.1	-	-	No
NC_001843.1	-	-	No
NC_008351.1	PTU-Bac16	III	No
NC_010370.1	-	-	No
NC_003892.2	-	-	No
NC_010492.1	-	-	No
NC_004987.1	-	-	No
NC_010608.1	-	-	No
NC_011299.1	-	-	No
NC_014110.1	-	-	No
NC_014116.1	-	-	No
NC_001387.1	-	-	No
NC_001383.1	-	-	No
NC_001378.1	PTU-E47	III	No
NC_001395.1	PTU-Bac20	V	No
NC_001391.1	PTU-Bac21	II	No
NC_001380.1	-	-	No
NC_002748.1	-	-	No
NC_001376.1	-	-	No
NC_020228.1	PTU-Pas2	II	No
NC_020237.1	-	-	No
NC_020251.1	PTU-E1	III	No
NC_020270.1	PTU-I2	III	No
NC_020271.1	PTU-FE	-	No
NC_020280.1	-	-	No
NC_020281.1	PTU-E31	I	No
NC_020282.1	PTU-E31	I	No
NC_020295.1	-	-	No
NC_002134.1	PTU-FE	III	No
NC_002122.1	PTU-I1	III	No
NC_001373.1	-	-	No
NC_005702.1	-	-	No
NC_004837.1	PTU-E6	I	No
NC_004839.1	PTU-E2	II	No
NC_011980.1	PTU-FE	-	No
NC_002483.1	PTU-FE	-	No
NC_004835.1	PTU-FY	IV	No
NC_004836.1	PTU-E2	II	No
NC_020412.1	PTU-E20	III	No
NC_020413.1	-	-	No
NC_020451.1	-	-	No
NC_020452.1	-	-	No
NC_020552.1	PTU-X3	III	No
NC_020554.1	-	-	No
NC_020811.1	PTU-X3	III	No
NC_020818.1	PTU-Pse8	II	No
NC_004957.1	-	-	No
NC_001381.1	-	-	No
NC_004992.1	PTU-Lab29	IV	No
NC_012674.1	PTU-P9	II	No
NC_020884.1	PTU-Bac13	I	No
NC_020893.1	-	-	No
NC_020550.1	PTU-Cla2	II	No
NC_021076.1	-	-	No
NC_021077.1	PTU-P1	VI	No
NC_021078.1	PTU-L/M	IV	No
NC_021087.1	-	-	No
NC_021079.1	PTU-X4	-	No
NC_021080.1	-	-	No
NC_021159.1	-	-	No
NC_021186.1	-	-	No
NC_021187.1	-	-	No
NC_021188.1	-	-	No
NC_021198.1	-	-	No
NC_021199.1	-	-	No
NC_021209.1	-	-	No
NC_021238.1	-	-	No
NC_021239.1	-	-	No
NC_021240.1	-	-	No
NC_021241.1	-	-	No
NC_021292.1	-	-	No
NC_021293.1	PTU-E3	IV	No
NC_021488.1	PTU-L/M	IV	No
NC_021493.1	PTU-Cam8	II	No
NC_021511.1	PTU-E12	IV	No
NC_021513.1	-	-	No
NC_021523.1	PTU-E12	IV	No
NC_021524.1	PTU-E12	IV	No
NC_021572.1	-	-	No
NC_021573.1	-	-	No
NC_021574.1	PTU-Lab29	IV	No
NC_021575.1	-	-	No
NC_021576.1	PTU-E54	-	No
NC_021622.1	PTU-N1	III	No
NC_021623.1	-	-	No
NC_021570.1	PTU-E12	IV	No
NC_021724.1	-	-	No
NC_021737.1	-	-	No
NC_021808.1	-	-	No
NC_021914.1	-	-	No
NC_022074.1	PTU-Rho14	III	No
NC_022077.1	-	-	No
NC_022105.1	PTU-X4	III	No
NC_022197.1	-	-	No
NC_019282.1	PTU-Bac9	V	No
NC_022333.1	-	-	No
NC_022345.1	-	-	No
NC_022346.1	-	-	No
NC_022367.1	-	-	No
NC_022368.1	-	-	No
NC_022375.1	PTU-N1	-	No
NC_022437.1	-	-	No
NC_022520.1	PTU-I2	III	No
NC_022585.1	PTU-E20	III	No
NC_022618.1	-	-	No
NC_022652.1	PTU-C	V	No
NC_014309.1	PTU-Bur3	I	No
NC_014308.1	-	-	No
NC_022885.1	PTU-I1	-	No
NC_022963.1	-	-	No
NC_022992.1	PTU-B/O/K/Z	III	No
NC_022993.1	-	-	No
NC_022994.1	-	-	No
NC_022996.1	PTU-B/O/K/Z	III	No
NC_023058.1	-	-	No
NC_023059.1	-	-	No
NC_023067.1	-	-	No
NC_023068.1	-	-	No
NC_023070.1	-	-	No
NC_023074.1	-	-	No
NC_023152.1	-	-	No
NC_023278.1	-	-	No
NC_023282.1	-	-	No
NC_023283.1	-	-	No
NC_023284.1	-	-	No
NC_023285.1	-	-	No
NC_023286.1	-	-	No
NC_023287.1	-	-	No
NC_023288.1	-	-	No
NC_023313.1	-	-	No
NC_023316.1	-	-	No
NC_023317.1	PTU-E12	IV	No
NC_023318.1	PTU-E12	IV	No
NC_023319.1	PTU-E12	IV	No
NC_023320.1	PTU-E12	IV	No
NC_023321.1	PTU-E12	IV	No
NC_023315.1	PTU-FE	-	No
NC_023323.1	-	-	No
NC_023324.1	-	-	No
NC_023326.1	PTU-I1	-	No
NC_023327.1	PTU-FE	-	No
NC_023328.1	PTU-E14	III	No
NC_023325.1	PTU-E20	III	No
NC_023331.1	-	-	No
NC_023332.1	PTU-FK1	II	No
NC_023333.1	PTU-FK1	II	No
NC_023334.1	PTU-FK1	II	No
NC_023910.1	PTU-N1	III	No
NC_023911.1	-	-	No
NC_023913.1	-	-	No
NC_023903.1	PTU-FK2	III	No
NC_023904.1	PTU-FK2	III	No
NC_023918.1	-	-	No
NC_013034.2	-	-	No
NC_013952.1	PTU-Lab8	II	No
NC_011412.1	PTU-Clo1	I	No
NC_019038.1	PTU-E19	III	No
NC_019045.2	PTU-C	-	No
NC_019046.1	PTU-X1	III	No
NC_019047.1	-	-	No
NC_009133.1	PTU-FE	III	No
NC_019049.1	-	-	No
NC_019050.1	PTU-E53	I	No
NC_019051.1	PTU-E53	I	No
NC_019052.1	PTU-E53	-	No
NC_019089.1	PTU-FE	III	No
NC_019090.1	PTU-FE	III	No
NC_019091.1	-	-	No
NC_019308.1	-	-	No
NC_019309.1	-	-	No
NC_017833.1	-	-	No
NC_019319.1	-	-	No
NC_019321.1	PTU-Lab11	IV	No
NC_019311.1	PTU-Pse11	II	No
NC_019312.1	PTU-P1	VI	No
NC_019314.1	-	-	No
NC_019315.1	-	-	No
NC_019317.1	-	-	No
NC_010868.1	-	-	No
NC_010869.1	-	-	No
NC_010906.1	PTU-Nei2	I	No
NC_010922.1	-	-	No
NC_010923.1	-	-	No
NC_010926.1	-	-	No
NC_010928.1	-	-	No
NC_010931.1	-	-	No
NC_004758.1	-	-	No
NC_001735.4	PTU-P1	VI	No
NC_014227.1	-	II	No
NC_005911.1	-	-	No
NC_016036.1	PTU-X1	-	No
NC_002632.1	-	-	No
NC_003905.1	-	-	No
NC_010375.1	PTU-Bac9	V	No
NC_005073.1	-	-	No
NC_014913.1	-	-	No
NC_005907.1	-	-	No
NC_015156.1	-	-	No
NC_004853.1	-	-	No
NC_006422.1	-	-	No
NC_006423.1	-	-	No
NC_006424.1	-	-	No
NC_004985.1	PTU-Lab8	II	No
NC_010464.1	-	-	No
NC_008442.1	-	-	No
NC_002113.1	-	-	No
NC_002114.1	-	-	No
NC_006871.1	-	-	No
NC_002523.4	-	-	No
NC_001771.1	-	-	No
NC_005917.1	PTU-Cam2	I	No
NC_006425.1	-	-	No
NC_010887.1	-	-	No
NC_016000.1	-	-	No
NC_011746.1	-	-	No
NC_010854.1	-	-	No
NC_010856.1	-	-	No
NC_010918.1	-	-	No
NC_010899.1	-	-	No
NC_008353.1	-	-	No
NC_007769.1	PTU-Bac16	III	No
NC_020279.1	PTU-E31	I	No
NC_001705.1	-	-	No
NC_005970.1	PTU-E1	III	No
NC_023906.1	PTU-FK2	III	No
NC_023908.1	PTU-C	V	No
NC_023909.1	PTU-N1	III	No
NC_023914.1	PTU-X3	III	No
NC_023917.1	-	-	No
NC_023905.1	PTU-FK2	-	No
NC_023901.1	PTU-E12	IV	No
NC_024960.1	-	-	No
NC_024961.1	PTU-X1	III	No
NC_024962.1	PTU-E7	III	No
NC_024965.1	-	-	No
NC_024966.1	PTU-Bac21	II	No
NC_024968.1	-	-	No
NC_024969.1	-	-	No
NC_024970.1	-	-	No
NC_024971.1	-	-	No
NC_024972.1	-	-	No
NC_024980.1	PTU-I1	III	No
NC_024981.1	PTU-E12	IV	No
NC_024982.1	PTU-E12	IV	No
NC_024984.1	-	-	No
NC_024985.1	PTU-Lab12	III	No
NC_024998.1	PTU-P1	VI	No
NC_025000.1	PTU-Pse8	II	No
NC_025010.1	-	-	No
NC_025012.1	-	-	No
NC_011396.1	-	-	No
NC_025013.1	-	-	No
NC_010072.1	-	-	Yes
NC_025021.1	-	-	No
NC_004854.1	PTU-Cor2	I	No
NC_002576.1	PTU-Cor2	I	No
NC_002137.1	-	-	No
NC_007191.1	-	-	No
NC_002193.1	-	-	No
NC_005011.1	PTU-Bac18	I	No
NC_004847.1	-	-	No
NC_005706.1	PTU-E23	I	No
NC_001910.1	PTU-E17	I	No
NC_005244.2	PTU-P9	II	No
NC_001845.1	-	-	No
NC_004922.1	-	-	No
NC_002502.1	PTU-Lab25	I	No
NC_004955.1	-	-	No
NC_004457.1	PTU-Sph6	I	No
NC_005701.1	-	-	No
NC_010332.1	-	-	No
NC_004059.1	-	-	No
NC_004164.2	-	-	No
NC_004966.1	-	-	No
NC_010865.1	-	-	No
NC_010982.1	PTU-Sph1	I	No
NC_002091.1	-	-	No
NC_011150.1	PTU-Cor2	I	No
NC_011151.1	PTU-Cor2	I	No
NC_010029.2	PTU-Cla2	II	No
NC_004446.1	-	-	No
NC_009351.1	-	-	No
NC_013784.1	PTU-Sph3	I	No
NC_013785.1	PTU-Sph4	I	No
NC_013786.1	PTU-Sph1	I	No
NC_013787.1	PTU-Sph6	I	No
NC_013788.1	PTU-Sph5	I	No
NC_014231.1	PTU-N1	-	No
NC_015509.1	PTU-Bac9	V	No
NC_003486.1	-	-	No
NC_009666.2	PTU-Lab12	III	No
NC_011977.1	PTU-E20	-	No
NC_012813.1	PTU-Pse7	I	No
NC_012629.1	PTU-Cla2	II	No
NC_004991.1	-	-	No
NC_015712.1	PTU-Clo1	I	No
NC_015855.1	-	-	No
NC_007202.1	PTU-Bac30	I	No
NC_009751.1	-	-	No
NC_006821.1	-	-	No
NC_001994.1	PTU-Bac36	I	No
NC_002698.1	PTU-FSh	III	No
NC_017385.1	-	-	No
NC_017386.1	PTU-Rho2	I	No
NC_004930.1	-	-	No
NC_014232.1	PTU-E38	I	No
NC_014247.1	PTU-Cor2	I	No
NC_019255.1	-	-	No
NC_019979.1	PTU-Pas1	III	No
NC_006145.1	-	-	No
NC_001379.1	-	-	No
NC_002102.1	-	-	No
NC_012722.1	PTU-Lab12	III	No
NC_011839.1	-	-	No
NC_001757.1	-	-	No
NC_014553.1	-	-	No
NC_004942.1	-	-	No
NC_010936.1	-	-	No
NC_011652.1	PTU-Lab31	IV	No
NC_011798.1	PTU-Lab31	IV	No
NC_014255.1	PTU-Bac29	I	No
NC_001787.1	-	-	No
NC_010908.1	-	-	No
NC_010877.1	-	-	No
NC_002522.1	-	-	No
NC_001456.1	-	-	No
NC_001791.1	PTU-Cor4	II	No
NC_002099.1	PTU-Cor4	II	No
NC_002115.1	PTU-Cor6	I	No
NC_010243.1	PTU-Cor6	I	No
NC_013726.1	-	-	No
NC_002580.1	-	-	No
NC_010065.1	-	-	No
NC_006258.1	-	-	No
NC_002699.1	-	-	No
NC_001738.1	-	-	No
NC_003319.1	-	-	No
NC_010097.1	-	-	No
NC_004933.1	-	-	No
NC_004808.2	-	-	No
NC_004934.1	-	-	No
NC_002569.1	-	-	No
NC_007387.1	PTU-Etp1	II	No
NC_007388.1	PTU-Etp1	II	No
NC_007389.1	PTU-Etp1	II	No
NC_007390.1	PTU-Etp1	II	No
NC_007391.1	-	-	No
NC_007392.1	-	-	No
NC_005563.1	-	-	No
NC_002097.1	-	-	No
NC_002121.1	-	-	No
NC_003158.1	-	-	No
NC_010088.1	-	-	No
NC_004531.1	-	-	No
NC_005562.1	-	-	No
NC_003527.1	-	-	No
NC_003320.2	-	-	No
NC_004963.1	-	-	No
NC_013091.1	PTU-Thi8	III	No
NC_013092.1	-	-	No
NC_010733.1	-	-	No
NC_011336.1	-	-	No
NC_011414.1	-	-	No
NC_005915.1	-	-	No
NC_016054.1	-	-	No
NC_001755.1	-	-	No
NC_005793.2	-	-	No
NC_004073.2	-	-	No
NC_004990.1	-	-	No
NC_014466.1	-	-	No
NC_010852.1	-	-	No
NC_004528.1	-	-	No
NC_006822.1	-	-	No
NC_012562.1	-	-	No
NC_013513.1	-	-	No
NC_014832.1	-	-	No
NC_004822.1	-	-	No
NC_003353.1	PTU-Ach1	II	No
NC_005914.1	-	-	No
NC_002775.1	-	-	No
NC_003442.1	-	-	No
NC_012919.1	-	-	No
NC_013775.1	-	-	No
NC_014912.1	-	-	No
NC_001811.1	-	-	No
NC_008438.1	PTU-Cam8	II	No
NC_004952.1	-	-	No
NC_010871.1	PTU-Nei2	I	No
NC_005910.1	-	-	No
NC_013727.1	PTU-FE	III	No
NC_009703.1	-	-	No
NC_002101.1	-	-	No
NC_016969.1	-	-	No
NC_001764.1	-	-	No
NC_010795.1	PTU-Pas1	III	No
NC_006857.1	-	-	No
NC_013776.1	-	-	No
NC_004527.1	-	-	No
NC_013548.1	-	-	No
NC_002060.1	-	-	No
NC_012760.1	-	-	No
NC_005326.1	-	-	No
NC_004979.1	-	-	No
NC_014015.1	PTU-Bac9	V	No
NC_005952.1	-	-	No
NC_012548.1	PTU-Lab29	IV	No
NC_015260.1	PTU-Lab32	II	No
NC_015261.1	PTU-Lab32	II	No
NC_010309.1	-	-	No
NC_001898.1	PTU-E3	IV	No
NC_002070.1	-	-	No
NC_010876.1	PTU-Xan1	I	No
NC_010734.1	-	-	No
NC_007182.1	-	-	No
NC_007185.1	-	-	No
NC_007187.1	-	-	No
NC_004961.1	-	-	No
NC_002498.1	-	-	No
NC_002149.1	-	-	No
NC_016615.1	-	-	No
NC_004445.1	PTU-E30	II	No
NC_002675.1	-	-	No
NC_002524.1	-	-	No
NC_004954.1	-	-	No
NC_003026.1	-	-	No
NC_014123.1	PTU-Ach1	II	No
NC_004929.1	-	-	No
NC_007094.1	PTU-Pas1	III	No
NC_007095.1	PTU-Pas1	III	No
NC_007096.1	PTU-Pas1	III	No
NC_009623.1	PTU-Pas1	III	No
NC_009624.1	PTU-Pas1	III	No
NC_010882.1	-	-	No
NC_009658.1	-	-	No
NC_008690.1	-	-	No
NC_004931.1	-	-	No
NC_014565.1	-	-	No
NC_002759.1	-	-	No
NC_005918.1	-	-	No
NC_005919.1	-	-	No
NC_005921.1	-	-	No
NC_005922.1	-	-	No
NC_013448.1	-	-	No
NC_014167.1	-	-	No
NC_006426.2	-	-	No
NC_004964.1	-	-	No
NC_006996.1	-	-	No
NC_006906.1	-	-	No
NC_009716.1	-	-	No
NC_006911.1	-	-	No
NC_010164.1	PTU-Bif1	II	No
NC_010849.1	-	-	No
NC_009130.1	-	-	No
NC_009128.1	-	-	No
NC_009129.1	-	-	No
NC_013539.1	-	-	No
NC_013540.1	-	-	No
NC_010863.1	-	-	No
NC_010873.1	-	-	No
NC_015473.1	-	-	No
NC_010848.1	-	-	No
NC_010494.1	-	-	No
NC_010878.1	-	-	No
NC_012035.1	-	-	No
NC_016644.1	PTU-P9	II	No
NC_010607.1	-	-	No
NC_007386.1	-	-	No
NC_007097.1	PTU-Pas1	III	No
NC_006869.1	-	-	No
NC_002125.1	-	-	No
NC_010927.1	-	-	No
NC_010903.1	-	-	No
NC_013779.1	-	-	No
NC_014115.1	-	-	No
NC_005239.1	-	-	No
NC_004962.1	-	-	No
NC_004533.1	-	-	No
NC_004535.1	-	-	No
NC_004941.1	-	-	No
NC_004945.1	-	-	No
NC_003125.1	PTU-Pas1	III	No
NC_005312.1	-	-	No
NC_007099.1	PTU-Pas1	III	No
NC_009625.1	PTU-Pas1	III	No
NC_010069.1	PTU-Pas1	III	No
NC_014725.1	PTU-E50	-	No
NC_007142.1	PTU-Cam8	II	No
NC_008050.1	PTU-Cam8	II	No
NC_004767.1	PTU-Cam3	I	No
NC_001415.1	-	-	No
NC_014386.1	-	-	No
NC_015973.1	PTU-Bac20	V	No
NC_010405.1	-	-	No
NC_008352.1	-	-	Yes
NC_008354.1	PTU-Bac19	II	No
NC_007431.1	-	-	No
NC_008247.1	-	-	No
NC_007706.1	-	-	No
NC_000905.1	-	-	No
NC_001336.1	-	-	No
NC_001337.1	-	-	No
NC_004900.1	-	-	No
NC_010850.1	-	-	No
NC_016583.1	PTU-Ach1	II	No
NC_013536.1	-	-	No
NC_013963.1	-	-	No
NC_015515.1	-	-	No
NC_005207.3	-	-	No
NC_005208.1	-	-	No
NC_007165.1	-	-	No
NC_007166.1	PTU-Bac19	II	No
NC_016971.1	-	-	No
NC_016981.1	-	-	No
NC_016982.1	-	-	No
NC_004932.1	-	-	No
NC_013534.1	-	-	No
NC_010728.1	-	-	No
NC_014936.1	-	-	No
NC_004566.1	-	-	No
NC_004947.1	-	-	No
NC_006374.1	-	-	No
NC_004773.1	-	-	No
NC_004774.1	-	-	No
NC_010597.1	-	-	No
NC_002033.1	-	-	No
NC_010905.1	-	-	No
NC_001315.1	-	-	No
NC_017466.1	PTU-Lab8	II	No
NC_016851.1	-	-	No
NC_014161.1	PTU-Cam3	I	No
NC_010917.1	-	-	No
NC_010910.1	-	-	No
NC_010888.1	PTU-Nei2	I	No
NC_010621.1	-	-	No
NC_008792.1	-	-	No
NC_002497.1	PTU-E31	I	No
NC_001760.1	-	-	No
NC_008440.1	-	-	No
NC_001597.1	-	-	No
NC_010310.1	-	-	No
NC_008691.1	PTU-Rho14	III	No
NC_010042.1	PTU-Pas1	III	No
NC_010096.1	-	-	No
NC_016975.1	-	-	No
NC_001759.1	-	-	No
NC_002100.1	-	-	No
NC_012733.1	-	-	No
NC_010312.2	-	-	No
NC_011767.1	-	-	No
NC_004986.1	-	-	No
NC_008823.1	-	-	No
NC_006910.1	-	-	No
NC_007353.2	PTU-P1	VI	No
NC_009753.1	-	-	No
NC_005969.1	-	-	No
NC_013636.1	-	-	No
NC_004534.1	-	-	No
NC_008246.1	-	-	No
NC_010889.1	-	-	No
NC_013970.2	-	-	No
NC_011131.1	-	-	No
NC_001476.1	-	-	No
NC_001756.1	-	-	No
NC_002110.1	PTU-Cam3	I	No
NC_006860.1	-	-	No
NC_010897.1	-	-	No
NC_006628.1	-	-	No
NC_016040.1	-	-	No
NC_010891.1	-	-	No
NC_010890.1	-	-	No
NC_010983.1	-	-	No
NC_013177.1	-	-	No
NC_013449.1	-	-	No
NC_013420.1	-	-	No
NC_013667.2	-	-	No
NC_015708.1	-	-	No
NC_013500.1	-	-	No
NC_007183.1	-	-	No
NC_001390.1	PTU-Bac20	V	No
NC_004980.1	-	-	No
NC_001384.1	-	-	No
NC_001377.1	PTU-Nei1	I	No
NC_001375.1	-	-	No
NC_001740.1	PTU-Q1	III	No
NC_001388.1	-	-	No
NC_001393.1	PTU-Bac21	II	No
NC_020227.1	-	-	No
NC_020885.1	PTU-Pas1	III	No
NC_020886.1	PTU-Pas1	III	No
NC_021652.1	-	-	No
NC_021653.1	-	-	No
NC_021665.1	-	-	No
NC_021875.1	PTU-Bif2	II	No
NC_021876.1	-	-	No
NC_022076.1	-	-	No
NC_022242.1	-	-	No
NC_022527.1	-	-	No
NC_023026.1	-	-	No
NC_004335.1	PTU-Bac23	I	No
NC_023915.1	PTU-I1	III	No
NC_025008.1	-	-	No
NC_025011.1	PTU-Rho14	III	No
NC_025022.1	PTU-Bac19	II	No
NC_025023.1	-	-	No
NC_025024.1	-	-	No
NC_025025.1	-	-	No
NC_025028.1	-	-	No
NC_025029.1	-	-	No
NC_025030.1	-	-	No
NC_025031.1	-	-	No
NC_025032.1	-	-	No
NC_025043.1	PTU-E12	IV	No
NC_025044.1	PTU-E12	IV	No
NC_025086.1	PTU-Bac9	V	No
NC_025098.1	-	-	No
NC_025099.1	PTU-Bac9	V	No
NC_025104.1	PTU-Pse5	I	No
NC_025110.1	PTU-Pse7	I	No
NC_024956.1	PTU-FE	-	No
NC_023912.1	-	-	No
NC_025014.1	-	-	Yes
NC_025058.1	-	-	No
NC_025096.1	-	-	No
NC_024963.1	PTU-Bac20	V	No
NC_024988.1	PTU-Lab21	III	No
NC_024974.1	PTU-N1	III	No
NC_007293.1	-	-	No
NC_025019.1	PTU-N1	-	No
NC_025041.1	-	-	No
NC_024986.1	-	-	No
NC_024964.1	PTU-Bac20	V	No
NC_025027.1	-	-	No
NC_025097.1	-	-	No
NC_025004.1	PTU-E1	-	No
NC_025005.1	-	-	No
NC_025006.1	-	-	No
NC_025042.1	PTU-Clo1	I	No
NC_025015.1	-	-	No
NC_025016.1	-	-	No
NC_025017.1	-	-	No
NC_006978.1	PTU-Lab13	IV	No
NC_025018.1	PTU-Aer3	II	No
NC_024997.1	PTU-L/M	IV	No
NC_025116.1	PTU-Pse8	II	No
NC_025123.1	-	-	No
NC_025124.1	-	-	No
NC_025126.1	-	-	No
NC_025127.1	-	-	No
NC_025128.1	-	-	No
NC_025129.1	-	-	No
NC_025130.1	PTU-X3	III	No
NC_025131.1	-	-	No
NC_025132.1	-	-	No
NC_025133.1	PTU-Sph7	III	No
NC_025135.1	-	-	No
NC_025137.1	-	-	No
NC_025138.1	PTU-B/O/K/Z	III	No
NC_025139.1	PTU-FE	-	No
NC_025140.1	PTU-I1	-	No
NC_025141.1	-	-	No
NC_025144.1	PTU-I1	III	No
NC_025145.1	PTU-B/O/K/Z	III	No
NC_025147.1	PTU-I1	III	No
NC_025151.1	PTU-Spi1	I	No
NC_025153.1	-	-	No
NC_025154.1	-	-	No
NC_025155.1	-	-	No
NC_025156.1	-	-	No
NC_025157.1	-	-	Yes
NC_025158.1	-	-	No
NC_025160.1	PTU-Lab11	IV	No
NC_025165.1	-	-	No
NC_025167.1	PTU-FK2	-	No
NC_025168.1	PTU-Pse7	I	No
NC_025169.1	-	-	No
NC_025170.1	-	-	No
NC_025171.1	-	-	No
NC_025172.1	-	-	No
NC_025181.1	-	-	No
NC_025183.1	PTU-N1	-	No
NC_025191.1	PTU-Nei3	I	No
NC_025192.1	-	-	No
NC_025193.1	-	-	No
NC_025194.1	-	-	No
NC_025195.1	-	-	Yes
NC_025196.1	-	-	No
NC_025197.1	-	-	No
NC_025173.1	-	-	No
NC_025174.1	-	-	No
NC_025175.1	PTU-FE	-	No
NC_025179.1	PTU-FE	III	No
NC_025180.1	PTU-I1	III	No
NC_025184.1	PTU-E46	III	No
NC_025185.1	-	III	No
NC_025186.1	PTU-N1	III	No
NC_025187.1	PTU-FK2	III	No
NC_025125.1	-	-	No
NC_025198.1	PTU-I1	III	No
NC_025142.1	PTU-I1	III	No
NC_025143.1	PTU-I1	III	No
NC_025166.1	PTU-FK2	III	No
NC_025117.1	-	-	No
NC_025119.1	-	-	No
NC_025120.1	-	-	No
NC_025121.1	-	-	No
NC_025122.1	PTU-Pse3	II	No
NC_025188.1	-	-	No
NC_025176.1	PTU-I1	-	No
NC_025177.1	PTU-FE	-	No
NC_025178.1	PTU-E1	III	No
NC_025136.1	-	-	No
NC_023902.1	-	-	No
NC_025189.1	-	-	No
NC_025118.1	-	-	No
NC_016138.1	-	-	No
NC_025249.1	-	-	No
NC_010935.1	PTU-P1	VI	No
NC_014937.1	-	-	No
NC_015462.1	-	-	No
NC_013937.1	PTU-Rck1	I	No
NC_013938.1	PTU-Rck2	II	No
NC_024957.1	-	-	No
NC_024958.1	-	-	No
NC_024975.1	PTU-I1	III	No
NC_024976.1	PTU-I1	III	No
NC_024977.1	PTU-I1	III	No
NC_024979.1	PTU-I1	III	No
NC_024978.1	PTU-I1	III	No
NC_021522.1	PTU-E12	IV	No
NC_016806.1	-	-	No
NZ_CP009562.1	PTU-C	V	No
NZ_CP009560.1	PTU-C	V	No
NZ_CP009564.1	PTU-C	V	No
NZ_CP009563.1	PTU-C	V	No
NC_021512.1	PTU-E12	IV	No
NC_024996.1	PTU-FSh	III	No
NZ_CP010448.1	-	-	No
NC_017369.1	PTU-Cam2	I	No
NC_017370.1	PTU-Cam3	I	No
NC_020249.1	PTU-Bac31	II	No
NC_020239.1	PTU-Bac27	I	No
NC_020240.1	PTU-Bac32	I	No
NC_020250.1	PTU-Bac13	I	No
NC_020241.1	PTU-Bac24	I	No
NC_020242.1	PTU-Bac14	I	No
NC_020243.1	PTU-Bac23	I	No
NC_019961.1	-	-	No
NC_019969.1	-	-	No
NC_016942.1	-	-	No
NC_008696.1	-	-	No
NC_024955.2	PTU-I1	III	No
NC_019101.1	-	-	No
NC_019102.1	PTU-E1	-	No
NC_019112.1	PTU-FS	-	No
NC_019114.1	PTU-HI2	IV	No
NC_019115.1	PTU-I2	-	No
NC_019116.1	PTU-C	V	No
NC_019117.1	PTU-FE	-	No
NC_019118.1	PTU-C	V	No
NC_019121.1	PTU-C	V	No
NC_019122.1	PTU-FE	-	No
NC_019123.1	PTU-I1	III	No
NC_019131.1	PTU-I1	III	No
NC_019132.1	PTU-E3	IV	No
NC_001848.1	PTU-E3	IV	No
NC_019134.1	PTU-E10	III	No
NC_019135.1	PTU-E3	IV	No
NC_019136.1	PTU-E1	-	No
NC_019137.1	PTU-I1	-	No
NC_003079.1	PTU-E1	-	No
NC_007208.1	PTU-FS	-	No
NC_012693.1	PTU-C	V	No
NC_012916.1	-	-	No
NC_019099.1	PTU-I1	III	No
NC_019124.1	PTU-N1	III	No
NC_010894.1	PTU-E51	I	No
NC_011897.1	PTU-E12	IV	No
NC_019125.1	-	-	No
NC_019126.1	-	-	No
NC_002305.1	PTU-HI1A	IV	No
NC_002056.1	-	-	No
NC_002090.1	PTU-E43	III	No
NC_003292.1	PTU-N1	III	No
NC_005014.1	PTU-I1	III	No
NC_006815.1	-	III	No
NC_006816.1	-	-	No
NC_009807.1	PTU-E3	-	No
NC_010896.1	-	-	Yes
NC_013104.1	-	-	No
NC_013437.1	PTU-FS	-	No
NC_014476.2	PTU-FS	I	No
NC_015570.1	-	-	No
NC_015965.1	PTU-I1	III	No
NC_019001.1	PTU-FS	I	No
NC_019108.1	PTU-FS	I	No
NC_019109.1	PTU-FS	I	No
NC_019111.1	PTU-I1	III	No
NC_019113.1	PTU-E3	-	No
NC_023899.1	PTU-I1	III	No
NC_023900.1	PTU-I1	III	No
NC_009980.1	PTU-N1	III	No
NC_009982.1	PTU-W	-	No
NC_010421.1	PTU-X1	III	No
NC_010422.1	PTU-X1	-	No
NC_010716.1	PTU-W	-	No
NC_015392.1	-	-	No
NC_019105.1	-	-	No
NC_019106.1	PTU-X1	III	No
NC_019107.1	PTU-C	V	No
NC_010259.1	-	-	No
NC_014003.1	PTU-E14	-	No
NC_002638.1	PTU-FS	-	No
NC_005862.1	-	-	No
NC_009981.1	PTU-HI1A	-	No
NC_010119.1	-	-	No
NC_010500.1	-	-	No
NC_003455.1	PTU-E19	III	No
NC_003456.1	PTU-E3	IV	No
NC_003457.1	PTU-E1	-	No
NC_005002.1	PTU-E11	III	No
NC_010860.1	PTU-X1	III	No
NC_014354.1	-	-	No
NC_019120.1	PTU-FS	I	No
NC_019127.1	PTU-E11	III	No
NC_021927.1	PTU-E11	III	No
NC_018954.1	PTU-FE	III	No
NC_018966.1	PTU-FE	-	No
NC_019104.1	PTU-I1	III	No
NC_011604.1	-	-	No
NC_011422.1	-	-	No
NC_010879.1	-	-	No
NC_019103.1	-	-	No
NC_015575.1	-	-	No
NC_019138.1	PTU-X1	III	No
NC_010993.1	PTU-E3	IV	No
NC_022376.1	-	-	Yes
NC_025026.1	PTU-E1	-	No
NC_019555.1	-	-	No
NC_019359.1	PTU-Pse7	I	No
NC_021489.1	PTU-Pse7	I	No
NC_025111.1	PTU-Pse5	I	No
NC_024959.1	-	-	No
NC_019983.1	-	-	No
NC_019984.1	-	-	No
NC_019991.1	-	-	No
NC_020122.1	PTU-N3	III	No
NC_020123.1	-	-	No
NC_020131.1	-	-	No
NC_017097.1	PTU-Q2	V	No
NC_024987.1	-	-	No
NC_025003.1	PTU-E3	IV	No
NC_019310.1	-	-	No
NC_021922.1	-	-	No
NC_021185.1	-	-	No
NC_021230.1	-	-	No
NC_022598.1	-	-	No
NC_023385.1	-	-	No
NC_015173.2	-	-	No
NC_024973.1	PTU-Bac20	V	No
NC_021170.1	PTU-Lab15	I	No
NC_022573.1	PTU-Bac9	V	No
NC_022574.1	PTU-Bac9	V	No
NC_022577.1	PTU-Bac9	V	No
NC_024989.1	-	-	No
NC_025002.1	-	-	No
NC_025020.1	-	-	No
NC_025146.1	-	-	No
NC_006872.1	-	-	No
NC_019358.1	-	-	No
NC_019371.1	-	-	No
NC_019372.1	PTU-Lab12	III	No
NC_019379.1	-	-	No
[truncated: 8,635 more rows]
