# Supplementary material for: Mge-cluster: a reference-free approach for typing bacterial plasmids
Source: NAR Genom Bioinform. 2023 Jul 10;5(3):lqad066. doi: 10.1093/nargab/lqad066 (PMC10331934; doi:10.1093/nargab/lqad066)
Supplement: lqad066_Supplemental_Files [file lqad066_supplemental_files.zip › suppl_table_S5.tsv]

Sample_Name	Standard_Cluster	Length	Membership_Probability	pMLST_scheme	pMLST_unambiguous
AP019704.1	23	92337	1	IncF RST	FIA(-);FIB(11);FIC(-);FII(-)
AP019705.1	-1	71161	0	IncF RST	FIA(-);FIB(-);FIC(-);FII(~33)
AP019707.1	23	91036	1	IncF RST	FIA(-);FIB(11);FIC(-);FII(-)
AP019709.1	23	86874	1	IncF RST	FIA(-);FIB(11);FIC(-);FII(-)
AP019710.1	-1	48572	0
AP024113.1	39	126311	0.5780782979566	IncF RST	FIA(6);FIB(-);FIC(4);FII(18)
AP024115.1	10	109993	1
AP024116.1	-1	95339	0	IncF RST	FIA(-);FIB(-);FIC(-);FII(95)
AP024117.1	13	94179	0.635723489538086
AP024118.1	12	6715	1
AP024119.1	2	6079	1
AP024120.1	-1	4593	0
AP024121.1	-1	1867	0
AP024124.1	-1	127580	0	IncF RST	FIA(19);FIB(-);FIC(~5);FII(75)
AP024125.1	19	74684	0.632643975773515
AP024127.1	-1	127587	0	IncF RST	FIA(19);FIB(-);FIC(~5);FII(75)
AP024128.1	3	58397	0.998997317111321
AP024129.1	12	6668	1
AP024132.2	35	148267	1	IncF RST	FIA(-);FIB(-);FIC(-);FII(2)
AP024133.2	6	111583	1	IncF RST	FIA(-);FIB(-);FIC(-);FII(-)
AP024472.1	23	81949	0.896235469794803	IncF RST	FIA(-);FIB(11);FIC(-);FII(-)
AP024474.1	-1	88175	0	IncF RST	FIA(-);FIB(3);FIC(-);FII(23)
AP024476.1	-1	89028	0	IncF RST	FIA(-);FIB(3);FIC(-);FII(23)
AP024477.1	10	88328	1
AP024479.1	23	80949	0.895925455679823	IncF RST	FIA(-);FIB(11);FIC(-);FII(-)
AP024519.1	40	100617	0.771191402609471	IncF RST	FIA(-);FIB(-);FIC(-);FII(40)
AP024520.1	9	99051	0.53794086366409
AP024522.1	9	98724	0.538186523134853
CP005999.1	13	89507	0.599739102688263
CP006000.1	-1	52028	0	IncF RST	FIA(-);FIB(~52);FIC(-);FII(-)
CP006001.1	-1	66341	0	IncF RST	FIA(-);FIB(-);FIC(-);FII(30)
CP006002.1	33	78167	0.786667287196304	IncF RST	FIA(-);FIB(-);FIC(-);FII(106)
CP012113.1	35	132464	0.999091446077809	IncF RST	FIA(-);FIB(-);FIC(-);FII(24)
CP012114.1	6	109613	0.841729340068215	IncF RST	FIA(-);FIB(-);FIC(-);FII(-)
CP012494.1	9	96228	1
CP012495.1	-1	52297	0	IncF RST	FIA(-);FIB(-);FIC(-);FII(40)
CP012496.1	-1	34714	0	IncF RST	FIA(-);FIB(-);FIC(-);FII(19)
CP013836.1	31	140502	1	IncF RST	FIA(1,6);FIB(23);FIC(-);FII(2)
CP014198.2	12	7057	1
CP014199.1	33	89107	0.949240757839472	IncF RST	FIA(-);FIB(-);FIC(-);FII(~17)
CP014200.1	33	56887	1	IncF RST	FIA(-);FIB(-);FIC(-);FII(8)
CP014493.1	37	128305	1	IncF RST	FIA(-);FIB(10);FIC(-);FII(-)
CP014494.1	10	78992	1
CP014753.1	24	72996	1	IncF RST	FIA(-);FIB(13);FIC(-);FII(-)
CP018958.1	-1	53198	0	IncF RST	FIA(-);FIB(-);FIC(-);FII(35)
CP018959.1	27	51885	1	IncN MLST	5
CP018960.1	32	73206	0.456226941023319	IncF RST	FIA(1,6);FIB(1);FIC(-);FII(48)
CP018961.1	30	289903	0.623069643552669	IncHI1 MLST	Unknown
CP018961.1	30	289903	0.623069643552669	IncF RST	FIA(-);FIB(-);FIC(-);FII(-)
CP022610.1	-1	137128	0	IncF RST	FIA(6);FIB(-);FIC(-);FII(67)
CP024156.1	3	60258	0.860203928841432
CP024157.1	-1	88736	0	IncF RST	FIA(-);FIB(-);FIC(-);FII(~10)
CP024158.1	-1	106324	0	IncF RST	FIA(-);FIB(16);FIC(-);FII(-)
CP024238.1	33	274465	0.726936296743654	IncF RST	FIA(-);FIB(-);FIC(-);FII(11,96)
CP024249.1	-1	167230	0	IncF RST	FIA(-);FIB(-);FIC(-);FII(30)
CP024250.1	33	99099	0.821540939452553	IncF RST	FIA(-);FIB(-);FIC(-);FII(106)
CP024251.1	10	35752	0.587155455503
CP024253.1	10	46427	0.875705069041597
CP024267.1	33	34042	1
CP024268.1	33	95350	0.884449917130065	IncF RST	FIA(-);FIB(-);FIC(-);FII(-)
CP025875.1	16	36521	0.662795901962013
CP025876.1	-1	80573	0	IncF RST	FIA(-);FIB(-);FIC(-);FII(12)
CP025877.1	-1	49417	0
CP025878.1	-1	84968	0
CP025879.1	15	36127	1
CP025880.1	-1	46658	0	IncF RST	FIA(-);FIB(-);FIC(-);FII(6,6)
CP025888.1	6	111957	1	IncF RST	FIA(-);FIB(-);FIC(-);FII(-)
CP025889.1	-1	85002	0
CP025890.1	-1	80572	0
CP025891.1	-1	32472	0	IncF RST	FIA(-);FIB(-);FIC(-);FII(6)
CP025897.1	-1	152530	0	IncF RST	FIA(-);FIB(~52);FIC(-);FII(-)
CP025898.1	33	79888	0.829382391346845	IncF RST	FIA(-);FIB(-);FIC(-);FII(58)
CP025899.1	33	77646	0.78641591188158	IncF RST	FIA(-);FIB(-);FIC(-);FII(106)
CP025908.1	33	146395	0.934890550813933	IncF RST	FIA(-);FIB(-);FIC(-);FII(11)
CP025909.1	33	83017	0.990928503846228	IncF RST	FIA(-);FIB(-);FIC(-);FII(106)
CP025925.1	16	36521	0.662795901962013
CP025926.1	-1	84977	0
CP025927.1	-1	29775	0	IncF RST	FIA(-);FIB(-);FIC(-);FII(6)
CP025928.1	-1	80573	0	IncF RST	FIA(-);FIB(-);FIC(-);FII(12)
CP025968.1	33	135437	0.941910419926968	IncF RST	FIA(-);FIB(-);FIC(-);FII(11)
CP025969.1	12	9863	1
CP025971.1	33	92481	0.908260842542416	IncF RST	FIA(-);FIB(-);FIC(-);FII(~84)
CP025972.1	33	46623	0.851951037660921	IncF RST	FIA(-);FIB(-);FIC(-);FII(-)
CP025974.1	33	92479	0.908213126028109	IncF RST	FIA(-);FIB(-);FIC(-);FII(~84)
CP025975.1	33	46623	0.851906935593784	IncF RST	FIA(-);FIB(~42);FIC(-);FII(-)
CP025977.1	33	92477	0.908257803575084	IncF RST	FIA(-);FIB(-);FIC(-);FII(~84)
CP025978.1	33	46623	0.851953228661902	IncF RST	FIA(-);FIB(~42);FIC(-);FII(-)
CP026642.1	1	250778	0.869322170531652	IncN MLST	Unknown
CP026642.1	1	250778	0.869322170531652	IncHI2 DLST	3
CP026643.1	34	101404	0.651928620623243	IncF RST	FIA(-);FIB(1);FIC(4);FII(18)
CP026644.1	3	65206	1
CP027320.1	9	78854	0.813843085140476
CP027321.1	23	84276	1	IncF RST	FIA(-);FIB(11);FIC(-);FII(-)
CP027345.1	24	22197	1
CP027346.1	24	18123	0.94946906891135
CP027359.1	23	54873	0.777039838935559	IncF RST	FIA(-);FIB(-);FIC(-);FII(-)
CP027377.1	38	70152	0.372020944124989	IncF RST	FIA(-);FIB(-);FIC(-);FII(59)
CP027378.1	13	113102	0.273331653639753
CP027379.1	13	104889	0.416702403653279
CP027485.1	35	147394	0.966664848631935	IncF RST	FIA(-);FIB(1);FIC(-);FII(2)
CP027641.1	-1	126957	0	IncF RST	FIA(-);FIB(~42);FIC(-);FII(82)
CP027673.1	13	88529	0.517820179027219
CP027674.1	-1	133420	0	IncF RST	FIA(-);FIB(59);FIC(-);FII(-)
CP027676.1	-1	65738	0	IncF RST	FIA(-);FIB(~56);FIC(-);FII(23)
CP027764.1	23	66944	1	IncF RST	FIA(-);FIB(11);FIC(-);FII(-)
CP027765.1	-1	66388	0	IncF RST	FIA(-);FIB(-);FIC(-);FII(~43)
CP028705.1	5	46161	0.939814722446868
CP034254.1	40	92840	1	IncF RST	FIA(-);FIB(-);FIC(-);FII(2)
CP034255.1	10	50882	1
CP034256.1	29	28652	0.63051407745999
CP034785.1	1	230964	1	IncHI2 DLST	3
CP034786.1	22	143706	0.887100660731681	IncF RST	FIA(-);FIB(-);FIC(-);FII(-)
CP034937.1	25	94608	0.786135312726898	IncF RST	FIA(-);FIB(3);FIC(-);FII(23)
CP041748.1	26	91398	0.692278917006337	IncF RST	FIA(-);FIB(3);FIC(-);FII(23)
CP042600.1	-1	121754	0	IncF RST	FIA(1,6);FIB(-);FIC(-);FII(-)
CP042601.1	38	78117	0.921300083663982	IncF RST	FIA(-);FIB(-);FIC(-);FII(2)
CP042602.1	29	50625	1
CP042603.1	11	8176	0.424255066107097
CP042604.1	14	3028	0.427735685775286
CP042605.1	14	2457	0.602292349065661
CP042607.1	16	34525	0.826230116291498
CP042608.1	30	25336	0.591129312548936
CP042610.1	14	4870	0.591822966812546
CP042611.1	14	3089	0.58351216620008
CP042612.1	14	2997	0.709704233085923
CP042613.1	14	2506	0.602472560644314
CP042614.1	14	2454	0.944731727924148
CP042616.1	1	269463	0.364566562961967	IncHI2 DLST	1
CP042617.1	9	128115	0.520503045449656
CP042618.1	10	122478	0.892546974817316
CP042619.1	39	100041	0.63084026899839	IncF RST	FIA(2,6);FIB(-);FIC(2);FII(~89)
CP042620.1	8	93655	0.539653173196653
CP042621.1	-1	78425	0	IncF RST	FIA(-);FIB(-);FIC(-);FII(16)
CP042622.1	-1	46850	0
CP042623.1	14	4776	1
CP042624.1	20	3129	0.790505285375826
CP042625.1	14	2991	0.586661922002596
CP042626.1	7	1551	1
CP042628.1	1	209908	0.447120437248567	IncHI2 DLST	Unknown
CP042629.1	-1	149622	0	IncF RST	FIA(-);FIB(-);FIC(-);FII(30)
CP042630.1	-1	138251	0	IncF RST	FIA(-);FIB(20);FIC(-);FII(46)
CP042631.1	10	123137	1
CP042632.1	8	94735	1
CP042633.1	-1	89339	0	IncF RST	FIA(-);FIB(-);FIC(-);FII(108)
CP042634.1	-1	18289	0
CP042635.1	2	3906	0.367296293035079
CP042636.1	0	2090	1
CP042637.1	7	1462	0.555558047648433
CP042639.1	1	278111	0.640592708874139	IncHI2 DLST	Unknown
CP042640.1	-1	99667	0	IncF RST	FIA(-);FIB(-);FIC(-);FII(46)
CP042641.1	9	95014	0.583079459554046
CP042642.1	40	77023	0.643089323524254	IncF RST	FIA(-);FIB(-);FIC(-);FII(2)
CP042643.1	27	40493	0.864533091544516	IncN MLST	Unknown
CP042644.1	16	33300	0.773530334153161
CP042646.1	19	184695	0.877852660785618
CP042647.1	16	35009	0.687844516692666
CP042648.1	14	3671	0.984735703289381
CP042649.1	7	3368	0.21258471239753
CP042872.1	30	52077	0.564469738941933	IncF RST	FIA(-);FIB(-);FIC(-);FII(-)
CP042894.1	22	141344	1
CP042895.1	1	258004	0.890502522119445	IncHI2 DLST	4
CP042897.1	34	167754	0.60642778799933	IncF RST	FIA(5,6);FIB(1);FIC(4);FII(18)
CP042898.1	1	215531	0.878898292620553	IncHI2 DLST	4
CP042900.1	-1	117296	0	IncF RST	FIA(-);FIB(53);FIC(-);FII(-)
CP042902.1	-1	113908	0	IncF RST	FIA(-);FIB(53);FIC(-);FII(-)
CP042948.1	33	113164	0.974825122418074	IncF RST	FIA(-);FIB(47);FIC(-);FII(13)
CP042949.1	13	118482	0.260683943627614	IncF RST	FIA(-);FIB(42);FIC(-);FII(~114)
CP042951.1	13	109273	0.997517850510757
CP042952.1	-1	73557	0	IncF RST	FIA(-);FIB(9);FIC(-);FII(19)
CP042970.1	16	33304	1
CP042971.1	30	41491	0.595640106358132
CP042972.1	32	129967	0.507017383246499	IncF RST	FIA(1,6);FIB(1);FIC(-);FII(1)
CP042974.1	-1	117296	0	IncF RST	FIA(-);FIB(53);FIC(-);FII(-)
CP043012.1	25	103252	0.572622970774562	IncF RST	FIA(-);FIB(3);FIC(-);FII(23)
CP043013.1	20	3770	1
CP043014.1	3	49061	0.989885860080542
CP043017.1	3	57382	0.998997317111321
CP043018.1	-1	53686	0
CP043020.1	25	91448	0.587304810781083	IncF RST	FIA(-);FIB(3);FIC(-);FII(23)
CP043021.1	2	5641	0.20616713172937
CP043022.1	2	5718	0.208212828105219
CP043023.1	25	103546	0.586969382154969	IncF RST	FIA(-);FIB(3);FIC(-);FII(23)
CP043543.1	20	9683	0.509004787051356
CP043544.1	24	82910	1	IncF RST	FIA(-);FIB(-);FIC(-);FII(-)
CP043545.1	1	274059	0.726878067079309	IncHI2 DLST	3
CP043734.1	30	101987	0.733409917471302
CP043735.1	-1	72088	0	IncF RST	FIA(~3);FIB(23);FIC(~4);FII(46)
CP043737.1	34	179651	0.605666924700531	IncF RST	FIA(5,6);FIB(1);FIC(4);FII(18)
CP043738.1	10	111317	1
CP043740.1	-1	113189	0	IncF RST	FIA(-);FIB(-);FIC(-);FII(72)
CP043741.1	-1	126972	0	IncF RST	FIA(-);FIB(1);FIC(-);FII(16)
CP043743.1	-1	125644	0	IncF RST	FIA(-);FIB(1);FIC(-);FII(16)
CP043745.1	28	138918	0.643240317737785	IncF RST	FIA(4,20);FIB(1);FIC(-);FII(31,36)
CP043746.1	8	92183	0.884001293330826
CP043748.1	-1	129730	0	IncF RST	FIA(17);FIB(~52);FIC(-);FII(102)
CP043751.1	30	81916	0.659834749903713
CP043753.1	30	48263	0.594813020729638
CP043755.1	11	11451	0.846040198586048
CP043758.1	-1	33733	0
CP043759.1	40	110887	0.677640710621097	IncF RST	FIA(-);FIB(-);FIC(-);FII(2)
CP044022.1	13	114184	0.711083166713192
CP044023.1	35	98512	0.52278282688255	IncF RST	FIA(-);FIB(1);FIC(-);FII(24)
CP044024.1	38	66137	1	IncF RST	FIA(-);FIB(-);FIC(-);FII(2)
CP044025.1	3	60688	1
CP044026.1	16	31721	0.271167223678824
CP044027.1	-1	27201	0
CP044292.1	30	46259	0.564696658503327
CP044299.1	30	253160	0.535303406623973	IncHI1 MLST	Unknown
CP044299.1	30	253160	0.535303406623973	IncF RST	FIA(-);FIB(-);FIC(-);FII(-)
CP044300.1	6	116995	0.219442843916645	IncF RST	FIA(-);FIB(-);FIC(-);FII(-)
CP044301.1	30	83169	1	IncF RST	FIA(18);FIB(-);FIC(-);FII(-)
CP044302.1	30	23839	0.559514687158604
CP044303.1	-1	6471	0
CP044304.1	14	4006	0.572231299085008
CP044306.1	1	264269	0.62335538804138	IncHI2 DLST	Unknown
CP044309.1	30	48326	0.607899411579424	IncF RST	FIA(~18);FIB(-);FIC(-);FII(-)
CP044347.1	34	142472	1	IncF RST	FIA(-);FIB(1);FIC(4);FII(18)
CP044348.1	-1	94752	0
CP044351.1	17	111625	1
CP046677.1	33	266880	0.776525349171221	IncF RST	FIA(-);FIB(-);FIC(-);FII(-)
CP046678.1	-1	48742	0	IncF RST	FIA(-);FIB(10);FIC(-);FII(51)
CP048854.1	-1	123784	0	IncF RST	FIA(-);FIB(-);FIC(-);FII(52)
CP048856.1	38	70473	0.38855446121552	IncF RST	FIA(-);FIB(-);FIC(-);FII(4)
CP048858.1	37	113819	1	IncF RST	FIA(-);FIB(-);FIC(-);FII(29)
CP048859.1	12	5219	1
CP048861.1	32	124387	0.47671267320714	IncF RST	FIA(1,6);FIB(-);FIC(-);FII(1)
CP048862.1	7	1546	0.661093652088028
CP048864.1	-1	4593	0
CP048866.1	-1	137220	0	IncF RST	FIA(-);FIB(-);FIC(-);FII(-)
CP048868.1	32	179302	0.68224419081047	IncF RST	FIA(1,6);FIB(-);FIC(-);FII(1)
CP048869.1	33	65184	0.881401029342916	IncF RST	FIA(-);FIB(-);FIC(-);FII(106)
CP048872.1	20	5153	0.596742855378121
CP048936.1	-1	193695	0	IncF RST	FIA(-);FIB(-);FIC(-);FII(88)
CP049610.1	-1	31972	0
CP049611.1	10	82571	1
CP049613.1	10	60372	0.768969629779796
CP049614.1	33	43928	1	IncF RST	FIA(-);FIB(-);FIC(-);FII(16)
CP049615.1	33	83543	0.735578686891005	IncF RST	FIA(-);FIB(-);FIC(-);FII(12)
CP049846.1	13	109478	0.974523401730835
CP049847.1	9	90408	0.54555446562664
CP049848.1	38	68488	0.489014438131145	IncF RST	FIA(-);FIB(-);FIC(-);FII(35)
CP049849.1	-1	6336	0
CP049850.1	12	5631	1
CP049851.1	20	5119	1
CP050997.1	-1	64010	0	IncF RST	FIA(-);FIB(-);FIC(-);FII(~4)
CP050999.1	8	74525	1
CP051000.1	-1	91886	0	IncF RST	FIA(-);FIB(~11);FIC(-);FII(43)
CP051632.1	23	81965	0.881703322440766	IncF RST	FIA(-);FIB(~11);FIC(-);FII(-)
CP051693.1	-1	104839	0	IncF RST	FIA(-);FIB(54);FIC(-);FII(1)
CP051750.1	35	84296	0.61003833032772	IncF RST	FIA(-);FIB(-);FIC(-);FII(24)
CP051779.1	-1	2679	0
CP051780.1	17	38454	1
CP051781.1	25	98079	1	IncF RST	FIA(-);FIB(3);FIC(-);FII(23)
CP051783.1	-1	2678	0
CP051784.1	-1	41667	0
CP051787.1	-1	2680	0
CP051788.1	17	37778	1
CP051791.1	25	94620	0.951800738154223	IncF RST	FIA(-);FIB(3);FIC(-);FII(23)
CP051793.1	-1	2679	0
CP051794.1	17	40353	1
CP051803.1	25	94449	0.896479263851356	IncF RST	FIA(-);FIB(3);FIC(-);FII(23)
CP051807.1	25	95905	0.816596977319957	IncF RST	FIA(-);FIB(3);FIC(-);FII(23)
CP051809.1	12	6078	0.957917576060873
CP051815.1	25	94594	0.93768298625759	IncF RST	FIA(-);FIB(3);FIC(-);FII(23)
CP051820.1	25	92444	0.929322170534973	IncF RST	FIA(-);FIB(3);FIC(-);FII(23)
CP051825.1	20	3306	1
CP051828.1	20	3306	1
CP051831.1	20	3306	1
CP053596.1	-1	8939	0	IncF RST	FIA(2,6);FIB(-);FIC(-);FII(-)
CP054315.1	33	79770	0.785390278298603	IncF RST	FIA(-);FIB(-);FIC(-);FII(~6)
CP054316.1	10	89131	1
CP054318.1	37	112169	1	IncF RST	FIA(-);FIB(10);FIC(-);FII(29)
CP054320.1	15	42440	1
CP054321.1	32	90702	0.306001860469076	IncF RST	FIA(1,6);FIB(10);FIC(-);FII(-)
CP054322.1	2	5164	1
CP054324.1	0	2113	1
CP054329.1	40	68450	0.707694003609012	IncF RST	FIA(-);FIB(-);FIC(-);FII(14)
CP054331.1	12	5635	1
CP054332.1	4	4091	0.255684228680219
CP054333.1	2	3749	0.909571469149502
CP054334.1	7	1512	0.657073512695067
CP054336.1	28	142873	1	IncF RST	FIA(-);FIB(~1);FIC(-);FII(31,36)
CP054337.1	9	98630	1
CP054338.1	11	6211	1
CP054339.1	2	5166	1
CP054340.1	14	4773	1
CP054341.1	0	2088	1
CP054342.1	7	1552	1
CP054450.1	-1	160124	0	IncF RST	FIA(-);FIB(10);FIC(-);FII(95)
CP054451.1	12	6969	1
CP054452.1	2	5064	1
CP054453.1	7	1591	0.623662297047446
CP054455.1	35	140765	1	IncF RST	FIA(-);FIB(-);FIC(-);FII(2)
CP054456.1	4	4082	1
CP054458.1	28	138518	1	IncF RST	FIA(4,20);FIB(-);FIC(-);FII(31,36)
CP054459.1	13	83055	1
CP054460.1	13	34914	0.40229631850251
CP054461.1	18	6988	1
CP054462.1	14	3182	0.705045391797517
CP055625.1	-1	119408	0	IncF RST	FIA(-);FIB(-);FIC(-);FII(2)
CP055626.1	8	94171	1
CP055627.1	39	92689	0.627185881112856	IncF RST	FIA(6);FIB(-);FIC(-);FII(~35)
CP055629.1	-1	3125	0
CP055670.1	1	187659	0.423374724259093	IncHI2 DLST	Unknown
CP055671.1	9	85551	0.468947492975932
CP055672.1	33	44632	1	IncF RST	FIA(-);FIB(-);FIC(-);FII(~111)
CP055673.1	12	5128	1
CP055674.1	-1	3126	0
CP055714.1	-1	72254	0
CP055715.1	15	37616	1
CP055716.1	12	6809	1
CP055717.1	-1	1611	0
CP055725.1	13	92722	0.396663355448693	IncF RST	FIA(-);FIB(-);FIC(-);FII(14)
CP055726.1	-1	55974	0
CP055727.1	18	6988	1
CP055728.1	30	6746	0.535240053834351
CP055729.1	2	4973	0.436601375569441
CP055730.1	21	4286	1
CP055731.1	-1	3605	0
CP055732.1	7	3142	0.481448936006297
CP055733.1	2	3136	0.410753722235407
CP055734.1	-1	2848	0
CP055749.1	-1	153833	0	IncF RST	FIA(-);FIB(-);FIC(-);FII(40)
CP055750.1	-1	105374	0	IncF RST	FIA(2,6);FIB(-);FIC(-);FII(~64)
CP055751.1	12	6901	1
CP056243.1	39	108567	0.833357299454915	IncF RST	FIA(~17);FIB(-);FIC(-);FII(57)
CP056250.1	6	112626	0.814924263162872	IncF RST	FIA(-);FIB(-);FIC(-);FII(-)
CP056264.1	-1	77336	0	IncF RST	FIA(-);FIB(-);FIC(-);FII(~59)
CP056265.1	33	57094	0.760335861956074	IncF RST	FIA(-);FIB(-);FIC(-);FII(16)
CP056266.1	12	7939	1
CP056274.1	-1	139002	0	IncF RST	FIA(-);FIB(-);FIC(-);FII(51)
CP056279.1	-1	59864	0	IncF RST	FIA(~19);FIB(-);FIC(-);FII(-)
CP056280.1	-1	52530	0	IncF RST	FIA(-);FIB(-);FIC(-);FII(34)
CP056281.1	21	4074	0.957965130437363
CP056283.1	31	97488	1	IncF RST	FIA(1,6);FIB(-);FIC(-);FII(2)
CP056300.1	6	110291	1	IncF RST	FIA(-);FIB(-);FIC(-);FII(-)
CP056305.1	-1	131482	0	IncF RST	FIA(-);FIB(-);FIC(-);FII(36)
CP056306.1	4	4074	0.955312363620631
CP056316.1	32	88905	0.689555550168214	IncF RST	FIA(2,6);FIB(-);FIC(-);FII(1)
CP056317.1	27	55918	0.969926042862011	IncN MLST	5
CP056319.1	12	5444	1
CP056320.1	4	4084	1
CP056349.1	10	83612	1
CP056356.1	-1	146879	0	IncF RST	FIA(-);FIB(-);FIC(-);FII(~114)
CP056358.1	-1	119656	0	IncF RST	FIA(-);FIB(-);FIC(-);FII(~1)
CP056359.1	14	4116	0.602846214785828
CP056360.1	4	4073	0.627098448733534
CP056371.1	-1	118132	0	IncF RST	FIA(-);FIB(-);FIC(-);FII(51)
CP056397.1	-1	7536	0
CP056398.1	14	2292	1
CP056405.1	38	68855	0.390725184231568	IncF RST	FIA(-);FIB(-);FIC(-);FII(35)
CP056406.1	2	7461	0.703900664373657
CP056407.1	14	2524	0.816567525350497
CP056408.1	0	2089	1
CP056413.1	-1	187726	0	IncF RST	FIA(-);FIB(-);FIC(-);FII(100)
CP056415.1	14	4566	1
CP056447.1	9	93941	1
CP056449.1	11	6200	1
CP056450.1	21	4197	0.988299084593678
CP056471.1	28	109013	0.564250098357794	IncF RST	FIA(4,20);FIB(-);FIC(-);FII(-)
CP056472.1	38	72712	0.380438131244229	IncF RST	FIA(-);FIB(-);FIC(-);FII(35)
CP056482.1	14	1887	0.830839837806597
CP056493.1	28	77183	0.492920409895794	IncF RST	FIA(4,20);FIB(-);FIC(-);FII(-)
CP056494.1	38	74158	0.380421568344834	IncF RST	FIA(-);FIB(-);FIC(-);FII(35)
CP056525.1	-1	132310	0	IncF RST	FIA(-);FIB(-);FIC(-);FII(36)
CP056526.1	4	4074	0.943225473877955
CP056557.1	-1	107875	0
CP056558.1	-1	75959	0	IncF RST	FIA(-);FIB(-);FIC(-);FII(-)
CP056566.1	30	13429	0.536459757219005
CP056570.1	37	114257	1	IncF RST	FIA(-);FIB(-);FIC(-);FII(29)
CP056571.1	38	78143	0.489014438131145	IncF RST	FIA(-);FIB(-);FIC(-);FII(10)
CP056572.1	-1	39529	0
CP056579.1	32	116011	1	IncF RST	FIA(2,6);FIB(-);FIC(-);FII(1)
CP056585.1	39	149874	1	IncF RST	FIA(6);FIB(-);FIC(-);FII(~95)
CP056599.1	32	124230	0.585192376909722	IncF RST	FIA(1,6);FIB(-);FIC(-);FII(1)
CP056600.1	13	93526	0.722000742750761
CP056605.1	35	118906	0.498449216727033	IncF RST	FIA(-);FIB(-);FIC(-);FII(1)
CP056606.1	10	108784	0.959473054075457
CP056607.1	13	87886	0.885870021353125
CP056611.1	4	4072	1
CP056614.1	-1	146436	0	IncF RST	FIA(-);FIB(-);FIC(-);FII(9,9)
CP056619.1	9	110691	0.687085014470472
CP056621.1	9	96659	0.632820116739522
CP056626.1	-1	153071	0	IncF RST	FIA(-);FIB(-);FIC(-);FII(-)
CP056627.1	-1	128439	0
CP056628.1	14	4075	0.574606730276359
CP056629.1	14	4018	0.933149292479752
CP056630.1	14	1917	0.724714633609484
CP056633.1	2	7462	0.716351125822039
CP056634.1	4	4072	1
CP056643.1	33	132206	0.829915430320272	IncF RST	FIA(-);FIB(-);FIC(-);FII(-)
CP056656.1	-1	116506	0	IncF RST	FIA(-);FIB(-);FIC(-);FII(-);FIIK(4);FIIS(-);FIIY(-)
CP056658.1	21	4315	1
CP056787.1	28	167752	1	IncF RST	FIA(4,20);FIB(-);FIC(-);FII(31,36)
CP056788.1	6	111310	0.868653320770476	IncF RST	FIA(-);FIB(-);FIC(-);FII(-)
CP056789.1	-1	12602	0
CP056790.1	-1	3133	0
CP056791.1	0	2088	1
CP056792.1	-1	1976	0
CP056795.1	-1	201308	0	IncHI1 MLST	Unknown
CP056795.1	-1	201308	0	IncF RST	FIA(-);FIB(-);FIC(-);FII(-)
CP056796.1	8	93185	1
CP056797.1	10	92191	1
CP056798.1	-1	69063	0	IncF RST	FIA(-);FIB(-);FIC(-);FII(4)
CP056801.1	6	114414	0.778467854083513	IncF RST	FIA(-);FIB(-);FIC(-);FII(-)
CP056802.1	10	79649	0.947372397141334
CP056803.1	-1	76107	0	IncF RST	FIA(-);FIB(-);FIC(-);FII(29)
CP056804.1	12	5210	1
CP056806.1	-1	1976	0
CP056807.1	7	1549	0.645791605898496
CP056811.1	-1	133729	0	IncF RST	FIA(-);FIB(-);FIC(~4);FII(18)
CP056813.1	20	3792	0.907793545884198
CP056817.1	10	85970	1
CP056818.1	13	84644	0.560905729425031
CP056819.1	-1	77307	0	IncF RST	FIA(-);FIB(-);FIC(-);FII(51)
CP056820.1	15	36067	1
CP056843.1	-1	111550	0	IncF RST	FIA(-);FIB(-);FIC(-);FII(29)
CP056844.1	10	87144	1
CP056845.1	-1	46419	0
CP056847.1	-1	151959	0	IncF RST	FIA(-);FIB(-);FIC(-);FII(16)
CP056848.1	14	4263	0.647341467692156
CP056866.1	5	44310	0.590400476259886
CP056868.1	34	151919	0.69896309310468	IncF RST	FIA(-);FIB(-);FIC(4);FII(18)
CP056869.1	7	2181	0.336798914459937
CP056871.1	28	92934	0.568001073323788	IncF RST	FIA(4,20);FIB(-);FIC(-);FII(-)
CP056875.1	38	75466	0.381420030199659	IncF RST	FIA(-);FIB(-);FIC(-);FII(35)
CP056877.1	32	157437	0.613172045757796	IncF RST	FIA(1,6);FIB(-);FIC(-);FII(1)
CP056895.1	9	98203	0.623989213700152
CP056903.1	-1	143282	0	IncF RST	FIA(-);FIB(-);FIC(-);FII(9,9)
CP056904.1	13	97730	0.882575572767202
CP056905.1	4	4072	1
CP056915.1	35	143134	1	IncF RST	FIA(-);FIB(-);FIC(-);FII(2)
CP056922.1	-1	92192	0	IncF RST	FIA(-);FIB(-);FIC(-);FII(104)
CP056924.1	21	5264	0.92001198955449
CP056925.1	21	3258	1
CP056926.1	-1	2063	0
CP056929.1	-1	145329	0	IncF RST	FIA(-);FIB(-);FIC(-);FII(56)
CP056930.1	3	59771	0.906900731240272
CP056931.1	12	6930	1
CP056932.1	2	5682	0.23649150447211
CP056934.1	39	109231	0.968228684891303	IncF RST	FIA(-);FIB(-);FIC(-);FII(57)
CP056935.1	-1	34050	0
CP056941.1	-1	65095	0	IncF RST	FIA(-);FIB(-);FIC(-);FII(94)
CP056942.1	12	7235	1
CP056943.1	2	5301	0.863282897925114
CP056944.1	-1	2590	0
CP056945.1	7	1551	0.68923769540902
CP056948.1	-1	65869	0	IncF RST	FIA(-);FIB(-);FIC(-);FII(~104)
CP056949.1	12	7198	1
CP056950.1	-1	2590	0
CP056956.1	34	150657	0.723387868431831	IncF RST	FIA(6);FIB(-);FIC(4);FII(18)
CP056957.1	12	7941	1
CP056959.1	-1	4593	0
CP056960.1	21	4073	0.956299755681743
CP056975.1	-1	94957	0	IncF RST	FIA(-);FIB(-);FIC(5);FII(18)
CP056976.1	10	90751	1
CP056977.1	-1	89222	0	IncF RST	FIA(-);FIB(-);FIC(-);FII(10)
CP056978.1	27	51984	0.657867038435529	IncN MLST	Unknown
CP056979.1	4	4072	0.578577073081212
CP056980.1	14	4018	0.901921442706322
CP056981.1	2	3751	0.916315677268615
CP056982.1	14	2601	0.931837528963762
CP056984.1	7	1552	1
CP056986.1	1	211919	0.490219917231082	IncHI2 DLST	Unknown
CP056987.1	-1	134620	0	IncF RST	FIA(-);FIB(-);FIC(6);FII(89)
CP056988.1	-1	3305	0
CP056989.1	21	3173	0.699377073967288
CP056990.1	7	2255	0.479723064879986
CP056992.1	-1	50161	0	IncF RST	FIA(~8);FIB(-);FIC(-);FII(-)
CP056993.1	30	44007	0.625189739309444
CP056994.1	-1	8136	0
CP056995.1	7	3374	0.212538392337525
CP056999.1	30	44007	0.625432577495546
CP057000.1	-1	8136	0
CP057004.1	30	44007	0.625293797362102
CP057005.1	-1	8136	0
CP057008.1	1	223412	1	IncHI2 DLST	2
CP057009.1	14	3071	0.672736987808687
CP057011.1	-1	55493	0
CP057013.1	39	89908	0.603498738134363	IncF RST	FIA(-);FIB(-);FIC(-);FII(~57)
CP057019.1	-1	55483	0
CP057021.1	-1	54502	0
CP057029.1	-1	102805	0	IncF RST	FIA(-);FIB(-);FIC(-);FII(23)
CP057030.1	12	4612	0.836038914246995
CP057032.1	-1	62375	0
CP057039.1	39	77977	0.601467471420487	IncF RST	FIA(~19);FIB(-);FIC(-);FII(57)
CP057042.1	-1	52829	0
CP057044.1	7	6678	0.253523838604452
CP057046.1	39	129449	0.990799341165211	IncF RST	FIA(6);FIB(-);FIC(1);FII(89)
CP057047.1	8	93415	1
CP057048.1	17	38481	1
CP057049.1	-1	4671	0
CP057054.1	-1	4671	0
CP057056.1	-1	96046	0
CP057059.1	8	93415	1
CP057060.1	17	38481	1
CP057061.1	-1	4671	0
CP057065.1	7	6678	0.253523838604452
CP057073.1	-1	137565	0
CP057074.1	14	4145	0.42145820598906
CP057076.1	38	123830	0.397064897196418	IncF RST	FIA(-);FIB(-);FIC(-);FII(2)
CP057078.1	-1	50516	0	IncF RST	FIA(-);FIB(-);FIC(-);FII(-)
CP057079.1	15	27257	0.3301765169602
CP057080.1	12	5973	1
CP057081.1	12	5552	1
CP057082.1	21	4678	0.762492081167227
CP057083.1	7	3702	0.250816728767639
CP057084.1	-1	1948	0
CP057086.1	39	87754	1	IncF RST	FIA(-);FIB(-);FIC(6);FII(89)
CP057088.1	-1	140512	0	IncF RST	FIA(-);FIB(-);FIC(-);FII(2)
CP057089.1	27	45753	0.977721074352837	IncN MLST	1
CP057091.1	-1	156713	0	IncF RST	FIA(-);FIB(-);FIC(-);FII(10)
CP057092.1	-1	50591	0	IncF RST	FIA(-);FIB(-);FIC(-);FII(13)
CP057110.1	39	106811	0.798552486773855	IncF RST	FIA(~3);FIB(-);FIC(~4);FII(18)
CP057111.1	12	5686	1
CP057113.1	39	104255	0.78624237209535	IncF RST	FIA(-);FIB(-);FIC(4);FII(18)
CP057114.1	14	2662	0.715806685587268
CP057118.1	14	2662	0.715806685587268
CP057120.1	-1	141909	0	IncF RST	FIA(-);FIB(-);FIC(~4);FII(~18)
CP057121.1	40	60674	0.633330112380551	IncF RST	FIA(-);FIB(-);FIC(-);FII(82)
CP057122.1	14	3727	0.785133434394265
CP057124.1	39	156576	0.769244749523798	IncF RST	FIA(6);FIB(-);FIC(-);FII(56)
CP057127.1	6	109591	1	IncF RST	FIA(-);FIB(-);FIC(-);FII(-)
CP057128.1	-1	90031	0	IncF RST	FIA(-);FIB(-);FIC(-);FII(112)
CP057130.1	39	102324	1	IncF RST	FIA(6);FIB(-);FIC(-);FII(56)
CP057131.1	12	6811	1
CP057132.1	12	5569	1
CP057134.1	10	136933	0.536870682759063
CP057135.1	-1	100897	0	IncF RST	FIA(-);FIB(-);FIC(-);FII(~80)
CP057140.1	39	105018	1	IncF RST	FIA(-);FIB(-);FIC(-);FII(56)
CP057142.1	39	89539	0.60349361363288	IncF RST	FIA(-);FIB(-);FIC(-);FII(~57)
CP057145.1	-1	81202	0	IncF RST	FIA(-);FIB(-);FIC(-);FII(2)
CP057153.1	33	133928	0.796728884253928	IncF RST	FIA(-);FIB(-);FIC(-);FII(40)
CP057155.1	33	168860	0.938234172876496	IncF RST	FIA(-);FIB(-);FIC(-);FII(-)
CP057156.1	-1	92401	0	IncF RST	FIA(-);FIB(-);FIC(~1);FII(~89)
CP057157.1	17	42555	1
CP057158.1	12	4617	0.839776963073552
CP057159.1	20	3525	0.697523731804225
CP057161.1	16	35341	0.706535056286174
CP057164.1	40	97952	0.677640710621097	IncF RST	FIA(-);FIB(-);FIC(-);FII(16)
CP057165.1	7	1506	0.957771830506998
CP057169.1	14	4076	0.574606730276359
CP057172.1	9	94854	0.729449719572878
CP057174.1	14	4154	0.418869516513335
CP057177.1	-1	65344	0	IncF RST	FIA(-);FIB(-);FIC(-);FII(1-)
CP057179.1	-1	73399	0	IncF RST	FIA(-);FIB(-);FIC(-);FII(-)
CP057180.1	-1	54517	0	IncF RST	FIA(-);FIB(-);FIC(-);FII(16)
CP057181.1	20	2974	0.50769496266779
CP057182.1	-1	2519	0
CP057183.1	7	1603	1
CP057187.1	39	83868	0.647388744373385	IncF RST	FIA(-);FIB(-);FIC(-);FII(112)
CP057191.1	39	102988	0.644717785095584	IncF RST	FIA(-);FIB(-);FIC(-);FII(57)
CP057193.1	35	146456	1	IncF RST	FIA(-);FIB(-);FIC(-);FII(2)
CP057195.1	-1	115217	0	IncF RST	FIA(2,6);FIB(-);FIC(-);FII(~64)
CP057196.1	-1	77708	0
CP057197.1	12	7329	1
CP057198.1	-1	6275	0
CP057199.1	-1	3782	0
CP057201.1	39	105591	0.790142139859766	IncF RST	FIA(-);FIB(-);FIC(4);FII(18)
CP057202.1	-1	73991	0
CP057203.1	14	2662	0.715806685587268
CP057205.1	-1	174003	0	IncF RST	FIA(-);FIB(-);FIC(-);FII(~64)
CP057206.1	-1	109624	0	IncF RST	FIA(-);FIB(-);FIC(1);FII(89)
CP057224.1	39	102840	0.638100670787415	IncF RST	FIA(-);FIB(-);FIC(-);FII(57)
CP057226.1	-1	143708	0	IncF RST	FIA(-);FIB(-);FIC(-);FII(56)
CP057227.1	21	6760	1
CP057228.1	-1	2590	0
CP057235.1	-1	145678	0	IncF RST	FIA(-);FIB(-);FIC(-);FII(56)
CP057236.1	15	33657	1
CP057237.1	12	5513	1
CP057248.1	-1	96746	0	IncF RST	FIA(~18);FIB(-);FIC(-);FII(-)
CP057251.1	6	110652	1	IncF RST	FIA(-);FIB(-);FIC(-);FII(-)
CP057252.1	39	109291	1	IncF RST	FIA(2,6);FIB(-);FIC(-);FII(56)
CP057255.1	39	105702	1	IncF RST	FIA(6);FIB(-);FIC(-);FII(56)
CP057260.1	-1	93611	0	IncF RST	FIA(~18);FIB(-);FIC(-);FII(-)
CP057261.1	14	5101	0.641757021550162
CP057263.1	-1	92706	0	IncF RST	FIA(~18);FIB(-);FIC(-);FII(-)
CP057264.1	14	3669	0.768369561314579
CP057268.1	-1	214448	0	IncHI1 MLST	9
CP057268.1	-1	214448	0	IncF RST	FIA(8);FIB(-);FIC(-);FII(-)
CP057269.1	14	5569	0.751566758265144
CP057271.1	-1	221223	0	IncHI1 MLST	9
CP057271.1	-1	221223	0	IncF RST	FIA(8);FIB(-);FIC(-);FII(-)
CP057272.1	14	5569	0.751566758265144
CP057274.1	35	149783	1	IncF RST	FIA(-);FIB(-);FIC(-);FII(2)
CP057275.1	10	96823	1
CP057278.1	-1	84509	0	IncF RST	FIA(~18);FIB(-);FIC(-);FII(-)
CP057279.1	14	5101	0.643470943113312
CP057280.1	14	4044	0.757986435193587
CP057282.1	1	196445	0.423455126154316	IncHI2 DLST	Unknown
CP057285.1	12	5128	1
CP057286.1	-1	3126	0
CP057289.1	9	85551	0.468947492975932
CP057291.1	12	5128	1
CP057292.1	-1	3126	0
CP057294.1	10	120503	0.888844472308937
CP057295.1	33	111016	0.991407833498853	IncF RST	FIA(-);FIB(-);FIC(-);FII(72)
CP057296.1	-1	107564	0	IncF RST	FIA(-);FIB(-);FIC(-);FII(-)
CP057297.1	-1	71653	0	IncF RST	FIA(-);FIB(-);FIC(-);FII(-)
CP057298.1	-1	7592	0
CP057299.1	-1	6507	0
CP057300.1	12	5962	1
CP057301.1	12	5775	1
CP057303.1	10	120503	0.889158866023564
CP057307.1	-1	7592	0
CP057308.1	-1	6507	0
CP057309.1	12	5962	1
CP057310.1	12	5775	1
CP057335.1	13	119787	0.399779301694821
CP057338.1	12	6930	1
CP057351.1	12	6930	1
CP057355.1	21	5428	1
CP057366.1	11	8401	1
CP057367.1	14	4664	0.767914401127275
CP057369.1	40	151320	0.605566316818156	IncF RST	FIA(-);FIB(-);FIC(~4);FII(46)
CP057370.1	15	44527	0.618671760401009
CP057372.1	-1	63507	0	IncF RST	FIA(-);FIB(-);FIC(~6);FII(89)
CP057373.1	-1	37788	0
CP057374.1	12	6669	1
CP057375.1	2	5886	0.804799642355156
CP057376.1	20	3319	0.838615803220764
CP057379.1	-1	43019	0
CP057381.1	9	100257	0.667013185964027
CP057383.1	14	4664	0.767914401127275
CP057386.1	30	44007	0.62543726169382
CP057388.1	7	3374	0.212538392337525
CP057394.1	7	3374	0.212542479487946
CP057397.1	1	243494	0.505507431521309	IncHI2 DLST	Unknown
CP057398.1	34	165151	0.719368468126694	IncF RST	FIA(-);FIB(-);FIC(4);FII(18)
CP057399.1	13	110894	0.396270153163833
CP057400.1	10	97590	1
CP057401.1	12	6888	1
CP057403.1	10	93112	1
CP057404.1	-1	92458	0	IncF RST	FIA(-);FIB(-);FIC(-);FII(2)
CP057405.1	-1	60109	0	IncF RST	FIA(6);FIB(-);FIC(-);FII(~35)
CP057406.1	12	4615	1
CP057407.1	21	4072	0.988535850170458
CP057409.1	27	51508	0.666043339747706	IncN MLST	3
CP057411.1	33	42061	0.744962852145276	IncF RST	FIA(-);FIB(-);FIC(-);FII(14)
CP057412.1	15	28651	0.326728957612632
CP057413.1	21	7971	0.681775426738369
CP057414.1	12	6647	1
CP057415.1	12	5964	1
CP057416.1	-1	1948	0
CP057418.1	9	96190	0.700041491449768
CP057419.1	-1	52356	0	IncF RST	FIA(-);FIB(-);FIC(-);FII(-)
CP057421.1	9	97526	0.673551095815102
CP057424.1	-1	112965	0	IncF RST	FIA(-);FIB(~59);FIC(-);FII(~107)
CP057425.1	12	6888	1
CP057426.1	4	6676	0.186301881077581
CP057427.1	-1	4241	0
CP057442.1	39	102772	0.870982527198225	IncF RST	FIA(-);FIB(-);FIC(-);FII(56)
CP057443.1	15	36413	1
CP057445.1	39	121331	1	IncF RST	FIA(~17);FIB(-);FIC(-);FII(13)
CP057446.1	9	95704	0.81802521202835
CP057448.1	39	103113	1	IncF RST	FIA(6);FIB(-);FIC(1);FII(89)
CP057449.1	12	6981	1
CP057452.1	10	87029	1
CP057454.1	21	4315	1
CP057456.1	39	95109	0.972382396059551	IncF RST	FIA(-);FIB(-);FIC(1);FII(89)
CP057457.1	12	6811	1
CP057466.1	-1	67791	0	IncF RST	FIA(6);FIB(-);FIC(1);FII(89)
CP057467.1	-1	4672	0
CP057469.1	39	117013	0.995125988075429	IncF RST	FIA(6);FIB(-);FIC(1);FII(89)
CP057471.1	39	87656	0.601467471420487	IncF RST	FIA(-);FIB(-);FIC(-);FII(112)
CP057472.1	15	35662	1
CP057474.1	39	83477	0.992954172422397	IncF RST	FIA(-);FIB(-);FIC(-);FII(~22)
CP057476.1	9	98711	0.955719514499544
CP057477.1	-1	84397	0	IncF RST	FIA(6);FIB(-);FIC(-);FII(-)
CP057478.1	3	58013	0.939136647598928
CP057480.1	39	95651	1	IncF RST	FIA(-);FIB(-);FIC(-);FII(56)
CP057486.1	39	102023	0.619326077887963	IncF RST	FIA(-);FIB(-);FIC(-);FII(57)
CP057488.1	-1	146285	0	IncF RST	FIA(-);FIB(-);FIC(~4);FII(~18)
CP057489.1	15	32364	1
CP057490.1	-1	2590	0
CP057494.1	39	144318	0.552627728878326	IncF RST	FIA(-);FIB(-);FIC(-);FII(13)
CP057495.1	12	6826	1
CP057496.1	2	6229	0.940139399523763
CP057497.1	2	5147	0.529524199551028
CP057501.1	-1	74587	0	IncF RST	FIA(-);FIB(-);FIC(-);FII(-)
CP057502.1	-1	68491	0	IncF RST	FIA(-);FIB(-);FIC(-);FII(-)
CP057503.1	-1	33130	0	IncF RST	FIA(-);FIB(-);FIC(-);FII(-)
CP057508.1	39	99864	0.62981889355313	IncF RST	FIA(-);FIB(-);FIC(-);FII(57)
CP057511.1	27	52683	0.660589894039588	IncN MLST	3
CP057514.1	12	6930	1
CP057515.1	21	4721	1
CP057517.1	40	109433	0.586267138764646	IncF RST	FIA(-);FIB(-);FIC(-);FII(~104)
CP057518.1	12	6930	1
CP057519.1	21	4721	1
CP057521.1	8	92191	1
CP057522.1	39	86439	1	IncF RST	FIA(-);FIB(-);FIC(-);FII(57)
CP057524.1	39	86339	0.613921604414637	IncF RST	FIA(-);FIB(-);FIC(-);FII(112)
CP057526.1	10	118911	0.886628851670186
CP057528.1	3	59597	0.898705185561521
CP057529.1	16	32448	0.760210907325299
CP057530.1	12	6930	1
CP057531.1	-1	6836	0
CP057532.1	2	6744	0.477903565455253
CP057533.1	2	5674	0.645995156657101
CP057534.1	7	4237	0.384241564421077
CP057537.1	12	6930	1
CP057538.1	21	4721	1
CP057540.1	10	98678	1
CP057541.1	40	60884	0.723692115012369	IncF RST	FIA(-);FIB(-);FIC(-);FII(16)
CP057542.1	12	7198	1
CP057543.1	2	6230	0.750626961952069
CP057544.1	21	3257	0.901543165157771
CP057547.1	40	65189	0.701549219326356	IncF RST	FIA(-);FIB(-);FIC(-);FII(82)
CP057549.1	16	32448	0.761833523458923
CP057551.1	-1	6836	0
CP057554.1	7	4237	0.384241564421077
CP057558.1	21	4721	1
CP057560.1	6	109880	1	IncF RST	FIA(-);FIB(-);FIC(-);FII(-)
CP057572.1	8	92191	1
CP057573.1	-1	4671	0
CP057575.1	39	102406	1	IncF RST	FIA(6);FIB(-);FIC(-);FII(56)
CP057576.1	-1	4671	0
CP057578.1	39	78258	0.603255291227754	IncF RST	FIA(~19);FIB(-);FIC(-);FII(57)
CP057579.1	16	32449	0.576957085279435
CP057581.1	-1	54794	0	IncF RST	FIA(6);FIB(-);FIC(-);FII(-)
CP057583.1	-1	60402	0	IncF RST	FIA(2,6);FIB(-);FIC(-);FII(57)
CP057586.1	-1	4671	0
CP057590.1	39	121504	1	IncF RST	FIA(2,6);FIB(-);FIC(-);FII(56)
CP057591.1	10	100275	0.641043103712404
CP057592.1	8	92191	1
CP057593.1	-1	4671	0
CP057595.1	39	98612	0.982952337340138	IncF RST	FIA(6);FIB(-);FIC(1);FII(~89)
CP057596.1	12	6811	1
CP057598.1	39	85857	0.620799143857356	IncF RST	FIA(6);FIB(-);FIC(1);FII(-)
CP057599.1	-1	4671	0
CP057601.1	-1	63983	0	IncF RST	FIA(-);FIB(-);FIC(-);FII(~57)
CP057602.1	20	3524	0.697501606695502
CP057604.1	39	156205	0.768338378909731	IncF RST	FIA(6);FIB(-);FIC(-);FII(56)
CP057606.1	39	89809	0.60349361363288	IncF RST	FIA(-);FIB(-);FIC(-);FII(~57)
CP057616.1	39	122712	1	IncF RST	FIA(2,6);FIB(-);FIC(-);FII(56)
CP057618.1	39	121313	1	IncF RST	FIA(~17);FIB(-);FIC(-);FII(13)
CP057619.1	20	3005	1
CP057622.1	39	116595	0.937321183139535	IncF RST	FIA(6);FIB(-);FIC(1);FII(89)
CP057623.1	9	97938	0.846833380724785
CP057624.1	12	6647	1
CP057625.1	-1	4671	0
CP057627.1	39	106559	1	IncF RST	FIA(6);FIB(-);FIC(1);FII(89)
CP057628.1	12	6221	1
CP057629.1	-1	4593	0
CP057635.1	10	109773	0.789437134283406
CP057637.1	39	105655	1	IncF RST	FIA(6);FIB(-);FIC(-);FII(56)
CP057641.1	-1	148666	0	IncF RST	FIA(-);FIB(-);FIC(~4);FII(~18)
CP057642.1	2	6228	0.837835219351638
CP057644.1	-1	146281	0	IncF RST	FIA(-);FIB(-);FIC(-);FII(56)
CP057646.1	-1	148142	0	IncF RST	FIA(2,6);FIB(-);FIC(-);FII(~64)
CP057647.1	40	63155	0.586461045025631	IncF RST	FIA(-);FIB(-);FIC(-);FII(51)
CP057648.1	-1	4723	0
CP057651.1	40	60660	0.645983188090843	IncF RST	FIA(-);FIB(-);FIC(-);FII(94)
CP057652.1	12	6930	1
CP057653.1	21	4726	1
CP057654.1	2	3751	1
CP057655.1	-1	2064	0
CP057661.1	-1	146161	0	IncF RST	FIA(-);FIB(-);FIC(-);FII(~56)
CP057662.1	2	6228	0.916588909110121
CP057666.1	35	130766	0.61003833032772	IncF RST	FIA(-);FIB(-);FIC(-);FII(4)
CP057667.1	12	6930	1
CP057668.1	2	6230	0.812478962181979
CP057670.1	-1	63852	0	IncF RST	FIA(-);FIB(-);FIC(-);FII(~104)
CP057671.1	12	6930	1
CP057672.1	2	6229	0.940991649294915
CP057674.1	39	116753	0.599187162423455	IncF RST	FIA(-);FIB(-);FIC(-);FII(~57)
CP057675.1	12	5686	1
CP057676.1	21	4073	0.940322471473432
CP057679.1	21	6760	1
CP057680.1	-1	2590	0
CP057685.1	6	112153	0.992170178752693	IncF RST	FIA(-);FIB(-);FIC(-);FII(-)
CP057687.1	14	4245	1
CP057689.1	9	99307	0.534209851160634
CP057691.1	-1	99352	0	IncF RST	FIA(-);FIB(-);FIC(-);FII(55)
CP057694.1	34	96864	0.64894829397825	IncF RST	FIA(-);FIB(-);FIC(-);FII(-)
CP057695.1	10	91303	1
CP057697.1	34	184480	0.687680423483771	IncF RST	FIA(-);FIB(-);FIC(4);FII(18)
CP057698.1	10	96066	0.941723243742472
CP057699.1	40	80807	0.693143912976457	IncF RST	FIA(-);FIB(-);FIC(-);FII(40)
CP057700.1	2	6663	0.395093039810172
CP057701.1	14	4018	0.933149292479752
CP057702.1	14	2567	0.777284583896815
CP057706.1	-1	80598	0	IncF RST	FIA(17);FIB(-);FIC(-);FII(102)
CP057707.1	3	58234	0.799330954212942
CP057708.1	16	32676	0.767204677783317
CP057710.1	2	6077	0.743795003110244
CP057711.1	4	4072	0.998683531637377
CP057712.1	7	1551	0.971357901804596
CP057715.1	-1	76639	0
CP057716.1	-1	69882	0	IncF RST	FIA(-);FIB(-);FIC(-);FII(-)
CP057719.1	18	6988	1
CP057726.1	1	285423	0.645432609314043	IncHI2 DLST	3
CP057727.1	-1	48056	0
CP057728.1	12	5128	1
CP057730.1	1	266854	0.716065774474529	IncHI2 DLST	3
CP057732.1	1	280872	0.667416748147029	IncHI2 DLST	3
CP057733.1	9	146408	0.368161704082139
CP057734.1	-1	129207	0	IncF RST	FIA(-);FIB(-);FIC(-);FII(104)
CP057735.1	10	80146	1
CP057736.1	12	6669	1
CP057737.1	-1	3971	0
CP057742.1	8	92094	0.83377346871439
CP057744.1	12	6669	1
CP057745.1	-1	3971	0
CP057755.1	8	92094	0.83377346871439
CP057757.1	12	6669	1
CP057758.1	-1	3971	0
CP057762.1	-1	125548	0	IncF RST	FIA(-);FIB(-);FIC(-);FII(104)
CP057763.1	8	92094	0.839060777016446
CP057766.1	-1	3971	0
CP057770.1	-1	6275	0
CP057771.1	-1	5602	0
CP057774.1	10	129793	0.887670419269996
CP057775.1	-1	68614	0	IncF RST	FIA(-);FIB(-);FIC(-);FII(~104)
CP057776.1	12	6930	1
CP057779.1	-1	73457	0	IncF RST	FIA(-);FIB(-);FIC(-);FII(104)
CP057780.1	-1	41696	0
CP057781.1	12	6930	1
CP057785.1	-1	191949	0	IncF RST	FIA(2,6);FIB(-);FIC(-);FII(~64)
CP057786.1	-1	68933	0	IncF RST	FIA(-);FIB(-);FIC(-);FII(-)
CP057787.1	-1	6275	0
CP057788.1	-1	5602	0
CP057789.1	-1	3782	0
CP057791.1	-1	187580	0	IncF RST	FIA(-);FIB(-);FIC(4);FII(18)
CP057793.1	4	4074	0.683530486740072
CP057794.1	2	3838	0.42080824517719
CP057797.1	34	127110	0.605445817745463	IncF RST	FIA(5,6);FIB(-);FIC(-);FII(-)
CP057798.1	6	108954	1	IncF RST	FIA(-);FIB(-);FIC(-);FII(-)
CP057799.1	9	97994	0.563251210563575
CP057800.1	-1	80510	0	IncF RST	FIA(-);FIB(-);FIC(-);FII(2)
CP057801.1	20	3916	1
CP057803.1	9	48915	0.31370269404595	IncF RST	FIA(~8);FIB(-);FIC(-);FII(-)
CP057805.1	-1	132986	0	IncF RST	FIA(-);FIB(-);FIC(-);FII(29)
CP057807.1	20	4758	0.51146802437713
CP057810.1	15	44795	0.700331726632521
CP057811.1	20	4758	0.51146802437713
CP057817.1	20	3916	1
CP057819.1	-1	187622	0	IncF RST	FIA(-);FIB(-);FIC(4);FII(18)
CP057820.1	37	131425	0.381342479951286	IncF RST	FIA(-);FIB(-);FIC(-);FII(4)
CP057821.1	4	4074	0.700564120976282
CP057827.1	-1	143602	0	IncF RST	FIA(-);FIB(-);FIC(-);FII(~88)
CP057828.1	12	7205	1
CP057830.1	39	61278	0.54584342501189	IncF RST	FIA(~17);FIB(-);FIC(5);FII(18)
CP057832.1	8	92366	1
CP057835.1	39	94579	0.786920811007255	IncF RST	FIA(-);FIB(-);FIC(-);FII(~114)
CP057836.1	18	6878	1
CP057837.1	2	4959	0.418069075101696
CP057840.1	-1	104712	0	IncF RST	FIA(-);FIB(-);FIC(1);FII(89)
CP057844.1	35	131379	0.567323070878088	IncF RST	FIA(-);FIB(-);FIC(-);FII(24)
CP057845.1	9	95217	0.778022833345902
CP057846.1	10	91303	1
CP057847.1	12	6668	1
CP057848.1	2	6230	0.804135887434203
CP057850.1	35	131336	0.567323070878088	IncF RST	FIA(-);FIB(-);FIC(-);FII(24)
CP057851.1	9	95217	0.778022833345902
CP057853.1	2	6230	0.804135887434203
CP057856.1	9	95217	0.778022833345902
CP057857.1	10	91421	1
CP057858.1	12	6668	1
CP057859.1	2	6230	0.804135887434203
CP057862.1	-1	8622	0
CP057870.1	-1	72463	0	IncF RST	FIA(6);FIB(-);FIC(1);FII(89)
CP057871.1	12	6980	1
CP057872.1	21	3256	0.930894391185846
CP057874.1	39	105119	1	IncF RST	FIA(6);FIB(-);FIC(-);FII(56)
CP057875.1	9	94097	0.99367348131351
CP057877.1	39	105598	1	IncF RST	FIA(6);FIB(-);FIC(-);FII(56)
CP057880.1	39	112865	1	IncF RST	FIA(~17);FIB(-);FIC(-);FII(13)
CP057883.1	39	107065	0.786889409113334	IncF RST	FIA(-);FIB(-);FIC(-);FII(57)
CP057884.1	10	95136	1
CP057886.1	39	104067	1	IncF RST	FIA(-);FIB(-);FIC(1);FII(89)
CP057887.1	-1	4671	0
CP057890.1	-1	4671	0
CP057892.1	-1	139143	0	IncF RST	FIA(-);FIB(-);FIC(-);FII(~64)
CP057902.1	-1	195368	0	IncF RST	FIA(-);FIB(-);FIC(~4);FII(~18)
CP057903.1	-1	63800	0
CP057904.1	15	32598	1
CP057907.1	39	102859	0.644608399495512	IncF RST	FIA(-);FIB(-);FIC(-);FII(57)
CP057908.1	10	99967	1
CP057910.1	21	5428	1
CP057914.1	15	32598	1
CP057923.1	-1	146777	0	IncF RST	FIA(-);FIB(-);FIC(-);FII(74)
CP057924.1	10	84336	1
CP057925.1	12	5569	1
CP057926.1	12	4612	0.839666909108314
CP057928.1	-1	102796	0	IncF RST	FIA(-);FIB(-);FIC(-);FII(23)
CP057929.1	12	4612	0.840157297293569
CP057931.1	39	98472	1	IncF RST	FIA(6);FIB(-);FIC(-);FII(56)
CP057933.1	-1	136645	0	IncF RST	FIA(-);FIB(-);FIC(-);FII(74)
CP057935.1	12	6061	1
CP057937.1	9	97047	0.781263585367122
CP057938.1	15	34809	1
CP057940.1	14	3469	0.567992680444949
CP057943.1	-1	145571	0	IncF RST	FIA(-);FIB(-);FIC(-);FII(74)
CP057944.1	10	92742	1
CP057945.1	12	4612	0.837606841801233
CP057947.1	-1	102634	0	IncF RST	FIA(-);FIB(-);FIC(-);FII(23)
CP057948.1	3	58530	0.998997317111321
CP057950.1	12	4612	0.837472370486194
CP057954.1	3	55947	0.998997317111321
CP057955.1	2	6079	0.976177161629429
CP057958.1	39	95782	1	IncF RST	FIA(-);FIB(-);FIC(-);FII(112)
CP057960.1	-1	128235	0	IncF RST	FIA(-);FIB(-);FIC(-);FII(74)
CP057963.1	39	100061	1	IncF RST	FIA(6);FIB(-);FIC(-);FII(56)
CP057966.1	12	6901	1
CP057968.1	39	101913	1	IncF RST	FIA(-);FIB(-);FIC(-);FII(56)
CP057969.1	-1	74773	0	IncF RST	FIA(-);FIB(-);FIC(-);FII(1-)
CP057971.1	39	140458	1	IncF RST	FIA(6);FIB(-);FIC(-);FII(13)
CP057972.1	10	110406	1
CP057974.1	-1	94695	0	IncF RST	FIA(-);FIB(-);FIC(4);FII(18)
CP057976.1	9	93585	0.970409682713785
CP057977.1	13	90123	0.954080914957547
CP057979.1	39	101099	1	IncF RST	FIA(6);FIB(-);FIC(-);FII(56)
CP057981.1	33	119308	0.728783560795664	IncF RST	FIA(-);FIB(-);FIC(-);FII(~114)
CP057982.1	-1	63949	0	IncF RST	FIA(-);FIB(-);FIC(-);FII(-)
CP057984.1	33	122017	0.729357777540296	IncF RST	FIA(-);FIB(-);FIC(-);FII(~114)
CP057986.1	7	6678	0.253523838604452
CP057998.1	10	86278	1
CP057999.1	17	35984	1
CP058000.1	2	6230	0.747955160554391
CP058001.1	4	4091	0.252970510043872
CP058005.1	39	99232	1	IncF RST	FIA(-);FIB(-);FIC(-);FII(57)
CP058008.1	40	71233	0.646819467173106	IncF RST	FIA(-);FIB(-);FIC(-);FII(16)
CP058010.1	-1	120778	0
CP058011.1	-1	44810	0	IncF RST	FIA(-);FIB(-);FIC(-);FII(~13)
CP058015.1	39	100878	0.660332524536765	IncF RST	FIA(-);FIB(-);FIC(-);FII(57)
CP058016.1	10	96304	1
CP058017.1	15	35166	1
CP058018.1	20	3081	0.804087421513045
CP058021.1	8	95289	1
CP058024.1	-1	149559	0	IncF RST	FIA(-);FIB(-);FIC(~4);FII(~18)
CP058026.1	39	88012	0.643191478975554	IncF RST	FIA(-);FIB(-);FIC(-);FII(57)
CP058028.1	-1	81777	0	IncF RST	FIA(-);FIB(-);FIC(~4);FII(46)
CP058029.1	14	4664	0.767914401127275
CP058032.1	-1	120225	0	IncF RST	FIA(-);FIB(-);FIC(-);FII(-)
CP058033.1	11	6768	1
CP058034.1	14	4664	0.76772638274514
CP058038.1	-1	8136	0
CP058043.1	-1	8136	0
CP058048.1	30	44007	0.625452077576417
CP058049.1	-1	8136	0
CP058054.1	30	44007	0.625342692761471
CP058064.1	1	269647	0.645355025298806	IncHI2 DLST	3
CP058065.1	-1	100803	0	IncF RST	FIA(-);FIB(-);FIC(6);FII(89)
CP058066.1	-1	61907	0
CP058067.1	15	45556	1
CP058068.1	-1	42871	0
CP058069.1	21	3173	0.699377073967288
CP058071.1	34	116772	1	IncF RST	FIA(-);FIB(-);FIC(4);FII(18)
CP058075.1	34	113309	1	IncF RST	FIA(-);FIB(-);FIC(4);FII(18)
CP058081.1	39	90645	0.601295224116565	IncF RST	FIA(-);FIB(-);FIC(-);FII(~57)
CP058082.1	-1	74290	0	IncF RST	FIA(-);FIB(-);FIC(-);FII(~95)
CP058084.1	-1	190736	0	IncF RST	FIA(-);FIB(-);FIC(~4);FII(~18)
CP058085.1	16	40213	0.448362758443899
CP058094.1	-1	143511	0	IncF RST	FIA(-);FIB(-);FIC(~4);FII(~18)
CP058095.1	2	6230	0.85590171082904
CP058097.1	12	5569	1
CP058098.1	-1	2590	0
CP058108.1	12	5569	1
CP058109.1	-1	2590	0
CP058232.1	25	94605	0.915868998991899	IncF RST	FIA(-);FIB(3);FIC(-);FII(23)
CP058914.1	6	109732	1	IncF RST	FIA(-);FIB(-);FIC(-);FII(-)
CP058915.1	40	74434	0.677640710621097	IncF RST	FIA(-);FIB(-);FIC(-);FII(7)
CP058916.1	30	74062	0.530770308594874	IncF RST	FIA(~13);FIB(-);FIC(-);FII(-)
CP059905.1	35	141692	0.608348254691939	IncF RST	FIA(-);FIB(8);FIC(-);FII(24)
CP059906.1	10	110468	1
CP059923.1	-1	133421	0	IncF RST	FIA(-);FIB(1);FIC(-);FII(16)
CP059924.1	10	107524	1
CP059926.1	-1	123891	0	IncF RST	FIA(-);FIB(54);FIC(-);FII(~45)
CP059927.1	-1	122428	0	IncF RST	FIA(-);FIB(-);FIC(-);FII(40)
CP059928.1	16	35368	0.595483759450226
CP059930.1	30	99943	0.557271479405599	IncF RST	FIA(-);FIB(-);FIC(-);FII(-)
CP059945.1	34	116752	1	IncF RST	FIA(-);FIB(1);FIC(4);FII(18)
CP059946.1	6	110330	0.674976097593766	IncF RST	FIA(-);FIB(-);FIC(-);FII(-)
CP063712.1	31	150353	0.46167807721307	IncF RST	FIA(1,6);FIB(1);FIC(-);FII(-)
CP063714.1	12	6715	1
CP063715.1	-1	98907	0	IncF RST	FIA(-);FIB(-);FIC(-);FII(95)
CP063716.1	2	5167	0.858498919680575
CP063717.1	40	97875	0.634040473153207	IncF RST	FIA(-);FIB(20);FIC(~4);FII(46)
CP063718.1	9	93325	0.939034916956096
CP063719.1	1	266317	0.682048643462708	IncHI2 DLST	2
CP063719.1	1	266317	0.682048643462708	IncN MLST	Unknown
CP063721.1	16	31764	0.767204677783317
CP063723.1	12	5630	1
CP063724.1	13	106198	0.514883065498087
CP063725.1	7	1552	1
CP063726.1	35	157027	1	IncF RST	FIA(-);FIB(1);FIC(-);FII(2)
CP063727.1	4	4091	0.253513299853049
CP063728.1	14	2699	0.73322022261053
CP063730.1	-1	1983	0
CP063731.1	13	101737	0.517820179027219
CP063732.1	9	95635	0.652943847503545
CP063733.1	12	6647	1
CP063734.1	12	5631	1
CP063735.1	7	1552	1
CP063737.1	12	4936	1
CP063738.1	19	117402	0.810219980061234
CP063740.1	-1	171727	0	IncF RST	FIA(-);FIB(~24);FIC(-);FII(74)
CP063741.1	13	205906	0.360692360466387
CP063743.1	14	5430	1
CP066198.1	9	84339	0.780994414497884
CP066199.1	12	6647	1
CP066200.1	21	4073	0.944127226162109
CP066201.1	10	63631	1
CP066202.1	-1	152717	0	IncF RST	FIA(6);FIB(-);FIC(-);FII(67)
CP068837.1	5	51359	0.499939348454738
CP068929.1	5	51322	0.473280471339325
CP070394.1	1	232795	0.904179188814884	IncHI2 DLST	4
CP070395.1	13	154443	0.460337650594214
CP070396.1	13	105582	0.513932886738159
CP070397.1	12	8910	0.914423983977048
CP070398.1	1	239190	1	IncHI2 DLST	4
CP070400.1	-1	195911	0	IncF RST	FIA(-);FIB(-);FIC(-);FII(29)
CP070401.1	21	4710	1
CP070402.1	15	45410	0.70422172932254
CP070404.1	-1	68185	0	IncF RST	FIA(-);FIB(77);FIC(-);FII(-)
CP070405.1	20	5160	0.816186764103822
CP070406.1	1	247443	1	IncHI2 DLST	4
CP072912.1	37	122046	0.918727644246936	IncF RST	FIA(-);FIB(10);FIC(-);FII(29)
CP073592.1	26	92955	1	IncF RST	FIA(-);FIB(3);FIC(-);FII(23)
CP073594.1	26	92951	1	IncF RST	FIA(-);FIB(3);FIC(-);FII(23)
CP073596.1	26	92956	1	IncF RST	FIA(-);FIB(3);FIC(-);FII(23)
CP073600.1	26	92959	0.983351527172429	IncF RST	FIA(-);FIB(3);FIC(-);FII(23)
CP073602.1	25	95400	0.766825805359187	IncF RST	FIA(-);FIB(3);FIC(-);FII(23)
CP073604.1	-1	41095	0
CP073605.1	26	92954	0.986365475352879	IncF RST	FIA(-);FIB(3);FIC(-);FII(23)
CP073606.1	3	62479	0.899987507081742
CP073608.1	26	92958	1	IncF RST	FIA(-);FIB(3);FIC(-);FII(23)
CP073610.1	26	92960	1	IncF RST	FIA(-);FIB(3);FIC(-);FII(23)
CP073611.1	3	62479	0.900698094196964
CP073612.1	-1	41465	0
CP073614.1	3	57963	0.935429165916885
CP073615.1	26	92868	0.973670052340951	IncF RST	FIA(-);FIB(3);FIC(-);FII(23)
CP073616.1	16	63779	0.645884184156156
CP073618.1	26	92958	1	IncF RST	FIA(-);FIB(3);FIC(-);FII(23)
CP073620.1	26	92954	0.987028021205096	IncF RST	FIA(-);FIB(3);FIC(-);FII(23)
CP076294.1	10	47378	0.777028625387326
CP076295.1	12	30661	0.896770914341877
CP076296.1	12	20482	0.842763534583864
CP077064.1	-1	84331	0	IncF RST	FIA(-);FIB(-);FIC(-);FII(16)
CP077065.1	30	57888	0.791464766561173
CP077067.1	-1	9982	0
CP077069.1	14	7870	0.547191962883091
CP077071.1	-1	3607	0
CP077216.1	-1	58751	0	IncF RST	FIA(-);FIB(28);FIC(-);FII(~101)
CP077217.1	-1	9844	0
CP077218.1	12	7938	1
CP077219.1	7	1549	0.677954921127146
CP077220.1	21	3743	1
CP077226.1	10	83491	1
CP077227.1	0	2089	1
CP077228.1	14	3182	0.705045391797517
CP077229.1	12	5685	1
CP077230.1	-1	2744	0
CP077244.1	-1	92707	0	IncF RST	FIA(-);FIB(65);FIC(-);FII(98)
CP077245.1	13	91885	1
CP077246.1	31	63960	0.550842546488756	IncF RST	FIA(-);FIB(-);FIC(-);FII(2)
CP077247.1	12	5631	1
CP077251.1	3	52169	0.654189694592665
CP077252.1	7	1551	0.971357901804596
CP077253.1	4	4082	0.834593122747397
CP077255.1	0	2102	1
CP077267.1	12	3374	1
CP077268.1	-1	58751	0	IncF RST	FIA(-);FIB(28);FIC(-);FII(~101)
CP077269.1	7	1549	0.677954921127146
CP077274.1	10	83491	1
CP077275.1	12	12821	1
CP077277.1	-1	2744	0
CP077282.1	10	96652	1
CP077283.1	2	7465	0.65259976760776
CP077284.1	0	2101	1
CP077285.1	4	4082	1
CP077286.1	7	1822	1
CP077287.1	-1	21761	0	IncF RST	FIA(-);FIB(-);FIC(-);FII(-)
CP077288.1	12	6647	1
CP077289.1	12	5655	1
CP077295.1	-1	133266	0	IncF RST	FIA(-);FIB(10);FIC(-);FII(51)
CP077296.1	-1	2443	0
CP077297.1	12	5544	1
CP077298.1	-1	4535	0
CP077299.1	12	2506	0.998207205693425
CP077315.1	37	120648	0.939658572812805	IncF RST	FIA(-);FIB(10);FIC(-);FII(29)
CP077316.1	20	5153	0.598370007344808
CP077326.1	-1	92710	0	IncF RST	FIA(-);FIB(65);FIC(-);FII(98)
CP077327.1	13	91885	1
CP077328.1	31	63960	0.550732342711914	IncF RST	FIA(-);FIB(-);FIC(-);FII(2)
CP077329.1	2	4249	0.935854876846828
CP077330.1	12	5631	1
CP077343.1	10	84373	1
CP077344.1	4	4082	0.941390518715466
CP077345.1	2	5716	0.208212828105219
CP077347.1	-1	21761	0	IncF RST	FIA(-);FIB(-);FIC(-);FII(-)
CP077350.1	2	6063	0.474497813660371
CP077352.1	2	2924	0.455221882526241
CP077354.1	3	52169	0.654050408046841
CP077356.1	7	1551	0.971357901804596
CP077357.1	4	4082	0.786449413931333
CP077358.1	0	2102	1
CP077360.1	7	1628	0.971357901804596
CP077362.1	-1	82810	0	IncF RST	FIA(-);FIB(-);FIC(-);FII(-)
CP077380.1	38	80779	0.367417192656132	IncF RST	FIA(-);FIB(-);FIC(-);FII(95)
CP077381.1	-1	75538	0	IncF RST	FIA(-);FIB(~65);FIC(-);FII(-)
CP077382.1	12	5631	1
CP077384.1	7	1822	1
CP077385.1	4	4072	0.495297488804854
CP077386.1	12	4407	1
CP077390.1	37	120648	0.939727856551197	IncF RST	FIA(-);FIB(10);FIC(-);FII(29)
CP077391.1	20	5153	0.596742855378121
CP077397.1	-1	82810	0	IncF RST	FIA(-);FIB(-);FIC(-);FII(-)
GQ149343.1	-1	6211	0
GQ149347.1	-1	6130	0
KT950740.1	-1	16230	0
KT950741.1	-1	16863	0
KU761326.1	3	64964	0.993556931593031
KY075659.1	1	241033	0.853688731458556	IncHI2 DLST	3
KY563785.1	-1	12473	0
LC521836.1	40	102023	1	IncF RST	FIA(-);FIB(-);FIC(-);FII(2)
LC521841.1	28	152332	0.482342970232142	IncF RST	FIA(-);FIB(-);FIC(-);FII(31,36)
LC521842.1	32	156037	0.404834317388565	IncF RST	FIA(1,6);FIB(-);FIC(-);FII(1)
LC521843.1	32	151503	0.404724698310079	IncF RST	FIA(1,6);FIB(-);FIC(-);FII(1)
LC521844.1	32	108173	0.385515988282611	IncF RST	FIA(1,6);FIB(49);FIC(-);FII(1)
LC521846.1	32	156037	0.405104951289771	IncF RST	FIA(1,6);FIB(-);FIC(-);FII(1)
LC521848.1	5	61114	0.999578089791081
LC553463.1	-1	94901	0	IncF RST	FIA(1,6);FIB(-);FIC(-);FII(-)
LC553464.1	40	79974	0.654886480212645	IncF RST	FIA(-);FIB(-);FIC(-);FII(104)
LC603215.1	32	94839	0.376961347784676	IncF RST	FIA(1,6);FIB(49);FIC(-);FII(1)
LC613142.1	32	118761	0.388356277841057	IncF RST	FIA(1,6);FIB(49);FIC(-);FII(1)
LC620533.1	35	103535	0.55353828028999	IncF RST	FIA(-);FIB(-);FIC(-);FII(-)
LC620534.1	13	110796	0.82772120768369
LC620535.1	34	169982	0.602935212735363	IncF RST	FIA(-);FIB(-);FIC(~4);FII(~18)
LR890263.1	-1	102691	0	IncF RST	FIA(-);FIB(-);FIC(-);FII(~66)
LR890264.1	-1	90492	0	IncF RST	FIA(-);FIB(-);FIC(-);FII(-)
LR890265.1	38	73033	0.454079728159676	IncF RST	FIA(-);FIB(-);FIC(-);FII(-)
LR890577.1	10	92280	1
LR890578.1	-1	88750	0	IncF RST	FIA(-);FIB(-);FIC(-);FII(-)
LR890579.1	38	70361	0.382917354666392	IncF RST	FIA(-);FIB(-);FIC(-);FII(2)
LR890582.1	-1	2590	0
LR890662.1	-1	100356	0	IncF RST	FIA(-);FIB(-);FIC(-);FII(95)
LR890663.1	-1	89521	0	IncF RST	FIA(-);FIB(10);FIC(-);FII(-)
LR890664.1	37	73974	0.338293126720103	IncF RST	FIA(-);FIB(-);FIC(-);FII(-)
LT985289.1	10	87487	1
MG228426.1	5	67632	0.415047726719309
MG773377.1	5	46192	0.816016407560443
MH192349.1	-1	5166	0
MK753226.1	-1	5607	0
MK753228.1	-1	5622	0
MN476098.1	-1	55772	0
MW415440.1	5	46288	1
MW415441.1	5	45805	0.727438031570205
MW548582.1	29	86019	0.620344597545238
MW646304.1	38	70900	0.384517779519086	IncF RST	FIA(-);FIB(-);FIC(-);FII(2)
MW978788.1	10	145350	1
NC_001373.1	14	6720	0.709721463064887
NC_001537.1	-1	3895	0
NC_002119.1	-1	9957	0
NC_002145.1	7	1549	0.640723805589969
NC_002483.1	39	99159	0.90898127102188	IncF RST	FIA(2,6);FIB(16);FIC(1);FII(89)
NC_002487.1	21	5847	1
NC_002525.1	3	75582	0.813489867608955
NC_004429.1	-1	6349	0
NC_004998.1	35	125491	0.580647798940994	IncF RST	FIA(-);FIB(1);FIC(-);FII(24)
NC_005019.1	12	6293	1
NC_005248.1	-1	8145	0
NC_005324.1	11	6222	1
NC_005327.1	38	92353	0.645850778471955	IncF RST	FIA(-);FIB(-);FIC(-);FII(2)
NC_005923.1	-1	6464	0
NC_005970.1	12	5360	0.686121236136331
NC_006671.1	40	101375	0.594953281259803	IncF RST	FIA(-);FIB(-);FIC(-);FII(4)
NC_006881.1	-1	8318	0
NC_007365.1	13	165548	0.414197109325525	IncF RST	FIA(-);FIB(14);FIC(-);FII(-)
NC_007635.1	10	98396	0.575561656428738	IncF RST	FIA(-);FIB(-);FIC(-);FII(15)
NC_007675.1	34	184501	0.583489376578935	IncF RST	FIA(-);FIB(1);FIC(-);FII(2)
NC_007682.3	27	56634	1	IncN MLST	1
NC_008444.1	20	3172	0.840834307194995
NC_008460.1	-1	120730	0	IncF RST	FIA(-);FIB(5);FIC(-);FII(17)
NC_008486.1	7	1902	0.635108317280128
NC_008487.1	4	4091	0.253397614102971
NC_008488.1	12	5219	1
NC_008489.1	2	7462	0.703900664373657
NC_008490.1	11	8985	0.873079253607589
NC_008597.1	11	6222	1
NC_009131.1	27	65288	0.677800770753828	IncN MLST	2
NC_009133.1	38	94289	0.675690038770798	IncF RST	FIA(-);FIB(-);FIC(-);FII(2)
NC_009602.1	-1	121239	0	IncF RST	FIA(3);FIB(3,3);FIC(-);FII(3)
NC_009781.1	2	5146	0.526169287262566
NC_009786.1	33	79237	0.969862833862168	IncF RST	FIA(-);FIB(-);FIC(-);FII(11)
NC_009787.1	33	34367	0.939473266424214	IncF RST	FIA(-);FIB(-);FIC(-);FII(16)
NC_009788.1	10	70609	0.62417802217927
NC_009790.1	33	74224	0.949460233343869	IncF RST	FIA(-);FIB(-);FIC(-);FII(6)
NC_009791.1	12	5033	1
NC_009837.1	-1	174241	0	IncF RST	FIA(-);FIB(6);FIC(4);FII(18)
NC_009838.1	1	241387	0.592172888021394	IncHI2 DLST	2
NC_010257.1	-1	32014	0
NC_010378.1	15	51602	0.63005624297906
NC_010409.1	-1	151002	0	IncF RST	FIA(-);FIB(1);FIC(4);FII(18)
NC_010485.1	12	8909	0.88734141930211
NC_010486.1	4	4074	0.576514243222669
NC_010487.1	14	3565	0.707861261376527
NC_010488.1	35	130440	0.522052813019676	IncF RST	FIA(-);FIB(1);FIC(-);FII(24)
NC_010558.1	28	168113	0.243505320706626	IncF RST	FIA(1,6);FIB(1);FIC(-);FII(22,36)
NC_010862.1	-1	101558	0	IncF RST	FIA(-);FIB(23);FIC(-);FII(13)
NC_010883.1	2	6750	0.276406833032018
NC_010898.1	14	4995	0.743946219439554
NC_010904.1	21	4715	1
NC_011227.1	21	4073	0.957110855838544
NC_011228.1	2	6758	0.277089194262653
NC_011351.1	17	37452	1
NC_011407.1	12	6929	1
NC_011408.1	12	5366	0.679245347723097
NC_011411.1	4	4082	1
NC_011413.1	33	91158	0.868440120685763	IncF RST	FIA(-);FIB(-);FIC(-);FII(20)
NC_011416.1	-1	60555	0	IncF RST	FIA(-);FIB(12);FIC(-);FII(-)
NC_011418.1	14	4669	0.869730182658524
NC_011419.1	10	100021	1
NC_011603.1	-1	97978	0	IncF RST	FIA(-);FIB(23);FIC(-);FII(13)
NC_011747.1	35	133853	1	IncF RST	FIA(-);FIB(1);FIC(-);FII(24)
NC_011752.1	-1	72482	0	IncF RST	FIA(-);FIB(9);FIC(-);FII(19)
NC_011754.1	13	119594	0.31062803406
NC_011795.1	11	6148	1
NC_011799.1	12	5217	1
NC_011812.1	38	72946	0.468994449819908	IncF RST	FIA(-);FIB(-);FIC(-);FII(2)
NC_011917.1	6	108379	1	IncF RST	FIA(-);FIB(-);FIC(-);FII(-)
NC_011977.1	2	7577	0.455810368781761
NC_011980.1	34	103275	0.656674942022545	IncF RST	FIA(-);FIB(1);FIC(4);FII(18)
NC_012487.1	23	168100	0.425442076716529
NC_012690.1	19	148105	1
NC_012692.1	19	166530	0.961278694615732
NC_012882.1	2	6751	0.37523515186938
NC_012886.1	-1	52637	0
NC_012944.1	39	138362	0.731315952419918	IncF RST	FIA(2,6);FIB(7);FIC(4);FII(18)
NC_013010.1	25	94601	0.945442451468659	IncF RST	FIA(-);FIB(3);FIC(-);FII(23)
NC_013120.1	10	93732	1
NC_013121.1	38	64471	0.338034902764322	IncF RST	FIA(-);FIB(-);FIC(-);FII(2)
NC_013122.1	31	117536	1	IncF RST	FIA(1,6);FIB(-);FIC(-);FII(2)
NC_013354.1	24	75546	1	IncF RST	FIA(-);FIB(13);FIC(-);FII(-)
NC_013362.1	-1	63365	0	IncF RST	FIA(-);FIB(-);FIC(-);FII(30)
NC_013363.1	12	5686	1
NC_013365.1	-1	204604	0	IncHI1 MLST	2
NC_013365.1	-1	204604	0	IncF RST	FIA(8);FIB(-);FIC(-);FII(-)
NC_013366.1	24	77690	1	IncF RST	FIA(-);FIB(-);FIC(-);FII(5)
NC_013367.1	2	8140	0.374263720480377
NC_013368.1	18	6673	1
NC_013369.1	23	85167	1	IncF RST	FIA(-);FIB(11);FIC(-);FII(-)
NC_013370.1	9	97897	0.582403584110388
NC_013503.1	15	42644	0.898686736771764
NC_013507.1	-1	67094	0	IncF RST	FIA(-);FIB(-);FIC(-);FII(12)
NC_013589.1	20	5159	0.598211428543418
NC_013652.1	-1	2330	0
NC_013655.1	37	122345	1	IncF RST	FIA(-);FIB(10);FIC(-);FII(29)
NC_013728.1	23	111481	0.79779931251058	IncF RST	FIA(-);FIB(11);FIC(-);FII(-)
NC_013782.1	14	3071	0.672736987808687
NC_013942.1	-1	66001	0	IncF RST	FIA(-);FIB(15);FIC(-);FII(-)
NC_014231.1	27	53207	0.77400728141872	IncN MLST	8
NC_014232.1	33	101857	0.880292701561709	IncF RST	FIA(-);FIB(-);FIC(-);FII(11)
NC_014233.1	33	55709	0.995954225436991	IncF RST	FIA(-);FIB(~45);FIC(-);FII(111)
NC_014234.1	10	74575	0.596076291103919
NC_014235.1	12	7497	1
NC_014356.1	-1	9042	0
NC_014382.1	40	73801	0.701332027976287	IncF RST	FIA(-);FIB(-);FIC(-);FII(2)
NC_014383.1	10	92970	1
NC_014384.1	31	118525	1	IncF RST	FIA(1,6);FIB(-);FIC(-);FII(2)
NC_014385.1	31	144871	1	IncN MLST	9
NC_014385.1	31	144871	1	IncF RST	FIA(1,6);FIB(-);FIC(-);FII(2)
NC_014477.1	13	93629	0.731929354809163
NC_014543.1	21	4073	0.947030605855874
NC_014615.1	28	165657	0.268403738247051	IncF RST	FIA(-);FIB(6);FIC(-);FII(36,36)
NC_014843.1	13	110416	1
NC_015472.1	15	21423	0.48906252820594
NC_015599.1	27	54205	1	IncN MLST	5
NC_015872.1	-1	35947	0	IncN MLST	Unknown
NC_016039.1	38	70060	0.415147734190323	IncF RST	FIA(-);FIB(-);FIC(-);FII(2)
NC_016903.1	12	5360	0.686868631972192
NC_016904.1	10	103795	1
NC_017627.1	-1	113346	0	IncF RST	FIA(-);FIB(-);FIC(-);FII(9,9)
NC_017629.1	7	1564	1
NC_017630.1	37	114550	1	IncF RST	FIA(-);FIB(10);FIC(-);FII(29)
NC_017636.1	12	5360	0.686034646008302
NC_017637.1	10	102536	1
NC_017639.1	-1	81883	0	IncF RST	FIA(-);FIB(-);FIC(-);FII(108)
NC_017640.1	-1	81475	0	IncF RST	FIA(-);FIB(-);FIC(-);FII(-)
NC_017642.1	10	90868	1
NC_017643.1	-1	65549	0
NC_017645.1	19	160573	1
NC_017647.1	-1	54289	0	IncF RST	FIA(-);FIB(10);FIC(-);FII(29)
NC_017649.1	21	4197	0.947030605855874
NC_017653.1	9	94015	1
NC_017654.1	-1	12068	0
NC_017655.1	12	5954	1
NC_017657.1	-1	66078	0	IncF RST	FIA(-);FIB(15);FIC(-);FII(-)
NC_017659.1	34	147060	0.82973293140132	IncF RST	FIA(-);FIB(1);FIC(4);FII(18)
NC_017665.1	10	102535	1
NC_017721.1	12	5175	1
NC_017722.1	-1	66681	0	IncF RST	FIA(-);FIB(-);FIC(-);FII(12)
NC_017723.1	12	5800	0.632281183142634
NC_017724.1	33	94797	0.908896382787271	IncF RST	FIA(-);FIB(-);FIC(-);FII(~84)
NC_018651.1	6	109274	0.754898617834964	IncF RST	FIA(-);FIB(-);FIC(-);FII(-)
NC_018654.1	-1	74213	0	IncF RST	FIA(-);FIB(25);FIC(-);FII(48)
NC_018659.1	10	88544	1
NC_018660.1	7	1549	0.62566558445327
NC_018662.1	-1	75573	0	IncF RST	FIA(-);FIB(25);FIC(-);FII(48)
NC_018663.1	7	1549	0.62566558445327
NC_018666.1	-1	74217	0	IncF RST	FIA(-);FIB(25);FIC(-);FII(48)
NC_018994.1	19	195560	0.739009349822995
NC_018995.1	13	91942	1
NC_018996.1	20	5153	0.596737386333032
NC_018998.1	38	91019	0.514559791897491	IncF RST	FIA(-);FIB(-);FIC(-);FII(2)
NC_019000.1	-1	73564	0	IncF RST	FIA(-);FIB(9);FIC(-);FII(19)
NC_019013.1	15	50572	0.853096242395842
NC_019033.1	27	42379	0.887909339833442	IncN MLST	8
NC_019037.1	-1	82676	0	IncF RST	FIA(-);FIB(-);FIC(-);FII(11)
NC_019038.1	2	4300	0.419638407119051
NC_019039.1	3	56676	0.785532500113116
NC_019040.1	11	6222	1
NC_019041.1	26	92077	1	IncF RST	FIA(-);FIB(3);FIC(-);FII(23)
NC_019043.1	10	107138	0.914865969496328
NC_019044.1	10	92290	1
NC_019045.2	19	165974	0.646844210578889
NC_019046.1	15	31684	1
NC_019047.1	29	34294	0.765170487387145
NC_019050.1	-1	3325	0
NC_019053.1	-1	3069	0
NC_019054.1	29	7339	0.98195092017437
NC_019056.1	-1	9902	0
NC_019057.1	38	70262	0.390658413627595	IncF RST	FIA(-);FIB(-);FIC(-);FII(2)
NC_019058.1	-1	3205	0
NC_019059.1	7	1546	0.691500418123419
NC_019060.1	11	6200	1
NC_019061.1	10	103297	1
NC_019062.1	-1	30016	0
NC_019063.1	29	88803	0.67681984406982
NC_019065.1	19	135803	1
NC_019066.1	19	161081	1
NC_019067.1	15	38611	0.725618037815613
NC_019068.1	7	1460	0.999402311628067
NC_019070.1	11	6790	1
NC_019071.1	38	70382	0.38980632721901	IncF RST	FIA(-);FIB(-);FIC(-);FII(2)
NC_019072.1	38	69812	0.390463254856068	IncF RST	FIA(-);FIB(-);FIC(-);FII(2)
NC_019073.1	36	76878	1	IncF RST	FIA(-);FIB(-);FIC(-);FII(33)
NC_019074.1	-1	11744	0
NC_019075.1	7	2779	0.617788414465568
NC_019076.1	12	5706	1
NC_019077.1	20	3770	0.972436770802243
NC_019078.1	12	6952	1
NC_019079.1	-1	9261	0
NC_019080.1	11	9007	0.873527409544685
NC_019081.1	-1	7995	0
NC_019082.1	27	51556	1	IncN MLST	5
NC_019083.1	5	34945	0.374009768112854
NC_019084.1	14	3082	0.672736987808687
NC_019085.1	14	2989	0.672736987808687
NC_019086.1	14	2699	0.727206053285582
NC_019087.1	27	44216	0.77039629614052	IncN MLST	8
NC_019088.1	15	47506	0.681336524087365
NC_019089.1	40	87021	1	IncF RST	FIA(-);FIB(-);FIC(-);FII(2)
NC_019090.1	38	73607	1	IncF RST	FIA(-);FIB(-);FIC(-);FII(2)
NC_019091.1	-1	27072	0
NC_019092.1	-1	8848	0
NC_019093.1	29	59260	0.666767540282687	IncF RST	FIA(-);FIB(-);FIC(-);FII(-);FIIK(-);FIIS-);FIIY(-)
NC_019094.1	-1	79478	0	IncF RST	FIA(-);FIB(-);FIC(-);FII(~21)
NC_019095.1	38	76635	1	IncF RST	FIA(-);FIB(-);FIC(-);FII(2)
NC_019097.1	10	98809	1
NC_019098.1	27	39510	0.913534361637746	IncN MLST	1
NC_019424.1	38	69768	1	IncF RST	FIA(-);FIB(-);FIC(-);FII(2)
NC_019990.1	14	5844	0.62435114726303
NC_020086.1	27	80105	1	IncN MLST	6
NC_020270.1	3	62196	0.548957245282759
NC_020271.1	-1	137728	0	IncF RST	FIA(-);FIB(1);FIC(-);FII(~36)
NC_020278.2	38	76626	1	IncF RST	FIA(-);FIB(-);FIC(-);FII(2)
NC_022105.1	16	35341	0.706642454638011
NC_022333.1	33	165311	0.951479080109345	IncF RST	FIA(-);FIB(-);FIC(-);FII(106)
NC_022374.1	27	54373	0.935166685741802	IncN MLST	5
NC_022375.2	27	59400	1	IncN MLST	7
NC_022377.1	19	135615	0.919543689090457
NC_022651.1	31	110040	1	IncF RST	FIA(1,6);FIB(-);FIC(-);FII(2)
NC_022742.1	10	88546	1
NC_022743.1	-1	75569	0	IncF RST	FIA(-);FIB(25);FIC(-);FII(48)
NC_022885.1	10	145401	1	IncN MLST	Unknown
NC_022885.1	10	145401	1	IncF RST	FIA(-);FIB(-);FIC(4);FII(18)
NC_022992.1	13	115452	0.359059369693885
NC_022996.1	13	124908	0.385254842493147
NC_023277.2	-1	287616	0	IncHI1 MLST	9
NC_023277.2	-1	287616	0	IncF RST	FIA(8);FIB(-);FIC(-);FII(-)
NC_023289.2	-1	239151	0	IncHI1 MLST	9
NC_023289.2	-1	239151	0	IncF RST	FIA(8);FIB(-);FIC(-);FII(-)
NC_023315.1	40	85507	0.732087388721481	IncF RST	FIA(-);FIB(-);FIC(-);FII(2)
NC_023323.1	30	60043	0.522687309277719
NC_023324.1	12	5784	1
NC_023325.1	2	6747	0.392445041514479
NC_023326.1	10	92447	0.810237396776637
NC_023327.1	34	168543	0.610034573914228	IncF RST	FIA(-);FIB(1);FIC(4);FII(18)
NC_023328.1	18	6822	1
NC_023329.1	10	104399	1
NC_023907.1	29	69453	0.59999748226847
NC_023909.1	27	58228	1	IncN MLST	5
NC_023910.1	27	53416	1	IncN MLST	5
NC_023916.1	6	111741	1	IncF RST	FIA(-);FIB(-);FIC(-);FII(-)
NC_024954.1	-1	41190	0	IncN MLST	Unknown
NC_024955.2	10	109191	0.959609717078006
NC_024956.1	35	94587	0.507125860131039	IncF RST	FIA(-);FIB(-);FIC(-);FII(24)
NC_024960.1	-1	67973	0
NC_024961.1	15	42804	0.786799420426977
NC_024962.1	2	6077	0.615696861803135
NC_024967.1	27	72800	1	IncN MLST	Unknown
NC_024968.1	11	8531	0.96115809990059
NC_024969.1	11	9892	0.999870440828237
NC_024974.1	27	43265	0.966349405445075	IncN MLST	1
NC_024975.1	10	101321	0.976867502038442
NC_024976.1	10	89503	1
NC_024977.1	10	96463	1
NC_024978.1	10	110137	1
NC_024979.1	10	107552	1
NC_024980.1	10	93037	1
NC_025010.1	-1	3128	0
NC_025013.1	12	8561	1
NC_025014.1	24	2154	1
NC_025058.1	20	11957	0.782988800184553
NC_025138.1	13	107386	0.399330416420334
NC_025139.1	35	144925	0.61003833032772	IncF RST	FIA(-);FIB(6);FIC(-);FII(24)
NC_025140.1	10	88678	1
NC_025141.1	-1	142875	0	IncN MLST	1
NC_025141.1	-1	142875	0	IncF RST	FIA(-);FIB(-);FIC(-);FII(2)
NC_025142.1	10	108661	1
NC_025143.1	10	112330	1
NC_025144.1	10	108660	1
NC_025145.1	13	87042	0.454450114462849
NC_025147.1	10	101631	1
NC_025167.1	29	99142	0.747397643314894	IncF RST	FIA(-);FIB(-);FIC(-);FII(-);FIIK(2);FIIS(-);FIIY(-)
NC_025175.1	35	166594	0.61003833032772	IncF RST	FIA(-);FIB(1);FIC(-);FII(24)
NC_025176.1	10	112671	1
NC_025177.1	-1	76197	0	IncF RST	FIA(-);FIB(-);FIC(-);FII(2)
NC_025178.1	12	7036	1
NC_025179.1	34	153231	0.672861318958625	IncF RST	FIA(-);FIB(1);FIC(4);FII(18)
NC_025180.1	10	89513	1
NC_025182.1	30	43530	0.519465356962365
NC_025183.1	27	64935	0.893808508213636	IncN MLST	7
NC_028464.1	-1	33913	0
NC_032100.1	10	93112	1
NZ_AJ437107.1	-1	1091	0
NZ_AJ438270.1	-1	3078	0
NZ_AP014654.1	-1	145082	0	IncF RST	FIA(-);FIB(~56);FIC(-);FII(~84)
NZ_AP014804.1	-1	146197	0	IncF RST	FIA(-);FIB(~12);FIC(-);FII(~43)
NZ_AP014805.1	10	83606	0.889556866050844
NZ_AP014806.1	-1	46693	0	IncF RST	FIA(-);FIB(-);FIC(-);FII(2)
NZ_AP014807.1	-1	8599	0
NZ_AP014876.1	38	71214	0.770112069030514	IncF RST	FIA(-);FIB(-);FIC(-);FII(2)
NZ_AP014877.1	-1	65140	0
NZ_AP017611.1	35	168972	0.500841563339757	IncF RST	FIA(-);FIB(-);FIC(-);FII(107)
NZ_AP017612.1	6	108986	0.866007394376565	IncF RST	FIA(-);FIB(-);FIC(-);FII(-)
NZ_AP017613.1	13	108957	0.399197439939288
NZ_AP017614.1	3	61805	1
NZ_AP017615.1	2	6078	0.741748444329445
NZ_AP017618.1	35	116529	0.465487622768433	IncF RST	FIA(-);FIB(1);FIC(-);FII(24)
NZ_AP017622.1	3	60722	1
NZ_AP017892.1	10	91831	1
NZ_AP017893.1	10	101377	1
NZ_AP018136.1	38	84133	0.652529814844267	IncF RST	FIA(-);FIB(-);FIC(-);FII(2)
NZ_AP018137.1	32	93258	0.47671267320714	IncF RST	FIA(25);FIB(49);FIC(-);FII(-)
NZ_AP018138.1	38	87587	0.474279950550463	IncF RST	FIA(-);FIB(-);FIC(-);FII(2)
NZ_AP018139.1	40	90294	1	IncF RST	FIA(-);FIB(-);FIC(-);FII(2)
NZ_AP018140.1	40	81783	0.686024454169653	IncF RST	FIA(-);FIB(-);FIC(-);FII(40)
NZ_AP018141.1	5	45122	1
NZ_AP018142.1	5	43534	0.910878387833632
NZ_AP018143.1	19	176026	0.96024884352335
NZ_AP018144.1	38	94643	0.597818906336739	IncF RST	FIA(-);FIB(-);FIC(-);FII(2)
NZ_AP018145.1	19	201138	0.815797821732544
NZ_AP018146.1	5	46161	0.978835383804003
NZ_AP018147.1	40	102071	1	IncF RST	FIA(-);FIB(-);FIC(-);FII(2)
NZ_AP018353.1	-1	88108	0	IncF RST	FIA(-);FIB(-);FIC(-);FII(16)
NZ_AP018354.1	-1	87280	0	IncF RST	FIA(-);FIB(-);FIC(-);FII(-)
NZ_AP018355.1	3	66807	0.945243034477722
NZ_AP018362.1	27	53198	1	IncN MLST	5
NZ_AP018363.1	27	53989	1	IncN MLST	5
NZ_AP018456.1	32	159781	0.799232552608588	IncF RST	FIA(2,6);FIB(-);FIC(-);FII(1)
NZ_AP018457.1	32	86535	0.875534619208037	IncF RST	FIA(2,6);FIB(-);FIC(-);FII(1)
NZ_AP018458.1	32	115704	0.744450452805137	IncF RST	FIA(2,6);FIB(-);FIC(-);FII(1)
NZ_AP018489.1	-1	94391	0	IncF RST	FIA(-);FIB(3);FIC(-);FII(23)
NZ_AP018746.1	27	51998	1	IncN MLST	5
NZ_AP018785.1	37	169561	0.853751229066375	IncF RST	FIA(-);FIB(10);FIC(-);FII(4,29)
NZ_AP018797.1	13	125200	0.386513961345426
NZ_AP018798.1	9	94446	0.425182799851237
NZ_AP018799.1	-1	92697	0	IncF RST	FIA(-);FIB(-);FIC(-);FII(~59)
NZ_AP018800.1	24	81004	1	IncF RST	FIA(-);FIB(-);FIC(-);FII(5)
NZ_AP018801.1	-1	71289	0	IncF RST	FIA(-);FIB(-);FIC(-);FII(-)
NZ_AP018803.1	13	124261	0.386613809738531
NZ_AP018804.1	8	92925	1
NZ_AP018805.1	24	78434	1	IncF RST	FIA(-);FIB(-);FIC(-);FII(5)
NZ_AP018806.1	3	60684	1
NZ_AP018807.1	17	37917	1
NZ_AP018809.1	9	99498	0.500294474044017
NZ_AP018810.1	23	92186	1	IncF RST	FIA(-);FIB(11);FIC(-);FII(-)
NZ_AP018811.1	38	75799	0.328195310611871	IncF RST	FIA(-);FIB(-);FIC(-);FII(40)
NZ_AP018812.1	3	62235	1
NZ_AP018833.1	28	136947	0.273537300785477	IncF RST	FIA(4,20);FIB(-);FIC(-);FII(36)
NZ_AP018836.1	5	51479	0.809537624835065
NZ_AP018939.1	-1	123579	0	IncF RST	FIA(1,6);FIB(-);FIC(-);FII(-)
NZ_AP019190.1	10	72781	1
NZ_AP019191.1	32	110735	0.384241649303969	IncF RST	FIA(1,6);FIB(49);FIC(-);FII(1)
NZ_AP019526.1	32	105401	0.754368375609935	IncF RST	FIA(-);FIB(20);FIC(-);FII(1)
NZ_AP019676.1	35	145389	0.58114720854529	IncF RST	FIA(-);FIB(1);FIC(-);FII(24)
NZ_AP019677.1	-1	75556	0	IncF RST	FIA(-);FIB(-);FIC(-);FII(-)
NZ_AP019678.1	30	49365	0.544592339871433
NZ_AP019680.1	14	3274	0.691511612963455
NZ_AP019681.1	-1	3067	0
NZ_AP019762.1	13	118827	0.387397186332195
NZ_AP019763.1	24	78470	1	IncF RST	FIA(-);FIB(-);FIC(-);FII(5)
NZ_AP019764.1	15	46350	0.739622344489916
NZ_AP019765.1	2	6795	0.391541844104116
NZ_AP019767.1	12	5423	1
NZ_AP019857.1	-1	102846	0	IncF RST	FIA(-);FIB(-);FIC(-);FII(-)
NZ_AP019858.1	7	3717	0.532370911269826
NZ_AP021897.1	3	47676	0.297678442892561
NZ_AP021915.1	34	158754	0.91319905303569	IncF RST	FIA(-);FIB(1);FIC(4);FII(18)
NZ_AP021916.1	10	87852	1
NZ_AP021934.1	34	105973	1	IncF RST	FIA(-);FIB(1);FIC(4);FII(18)
NZ_AP021945.1	10	103781	1
NZ_AP021947.1	34	210712	0.710814370292031	IncF RST	FIA(-);FIB(1);FIC(4);FII(18)
NZ_AP021948.1	10	91630	1
NZ_AP021949.1	4	4073	0.622451031243962
NZ_AP021964.1	32	105095	0.324971049422582	IncF RST	FIA(1,6);FIB(10);FIC(-);FII(-)
NZ_AP021965.1	15	47584	1
NZ_AP021966.1	2	5167	1
NZ_AP021968.1	0	2113	1
NZ_AP022001.1	2	5167	1
NZ_AP022002.1	4	4087	1
NZ_AP022004.1	-1	131334	0	IncF RST	FIA(-);FIB(10);FIC(-);FII(51)
NZ_AP022031.1	-1	76037	0	IncF RST	FIA(-);FIB(-);FIC(-);FII(16)
NZ_AP022033.1	32	105867	0.863205849740853	IncF RST	FIA(2,6);FIB(20);FIC(-);FII(1)
NZ_AP022037.1	10	88528	1
NZ_AP022045.1	32	148598	0.378452862667288	IncF RST	FIA(2,6);FIB(20);FIC(-);FII(4)
NZ_AP022046.1	12	5210	1
NZ_AP022048.1	7	3372	0.212220249783407
NZ_AP022050.1	28	121254	0.275577638290536	IncF RST	FIA(-);FIB(6);FIC(-);FII(31,36)
NZ_AP022051.1	2	5167	1
NZ_AP022052.1	-1	4170	0
NZ_AP022053.1	7	3373	0.212220249783407
NZ_AP022054.1	0	2089	1
NZ_AP022065.1	32	134864	1	IncF RST	FIA(2,6);FIB(20);FIC(-);FII(1)
NZ_AP022066.1	10	95805	1
NZ_AP022070.1	32	117617	0.338582356811079	IncF RST	FIA(1,6);FIB(16);FIC(-);FII(1)
NZ_AP022071.1	13	84553	0.788818257175081
NZ_AP022072.1	38	77891	0.422122610165208	IncF RST	FIA(-);FIB(-);FIC(-);FII(35)
NZ_AP022073.1	12	5219	1
NZ_AP022075.1	21	3272	0.99858001328569
NZ_AP022088.1	10	183772	0.892329841206236	IncF RST	FIA(-);FIB(29);FIC(-);FII(-)
NZ_AP022089.1	6	110167	1	IncF RST	FIA(-);FIB(-);FIC(-);FII(-)
NZ_AP022090.1	13	80029	0.880878928640798
NZ_AP022091.1	38	74261	0.391178528631385	IncF RST	FIA(-);FIB(-);FIC(-);FII(2)
NZ_AP022092.1	-1	6796	0
NZ_AP022093.1	4	5344	0.436505077906959
NZ_AP022094.1	14	3137	0.721607523562065
NZ_AP022096.1	34	158292	0.629233486552873	IncF RST	FIA(5,6);FIB(1);FIC(4);FII(18)
NZ_AP022097.1	10	93398	1
NZ_AP022099.1	4	5344	0.436492969378332
NZ_AP022102.1	20	3855	1
NZ_AP022103.1	7	2188	0.417079042321798
NZ_AP022106.1	28	130869	0.785445058179979	IncF RST	FIA(4,20);FIB(1);FIC(-);FII(31,36)
NZ_AP022122.1	10	89476	1
NZ_AP022123.1	12	7233	1
NZ_AP022124.1	4	4062	0.679412688195596
NZ_AP022125.1	14	2997	0.61158167720622
NZ_AP022160.1	10	94990	0.938967890854092
NZ_AP022162.1	32	147186	0.437322032307981	IncF RST	FIA(1,6);FIB(1);FIC(-);FII(1)
NZ_AP022163.1	9	97833	0.80009698066713
NZ_AP022164.1	-1	47454	0
NZ_AP022165.1	12	6647	1
NZ_AP022166.1	12	5277	0.992628899159016
NZ_AP022168.1	4	4082	1
NZ_AP022172.1	37	187669	0.771415948668468	IncF RST	FIA(-);FIB(10);FIC(-);FII(4,29)
NZ_AP022174.1	13	94776	0.688650733637706
NZ_AP022175.1	38	63140	1	IncF RST	FIA(-);FIB(-);FIC(-);FII(2)
NZ_AP022176.1	4	4072	1
NZ_AP022178.1	-1	123262	0	IncF RST	FIA(-);FIB(53);FIC(-);FII(-)
NZ_AP022179.1	-1	94173	0	IncF RST	FIA(-);FIB(-);FIC(-);FII(~84)
NZ_AP022181.1	20	4491	0.624049665137669
NZ_AP022182.1	4	4074	0.544902566136135
NZ_AP022208.1	37	214586	0.633877505914664	IncF RST	FIA(-);FIB(10);FIC(-);FII(29,35)
NZ_AP022211.1	21	4073	1
NZ_AP022216.1	10	97682	1
NZ_AP022217.1	8	92332	1
NZ_AP022218.1	30	53216	0.663719188386937
NZ_AP022219.1	4	4086	0.764842611182226
NZ_AP022220.1	4	4027	1
NZ_AP022223.1	28	139020	1	IncF RST	FIA(4,20);FIB(1);FIC(-);FII(31,36)
NZ_AP022224.1	13	87171	1
NZ_AP022225.1	38	70764	0.406726476714281	IncF RST	FIA(-);FIB(-);FIC(-);FII(35)
NZ_AP022226.1	12	5631	1
NZ_AP022246.1	35	145389	0.581207170732902	IncF RST	FIA(-);FIB(1);FIC(-);FII(24)
NZ_AP022247.1	-1	75556	0	IncF RST	FIA(-);FIB(-);FIC(-);FII(-)
NZ_AP022249.1	5	46158	0.986191223190978
NZ_AP022250.1	14	3274	0.691514531734557
NZ_AP022251.1	-1	3067	0
NZ_AP022262.1	33	126588	0.733649889892822	IncF RST	FIA(-);FIB(-);FIC(-);FII(101)
NZ_AP022263.1	10	91233	0.587514698926993
NZ_AP022288.1	-1	127169	0	IncF RST	FIA(-);FIB(28);FIC(-);FII(35)
NZ_AP022289.1	10	82448	1
NZ_AP022296.1	13	105884	0.649583526295675
NZ_AP022299.1	-1	123266	0	IncF RST	FIA(-);FIB(33);FIC(-);FII(1)
NZ_AP022300.1	38	83140	1	IncF RST	FIA(-);FIB(-);FIC(-);FII(2)
NZ_AP022301.1	12	7936	1
NZ_AP022327.1	32	139450	1	IncF RST	FIA(2,6);FIB(20);FIC(-);FII(1)
NZ_AP022328.1	-1	67915	0	IncF RST	FIA(-);FIB(-);FIC(-);FII(-)
NZ_AP022331.1	7	1551	0.971357901804596
NZ_AP022350.1	27	33752	0.828446013236935	IncN MLST	Unknown
NZ_AP022353.1	28	138443	1	IncN MLST	Unknown
NZ_AP022353.1	28	138443	1	IncF RST	FIA(4,20);FIB(-);FIC(-);FII(31,36,36)
NZ_AP022354.1	38	121480	0.349743227405627	IncN MLST	5
NZ_AP022354.1	38	121480	0.349743227405627	IncF RST	FIA(-);FIB(-);FIC(-);FII(35)
NZ_AP022355.1	38	114297	0.352161311428989	IncF RST	FIA(-);FIB(-);FIC(-);FII(35)
NZ_AP022356.1	27	50764	0.928839578319031	IncN MLST	Unknown
NZ_AP022357.1	32	67735	0.421628822900167	IncF RST	FIA(-);FIB(-);FIC(-);FII(-)
NZ_AP022359.1	32	146404	0.736403439328992	IncN MLST	5
NZ_AP022359.1	32	146404	0.736403439328992	IncF RST	FIA(6);FIB(-);FIC(-);FII(1)
NZ_AP022361.1	31	148581	1	IncF RST	FIA(1,6);FIB(-);FIC(-);FII(-)
NZ_AP022363.1	31	151326	1	IncF RST	FIA(1,6);FIB(-);FIC(-);FII(-)
NZ_AP022364.1	31	120859	0.883318689167356	IncF RST	FIA(1,6);FIB(-);FIC(-);FII(-)
NZ_AP022366.1	31	136970	0.98692307785413	IncF RST	FIA(1,6);FIB(-);FIC(-);FII(-)
NZ_AP022367.1	27	83281	0.676701989863601	IncN MLST	Unknown
NZ_AP022367.1	27	83281	0.676701989863601	IncF RST	FIA(-);FIB(1);FIC(-);FII(-)
NZ_AP022368.1	31	149470	0.954530718272633	IncF RST	FIA(1,6);FIB(-);FIC(-);FII(-)
NZ_AP022369.1	31	149826	1	IncF RST	FIA(1,6);FIB(-);FIC(-);FII(-)
NZ_AP022410.1	38	82247	0.404359888294969
NZ_AP022411.1	14	3358	0.742806648681382
NZ_AP022479.1	-1	91989	0	IncF RST	FIA(-);FIB(32);FIC(-);FII(-)
NZ_AP022480.1	12	5627	1
NZ_AP022483.1	28	157329	0.578608946802361	IncF RST	FIA(-);FIB(1);FIC(-);FII(31,36)
NZ_AP022484.1	3	63027	0.944994838644807
NZ_AP022485.1	14	5429	1
NZ_AP022526.1	28	123467	0.611919053806886	IncN MLST	Unknown
NZ_AP022526.1	28	123467	0.611919053806886	IncF RST	FIA(4,20);FIB(-);FIC(-);FII(31,36)
NZ_AP022534.1	38	111171	0.399973230978678	IncF RST	FIA(-);FIB(-);FIC(-);FII(-)
NZ_AP022535.1	32	101966	0.914302481114223	IncF RST	FIA(2,6);FIB(20);FIC(-);FII(1)
NZ_AP022537.1	-1	151109	0	IncF RST	FIA(6);FIB(32);FIC(-);FII(-)
NZ_AP022541.1	1	211336	0.665498400264135	IncHI2 DLST	3
NZ_AP022542.1	6	113269	0.845341676000897	IncF RST	FIA(-);FIB(-);FIC(-);FII(-)
NZ_AP022543.1	34	111439	1	IncF RST	FIA(-);FIB(1);FIC(4);FII(18)
NZ_AP022544.1	9	84757	0.704186358630048
NZ_AP022545.1	30	27490	0.559718701937798
NZ_AP022546.1	7	3121	0.246379898460482
NZ_AP022550.1	32	88121	0.682811640351587	IncF RST	FIA(-);FIB(-);FIC(-);FII(1)
NZ_AP022551.1	-1	46459	0
NZ_AP022552.1	15	46229	0.963627237438688
NZ_AP022651.1	32	102029	0.324243666975294	IncF RST	FIA(1,6);FIB(10);FIC(-);FII(-)
NZ_AP022652.1	15	45497	1
NZ_AP022653.1	12	5207	1
NZ_AP022656.1	-1	2739	0
NZ_AP022657.1	0	2113	1
NZ_AP022659.1	7	1549	0.512276244287402
NZ_AP022812.1	-1	114901	0	IncF RST	FIA(-);FIB(-);FIC(-);FII(17)
NZ_AP022813.1	13	83276	1
NZ_AP022814.1	-1	48397	0
NZ_AP022816.1	-1	114953	0	IncF RST	FIA(-);FIB(-);FIC(-);FII(-)
NZ_AP022817.1	13	85841	1
NZ_AP022818.1	-1	48666	0
NZ_AP022819.1	12	7939	1
NZ_AP023191.1	1	272842	0.667828099946563	IncHI2 DLST	2
NZ_AP023192.1	34	115543	1	IncF RST	FIA(-);FIB(-);FIC(4);FII(18)
NZ_AP023194.1	5	47226	0.881601569831298
NZ_AP023195.1	-1	8136	0
NZ_AP023196.1	14	2459	0.987914212708676
NZ_AP023199.1	34	115013	1	IncF RST	FIA(-);FIB(-);FIC(4);FII(18)
NZ_AP023200.1	6	112965	0.901513818324185	IncF RST	FIA(-);FIB(-);FIC(-);FII(-)
NZ_AP023201.1	-1	57172	0
NZ_AP023206.1	-1	404189	0
NZ_AP023209.1	-1	68548	0
NZ_AP023210.1	5	46161	1
NZ_AP023211.1	14	1962	1
NZ_AP023220.2	38	97208	0.581692252817211	IncF RST	FIA(-);FIB(-);FIC(-);FII(2)
NZ_AP023221.2	-1	130926	0	IncF RST	FIA(-);FIB(32);FIC(-);FII(~36)
NZ_AP023222.2	9	98305	0.726239745590889
NZ_AP023225.1	32	108281	0.387880912392712	IncF RST	FIA(1,6);FIB(49);FIC(-);FII(1)
NZ_AP023227.1	5	44962	1
NZ_AP023228.1	28	170909	0.95599601336302	IncF RST	FIA(4,20);FIB(1);FIC(-);FII(31,36)
NZ_AP023229.1	16	32452	0.593818373657476
NZ_AP023231.2	38	83453	0.645275242972923	IncF RST	FIA(-);FIB(-);FIC(-);FII(2)
NZ_AP023232.2	-1	130942	0	IncF RST	FIA(-);FIB(32);FIC(-);FII(~36)
NZ_AP023233.2	9	98306	0.727659774069669
NZ_AP023234.2	0	2101	1
NZ_AP023236.1	38	94613	0.592819870973918	IncF RST	FIA(-);FIB(-);FIC(-);FII(2)
NZ_AP023238.1	32	93649	0.38898878107904	IncF RST	FIA(1,6);FIB(-);FIC(-);FII(1)
NZ_AP023428.1	22	120829	1
NZ_AP023429.1	15	48997	0.587485344604675
NZ_AP023430.1	-1	5501	0
NZ_AP023431.1	-1	5498	0
NZ_AP023432.1	20	3555	0.990550475154933
NZ_AP024207.1	-1	15626	0
NZ_AP024208.1	-1	3397	0
NZ_AP024583.1	1	291362	0.333190540204659	IncHI2 DLST	1
NZ_AP024584.1	30	88903	1	IncF RST	FIA(18);FIB(-);FIC(-);FII(-)
NZ_AY589570.1	14	3066	0.613743863787072
NZ_CP005931.1	34	194170	0.662053024309623	IncF RST	FIA(-);FIB(1);FIC(4);FII(18)
NZ_CP005932.1	7	2836	0.470867497832897
NZ_CP006028.1	23	87120	1	IncF RST	FIA(-);FIB(11);FIC(-);FII(-)
NZ_CP006264.1	3	58666	0.804257083457025
NZ_CP006633.1	20	3319	1
NZ_CP006634.1	4	4086	0.947656837872871
NZ_CP006635.1	34	161511	0.902660855995096	IncF RST	FIA(-);FIB(1);FIC(4);FII(18)
NZ_CP006637.1	14	2014	1
NZ_CP006638.1	14	5754	0.86887226517065
NZ_CP006639.1	11	6222	1
NZ_CP006640.1	-1	34692	0
NZ_CP006641.1	10	103644	1
NZ_CP006642.1	30	145722	0.721932644020442	IncN MLST	Unknown
NZ_CP006642.1	30	145722	0.721932644020442	IncF RST	FIA(-);FIB(-);FIC(-);FII(-)
NZ_CP007135.1	24	98067	1	IncF RST	FIA(-);FIB(15);FIC(-);FII(-)
NZ_CP007137.1	19	64562	0.569198158274054
NZ_CP008715.1	32	120653	0.362143368413108	IncF RST	FIA(1,6);FIB(1);FIC(-);FII(1)
NZ_CP008716.1	2	5167	1
NZ_CP008717.1	7	4237	0.388690214404373
NZ_CP008718.1	4	4073	0.526402112075778
NZ_CP008719.1	0	2101	1
NZ_CP008720.1	7	1544	0.724594442351625
NZ_CP008721.1	7	1459	0.988263031009795
NZ_CP008807.1	17	37447	1
NZ_CP008958.1	26	92076	1	IncF RST	FIA(-);FIB(3);FIC(-);FII(23)
NZ_CP009051.1	9	97258	0.784657426914027
NZ_CP009052.1	13	83860	0.790392319196971
NZ_CP009053.1	-1	78111	0	IncF RST	FIA(-);FIB(9);FIC(-);FII(19)
NZ_CP009073.1	-1	48488	0
NZ_CP009074.1	15	24185	0.363822757138007
NZ_CP009105.1	13	168318	0.420286342238083	IncF RST	FIA(-);FIB(-);FIC(-);FII(-)
NZ_CP009167.1	39	108501	1	IncF RST	FIA(6);FIB(10);FIC(-);FII(-)
NZ_CP009168.1	9	94959	1
NZ_CP009169.1	-1	4671	0
NZ_CP009231.1	28	155456	1	IncF RST	FIA(-);FIB(1);FIC(-);FII(31,36)
NZ_CP009232.1	28	172280	1	IncF RST	FIA(-);FIB(1);FIC(-);FII(31,36)
NZ_CP009233.1	-1	154789	0	IncF RST	FIA(-);FIB(20);FIC(-);FII(2)
NZ_CP009860.1	32	121385	0.441989998708185	IncF RST	FIA(1,6);FIB(1);FIC(-);FII(1)
NZ_CP009861.1	-1	47560	0
NZ_CP009862.1	27	80186	0.864947950983175	IncN MLST	6
NZ_CP010118.1	11	8401	1
NZ_CP010120.1	39	63684	0.636507893604793	IncF RST	FIA(-);FIB(42);FIC(-);FII(~22)
NZ_CP010123.1	39	214445	0.660332524536765	IncF RST	FIA(-);FIB(~24);FIC(-);FII(~17)
NZ_CP010124.1	-1	86032	0	IncF RST	FIA(-);FIB(-);FIC(-);FII(~100)
NZ_CP010126.1	-1	143617	0	IncF RST	FIA(-);FIB(24);FIC(-);FII(~95)
NZ_CP010127.1	15	42655	1
NZ_CP010128.1	12	7982	1
NZ_CP010130.1	10	93062	0.925443656788417
NZ_CP010131.1	30	56460	0.652314071037197
NZ_CP010135.1	-1	91607	0
NZ_CP010136.1	-1	55203	0	IncF RST	FIA(-);FIB(~54);FIC(-);FII(-)
NZ_CP010138.1	31	83922	0.580765322695916	IncF RST	FIA(-);FIB(-);FIC(-);FII(2)
NZ_CP010139.1	-1	27342	0	IncF RST	FIA(-);FIB(-);FIC(-);FII(~63)
NZ_CP010141.1	34	174041	0.918733862037308	IncF RST	FIA(-);FIB(1);FIC(4);FII(18)
NZ_CP010142.1	10	90974	0.995210165419821
NZ_CP010144.1	6	114159	0.823181866945978	IncF RST	FIA(-);FIB(-);FIC(-);FII(-)
NZ_CP010146.1	-1	112874	0
NZ_CP010147.1	34	88754	0.59283021928916	IncF RST	FIA(-);FIB(1);FIC(4);FII(18)
NZ_CP010149.1	34	199494	1	IncF RST	FIA(-);FIB(1);FIC(4);FII(18)
NZ_CP010154.1	30	78557	0.593887164237355
NZ_CP010155.1	30	39406	0.516485521840873
NZ_CP010156.1	14	4600	0.391304247111418
NZ_CP010158.1	35	128612	0.496656442027938	IncF RST	FIA(-);FIB(1);FIC(-);FII(24)
NZ_CP010159.1	18	6822	1
NZ_CP010161.1	14	3989	0.593321756737156
NZ_CP010162.1	14	4075	0.574606730276359
NZ_CP010164.1	30	29433	0.5859156237585
NZ_CP010165.1	14	5023	1
NZ_CP010166.1	-1	11518	0
NZ_CP010168.1	30	48243	0.565748512288
NZ_CP010173.1	9	94395	1
NZ_CP010174.1	38	106274	0.785004968724256	IncF RST	FIA(-);FIB(-);FIC(-);FII(2)
NZ_CP010175.1	12	6647	1
NZ_CP010179.1	22	116417	0.579388545039007
NZ_CP010181.1	-1	201930	0	IncF RST	FIA(-);FIB(~46);FIC(-);FII(~59)
NZ_CP010182.1	20	4980	0.51146802437713
NZ_CP010184.1	-1	200925	0	IncF RST	FIA(-);FIB(~46);FIC(-);FII(~59)
NZ_CP010185.1	20	4980	0.51146802437713
NZ_CP010187.1	-1	146575	0	IncF RST	FIA(-);FIB(~67);FIC(-);FII(~92)
NZ_CP010188.1	12	6039	0.919851114158375
NZ_CP010189.1	2	6038	0.583886549304883
NZ_CP010190.1	2	5283	0.548658552579634
NZ_CP010192.1	-1	162720	0	IncF RST	FIA(-);FIB(~59);FIC(-);FII(~45)
NZ_CP010194.1	17	33372	1
NZ_CP010195.1	20	4962	0.51146802437713
NZ_CP010197.1	-1	146524	0	IncF RST	FIA(-);FIB(~67);FIC(-);FII(~92)
NZ_CP010198.1	2	6037	0.591211541122434
NZ_CP010199.1	12	6039	0.92304129619405
NZ_CP010201.1	33	116581	0.874365999943343	IncF RST	FIA(-);FIB(12);FIC(-);FII(20)
NZ_CP010202.1	2	5066	0.53654953966363
NZ_CP010203.1	12	4372	0.884841488422833
NZ_CP010204.1	2	3904	0.433225811707179
NZ_CP010205.1	21	3258	1
NZ_CP010207.1	-1	138950	0	IncF RST	FIA(-);FIB(~67);FIC(-);FII(~92)
NZ_CP010208.1	-1	56029	0
NZ_CP010209.1	40	61005	0.589606207967156	IncF RST	FIA(-);FIB(-);FIC(-);FII(14)
NZ_CP010210.1	2	6038	0.579793468905476
NZ_CP010211.1	12	6039	0.921366246460591
NZ_CP010212.1	2	5282	0.548658552579634
NZ_CP010214.1	-1	146496	0	IncF RST	FIA(-);FIB(~67);FIC(-);FII(~92)
NZ_CP010215.1	-1	61058	0	IncF RST	FIA(-);FIB(-);FIC(-);FII(14)
NZ_CP010216.1	12	6039	0.922167076625086
NZ_CP010217.1	2	6036	0.577167305768905
NZ_CP010218.1	2	5312	0.591999148439807
NZ_CP010220.1	3	57582	0.998997317111321
NZ_CP010222.1	-1	146552	0	IncF RST	FIA(-);FIB(~67);FIC(-);FII(~92)
NZ_CP010223.1	-1	61063	0	IncF RST	FIA(-);FIB(-);FIC(-);FII(14)
NZ_CP010224.1	12	6039	0.922546030768699
NZ_CP010225.1	2	11321	0.780065011298197
NZ_CP010227.1	14	5101	0.642010266059317
NZ_CP010232.1	35	155425	0.586143173019597	IncF RST	FIA(-);FIB(1);FIC(-);FII(24)
NZ_CP010233.1	10	136060	1
NZ_CP010234.1	22	117266	1
NZ_CP010239.1	38	184614	0.45902691961004	IncF RST	FIA(-);FIB(~11);FIC(-);FII(2)
NZ_CP010243.1	22	131504	1	IncF RST	FIA(-);FIB(~76);FIC(-);FII(-)
NZ_CP010244.1	6	113250	0.22063334295182	IncF RST	FIA(-);FIB(-);FIC(-);FII(-)
NZ_CP010245.1	11	7618	0.396186088575888
NZ_CP010305.1	25	94730	0.853447439685307	IncF RST	FIA(-);FIB(3);FIC(-);FII(23)
NZ_CP010316.1	35	144859	1	IncF RST	FIA(-);FIB(1);FIC(-);FII(24)
NZ_CP010317.1	10	106397	0.826105424122491
NZ_CP010318.1	-1	4599	0
NZ_CP010345.1	39	100061	1	IncF RST	FIA(6);FIB(~24);FIC(-);FII(-)
NZ_CP010372.1	28	151583	0.983145399128559	IncF RST	FIA(4,20);FIB(1);FIC(-);FII(31,36)
NZ_CP010373.2	19	193908	0.815737315662908
NZ_CP010877.1	7	1506	0.709357458469007
NZ_CP010878.1	4	4088	1
NZ_CP010880.1	16	30855	0.556314300535097
NZ_CP010881.1	5	116803	0.432657555230761
NZ_CP010882.1	32	122966	0.736817156236039	IncF RST	FIA(2,6);FIB(20);FIC(-);FII(1)
NZ_CP011019.1	-1	207265	0	IncF RST	FIA(-);FIB(~46);FIC(-);FII(~59)
NZ_CP011062.1	1	255368	1	IncHI2 DLST	3
NZ_CP011062.1	1	255368	1	IncN MLST	Unknown
NZ_CP011063.1	9	98436	0.721187150168296
NZ_CP011064.1	28	94712	0.273537300785477	IncF RST	FIA(4,20);FIB(-);FIC(-);FII(36)
NZ_CP011065.1	38	82288	0.390368229947162	IncF RST	FIA(-);FIB(-);FIC(-);FII(2)
NZ_CP011066.1	7	3373	0.212220249783407
NZ_CP011067.1	14	2640	0.595261106738818
NZ_CP011135.1	38	70533	0.424758607909128	IncF RST	FIA(-);FIB(-);FIC(-);FII(2)
NZ_CP011136.1	-1	97864	0	IncF RST	FIA(-);FIB(65);FIC(-);FII(98)
NZ_CP011137.1	18	6989	1
NZ_CP011138.1	12	5631	1
NZ_CP011140.1	4	4075	0.65414538720484
NZ_CP011141.1	0	2089	0
NZ_CP011143.1	7	1552	1
NZ_CP011333.1	10	16948	0.590148030808169
NZ_CP011334.1	-1	2954	0
NZ_CP011335.1	10	7893	0.399928804489134
NZ_CP011336.1	10	18052	0.500939074501657
NZ_CP011337.1	10	17818	0.513982480527737
NZ_CP011338.1	10	14400	0.712760213724882
NZ_CP011417.1	-1	293826	0	IncF RST	FIA(-);FIB(-);FIC(-);FII(28)
NZ_CP011418.1	-1	47606	0	IncF RST	FIA(-);FIB(10);FIC(-);FII(51)
NZ_CP011496.1	39	67545	0.895486029178723	IncF RST	FIA(2,6);FIB(-);FIC(~1);FII(~89)
NZ_CP011916.1	-1	110961	0	IncF RST	FIA(-);FIB(1);FIC(-);FII(4)
NZ_CP012197.1	28	185134	0.820666564902554	IncF RST	FIA(-);FIB(1);FIC(-);FII(36,36)
NZ_CP012198.1	11	8401	1
NZ_CP012377.1	-1	125121	0	IncF RST	FIA(-);FIB(52);FIC(-);FII(52)
NZ_CP012491.1	9	95721	1
NZ_CP012492.1	-1	34714	0	IncF RST	FIA(-);FIB(-);FIC(-);FII(19)
NZ_CP012493.1	-1	52297	0	IncF RST	FIA(-);FIB(-);FIC(-);FII(40)
NZ_CP012497.1	9	136480	0.564562359825936
NZ_CP012498.1	-1	213847	0	IncF RST	FIA(-);FIB(~56);FIC(-);FII(-)
NZ_CP012499.1	-1	223952	0	IncF RST	FIA(-);FIB(~59);FIC(-);FII(-)
NZ_CP012500.1	-1	225292	0	IncF RST	FIA(-);FIB(~59);FIC(-);FII(-)
NZ_CP012501.1	-1	242187	0	IncF RST	FIA(-);FIB(~59);FIC(-);FII(-)
NZ_CP012626.1	35	110808	0.550426670066604	IncF RST	FIA(-);FIB(1);FIC(-);FII(107)
NZ_CP012627.1	10	92766	1
NZ_CP012629.1	4	4072	1
NZ_CP012630.1	7	1551	0.971357901804596
NZ_CP012632.1	38	93074	0.378546238103873	IncF RST	FIA(-);FIB(-);FIC(-);FII(2)
NZ_CP012636.1	35	149683	1	IncF RST	FIA(-);FIB(1);FIC(-);FII(2)
NZ_CP012637.1	2	5167	1
NZ_CP012638.1	2	3904	0.388401177964688
NZ_CP012803.1	26	92739	1	IncF RST	FIA(-);FIB(3);FIC(-);FII(23)
NZ_CP012804.1	20	3306	1
NZ_CP012902.1	19	176048	1
NZ_CP013024.1	13	120611	0.387670319419069
NZ_CP013026.1	40	63800	0.682003977882723	IncF RST	FIA(-);FIB(-);FIC(-);FII(96)
NZ_CP013027.1	-1	174564	0	IncF RST	FIA(-);FIB(38);FIC(-);FII(67)
NZ_CP013028.1	-1	74656	0	IncF RST	FIA(-);FIB(~56);FIC(-);FII(23)
NZ_CP013030.1	9	97704	0.550601502362833
NZ_CP013186.1	-1	77339	0	IncF RST	FIA(-);FIB(9);FIC(-);FII(19)
NZ_CP013191.1	33	106519	0.917383481267291	IncF RST	FIA(-);FIB(-);FIC(-);FII(111)
NZ_CP013192.1	33	57478	0.971845933282378	IncF RST	FIA(-);FIB(~45);FIC(-);FII(-)
NZ_CP013193.1	10	66990	0.5917151081954
NZ_CP013194.1	33	39792	0.780396814022592	IncF RST	FIA(-);FIB(-);FIC(-);FII(15)
NZ_CP013657.1	31	143748	1	IncF RST	FIA(1,6);FIB(-);FIC(-);FII(2)
NZ_CP013832.1	31	145221	1	IncF RST	FIA(1,6);FIB(1);FIC(-);FII(2)
NZ_CP013833.1	31	126302	1	IncF RST	FIA(1,6);FIB(-);FIC(-);FII(2)
NZ_CP013834.1	38	62183	0.396560691287185	IncF RST	FIA(-);FIB(-);FIC(-);FII(35)
NZ_CP014109.1	-1	7518	0
NZ_CP014110.1	37	115764	1	IncF RST	FIA(-);FIB(10);FIC(-);FII(29)
NZ_CP014112.1	38	69183	0.45701383720871	IncF RST	FIA(-);FIB(-);FIC(-);FII(2)
NZ_CP014271.1	39	232954	0.879942532925076	IncF RST	FIA(2,6);FIB(16);FIC(1);FII(89)
NZ_CP014273.1	39	213924	0.906106185426404	IncF RST	FIA(2,6);FIB(16);FIC(1);FII(89)
NZ_CP014317.1	7	1552	1
NZ_CP014318.1	2	5167	1
NZ_CP014319.1	12	5631	1
NZ_CP014320.1	-1	130603	0	IncF RST	FIA(-);FIB(32);FIC(-);FII(36)
NZ_CP014321.1	31	107507	1	IncF RST	FIA(1,6);FIB(-);FIC(-);FII(2)
NZ_CP014489.1	35	149732	1	IncF RST	FIA(-);FIB(1);FIC(-);FII(2)
NZ_CP014490.1	6	109910	0.914497589811317	IncF RST	FIA(-);FIB(-);FIC(-);FII(-)
NZ_CP014491.1	-1	62572	0
NZ_CP014496.1	37	114223	1	IncF RST	FIA(-);FIB(10);FIC(-);FII(29)
NZ_CP014498.1	32	209768	0.791252433770185	IncF RST	FIA(2,6);FIB(20);FIC(-);FII(1)
NZ_CP014523.1	37	114223	1	IncF RST	FIA(-);FIB(10);FIC(-);FII(29)
NZ_CP014524.1	27	49467	1	IncN MLST	6
NZ_CP014668.1	37	101201	1	IncF RST	FIA(-);FIB(10);FIC(-);FII(29)
NZ_CP014669.1	-1	113852	0	IncF RST	FIA(-);FIB(-);FIC(-);FII(-);FIIK(2);FIIS(-);FIIY(-)
NZ_CP015021.1	25	81401	0.436568171172358	IncF RST	FIA(-);FIB(3);FIC(-);FII(23)
NZ_CP015022.1	26	95170	1	IncF RST	FIA(-);FIB(3);FIC(-);FII(23)
NZ_CP015070.1	32	111851	0.714688461886691	IncF RST	FIA(2,6);FIB(20);FIC(-);FII(1)
NZ_CP015071.1	-1	69471	0
NZ_CP015072.1	38	65196	1	IncF RST	FIA(-);FIB(-);FIC(-);FII(2)
NZ_CP015075.2	30	63544	0.534204725991906
NZ_CP015077.1	32	133735	0.469721728717164	IncF RST	FIA(1,6);FIB(1);FIC(-);FII(1)
NZ_CP015078.1	-1	71170	0	IncN MLST	Unknown
NZ_CP015086.1	32	130920	0.62776486274659	IncF RST	FIA(1,6);FIB(16);FIC(-);FII(1)
NZ_CP015139.1	19	186826	0.895947798259877
NZ_CP015140.1	32	129154	1	IncF RST	FIA(2,6);FIB(20);FIC(-);FII(1)
NZ_CP015141.1	13	82588	1
NZ_CP015142.1	4	4072	0.726061900165594
NZ_CP015143.1	7	1549	0.614564840073243
NZ_CP015144.1	2	4204	0.728365403065927
NZ_CP015160.1	37	212180	0.697900029310153	IncF RST	FIA(-);FIB(10);FIC(-);FII(2,29)
NZ_CP015161.1	10	88023	1
NZ_CP015239.1	-1	125977	0	IncF RST	FIA(2,6);FIB(~45);FIC(-);FII(~63)
NZ_CP015242.1	-1	66029	0	IncF RST	FIA(-);FIB(15);FIC(-);FII(-)
NZ_CP015245.1	2	8122	0.43723697260108
NZ_CP015246.1	13	118513	0.260678244849452	IncF RST	FIA(-);FIB(42);FIC(-);FII(~114)
NZ_CP015816.1	25	95910	0.885500310397324	IncF RST	FIA(-);FIB(3);FIC(-);FII(23)
NZ_CP015833.1	1	240662	0.847514784243015	IncHI2 DLST	4
NZ_CP015835.1	19	137565	0.668645109526231
NZ_CP015836.1	-1	136327	0	IncF RST	FIA(-);FIB(32);FIC(-);FII(36)
NZ_CP015837.1	9	98242	0.89583579426773
NZ_CP015838.1	10	50899	1
NZ_CP015845.2	17	34689	1
NZ_CP015847.2	25	95599	1	IncF RST	FIA(-);FIB(3);FIC(-);FII(23)
NZ_CP015854.1	25	92854	1	IncF RST	FIA(-);FIB(3);FIC(-);FII(23)
NZ_CP015913.1	3	65888	0.784785143890114
NZ_CP015914.1	40	129035	0.622891304171586	IncF RST	FIA(-);FIB(20);FIC(~4);FII(46)
NZ_CP015915.1	6	114472	0.764507594754781	IncF RST	FIA(-);FIB(-);FIC(-);FII(-)
NZ_CP015916.1	10	100096	1
NZ_CP015917.1	12	8972	1
NZ_CP015996.1	10	93029	0.950355345696827
NZ_CP015997.1	9	98216	0.857854600530001
NZ_CP016008.1	16	40158	0.401169469473502
NZ_CP016009.1	12	8556	1
NZ_CP016183.1	30	230278	0.534129074143435	IncHI1 MLST	Unknown
NZ_CP016183.1	30	230278	0.534129074143435	IncF RST	FIA(8);FIB(-);FIC(-);FII(-)
NZ_CP016184.1	30	235403	0.535545598497949	IncHI1 MLST	Unknown
NZ_CP016184.1	30	235403	0.535545598497949	IncF RST	FIA(8);FIB(-);FIC(-);FII(-)
NZ_CP016185.1	3	61735	1
NZ_CP016186.1	3	60218	1
NZ_CP016187.1	3	60950	1
NZ_CP016405.1	3	63329	1
NZ_CP016498.1	-1	151033	0	IncF RST	FIA(-);FIB(10);FIC(-);FII(51)
NZ_CP016547.1	3	86371	0.649218228131769
NZ_CP016548.1	13	90835	0.503227775683748
NZ_CP016549.1	9	126046	0.727364442193535
NZ_CP016550.1	16	49695	1
NZ_CP016551.1	3	7395	0.617351405402663
NZ_CP016626.1	25	95598	1	IncF RST	FIA(-);FIB(3);FIC(-);FII(23)
NZ_CP017221.1	-1	147225	0	IncF RST	FIA(6);FIB(-);FIC(-);FII(67)
NZ_CP017222.1	15	54159	0.758296503749785
NZ_CP017223.1	12	5828	1
NZ_CP017224.1	14	2454	1
NZ_CP017435.1	25	92624	0.510482896966459	IncF RST	FIA(-);FIB(3);FIC(-);FII(23)
NZ_CP017437.1	25	92565	0.52941691908979	IncF RST	FIA(-);FIB(3);FIC(-);FII(23)
NZ_CP017439.1	25	92596	0.528909405532699	IncF RST	FIA(-);FIB(3);FIC(-);FII(23)
NZ_CP017632.1	1	369298	0.522390009584398	IncN MLST	Unknown
NZ_CP017632.1	1	369298	0.522390009584398	IncHI2 DLST	3
NZ_CP017633.1	36	120528	0.988925247750898	IncN MLST	Unknown
NZ_CP017633.1	36	120528	0.988925247750898	IncF RST	FIA(-);FIB(-);FIC(-);FII(33)
NZ_CP017670.1	26	92755	1	IncF RST	FIA(-);FIB(3);FIC(-);FII(23)
NZ_CP017845.1	12	5538	1
NZ_CP017846.1	33	47563	1	IncF RST	FIA(-);FIB(~45);FIC(-);FII(-)
NZ_CP017847.1	6	113343	0.847462330852966	IncF RST	FIA(-);FIB(-);FIC(-);FII(-)
NZ_CP017848.1	33	137665	0.948289447464903	IncF RST	FIA(-);FIB(-);FIC(-);FII(6,11)
NZ_CP018104.1	10	207960	0.823456414321034
NZ_CP018105.1	-1	67946	0	IncF RST	FIA(~18);FIB(-);FIC(-);FII(-)
NZ_CP018106.1	3	64467	0.789576143285183
NZ_CP018107.1	-1	61085	0	IncF RST	FIA(-);FIB(-);FIC(-);FII(1-)
NZ_CP018108.1	12	5310	1
NZ_CP018110.1	10	120326	0.822494199312645
NZ_CP018113.1	-1	62157	0	IncF RST	FIA(-);FIB(-);FIC(-);FII(1-)
NZ_CP018116.1	10	119254	0.82350834688118
NZ_CP018124.1	3	65539	0.789089413372369
NZ_CP018207.1	-1	113140	0	IncF RST	FIA(-);FIB(53);FIC(-);FII(-)
NZ_CP018208.1	4	4074	0.726436714646242
NZ_CP018238.1	25	91420	0.600877900716301	IncF RST	FIA(-);FIB(3);FIC(-);FII(23)
NZ_CP018242.1	25	92495	0.922133811720353	IncF RST	FIA(-);FIB(3);FIC(-);FII(23)
NZ_CP018244.1	25	92522	0.95239191433585	IncF RST	FIA(-);FIB(3);FIC(-);FII(23)
NZ_CP018246.1	25	95341	0.951191834291084	IncF RST	FIA(-);FIB(-);FIC(-);FII(23)
NZ_CP018248.1	26	91353	1	IncF RST	FIA(-);FIB(3);FIC(-);FII(23)
NZ_CP018251.1	25	91789	0.898240378907714	IncF RST	FIA(-);FIB(3);FIC(-);FII(23)
NZ_CP018253.1	25	95229	1	IncF RST	FIA(-);FIB(3);FIC(-);FII(23)
NZ_CP018625.1	10	111755	0.924608656156541
NZ_CP018626.1	26	107692	0.797150022339275	IncF RST	FIA(-);FIB(3);FIC(-);FII(23)
NZ_CP018940.1	14	2883	1
NZ_CP018941.1	4	4062	0.580473505611277
NZ_CP018942.1	4	4063	0.620372059117234
NZ_CP018944.1	-1	27133	0
NZ_CP018945.1	27	55436	1	IncN MLST	5
NZ_CP018946.1	10	87114	1
NZ_CP018947.1	-1	143972	0	IncF RST	FIA(1,6);FIB(20);FIC(-);FII(22,36)
NZ_CP018949.1	12	16559	1
NZ_CP018950.1	16	35225	0.496970756273976
NZ_CP018951.1	5	43380	0.833697428111539
NZ_CP018952.1	32	132345	0.671989310088896	IncF RST	FIA(2,6);FIB(20);FIC(-);FII(1)
[truncated: 4,143 more rows]
