# Supplementary material for: Mge-cluster: a reference-free approach for typing bacterial plasmids
Source: NAR Genom Bioinform. 2023 Jul 10;5(3):lqad066. doi: 10.1093/nargab/lqad066 (PMC10331934; doi:10.1093/nargab/lqad066)
Supplement: lqad066_Supplemental_Files [file lqad066_supplemental_files.zip › suppl_table_S8.csv]

Sample_Name	original_tsne1D	original_tsne2D	original_Standard_Cluster	original_Membership_Probability	predicted_tsne1D	predicted_tsne2D	predicted_Standard_Cluster	Performance	Detailed_performance
AP019704	9.2693602490233	21.8502273789361	23	1	9.367337652539378	21.94307712960809	23	Same-cluster	Same-cluster
AP019705	20.7665762667023	-2.27407999842746	-1	0	20.7712736755125	-2.262968976325598	38	Different-cluster	Different-cluster
AP019707	9.27112001958463	21.8489816085689	23	1	9.36611545946687	21.939265213992655	23	Same-cluster	Same-cluster
AP019709	9.25902320499967	21.7830712382603	23	1	9.351195392464271	21.86069011759414	23	Same-cluster	Same-cluster
AP019710	5.71163269048925	-24.1711254102177	-1	0	5.674725314210536	-24.136065829534335	-1	Same-cluster	Same-cluster
AP024113	33.4454691995842	14.3720166041158	39	0.5780782979566	45.783316888086304	12.152359155003944	-1	Different-cluster	From-cluster-to-unassigned
AP024115	-8.28838092922038	39.3942376672753	10	1	-8.237354569486365	39.38981311695149	10	Same-cluster	Same-cluster
AP024116	28.5315885874557	1.85400166285605	-1	0	28.53093162228781	1.844794784007449	-1	Same-cluster	Same-cluster
AP024117	12.0811487459497	33.4817973643218	13	0.635723489538086	12.124800096750231	33.50052875206812	13	Same-cluster	Same-cluster
AP024118	-43.4894794652149	-19.9153521151938	12	1	-43.544175586638985	-19.9397720167479	12	Same-cluster	Same-cluster
AP024119	24.3312402244622	-32.0991888409088	2	1	24.293832174710452	-32.13226670694989	2	Same-cluster	Same-cluster
AP024120	-33.6112952584399	-14.1270647069665	-1	0	-33.64387821085584	-14.162200598226457	-1	Same-cluster	Same-cluster
AP024121	13.2911534185116	20.8023813521833	-1	0	-5.255311255926814	4.894317348572219	-1	Same-cluster	Same-cluster
AP024124	27.3959740061461	15.6710551002901	-1	0	27.377056758972127	15.70727348634111	-1	Same-cluster	Same-cluster
AP024125	-8.93349812897866	-21.477661851532	19	0.632643975773515	-9.042389984448091	-21.425809092372866	19	Same-cluster	Same-cluster
AP024127	27.3964902323859	15.670140650157	-1	0	27.37685488238994	15.708041133335394	-1	Same-cluster	Same-cluster
AP024128	-35.7180087182487	27.5599935120804	3	0.998997317111321	-35.778585142788145	27.55021471417589	3	Same-cluster	Same-cluster
AP024129	-40.3252455417091	-22.0033562213992	12	1	-40.26732279617104	-22.077971218017115	12	Same-cluster	Same-cluster
AP024132	40.7078734998243	8.4525582421538	35	1	40.75581555190381	8.413680880137289	35	Same-cluster	Same-cluster
AP024133	11.6472076608963	-40.5001173620782	6	1	11.602672662657033	-40.52627671898895	6	Same-cluster	Same-cluster
AP024472	9.16065237149344	21.0505283682503	23	0.896235469794803	9.178097699854456	20.896998893608277	23	Same-cluster	Same-cluster
AP024474	5.94831732572575	12.6172502133611	-1	0	5.928660954803857	12.551702472707488	-1	Same-cluster	Same-cluster
AP024476	5.94706014611435	12.6176616936493	-1	0	5.928956938000923	12.553464614496649	-1	Same-cluster	Same-cluster
AP024477	-7.51431401931184	39.4467480032879	10	1	-7.569264281935151	39.45399422234278	10	Same-cluster	Same-cluster
AP024479	9.15825621358075	21.0497419986168	23	0.895925455679823	9.176931067036788	20.89681299415473	23	Same-cluster	Same-cluster
AP024519	31.2204464121137	4.26493040331756	40	0.771191402609471	31.259356459764934	4.233229554134545	40	Same-cluster	Same-cluster
AP024520	-0.922060621326881	-29.6389832650449	9	0.53794086366409	-0.9859448209775313	-29.658238151586243	9	Same-cluster	Same-cluster
AP024522	-0.921155014587707	-29.6389273843837	9	0.538186523134853	-0.9852286569823145	-29.658228093061492	9	Same-cluster	Same-cluster
CP005999	13.5745280540087	31.4064919076539	13	0.599739102688263	13.584891448857421	31.320970466767974	13	Same-cluster	Same-cluster
CP006000	24.6940278470447	14.1889876112935	-1	0	24.701015779085623	14.196836113011669	-1	Same-cluster	Same-cluster
CP006001	17.229197594984	-1.46646908155525	-1	0	17.21960654832877	-1.4564695354817423	-1	Same-cluster	Same-cluster
CP006002	7.6127124908312	3.58911333384216	33	0.786667287196304	7.56843078483804	3.5996612362884632	33	Same-cluster	Same-cluster
CP012113	40.2109845183932	8.95676826169264	35	0.999091446077809	40.12568837969098	9.02937125624376	35	Same-cluster	Same-cluster
CP012114	10.8696646887521	-40.5319087016169	6	0.841729340068215	10.76445222014585	-40.54715497620526	6	Same-cluster	Same-cluster
CP012494	1.68295084641833	-29.3814782202848	9	1	1.7406489605622895	-29.333901226511053	9	Same-cluster	Same-cluster
CP012495	6.58640868503059	19.4838681358481	-1	0	6.578429359274438	19.504464606370014	-1	Same-cluster	Same-cluster
CP012496	5.47415359162507	3.56138828840594	-1	0	5.466220944461987	3.561667375869025	-1	Same-cluster	Same-cluster
CP013836	31.4467134863951	-9.149504542718	31	1	31.467692738325894	-9.145284263532096	31	Same-cluster	Same-cluster
CP014198	-40.5371834095273	-16.9055294217993	12	1	-40.47440989639172	-16.849723804831502	12	Same-cluster	Same-cluster
CP014199	10.3909593186814	1.71028428325487	33	0.949240757839472	10.384833479612066	1.6925555812701052	33	Same-cluster	Same-cluster
CP014200	14.247193832446	4.80701428939002	33	1	14.238295307600815	4.76729434542072	33	Same-cluster	Same-cluster
CP014493	15.6822227689415	-9.38875827664314	37	1	15.705124618741802	-9.445973620811666	37	Same-cluster	Same-cluster
CP014494	-4.75383212084209	34.3591508571731	10	1	-4.804152844624063	34.32806290319838	10	Same-cluster	Same-cluster
CP014753	17.7054970972359	16.9445656449503	24	1	17.69646297668439	16.983011540161105	24	Same-cluster	Same-cluster
CP018958	23.4283335202782	-1.99732772593389	-1	0	23.439236014563395	-1.9903367532100864	-1	Same-cluster	Same-cluster
CP018959	-13.0955682775424	-14.5347675274963	27	1	-13.185150894226473	-14.680976679742859	27	Same-cluster	Same-cluster
CP018960	35.7180005238994	-16.0518815151669	32	0.456226941023319	35.73729902912286	-16.043688061926286	32	Same-cluster	Same-cluster
CP018961	-4.25083287190303	-7.67564001329965	30	0.623069643552669	-4.247462462736785	-7.6320928027206545	30	Same-cluster	Same-cluster
CP022610	46.4221287007914	2.88349567757121	-1	0	46.461623003814275	2.821517341013711	-1	Same-cluster	Same-cluster
CP024156	-32.3548637238423	27.8147032716374	3	0.860203928841432	-32.36539339900248	27.871026973193494	3	Same-cluster	Same-cluster
CP024157	33.9828371151343	-0.352306519584391	-1	0	34.031383954959246	-0.38829287178875016	-1	Same-cluster	Same-cluster
CP024158	40.5159148517542	12.8031362122565	-1	0	40.50704712315113	12.86581239829052	-1	Same-cluster	Same-cluster
CP024238	16.5826406460103	-0.548891004083778	33	0.726936296743654	16.594703143182898	-0.5412116525335259	33	Same-cluster	Same-cluster
CP024249	17.112695656105	-0.77316631430278	-1	0	17.148705660304547	-0.8115393766132658	-1	Same-cluster	Same-cluster
CP024250	15.7675520512205	5.70855457721218	33	0.821540939452553	15.759368760282776	5.719805472260087	33	Same-cluster	Same-cluster
CP024251	-7.91535004251902	43.9859472010565	10	0.587155455503	-7.899392618955038	44.037943474772135	10	Same-cluster	Same-cluster
CP024253	-4.6319520024267	33.076068872507	10	0.875705069041597	-4.6759344256198	33.1410876783974	10	Same-cluster	Same-cluster
CP024267	14.5335880177987	6.99179312151198	33	1	14.505233443972728	6.932497564224121	33	Same-cluster	Same-cluster
CP024268	11.9287701537185	2.41027638545641	33	0.884449917130065	11.923129244132427	2.391752513262246	33	Same-cluster	Same-cluster
CP025875	-13.6709847175284	11.02159808161	16	0.662795901962013	-13.54748031430258	11.078735210358504	16	Same-cluster	Same-cluster
CP025876	8.22579617723366	2.04944758141947	-1	0	8.20230024084852	2.0242826206841724	-1	Same-cluster	Same-cluster
CP025877	5.72557065396747	-24.1291887434904	-1	0	5.698060963698982	-24.09658766946936	-1	Same-cluster	Same-cluster
CP025878	14.2748305806357	26.602650880408	-1	0	6.865407757386631	5.717583783400933	-1	Same-cluster	Same-cluster
CP025879	-9.85928712543283	2.57178239644548	15	1	-9.875613677727017	2.575260880131435	15	Same-cluster	Same-cluster
CP025880	17.1813875098904	1.24271137859526	-1	0	17.169925522927933	1.254209294942731	-1	Same-cluster	Same-cluster
CP025888	11.5762638400682	-41.003141976766	6	1	11.56312551691647	-40.9934969513357	6	Same-cluster	Same-cluster
CP025889	14.2747113153612	26.6029614337887	-1	0	6.865155926383424	5.71995526299079	-1	Same-cluster	Same-cluster
CP025890	8.2258017158193	2.0496574040511	-1	0	8.200952978095101	2.0249078720038267	-1	Same-cluster	Same-cluster
CP025891	17.1300505245133	1.26040989964705	-1	0	17.15848069717807	1.2589346706823967	-1	Same-cluster	Same-cluster
CP025897	24.6854577123905	14.1794882136066	-1	0	16.316607195805954	-38.091392852641754	6	Different-cluster	Different-cluster
CP025898	15.7259621889635	5.84803029542503	33	0.829382391346845	15.705615767738404	5.839503522229468	33	Same-cluster	Same-cluster
CP025899	7.6116308998204	3.58939595131163	33	0.78641591188158	7.567991460893658	3.5998466411630963	33	Same-cluster	Same-cluster
CP025908	14.0048453304053	3.519656368346	33	0.934890550813933	14.023903584042053	3.4985616880275643	33	Same-cluster	Same-cluster
CP025909	14.6537846170045	5.64719537218953	33	0.990928503846228	14.63089086310592	5.634360136181736	33	Same-cluster	Same-cluster
CP025925	-13.6709847175284	11.02159808161	16	0.662795901962013	-13.547163539690779	11.078892670179522	16	Same-cluster	Same-cluster
CP025926	14.2747829266858	26.6026974144595	-1	0	6.865080297473096	5.721821288471238	-1	Same-cluster	Same-cluster
CP025927	17.1821530562845	1.24228732939946	-1	0	17.170393745738778	1.254063280090711	-1	Same-cluster	Same-cluster
CP025928	8.22563940111768	2.04942682275739	-1	0	8.202254364899725	2.0243637656493867	-1	Same-cluster	Same-cluster
CP025968	14.0675496330182	3.58520652070038	33	0.941910419926968	14.065775055694052	3.538974215862906	33	Same-cluster	Same-cluster
CP025969	-43.7478774854918	-16.3284626566166	12	1	-43.79788246269801	-16.23779091362163	12	Same-cluster	Same-cluster
CP025971	10.0190354948388	4.81007316929027	33	0.908260842542416	10.007732836353581	4.843057363394592	33	Same-cluster	Same-cluster
CP025972	11.0768367817813	6.99341759046657	33	0.851951037660921	11.071000467848398	7.022715232966433	33	Same-cluster	Same-cluster
CP025974	10.018981124008	4.80996570162388	33	0.908213126028109	10.00780748109103	4.8430795588904	33	Same-cluster	Same-cluster
CP025975	11.0768444210108	6.99309362663215	33	0.851906935593784	11.070890085678679	7.022824293756303	33	Same-cluster	Same-cluster
CP025977	10.0189353407396	4.81012011904466	33	0.908257803575084	10.007905522942215	4.843001090539213	33	Same-cluster	Same-cluster
CP025978	11.0767549630915	6.99322809692506	33	0.851953228661902	11.06973112774257	7.022486220139216	33	Same-cluster	Same-cluster
CP026642	-11.8234505570152	-46.4179998312883	1	0.869322170531652	-11.74357711190752	-46.43807522988153	1	Same-cluster	Same-cluster
CP026643	47.3206103136919	9.20719735710897	34	0.651928620623243	47.4129648958297	9.223650842613248	34	Same-cluster	Same-cluster
CP026644	-32.8704926178749	26.5556863076909	3	1	-32.92209265397875	26.554300107456168	3	Same-cluster	Same-cluster
CP027320	2.48699745345485	-29.191101217744	9	0.813843085140476	2.476992617738372	-29.165755240652338	9	Same-cluster	Same-cluster
CP027321	9.23371546461515	21.3853914626351	23	1	9.32187949171637	21.486299148308593	23	Same-cluster	Same-cluster
CP027345	19.6958423475031	14.5775497514975	24	1	19.673392918291263	14.563860697303646	24	Same-cluster	Same-cluster
CP027346	18.394926314478	13.6723086280934	24	0.94946906891135	18.438322910041787	13.705619343388447	24	Same-cluster	Same-cluster
CP027359	9.9082823991668	21.6228826765228	23	0.777039838935559	9.973733481691646	21.63478397882055	23	Same-cluster	Same-cluster
CP027377	19.3712815000674	-4.43165278985857	38	0.372020944124989	19.316903108080034	-4.512531688226769	38	Same-cluster	Same-cluster
CP027378	10.530745403672	27.6792703902291	13	0.273331653639753	10.532877196144378	27.64742299406035	13	Same-cluster	Same-cluster
CP027379	10.5276476906357	31.3474634496111	13	0.416702403653279	10.54183730095399	31.33465542529663	13	Same-cluster	Same-cluster
CP027485	40.7450261897902	8.1488483693482	35	0.966664848631935	40.78786556716583	8.143164679950353	35	Same-cluster	Same-cluster
CP027641	21.3719360096679	3.75307527047929	-1	0	21.41819094580255	3.803791970440055	-1	Same-cluster	Same-cluster
CP027673	9.74333801649155	32.0340479358325	13	0.517820179027219	9.707471238798082	32.05126240469626	13	Same-cluster	Same-cluster
CP027674	21.2267358325955	3.7804509088749	-1	0	21.262509193586546	3.8222369275490977	-1	Same-cluster	Same-cluster
CP027676	11.0177912523769	17.8657865027704	-1	0	11.074530278610442	17.868672895005364	-1	Same-cluster	Same-cluster
CP027764	9.60812627397447	21.3729516635505	23	1	9.689835681131802	21.40551553352426	23	Same-cluster	Same-cluster
CP027765	23.7054998660244	1.29287076610862	-1	0	23.713738462063553	1.3024295911710537	-1	Same-cluster	Same-cluster
CP028705	-25.6322306677969	5.4524846825808	5	0.939814722446868	-25.459975291387593	5.309002338696217	5	Same-cluster	Same-cluster
CP034254	32.467821584742	3.02769975717866	40	1	32.552164224839636	3.0578540271611816	40	Same-cluster	Same-cluster
CP034255	-1.90140560345202	32.3417377626947	10	1	-1.8902918233196242	32.30332428825148	10	Same-cluster	Same-cluster
CP034256	-12.1124173652703	-7.60877528424013	29	0.63051407745999	-12.149628062188906	-7.605588026709536	29	Same-cluster	Same-cluster
CP034785	-12.5995015138451	-47.2345398840608	1	1	-12.618818549320613	-47.295138350789365	1	Same-cluster	Same-cluster
CP034786	1.99648045063405	-16.0076690668385	22	0.887100660731681	2.0439179273834207	-15.991097360336283	22	Same-cluster	Same-cluster
CP034937	4.59966625736363	15.6285353175617	25	0.786135312726898	4.4887071516405435	15.590818665394975	25	Same-cluster	Same-cluster
CP041748	9.29391472135078	14.6025927498347	26	0.692278917006337	9.361236411290404	14.616985108136163	26	Same-cluster	Same-cluster
CP042600	36.3117261710519	0.463517472259507	-1	0	36.249678074564265	0.5145349642136056	-1	Same-cluster	Same-cluster
CP042601	23.9986190921276	-6.17806790609464	38	0.921300083663982	23.917647930664433	-6.192952914162342	38	Same-cluster	Same-cluster
CP042602	-10.8788638429175	-5.60041201529083	29	1	-10.908852217211443	-5.534627520344908	29	Same-cluster	Same-cluster
CP042603	-11.5827664475675	-27.9864637059293	11	0.424255066107097	-11.593932402813872	-28.003392753390987	11	Same-cluster	Same-cluster
CP042604	-23.3141059823305	-26.0505885479507	14	0.427735685775286	-23.356291037185482	-26.02187576077774	14	Same-cluster	Same-cluster
CP042605	-22.7360312497223	-19.9944499460011	14	0.602292349065661	-22.7574342645985	-20.01816624720794	14	Same-cluster	Same-cluster
CP042607	-16.3870965146271	11.3640287557123	16	0.826230116291498	-16.42357586326507	11.398767308318103	16	Same-cluster	Same-cluster
CP042608	-5.377834853119	-9.81511698729985	30	0.591129312548936	-5.401739023422885	-9.827403672635398	30	Same-cluster	Same-cluster
CP042610	-22.7554137791015	-19.9308003509016	14	0.591822966812546	-22.758515847334643	-19.91925010246712	14	Same-cluster	Same-cluster
CP042611	-23.1630191486174	-24.6472999975568	14	0.58351216620008	-23.171963575717744	-24.676327532495936	14	Same-cluster	Same-cluster
CP042612	-24.2333781097606	-21.3527233652141	14	0.709704233085923	-24.29812972310922	-21.350303600276472	14	Same-cluster	Same-cluster
CP042613	-22.7331576058437	-20.1387403876005	14	0.602472560644314	-22.74468563388274	-20.026445418655044	14	Same-cluster	Same-cluster
CP042614	-21.4369368254265	-22.9221746261841	14	0.944731727924148	-21.437231230863027	-22.86450285906577	14	Same-cluster	Same-cluster
CP042616	-11.7750217120874	-43.6514205045398	1	0.364566562961967	-11.718491132171113	-43.551925899897334	1	Same-cluster	Same-cluster
CP042617	-0.122120390451149	-27.5337136640947	9	0.520503045449656	-0.1469508199256767	-27.556719267209644	9	Same-cluster	Same-cluster
CP042618	-7.01864343784055	35.0419647115727	10	0.892546974817316	-7.058073662931184	35.03622985508569	10	Same-cluster	Same-cluster
CP042619	29.460038514744	14.6221613024878	39	0.63084026899839	29.507794513077688	14.673915012788106	39	Same-cluster	Same-cluster
CP042620	9.05275389236871	-26.4640915896976	8	0.539653173196653	9.13074172836118	-26.377140196839022	8	Same-cluster	Same-cluster
CP042621	33.0203135523039	0.402061727454677	-1	0	33.04286261110173	0.3781066777988339	-1	Same-cluster	Same-cluster
CP042622	9.04967279986039	-20.2565638936362	-1	0	9.084883354282523	-20.22385254557813	-1	Same-cluster	Same-cluster
CP042623	-21.7131142714269	-21.9663656477211	14	1	-21.77031441390303	-21.975515118056105	14	Same-cluster	Same-cluster
CP042624	-28.038615709229	-14.9790117100943	20	0.790505285375826	-28.029384847104758	-14.918674422294693	20	Same-cluster	Same-cluster
CP042625	-23.1519115991535	-24.6740429531463	14	0.586661922002596	-23.191053556991267	-24.686894214731552	14	Same-cluster	Same-cluster
CP042626	-36.2859973731688	-1.10212823115856	7	1	-35.824403391735025	-1.312626183014085	7	Same-cluster	Same-cluster
CP042628	-14.6385828049883	-44.9732764817875	1	0.447120437248567	-14.68295138453073	-44.906658162013976	1	Same-cluster	Same-cluster
CP042629	25.5175017686397	2.70838485018364	-1	0	25.543966913674925	2.742704930229226	-1	Same-cluster	Same-cluster
CP042630	35.7986732448045	0.67778101432164	-1	0	35.80392018879053	0.6878933785848709	-1	Same-cluster	Same-cluster
CP042631	0.697685780411544	45.3770904663514	10	1	0.7376070172132934	45.346725223737955	10	Same-cluster	Same-cluster
CP042632	8.01759926649643	-27.5667918514243	8	1	8.054048953627337	-27.495130752258483	8	Same-cluster	Same-cluster
CP042633	25.2295278362107	2.67144999499854	-1	0	25.236650456309835	2.703351366980686	-1	Same-cluster	Same-cluster
CP042634	-10.6671380897322	-3.92094473420838	-1	0	-10.676226093362963	-3.9376893739276584	-1	Same-cluster	Same-cluster
CP042635	27.7770145338965	-32.7775445175008	2	0.367296293035079	27.80236026199889	-32.85079179525527	2	Same-cluster	Same-cluster
CP042636	-25.5009687655013	38.4752739895986	0	1	-25.50939531502353	38.4899838242266	0	Same-cluster	Same-cluster
CP042637	-35.8324144145966	1.99368605787592	7	0.555558047648433	-35.80641261727064	2.069311184134463	7	Same-cluster	Same-cluster
CP042639	-13.1292262146449	-45.1248538953072	1	0.640592708874139	-13.206099284549204	-45.04950545575765	1	Same-cluster	Same-cluster
CP042640	36.133400393324	-0.132686776005402	-1	0	36.11435712968963	-0.05987788160437958	-1	Same-cluster	Same-cluster
CP042641	1.90130359626035	-27.9611932778915	9	0.583079459554046	1.8818667520593304	-27.94920701245206	9	Same-cluster	Same-cluster
CP042642	32.7443940980906	1.45864706495105	40	0.643089323524254	32.74821012524409	1.4554353637700268	40	Same-cluster	Same-cluster
CP042643	-14.5271434693027	-12.3662867769686	27	0.864533091544516	-14.542287013940587	-12.361054207618162	27	Same-cluster	Same-cluster
CP042644	-16.298881129367	11.4280235035411	16	0.773530334153161	-16.34996903649634	11.469427333352353	16	Same-cluster	Same-cluster
CP042646	-7.74979621806748	-22.91348607954	19	0.877852660785618	-7.7366320183653	-22.870775246954913	19	Same-cluster	Same-cluster
CP042647	-16.8086586668262	11.4623000974193	16	0.687844516692666	-16.90109150487174	11.511087010141555	16	Same-cluster	Same-cluster
CP042648	-22.2048508567885	-21.3305711646874	14	0.984735703289381	-22.19465070871491	-21.412475514036075	14	Same-cluster	Same-cluster
CP042649	-41.2012277862917	-5.20415323107439	7	0.21258471239753	-41.23843949911483	-5.241667282273467	7	Same-cluster	Same-cluster
CP042872	-5.38691648408535	-14.9046463791205	30	0.564469738941933	-5.346373166566411	-14.944640044021774	30	Same-cluster	Same-cluster
CP042894	1.69234947476494	-16.9358100211688	22	1	1.6904794592167232	-16.915031980181624	22	Same-cluster	Same-cluster
CP042895	-12.843918378885	-45.9701685916868	1	0.890502522119445	-12.861008116407524	-46.01361677379249	1	Same-cluster	Same-cluster
CP042897	45.8201378303523	10.1993817250984	34	0.60642778799933	45.86786085255004	10.25482331319256	34	Same-cluster	Same-cluster
CP042898	-13.4170443695536	-47.618152884236	1	0.878898292620553	-13.469060157989253	-47.593657630427906	1	Same-cluster	Same-cluster
CP042900	-4.45333950861711	-15.1179576039959	-1	0	-4.408065933788418	-15.191116831822075	-1	Same-cluster	Same-cluster
CP042902	-4.42332063676669	-15.1243021817773	-1	0	-4.400447959491358	-15.19360859314618	-1	Same-cluster	Same-cluster
CP042948	14.72095997975	5.65067235990156	33	0.974825122418074	14.739504251175184	5.665013836982992	33	Same-cluster	Same-cluster
CP042949	8.13219550065013	29.0474049871456	13	0.260683943627614	8.064446007255667	28.98305759860359	13	Same-cluster	Same-cluster
CP042951	12.4117199533478	32.7495597655785	13	0.997517850510757	12.38030921387031	32.77372135848221	13	Same-cluster	Same-cluster
CP042952	11.490212873583	-3.90914055994417	-1	0	11.4775680175169	-3.9320420527433573	-1	Same-cluster	Same-cluster
CP042970	-16.029174628803	11.1568226204305	16	1	-16.047489719345226	11.090406469108363	16	Same-cluster	Same-cluster
CP042971	-5.62093295018671	-12.7173387665628	30	0.595640106358132	-5.625402047646073	-12.708795433045804	30	Same-cluster	Same-cluster
CP042972	31.8192341627085	-14.4072345521952	32	0.507017383246499	31.78927943525471	-14.384216648086321	32	Same-cluster	Same-cluster
CP042974	-4.45371340276938	-15.1172116627677	-1	0	-4.40785406288477	-15.191268099812403	-1	Same-cluster	Same-cluster
CP043012	6.25332188705549	16.4361848766405	25	0.572622970774562	6.276898688388295	16.57989554172266	25	Same-cluster	Same-cluster
CP043013	-28.8144293763773	-14.4749828400623	20	1	-28.734320455797697	-14.404348571664974	20	Same-cluster	Same-cluster
CP043014	-35.7468042751376	27.5711382344154	3	0.989885860080542	-35.82910265725493	27.571853683577217	3	Same-cluster	Same-cluster
CP043017	-35.7752952815589	27.392298686161	3	0.998997317111321	-35.79007518754313	27.423301842944635	3	Same-cluster	Same-cluster
CP043018	-5.65856942799428	7.17243562915746	-1	0	-5.680736622606641	7.185125997435687	-1	Same-cluster	Same-cluster
CP043020	6.21433282036109	16.4308837417402	25	0.587304810781083	6.2691415323926405	16.582150617156813	25	Same-cluster	Same-cluster
CP043021	28.3588398267361	-28.3580197994987	2	0.20616713172937	28.37830719038579	-28.31674080248576	2	Same-cluster	Same-cluster
CP043022	28.310145333044	-28.3775795411867	2	0.208212828105219	28.342522405560825	-28.3187651487755	2	Same-cluster	Same-cluster
CP043023	6.18754058637765	16.4562843692885	25	0.586969382154969	6.251157821842087	16.59007707164795	25	Same-cluster	Same-cluster
CP043543	-31.0749144184661	-16.3812068638448	20	0.509004787051356	-31.024273828131523	-16.46142333976066	-1	Different-cluster	From-cluster-to-unassigned
CP043544	17.6912356979668	16.9415985298438	24	1	17.683914496151523	16.979586058362965	24	Same-cluster	Same-cluster
CP043545	-13.727582560426	-45.4387019908579	1	0.726878067079309	-13.789945354883375	-45.300004157981434	1	Same-cluster	Same-cluster
CP043734	-3.18392263832376	-12.2792269408955	30	0.733409917471302	-3.234181811985197	-12.320008759677185	30	Same-cluster	Same-cluster
CP043735	12.5908714145146	13.2521198437694	-1	0	27.905566862433037	16.370023628498018	-1	Same-cluster	Same-cluster
CP043737	45.828583503081	10.2056693249232	34	0.605666924700531	45.873093242114415	10.259335965445269	34	Same-cluster	Same-cluster
CP043738	-1.88946261263744	45.4557607483159	10	1	-1.920628648445482	45.45488030453551	10	Same-cluster	Same-cluster
CP043740	31.7781814060794	-0.336132129756483	-1	0	31.763806361885344	-0.29541481963547833	-1	Same-cluster	Same-cluster
CP043741	41.5225559802328	2.56385533596411	-1	0	41.473331614625586	2.4944903485550944	-1	Same-cluster	Same-cluster
CP043743	41.5223612844127	2.56398086854636	-1	0	41.47429662693022	2.4946046638220665	-1	Same-cluster	Same-cluster
CP043745	41.0568643750324	-5.08989761528776	28	0.643240317737785	41.159907252091486	-4.956708222677206	28	Same-cluster	Same-cluster
CP043746	7.31742677274671	-28.1944786783657	8	0.884001293330826	7.247261330627941	-28.231320225369906	8	Same-cluster	Same-cluster
CP043748	37.9778186727541	5.04404886511206	-1	0	37.950716617970954	5.04378432188628	-1	Same-cluster	Same-cluster
CP043751	-3.4064363783665	-12.5442274211349	30	0.659834749903713	-3.3757756327417354	-12.497271991755657	30	Same-cluster	Same-cluster
CP043753	-5.97685623057209	-12.2905515860655	30	0.594813020729638	-5.977867058676655	-12.266127115169109	30	Same-cluster	Same-cluster
CP043755	-14.5893675980993	-27.7135311578694	11	0.846040198586048	-14.622037733517981	-27.74200442594599	11	Same-cluster	Same-cluster
CP043758	-4.82722716957069	-6.0115121122571	-1	0	-4.835107049827067	-6.013143357962394	-1	Same-cluster	Same-cluster
CP043759	34.6641151086958	1.20531101723067	40	0.677640710621097	34.721760266481006	1.1836795025810196	40	Same-cluster	Same-cluster
CP044022	13.1733758857044	31.7389393428425	13	0.711083166713192	13.19341808227686	31.631351683160034	13	Same-cluster	Same-cluster
CP044023	42.5646626940307	4.8553850316249	35	0.52278282688255	42.55858813779491	4.891349325115804	35	Same-cluster	Same-cluster
CP044024	23.0850559825808	-6.18383469748223	38	1	23.103764841169042	-6.169473111557022	38	Same-cluster	Same-cluster
CP044025	-33.0618107359321	26.3699328994306	3	1	-33.09442898778199	26.338815346880487	3	Same-cluster	Same-cluster
CP044026	-11.4612739966224	9.62099333088624	16	0.271167223678824	-11.426433079666056	9.615443661946745	16	Same-cluster	Same-cluster
CP044027	-26.875810684699	16.8352730782512	-1	0	-12.01847685298456	10.469671330480177	16	Different-cluster	Different-cluster
CP044292	-7.63058272958229	-9.64125443205822	30	0.564696658503327	-7.654663250198726	-9.660499119459939	30	Same-cluster	Same-cluster
CP044299	-2.68922153192791	-10.1224190053181	30	0.535303406623973	-2.677068885816819	-10.18692483402274	30	Same-cluster	Same-cluster
CP044300	10.2643550436574	-37.5558071000723	6	0.219442843916645	10.234772524618652	-37.504971396201384	6	Same-cluster	Same-cluster
CP044301	-1.29742328267015	-13.2900145604791	30	1	-1.2473102162078986	-13.383043708911257	30	Same-cluster	Same-cluster
CP044302	-7.6922702780132	-9.5233950175888	30	0.559514687158604	-7.675450075196924	-9.587358550710714	30	Same-cluster	Same-cluster
CP044303	-11.270750676942	-28.1444866830722	-1	0	-11.2285080507194	-28.1832903259343	-1	Same-cluster	Same-cluster
CP044304	-21.95571302	-25.5237684377337	14	0.572231299085008	-21.94947645771394	-25.592325363442892	14	Same-cluster	Same-cluster
CP044306	-11.974340784941	-45.2627417901741	1	0.62335538804138	-11.939561964445184	-45.21849321572999	1	Same-cluster	Same-cluster
CP044309	-4.58108124627413	-10.8276710970568	30	0.607899411579424	-4.573428730369392	-10.87002401192931	30	Same-cluster	Same-cluster
CP044347	46.7800561848598	6.47832928075468	34	1	46.84129602839793	6.446210572565042	34	Same-cluster	Same-cluster
CP044348	47.7138854843111	6.15846882961274	-1	0	47.71826745909978	6.152682566140533	-1	Same-cluster	Same-cluster
CP044351	-6.65057943920827	7.82012810435684	17	1	-6.611590059241595	7.804286414474336	17	Same-cluster	Same-cluster
CP046677	13.8905548556456	-0.370948703470133	33	0.776525349171221	13.94313350247349	-0.3853036066469369	33	Same-cluster	Same-cluster
CP046678	17.7584247897581	-12.7489174094762	-1	0	17.804563141943838	-12.748273024629746	-1	Same-cluster	Same-cluster
CP048854	17.2297267229724	-7.06282824822124	-1	0	17.207971327119385	-7.071551079778772	-1	Same-cluster	Same-cluster
CP048856	19.3524150424689	-5.56660316198874	38	0.38855446121552	19.293936576515666	-5.615020474004083	38	Same-cluster	Same-cluster
CP048858	15.33082316081	-8.96482082395959	37	1	15.32980592503557	-8.93424197767686	37	Same-cluster	Same-cluster
CP048859	-42.6219749291685	-16.2911270521908	12	1	-42.66461400895128	-16.192032659184047	12	Same-cluster	Same-cluster
CP048861	34.2329179550694	-17.1338330600515	32	0.47671267320714	34.22185208030345	-17.131235994769852	32	Same-cluster	Same-cluster
CP048862	-36.6560650053704	0.461154028922718	7	0.661093652088028	-36.6508818138957	0.5349942459557843	7	Same-cluster	Same-cluster
CP048864	-33.5625665860514	-14.1604350856877	-1	0	-33.6044967884387	-14.189312791205957	-1	Same-cluster	Same-cluster
CP048866	19.0257624862392	-11.2886065873762	-1	0	19.03825728690567	-11.340248889641837	-1	Same-cluster	Same-cluster
CP048868	30.6486973752212	-15.1226104591122	32	0.68224419081047	30.60178132155992	-15.172320798761287	32	Same-cluster	Same-cluster
CP048869	15.5233733383748	5.92548461733243	33	0.881401029342916	15.483714874216282	5.903048605909472	33	Same-cluster	Same-cluster
CP048872	-30.3798702903867	-16.5380033926908	20	0.596742855378121	-30.41427164463924	-16.606433734397307	20	Same-cluster	Same-cluster
CP048936	21.6242466468659	-0.122758824009952	-1	0	21.636648613652945	-0.08447662888903619	-1	Same-cluster	Same-cluster
CP049610	18.6492644019778	-4.07735056954362	-1	0	18.668708733192712	-4.099881974486138	-1	Same-cluster	Same-cluster
CP049611	-4.40329148654368	39.2595450229362	10	1	-4.41461144873415	39.20354226021755	10	Same-cluster	Same-cluster
CP049613	-0.619332275884031	35.4041138428197	10	0.768969629779796	-0.5931811640534925	35.276109171308	10	Same-cluster	Same-cluster
CP049614	16.4008381772762	6.08317181610274	33	1	16.37035612773881	6.052473656895623	33	Same-cluster	Same-cluster
CP049615	12.0964311942937	-1.135578220694	33	0.735578686891005	11.954607675200572	-1.1159735208948662	33	Same-cluster	Same-cluster
CP049846	12.8703833455818	32.0787819898421	13	0.974523401730835	12.841975697595032	32.0426054912547	13	Same-cluster	Same-cluster
CP049847	3.14050590907028	-28.6747160895216	9	0.54555446562664	3.1680151105747836	-28.695245975938885	9	Same-cluster	Same-cluster
CP049848	18.9271662511296	-6.20778368993057	38	0.489014438131145	18.903429528785942	-6.242171573431475	38	Same-cluster	Same-cluster
CP049849	-28.9997640889262	-11.0104025442527	-1	0	-28.997843201214522	-11.007988964000855	-1	Same-cluster	Same-cluster
CP049850	-46.5861682658552	-18.0986333615987	12	1	-46.63564117524171	-18.066357240994904	12	Same-cluster	Same-cluster
CP049851	-29.916703399472	-15.8705775501605	20	1	-29.770291139621392	-15.857044401219577	20	Same-cluster	Same-cluster
CP050997	21.935538839625	-1.36363639156586	-1	0	21.909054771894905	-1.3342215611072845	-1	Same-cluster	Same-cluster
CP050999	8.2136464143485	-27.2211015511002	8	1	8.213830223763024	-27.092022655735104	8	Same-cluster	Same-cluster
CP051000	10.6260269206476	8.34988360257171	-1	0	10.64101991241238	8.384764611981366	-1	Same-cluster	Same-cluster
CP051632	9.15884755257994	21.0363672419945	23	0.881703322440766	9.176956223007332	20.88806504848433	23	Same-cluster	Same-cluster
CP051693	25.1506055162832	-12.9161566561862	-1	0	25.15238463777904	-12.932222324760117	-1	Same-cluster	Same-cluster
CP051750	42.2555202516876	4.73249305256887	35	0.61003833032772	42.265267961438205	4.7968563917942655	35	Same-cluster	Same-cluster
CP051779	-26.5112452282302	-15.1548942358691	-1	0	-26.432768163205598	-15.10477038694317	-1	Same-cluster	Same-cluster
CP051780	-6.69142963789515	8.97374934148407	17	1	-6.6819571384536856	9.015157154967353	17	Same-cluster	Same-cluster
CP051781	5.22500250964149	15.8387563362933	25	1	5.27221105592144	15.860571304757269	25	Same-cluster	Same-cluster
CP051783	-26.5112452282302	-15.1548942358691	-1	0	-26.432771556558457	-15.104771574215315	-1	Same-cluster	Same-cluster
CP051784	-6.54398920615559	8.61773142449216	-1	0	-6.508039854553991	8.631967118869124	-1	Same-cluster	Same-cluster
CP051787	-26.5112452282302	-15.1548942358691	-1	0	-26.432768143057313	-15.104770440076935	-1	Same-cluster	Same-cluster
CP051788	-8.06615951706427	8.49697293592104	17	1	-7.996132800826333	8.50611824105952	17	Same-cluster	Same-cluster
CP051791	4.74848934086087	15.3218006528712	25	0.951800738154223	4.59652583856104	15.365322784516263	25	Same-cluster	Same-cluster
CP051793	-26.5112452282302	-15.1548942358691	-1	0	-26.432771556556094	-15.104771574213858	-1	Same-cluster	Same-cluster
CP051794	-6.69851188052178	8.96833116894181	17	1	-6.680785425165227	9.01315008015886	17	Same-cluster	Same-cluster
CP051803	4.66194804831264	15.2530771953632	25	0.896479263851356	4.5333114693378	15.315129165699513	25	Same-cluster	Same-cluster
CP051807	4.65047734169144	15.4714547012091	25	0.816596977319957	4.5184966791418395	15.46273004344382	25	Same-cluster	Same-cluster
CP051809	-44.9981088900997	-20.8487143962512	12	0.957917576060873	-45.057194481126174	-20.886381293771937	12	Same-cluster	Same-cluster
CP051815	4.74819288627241	15.3640687783085	25	0.93768298625759	4.591081987499034	15.4130359216158	25	Same-cluster	Same-cluster
CP051820	5.6773549352651	14.2377550415887	25	0.929322170534973	5.722722800593287	14.190655061810746	25	Same-cluster	Same-cluster
CP051825	-28.8148451753493	-14.4749491511144	20	1	-28.729927456373563	-14.400544896001247	20	Same-cluster	Same-cluster
CP051828	-28.8144293763773	-14.4749828400623	20	1	-28.734228710062897	-14.404269160270207	20	Same-cluster	Same-cluster
CP051831	-28.8144293763773	-14.4749828400623	20	1	-28.734319331741453	-14.404347598737905	20	Same-cluster	Same-cluster
CP053596	9.1128938397006	11.2397455647741	-1	0	9.142189618961947	11.218392859412775	-1	Same-cluster	Same-cluster
CP054315	9.0494229527276	0.418359744714276	33	0.785390278298603	10.76854234168626	24.87688598428502	-1	Different-cluster	From-cluster-to-unassigned
CP054316	-5.5926536293711	39.2360991957565	10	1	-5.552611245822107	39.25368470568725	10	Same-cluster	Same-cluster
CP054318	15.3449887468548	-8.67073065039009	37	1	15.330639858375001	-8.668899896994837	37	Same-cluster	Same-cluster
CP054320	-9.72947313600933	3.15816796436054	15	1	-9.741339643055499	3.159231184843344	15	Same-cluster	Same-cluster
CP054321	32.9987069382735	-19.9421476152826	32	0.306001860469076	33.01659736274198	-20.035510283968197	32	Same-cluster	Same-cluster
CP054322	24.7935758099114	-31.1715206404034	2	1	24.781572140842663	-31.12655700939268	2	Same-cluster	Same-cluster
CP054324	-25.5009687655013	38.4752739895986	0	1	-25.50939531502353	38.4899838242266	0	Same-cluster	Same-cluster
CP054329	30.357097904264	2.74382685490833	40	0.707694003609012	30.337530238022858	2.6524581998909187	40	Same-cluster	Same-cluster
CP054331	-46.6004821581262	-18.0832351715851	12	1	-46.64232798440275	-18.058514889192256	12	Same-cluster	Same-cluster
CP054332	-9.255169423178	22.2040863343105	4	0.255684228680219	-9.250992213680645	22.32229261989227	4	Same-cluster	Same-cluster
CP054333	23.9713794723128	-31.6620006884906	2	0.909571469149502	23.836752716338317	-31.573915934614863	2	Same-cluster	Same-cluster
CP054334	-37.7656808491828	-1.10326814695254	7	0.657073512695067	-37.67337827022141	-1.1724141263419492	7	Same-cluster	Same-cluster
CP054336	40.9047210906053	-5.84565141791715	28	1	40.92186806132945	-5.935605616208658	28	Same-cluster	Same-cluster
CP054337	2.22227094951116	-30.4071135895992	9	1	2.2508792164852545	-30.480625127360884	9	Same-cluster	Same-cluster
CP054338	-14.6281219210867	-25.9502342109547	11	1	-14.665105072543028	-25.963405262197934	11	Same-cluster	Same-cluster
CP054339	24.8444007053681	-31.779105411174	2	1	24.88885475873918	-31.805885559044345	2	Same-cluster	Same-cluster
CP054340	-21.5493709050776	-21.8358793714689	14	1	-21.558875782467066	-21.81937637800754	14	Same-cluster	Same-cluster
CP054341	-25.5009687655013	38.4752739895986	0	1	-25.50939531502353	38.4899838242266	0	Same-cluster	Same-cluster
CP054342	-36.2715883214726	-0.668177836083667	7	1	-36.18636095341443	-0.6600166161830484	7	Same-cluster	Same-cluster
CP054450	18.8044002982194	-11.2609607547955	-1	0	18.80917334508378	-11.296864785730133	-1	Same-cluster	Same-cluster
CP054451	-40.5469279925938	-16.88478630921	12	1	-40.47822954913974	-16.845140324008305	12	Same-cluster	Same-cluster
CP054452	24.4371135511867	-31.7795163289713	2	1	24.515553967884276	-31.61227915350775	2	Same-cluster	Same-cluster
CP054453	-35.2508949756718	0.756574121698489	7	0.623662297047446	-35.16236054304711	0.8100718269587847	7	Same-cluster	Same-cluster
CP054455	40.6179430335047	8.36982808615958	35	1	40.67125465323371	8.339226430183448	35	Same-cluster	Same-cluster
CP054456	-9.78779672158133	18.6625599037136	4	1	-9.792459229838911	18.73167803865094	4	Same-cluster	Same-cluster
CP054458	40.2526690167725	-5.81727595163427	28	1	40.169559228665214	-5.788499420235472	28	Same-cluster	Same-cluster
CP054459	13.500424327546	33.0797585955306	13	1	13.526098946255926	33.08362609214556	13	Same-cluster	Same-cluster
CP054460	15.2855937550704	33.3567714060492	13	0.40229631850251	15.307440296744593	33.373316243174905	13	Same-cluster	Same-cluster
CP054461	-36.3196618096764	-13.4266268367609	18	1	-36.373401575328316	-13.460667484602995	18	Same-cluster	Same-cluster
CP054462	-24.6616842586684	-22.5221894948492	14	0.705045391797517	-24.682418063556703	-22.551316666329512	14	Same-cluster	Same-cluster
CP055625	21.4532737988421	7.56488398830745	-1	0	21.452586568565927	7.568046138645941	-1	Same-cluster	Same-cluster
CP055626	8.38772734191092	-27.6607156378076	8	1	8.39577938854514	-27.563485591943458	8	Same-cluster	Same-cluster
CP055627	29.606290923273	15.3058486489958	39	0.627185881112856	29.627986611217086	15.313546276793106	39	Same-cluster	Same-cluster
CP055629	-26.4967053559562	-16.1137723686192	-1	0	-26.410687364937544	-16.151925483153306	-1	Same-cluster	Same-cluster
CP055670	-14.4886608297407	-44.6017249242202	1	0.423374724259093	-14.550081873560604	-44.543942204163415	1	Same-cluster	Same-cluster
CP055671	-1.12514536947321	-28.3756274825066	9	0.468947492975932	-1.1752371898727336	-28.34026054154169	9	Same-cluster	Same-cluster
CP055672	10.8332932049621	3.22699100847062	33	1	10.840873883302658	3.226559258301805	33	Same-cluster	Same-cluster
CP055673	-44.0146269024979	-16.1654890600689	12	1	-44.102612766241656	-16.048371805138732	12	Same-cluster	Same-cluster
CP055674	-26.3562239099016	-16.1254755009156	-1	0	-26.320337398073235	-16.15559669690877	-1	Same-cluster	Same-cluster
CP055714	3.03695178715784	31.4571255969601	-1	0	12.522634955246843	22.542694552357514	-1	Same-cluster	Same-cluster
CP055715	-9.98910756359636	2.81499089227983	15	1	-10.002206449940843	2.8569620115947134	15	Same-cluster	Same-cluster
CP055716	-41.2322616719668	-21.025127692602	12	1	-41.27561274242322	-21.000873514866853	12	Same-cluster	Same-cluster
CP055717	5.05082164014682	19.413954587004	-1	0	-5.752771754532725	9.941344184565938	-1	Same-cluster	Same-cluster
CP055725	11.1451225840783	30.4260173074145	13	0.396663355448693	11.147227508042619	30.412780705532647	13	Same-cluster	Same-cluster
CP055726	11.9060464578155	25.9133767575177	-1	0	10.865469144685003	25.89145023309357	-1	Same-cluster	Same-cluster
CP055727	-36.3618268935168	-13.4195073632848	18	1	-36.39423077619128	-13.454402941138333	18	Same-cluster	Same-cluster
CP055728	-1.70304106022389	-3.27441851281997	30	0.535240053834351	-1.7046973765100983	-3.2683320674461855	30	Same-cluster	Same-cluster
CP055729	27.6424063955138	-31.9874923286879	2	0.436601375569441	27.678901136926246	-31.9966554728419	2	Same-cluster	Same-cluster
CP055730	-30.8409397755106	-10.0272001181223	21	1	-30.857862379816837	-10.051414663474361	21	Same-cluster	Same-cluster
CP055731	-17.7515969051886	19.269259528243	-1	0	-17.766455326539074	19.228061411459215	-1	Same-cluster	Same-cluster
CP055732	-38.9018411304733	0.0210871291912222	7	0.481448936006297	-38.99172521967446	0.07501593076586495	7	Same-cluster	Same-cluster
CP055733	22.4557126500744	-32.4163785262927	2	0.410753722235407	22.338016118217247	-32.4417430957633	2	Same-cluster	Same-cluster
CP055734	-17.776469421931	20.8626924582071	-1	0	-17.795635069193242	20.939763107135384	-1	Same-cluster	Same-cluster
CP055749	28.9875882476134	8.36695649986223	-1	0	29.0151090301077	8.360794028935668	-1	Same-cluster	Same-cluster
CP055750	12.2088574788132	10.5941862282918	-1	0	12.224942546644442	10.601348941927824	-1	Same-cluster	Same-cluster
CP055751	-39.5557318980909	-21.3537335038225	12	1	-39.48103385134526	-21.42593642886824	12	Same-cluster	Same-cluster
CP056243	31.207079528509	13.0134049264049	39	0.833357299454915	31.194089992019663	13.06301621156819	39	Same-cluster	Same-cluster
CP056250	11.7172581642277	-41.4557440304972	6	0.814924263162872	11.678926679184194	-41.48522749661745	6	Same-cluster	Same-cluster
CP056264	21.4089494879692	-1.20376357601074	-1	0	21.41723643518086	-1.1941701346455944	-1	Same-cluster	Same-cluster
CP056265	9.56443509806663	1.3925883415422	33	0.760335861956074	9.60201901182353	1.3496969903985485	33	Same-cluster	Same-cluster
CP056266	-42.6485180434293	-17.5127181702382	12	1	-42.62228320044167	-17.506506489501415	12	Same-cluster	Same-cluster
CP056274	18.9704995184983	-11.1981990032888	-1	0	18.95124165560804	-11.232366705779324	-1	Same-cluster	Same-cluster
CP056279	14.2316985134849	13.0099945368347	-1	0	14.285789982352396	12.982796940516211	-1	Same-cluster	Same-cluster
CP056280	8.22875906533051	-0.701702106141489	-1	0	8.24375874048766	-0.681489878400072	-1	Same-cluster	Same-cluster
CP056281	-31.4312178560213	-10.2342755912829	21	0.957965130437363	-31.54704420081521	-10.277218185162791	21	Same-cluster	Same-cluster
CP056283	31.4284094415779	-9.25000002406863	31	1	31.38745239327429	-9.253307983583623	31	Same-cluster	Same-cluster
CP056300	11.5899861950004	-40.5976318178478	6	1	11.577404748526142	-40.60720572224889	6	Same-cluster	Same-cluster
CP056305	44.1003899212778	3.94287376014954	-1	0	44.13620008058114	3.9083186629448154	-1	Same-cluster	Same-cluster
CP056306	-9.00192260566879	18.9608934308522	4	0.955312363620631	-8.956008947975505	18.96668561908368	4	Same-cluster	Same-cluster
CP056316	31.9981365455124	-16.0321120108839	32	0.689555550168214	32.08334850973223	-16.126289788148387	32	Same-cluster	Same-cluster
CP056317	-13.709663627279	-14.6885442728226	27	0.969926042862011	-13.741547852650628	-14.807742810230552	27	Same-cluster	Same-cluster
CP056319	-43.1085806712972	-18.7695913566466	12	1	-43.11354960953887	-18.911824238412276	12	Same-cluster	Same-cluster
CP056320	-9.80818001709028	18.7495964761456	4	1	-9.955971169020273	19.201284403970188	4	Same-cluster	Same-cluster
CP056349	-6.86843549162693	38.6133991964282	10	1	-6.944946932091842	38.68081296445385	10	Same-cluster	Same-cluster
CP056356	31.0121768090895	8.96946139234537	-1	0	30.99937304343074	9.010409575603354	-1	Same-cluster	Same-cluster
CP056358	25.010201894855	-12.7889958528152	-1	0	25.00249244512601	-12.801807020396256	-1	Same-cluster	Same-cluster
CP056359	-24.0636583499029	-23.9319829497479	14	0.602846214785828	-24.14073331666315	-23.95984847870907	14	Same-cluster	Same-cluster
CP056360	-8.15831177387625	18.4632858658519	4	0.627098448733534	-8.00609457192712	18.508190672707773	4	Same-cluster	Same-cluster
CP056371	19.0884182871499	-11.228521109536	-1	0	19.12042415224632	-11.278166439279945	-1	Same-cluster	Same-cluster
CP056397	-17.8505514397908	-19.7823241671249	-1	0	-17.87084127298383	-19.77979087622577	-1	Same-cluster	Same-cluster
CP056398	-22.2013923077976	-22.0980611808273	14	1	-22.151308645254726	-22.019356123153557	14	Same-cluster	Same-cluster
CP056405	19.2927530754385	-7.28365257664497	38	0.390725184231568	19.256743955374223	-7.311850512265339	38	Same-cluster	Same-cluster
CP056406	25.4758581857702	-30.8866407197252	2	0.703900664373657	25.582046803125966	-30.766549386853004	2	Same-cluster	Same-cluster
CP056407	-21.3582444575792	-23.1205955023797	14	0.816567525350497	-21.278365822624384	-23.136847556760245	14	Same-cluster	Same-cluster
CP056408	-25.5009687655013	38.4752739895986	0	1	-25.50939531502353	38.4899838242266	0	Same-cluster	Same-cluster
CP056413	0.328421338506801	-7.88808351064427	-1	0	0.3622711204256333	-7.876673665570773	-1	Same-cluster	Same-cluster
CP056415	-21.2762335898019	-21.6633962917963	14	1	-21.15786635181267	-21.625692795139557	14	Same-cluster	Same-cluster
CP056447	1.54844461188587	-30.1287917179973	9	1	1.6200731069831653	-30.228769318846194	9	Same-cluster	Same-cluster
CP056449	-14.6268610764408	-25.9493302432183	11	1	-14.652020091714904	-25.965769947577712	11	Same-cluster	Same-cluster
CP056450	-30.2328658831723	-10.6559396839462	21	0.988299084593678	-30.183432680747398	-10.689549061496955	21	Same-cluster	Same-cluster
CP056471	41.7129707330909	-6.41753213256063	28	0.564250098357794	41.881859187274294	-6.467671636412308	28	Same-cluster	Same-cluster
CP056472	20.8842557303986	-7.17995592755919	38	0.380438131244229	20.89045990925629	-7.226058769473473	38	Same-cluster	Same-cluster
CP056482	-20.3724539830414	-21.6847909369197	14	0.830839837806597	-20.240845061820778	-21.677850527069072	14	Same-cluster	Same-cluster
CP056493	41.9011161528641	-6.47896055524146	28	0.492920409895794	41.957114238117896	-6.489340842906844	28	Same-cluster	Same-cluster
CP056494	20.8866296070452	-7.18555358456027	38	0.380421568344834	20.88975112053532	-7.225812289278881	38	Same-cluster	Same-cluster
CP056525	44.0996540494773	3.94282748872899	-1	0	44.1360777302375	3.9080117669839782	-1	Same-cluster	Same-cluster
CP056526	-9.0280091907599	18.9899706767934	4	0.943225473877955	-8.965518968389917	18.971884754206823	4	Same-cluster	Same-cluster
CP056557	14.6124387164548	9.66407367828795	-1	0	14.625806671038516	9.680075645483818	-1	Same-cluster	Same-cluster
CP056558	27.9807339763103	4.45728151708684	-1	0	27.985176392685673	4.424423790786982	-1	Same-cluster	Same-cluster
CP056566	-1.62886360834271	-4.10046936164482	30	0.536459757219005	-1.6557681306065146	-4.0156566955054025	30	Same-cluster	Same-cluster
CP056570	15.1517957462146	-9.09064470515466	37	1	15.140610866444604	-9.06159174030172	37	Same-cluster	Same-cluster
CP056571	20.0629473172057	-6.69687969984255	38	0.489014438131145	20.06944808423586	-6.70186387798724	38	Same-cluster	Same-cluster
CP056572	-11.5471057945678	9.66937132191266	-1	0	-11.523651568070456	9.674074526951541	-1	Same-cluster	Same-cluster
CP056579	31.7064293714513	-17.7372245786919	32	1	31.655553333557553	-17.72241830679915	32	Same-cluster	Same-cluster
CP056585	31.5338711255671	15.0175843209816	39	1	31.45903348846497	15.069493091847882	39	Same-cluster	Same-cluster
CP056599	31.3071523085163	-14.9133549845605	32	0.585192376909722	31.315650584105626	-14.880465835607282	32	Same-cluster	Same-cluster
CP056600	13.1395725981297	31.7525402863094	13	0.722000742750761	13.17986170075486	31.638801245107842	13	Same-cluster	Same-cluster
CP056605	39.0615421949729	8.97111217795077	35	0.498449216727033	39.091583855748226	8.980749065242678	35	Same-cluster	Same-cluster
CP056606	-5.05762034118818	34.3778088737228	10	0.959473054075457	-5.052977859460405	34.344602880376	10	Same-cluster	Same-cluster
CP056607	13.1218835931493	32.0353304056557	13	0.885870021353125	13.172588564720389	31.993498641183766	13	Same-cluster	Same-cluster
CP056611	-9.26501638404528	18.5098159941088	4	1	-9.241111052018061	18.38061742627439	4	Same-cluster	Same-cluster
CP056614	18.8268692630033	-2.60151612858988	-1	0	18.855045265911688	-2.581988991490276	-1	Same-cluster	Same-cluster
CP056619	0.601095474709898	-30.691032235484	9	0.687085014470472	0.6622036158644486	-30.689069782656837	9	Same-cluster	Same-cluster
CP056621	2.31800364227868	-31.379919073067	9	0.632820116739522	2.3273913360075524	-31.437547933506067	9	Same-cluster	Same-cluster
CP056626	0.120222036972426	-7.74532107094059	-1	0	0.14001638469402342	-7.734500398254955	-1	Same-cluster	Same-cluster
CP056627	1.05181541211663	-8.43689847941895	-1	0	0.6593945505514582	-18.384818271271424	22	Different-cluster	Different-cluster
CP056628	-21.9179114708512	-25.4667880422502	14	0.574606730276359	-21.945998803239164	-25.587104196635558	14	Same-cluster	Same-cluster
CP056629	-22.9680825902302	-22.2037734215081	14	0.933149292479752	-23.025349658682668	-22.21787493456963	14	Same-cluster	Same-cluster
CP056630	-20.8527561840369	-24.5364922983768	14	0.724714633609484	-20.78580897593909	-24.5904127247638	14	Same-cluster	Same-cluster
CP056633	25.4647598507457	-30.9019108430291	2	0.716351125822039	25.581540102246723	-30.767099366174318	2	Same-cluster	Same-cluster
CP056634	-9.24323499706193	18.5026110103335	4	1	-9.224347234443888	18.37414452782618	4	Same-cluster	Same-cluster
CP056643	14.7072700307536	8.14031973283955	33	0.829915430320272	14.701498103230623	8.156998120440344	33	Same-cluster	Same-cluster
CP056656	-8.47135819831193	-5.34833862828689	-1	0	-8.479893261221443	-5.35100761997035	-1	Same-cluster	Same-cluster
CP056658	-30.5765431788146	-9.60938654317119	21	1	-30.542462664375964	-9.560095331535724	21	Same-cluster	Same-cluster
CP056787	40.6565306372232	-6.22378494068044	28	1	40.65804515961353	-6.327241698744483	28	Same-cluster	Same-cluster
CP056788	11.3184683968241	-39.8835854080477	6	0.868653320770476	11.286652718609085	-39.78742648182062	6	Same-cluster	Same-cluster
CP056789	-17.6217470084833	-18.6093919151885	-1	0	-17.601644381224155	-18.524221554499213	-1	Same-cluster	Same-cluster
CP056790	-26.373491651394	-16.08838608512	-1	0	-26.31378713109244	-16.1163412984071	-1	Same-cluster	Same-cluster
CP056791	-25.5009687655013	38.4752739895986	0	1	-25.50939531502353	38.4899838242266	0	Same-cluster	Same-cluster
CP056792	-17.4417592016409	19.7669048476106	-1	0	-17.42632402214686	19.743378585331712	-1	Same-cluster	Same-cluster
CP056795	-26.9284139468459	16.8314871831513	-1	0	-26.940688493638163	16.86304527163455	-1	Same-cluster	Same-cluster
CP056796	8.05411352614527	-27.8264777287363	8	1	8.049264190051444	-27.79354369048024	8	Same-cluster	Same-cluster
CP056797	-2.70998043798087	46.9907846851737	10	1	-2.711388063567573	46.98909840324099	10	Same-cluster	Same-cluster
CP056798	18.7895167975715	-5.01012102558615	-1	0	18.754022522691173	-5.048623281349352	-1	Same-cluster	Same-cluster
CP056801	12.5234339833338	-40.800668626561	6	0.778467854083513	12.620952376867349	-40.844139111702596	6	Same-cluster	Same-cluster
CP056802	-6.0756295570576	41.2582174417783	10	0.947372397141334	-6.05481122108631	41.25599125726469	10	Same-cluster	Same-cluster
CP056803	12.9798164563617	-11.0887357994036	-1	0	12.956238178283298	-11.114247197911386	-1	Same-cluster	Same-cluster
CP056804	-41.6053301801824	-16.4544630191187	12	1	-41.563129149029876	-16.396198836884405	12	Same-cluster	Same-cluster
CP056806	-17.4417592016409	19.7669048476106	-1	0	-17.42632402214686	19.743378585331712	-1	Same-cluster	Same-cluster
CP056807	-35.2760423232084	0.834183715447811	7	0.645791605898496	-35.186260789621784	0.8753189526193703	7	Same-cluster	Same-cluster
CP056811	39.2436017674918	9.80136447003051	-1	0	39.23989446993627	9.827664312755937	-1	Same-cluster	Same-cluster
CP056813	-28.9010684263617	-15.5592574819546	20	0.907793545884198	-28.941100568946382	-15.581928875178296	20	Same-cluster	Same-cluster
CP056817	-4.75770283464577	40.8621001491765	10	1	-4.7665756923072955	40.86105650208524	10	Same-cluster	Same-cluster
CP056818	13.4261681501879	34.2318449725249	13	0.560905729425031	13.454822816982283	34.26252190783868	13	Same-cluster	Same-cluster
CP056819	19.3926131121339	-10.7544627548751	-1	0	19.38783599179979	-10.808328339327884	-1	Same-cluster	Same-cluster
CP056820	-9.8807205293172	2.46009864075075	15	1	-9.879771951381526	2.484246934397927	15	Same-cluster	Same-cluster
CP056843	27.3282519706169	1.0763969866764	-1	0	27.321430242555962	1.093808572184833	-1	Same-cluster	Same-cluster
CP056844	-5.72719430706946	39.771671640394	10	1	-5.683890075724612	39.794376194101346	10	Same-cluster	Same-cluster
CP056845	10.691986727893	-33.1215559918935	-1	0	10.677924333301974	-33.094341614764566	-1	Same-cluster	Same-cluster
CP056847	39.5245751362409	2.91274591915895	-1	0	39.528846292424106	2.8839549460272424	-1	Same-cluster	Same-cluster
CP056848	-24.0604962783727	-23.80854266332	14	0.647341467692156	-24.14293149599402	-23.92819454687341	14	Same-cluster	Same-cluster
CP056866	-27.0974634161554	4.36633510207047	5	0.590400476259886	-27.235329295560508	4.293865512160745	5	Same-cluster	Same-cluster
CP056868	44.8290924724858	9.27027808218994	34	0.69896309310468	44.8004414118511	9.300600294821834	34	Same-cluster	Same-cluster
CP056869	-38.719605478698	1.96216571518277	7	0.336798914459937	-38.7697037399445	2.012808509538688	7	Same-cluster	Same-cluster
CP056871	41.735111220519	-6.38324284965503	28	0.568001073323788	41.89737897008282	-6.46030374356115	28	Same-cluster	Same-cluster
CP056875	20.8861655732367	-7.19529813788882	38	0.381420030199659	20.889510842099558	-7.226848116219548	38	Same-cluster	Same-cluster
CP056877	30.4344954525758	-15.5953366888508	32	0.613172045757796	30.38952147127388	-15.684892557549187	32	Same-cluster	Same-cluster
CP056895	1.85156393151643	-28.2209123984032	9	0.623989213700152	1.8542423724744606	-28.114064673770397	9	Same-cluster	Same-cluster
CP056903	18.827511976162	-2.60248241672653	-1	0	18.863392654008337	-2.583437314922183	-1	Same-cluster	Same-cluster
CP056904	13.6478621764002	32.3614304803254	13	0.882575572767202	13.690733048443526	32.344524635781084	13	Same-cluster	Same-cluster
CP056905	-9.24323499706193	18.5026110103335	4	1	-9.350038082951944	18.291041550378065	4	Same-cluster	Same-cluster
CP056915	40.7017635325513	8.43386881328677	35	1	40.71422596176593	8.4548333853223	35	Same-cluster	Same-cluster
CP056922	29.3966100858043	6.69715707787077	-1	0	29.395640543251528	6.676447910525654	-1	Same-cluster	Same-cluster
CP056924	-31.4417519185749	-8.9371235304094	21	0.92001198955449	-31.436671660221524	-8.898243171866255	21	Same-cluster	Same-cluster
CP056925	-30.0477085586478	-9.22401784850603	21	1	-29.954074566620378	-9.108117027397524	21	Same-cluster	Same-cluster
CP056926	-22.6200749632914	28.4104436642033	-1	0	-29.718148052954756	1.8963334427826954	5	Different-cluster	Different-cluster
CP056929	30.9753961312538	9.48541609282888	-1	0	31.003850407284162	9.477656955111058	-1	Same-cluster	Same-cluster
CP056930	-35.2608706862866	26.2376305243632	3	0.906900731240272	-35.28229533154691	26.225858495130783	3	Same-cluster	Same-cluster
CP056931	-41.1132351912844	-19.4489542386638	12	1	-41.07964732137341	-19.422166525691473	12	Same-cluster	Same-cluster
CP056932	27.4551265560042	-28.4774979959591	2	0.23649150447211	27.49312135133959	-28.43395945767278	2	Same-cluster	Same-cluster
CP056934	31.1107841914341	13.3673027388537	39	0.968228684891303	31.117488286484818	13.34006589438209	39	Same-cluster	Same-cluster
CP056935	-1.46742875563421	2.09812247645352	-1	0	-1.475055571266672	2.123611772863553	-1	Same-cluster	Same-cluster
CP056941	29.83572018442	6.282184231556	-1	0	29.78980059171121	6.282839682302792	-1	Same-cluster	Same-cluster
CP056942	-39.6825163546226	-18.4299411747539	12	1	-39.598367757520954	-18.413214138996594	12	Same-cluster	Same-cluster
CP056943	24.2993050892062	-30.9200281001907	2	0.863282897925114	24.188244645336173	-30.831490325546696	2	Same-cluster	Same-cluster
CP056944	-29.1304129941364	-6.20994551544493	-1	0	-29.128272978886784	-6.1780811677158045	-1	Same-cluster	Same-cluster
CP056945	-35.3646865936459	0.424006487650796	7	0.68923769540902	-35.253634831445304	0.5392193241169431	7	Same-cluster	Same-cluster
CP056948	29.5317319619849	6.40608621054195	-1	0	29.531812256071344	6.432739387793234	-1	Same-cluster	Same-cluster
CP056949	-40.2941174511138	-20.6972477629048	12	1	-40.245847512543634	-20.748744628383587	12	Same-cluster	Same-cluster
CP056950	-29.135105058817	-6.2659090266862	-1	0	-29.13144852750144	-6.222199708000215	-1	Same-cluster	Same-cluster
CP056956	44.5033578696362	8.12429581490682	34	0.723387868431831	44.4927607750231	8.116793788700264	34	Same-cluster	Same-cluster
CP056957	-40.434627030867	-16.8242022453849	12	1	-40.42202474633284	-16.800377657498746	12	Same-cluster	Same-cluster
CP056959	-33.6104080478425	-14.1309032652892	-1	0	-33.64371514997953	-14.163614646084097	-1	Same-cluster	Same-cluster
CP056960	-31.440116287779	-10.2512022338597	21	0.956299755681743	-31.54823844408072	-10.27542522421781	21	Same-cluster	Same-cluster
CP056975	33.9596723793711	5.06630509919272	-1	0	34.03963741074325	5.0358825374945635	-1	Same-cluster	Same-cluster
CP056976	-3.1845134759112	38.2342770515466	10	1	-3.152612912081158	38.191959144293435	10	Same-cluster	Same-cluster
CP056977	22.2586959708951	-0.878461038053095	-1	0	22.231523133771667	-0.8663945584902618	-1	Same-cluster	Same-cluster
CP056978	-12.2489294154394	-11.944060989937	27	0.657867038435529	-12.229926855184482	-11.903415075514255	27	Same-cluster	Same-cluster
CP056979	-8.07769161982998	18.6641227739643	4	0.578577073081212	-7.9446126787120726	18.698230671957848	4	Same-cluster	Same-cluster
CP056980	-23.0033135772021	-22.2262343842336	14	0.901921442706322	-23.027041347264284	-22.22026410067004	14	Same-cluster	Same-cluster
CP056981	23.9701124516071	-31.6547224218335	2	0.916315677268615	23.854796332313857	-31.595421268763722	2	Same-cluster	Same-cluster
CP056982	-22.1356931724924	-21.1813092569438	14	0.931837528963762	-22.095203788877445	-21.17471401034301	14	Same-cluster	Same-cluster
CP056984	-35.971401556264	-0.686645389791176	7	1	-35.88794159105542	-0.6920536448410439	7	Same-cluster	Same-cluster
CP056986	-15.2646569658325	-45.8665880849995	1	0.490219917231082	-15.362900178519599	-45.86438026894346	1	Same-cluster	Same-cluster
CP056987	26.827057928915	10.5288217961755	-1	0	26.854001126450523	10.544912155758002	-1	Same-cluster	Same-cluster
CP056988	-38.4159641713766	-10.7811986895278	-1	0	-25.45285158002904	-17.83391856926519	-1	Same-cluster	Same-cluster
CP056989	-28.1901940520509	-9.72198896410885	21	0.699377073967288	-28.142268998937993	-9.733743175517505	21	Same-cluster	Same-cluster
CP056990	-39.5788505767186	-1.36172375100215	7	0.479723064879986	-39.69286375856737	-1.3747852917098722	7	Same-cluster	Same-cluster
CP056992	-2.56788129818062	-15.0527095168221	-1	0	-2.5889041722648134	-15.107199731952297	-1	Same-cluster	Same-cluster
CP056993	-3.45798670155927	-10.5674818313758	30	0.625189739309444	-3.451594437180112	-10.533454142391454	30	Same-cluster	Same-cluster
CP056994	-17.7212872117982	-19.7979933443049	-1	0	-17.707640477253342	-19.800667769963585	-1	Same-cluster	Same-cluster
CP056995	-41.2024994956295	-5.20413084645893	7	0.212538392337525	-41.241958556877336	-5.228600804181939	7	Same-cluster	Same-cluster
CP056999	-3.45882885583869	-10.5686123750403	30	0.625432577495546	-3.4519519384241617	-10.533874209510182	30	Same-cluster	Same-cluster
CP057000	-17.7327985925805	-19.7945000695582	-1	0	-17.715364540246156	-19.798501890655785	-1	Same-cluster	Same-cluster
CP057004	-3.45936710827354	-10.5684441571762	30	0.625293797362102	-3.451912605740076	-10.53374686730809	30	Same-cluster	Same-cluster
CP057005	-17.7327985925805	-19.7945000695582	-1	0	-17.715370621809104	-19.798501474079117	-1	Same-cluster	Same-cluster
CP057008	-12.9528791173994	-46.9300845534541	1	1	-13.042777940738516	-46.94275192680904	1	Same-cluster	Same-cluster
CP057009	-21.2062845805095	-24.6511273642223	14	0.672736987808687	-21.20128297477705	-24.724294903525283	14	Same-cluster	Same-cluster
CP057011	15.9684009960198	20.6067354611712	-1	0	15.982423033715841	20.620881919442738	-1	Same-cluster	Same-cluster
CP057013	31.218655378869	11.252024555401	39	0.603498738134363	31.245456965217823	11.222921340701395	39	Same-cluster	Same-cluster
CP057019	15.9684009960198	20.6067354611712	-1	0	15.982694275306228	20.620841787233662	-1	Same-cluster	Same-cluster
CP057021	15.9684009960198	20.6067354611712	-1	0	15.98266045736089	20.62087089260189	-1	Same-cluster	Same-cluster
CP057029	26.4048648806905	12.0651973578761	-1	0	26.393212105593413	12.063010494849369	-1	Same-cluster	Same-cluster
CP057030	-44.1442927636853	-22.1677060711257	12	0.836038914246995	-44.19829292533568	-22.252063229345175	12	Same-cluster	Same-cluster
CP057032	0.339980191886672	-2.99330003494569	-1	0	0.3293116595456067	-2.9590569231292174	-1	Same-cluster	Same-cluster
CP057039	32.4634816163611	11.8375354145702	39	0.601467471420487	32.465929478727084	11.845481510002179	39	Same-cluster	Same-cluster
CP057042	15.9220061766099	20.6720570794785	-1	0	4.364746605861253	21.572378082125212	-1	Same-cluster	Same-cluster
CP057044	-41.2677824394575	-4.10908118137043	7	0.253523838604452	-41.306375501642904	-4.015195031460865	7	Same-cluster	Same-cluster
CP057046	30.8345820916143	14.7241151314201	39	0.990799341165211	30.783385678091616	14.84061180402605	39	Same-cluster	Same-cluster
CP057047	8.91256504448722	-27.780697036424	8	1	9.047884734284054	-27.78261265337052	8	Same-cluster	Same-cluster
CP057048	-9.1796265490403	8.33213472679799	17	1	-9.204853043053793	8.308172831037828	17	Same-cluster	Same-cluster
CP057049	-34.0010736123673	-11.8277447346796	-1	0	-34.03224133967389	-11.788471891362075	-1	Same-cluster	Same-cluster
CP057054	-33.9482605453445	-11.8824210454691	-1	0	-33.9927894469078	-11.833725537377374	-1	Same-cluster	Same-cluster
CP057056	2.16476363771032	-8.67921350157992	-1	0	2.1793769965130725	-8.671689663548511	-1	Same-cluster	Same-cluster
CP057059	8.91256504448722	-27.780697036424	8	1	9.047420504032386	-27.781945625519914	8	Same-cluster	Same-cluster
CP057060	-9.1796265490403	8.33213472679799	17	1	-9.20383047937902	8.307879339240914	17	Same-cluster	Same-cluster
CP057061	-33.9936079012909	-11.8417626491817	-1	0	-34.02541921828419	-11.799851533372351	-1	Same-cluster	Same-cluster
CP057065	-41.2677824394575	-4.10908118137043	7	0.253523838604452	-41.3082368962527	-4.013094025793151	7	Same-cluster	Same-cluster
CP057073	9.47718759211245	-35.435737449498	-1	0	8.474230676669025	-31.108544419821996	-1	Same-cluster	Same-cluster
CP057074	-21.6489593451446	-18.6483227319128	14	0.42145820598906	-21.639969973533812	-18.59926045162346	14	Same-cluster	Same-cluster
CP057076	22.8600955707411	-4.56846316538864	38	0.397064897196418	22.838816712207777	-4.594037788391306	38	Same-cluster	Same-cluster
CP057078	17.9834156784971	10.5152180211467	-1	0	17.994244062106844	10.52583327602347	-1	Same-cluster	Same-cluster
CP057079	-7.31788606058597	4.13331964483131	15	0.3301765169602	-7.296318447881208	4.129709854084085	15	Same-cluster	Same-cluster
CP057080	-43.6899414925949	-17.4754080845242	12	1	-43.72930999609925	-17.39594739692253	12	Same-cluster	Same-cluster
CP057081	-44.6152010833977	-19.6999187222789	12	1	-44.63686139522093	-19.758479188993107	12	Same-cluster	Same-cluster
CP057082	-28.4184559381833	-9.16798936194144	21	0.762492081167227	-28.383658490933804	-9.13514465482773	21	Same-cluster	Same-cluster
CP057083	-41.3243050118763	-4.08522874866193	7	0.250816728767639	-41.36084337145677	-4.081781177251029	7	Same-cluster	Same-cluster
CP057084	-22.7535925413488	-27.1546355382085	-1	0	-22.764469094014288	-27.207014422613277	-1	Same-cluster	Same-cluster
CP057086	31.2922445256068	14.2167263584395	39	1	31.329014541539795	14.225690808351327	39	Same-cluster	Same-cluster
CP057088	21.5830446445806	7.57698103334744	-1	0	24.28439254155948	7.631416459672637	-1	Same-cluster	Same-cluster
CP057089	-14.3458003760931	-12.4580494844329	27	0.977721074352837	-14.42077197281129	-12.40618312562934	27	Same-cluster	Same-cluster
CP057091	26.08340523479	3.54695201301081	-1	0	26.054331645502163	3.5208470344285048	-1	Same-cluster	Same-cluster
CP057092	7.42837271564485	-1.30138256986079	-1	0	-1.8436710327852621	-0.38738994065969035	-1	Same-cluster	Same-cluster
CP057110	32.4719313661479	14.1757447825481	39	0.798552486773855	32.56385547680575	14.167353826979786	39	Same-cluster	Same-cluster
CP057111	-42.5357350041911	-20.4113720937598	12	1	-42.57022932578272	-20.45092811938256	12	Same-cluster	Same-cluster
CP057113	32.4827706954577	14.0747825533801	39	0.78624237209535	32.590757475539505	14.113753903130371	39	Same-cluster	Same-cluster
CP057114	-23.2048848001739	-20.7278519146634	14	0.715806685587268	-23.238683625758412	-20.69187658192059	14	Same-cluster	Same-cluster
CP057118	-23.2048848001739	-20.7278519146634	14	0.715806685587268	-23.25284992618051	-20.680042578267592	14	Same-cluster	Same-cluster
CP057120	30.8757138331498	9.43305206037431	-1	0	30.88968243815666	9.411803039257927	-1	Same-cluster	Same-cluster
CP057121	28.9535060704058	4.90175910379121	40	0.633330112380551	28.92801787191683	4.925805882452272	40	Same-cluster	Same-cluster
CP057122	-21.7050768133569	-23.8737574590806	14	0.785133434394265	-21.675634237993552	-23.923268760648988	14	Same-cluster	Same-cluster
CP057124	32.53462195265	13.5727163115743	39	0.769244749523798	32.57700585547281	13.59577091789142	39	Same-cluster	Same-cluster
CP057127	11.3553593276269	-40.666874554888	6	1	11.365605103626509	-40.686759373901104	6	Same-cluster	Same-cluster
CP057128	32.2636321728773	9.4805507157067	-1	0	32.28479611992651	9.533706797832199	-1	Same-cluster	Same-cluster
CP057130	31.6887653510802	13.9808306963363	39	1	31.74939839799787	13.981181314179237	39	Same-cluster	Same-cluster
CP057131	-41.4258375730963	-20.8770564782665	12	1	-41.417791844487425	-20.931958367925294	12	Same-cluster	Same-cluster
CP057132	-41.8986249900614	-20.5574921732753	12	1	-41.838083683119045	-20.62679240389075	12	Same-cluster	Same-cluster
CP057134	2.24148445829674	35.5507317170604	10	0.536870682759063	2.239128469340778	35.53925168831802	10	Same-cluster	Same-cluster
CP057135	30.4462859258969	6.12468361003142	-1	0	30.46148477458711	6.137964395759934	-1	Same-cluster	Same-cluster
CP057140	31.6652021555923	13.9824932258089	39	1	31.71081764149381	13.99904211282811	39	Same-cluster	Same-cluster
CP057142	31.2187005490864	11.2520336756479	39	0.60349361363288	31.24536085653489	11.22281224266951	39	Same-cluster	Same-cluster
CP057145	30.4381435228911	0.889182239678264	-1	0	30.441475151626825	0.8778369846369453	-1	Same-cluster	Same-cluster
CP057153	14.7046517539213	8.25795802115408	33	0.796728884253928	14.662513818854162	8.274328567003922	33	Same-cluster	Same-cluster
CP057155	12.9095211669573	0.797149273587827	33	0.938234172876496	12.919688333785276	0.7913988816335895	33	Same-cluster	Same-cluster
CP057156	23.567711980847	6.57471182683634	-1	0	23.571933306864526	6.624367865395158	-1	Same-cluster	Same-cluster
CP057157	-9.1377857095739	8.35389290751626	17	1	-9.151256379661865	8.327289022921496	17	Same-cluster	Same-cluster
CP057158	-44.1363724282487	-22.1557712730176	12	0.839776963073552	-44.19599655594051	-22.24878435915736	12	Same-cluster	Same-cluster
CP057159	-29.5910632753258	-13.8372194143768	20	0.697523731804225	-29.606688611010423	-13.786581956766167	20	Same-cluster	Same-cluster
CP057161	-14.5429037779474	10.4832297783226	16	0.706535056286174	-14.47924892838673	10.491858921329898	16	Same-cluster	Same-cluster
CP057164	34.6269447642386	1.2056033975973	40	0.677640710621097	34.64257465448999	1.1827131024958486	40	Same-cluster	Same-cluster
CP057165	-36.8616325709645	-0.738352502757289	7	0.957771830506998	-36.97039876429753	-0.9000147110389919	7	Same-cluster	Same-cluster
CP057169	-21.9179114708512	-25.4667880422502	14	0.574606730276359	-21.94566804233301	-25.586590662641175	14	Same-cluster	Same-cluster
CP057172	1.06111683518075	-28.3045026112866	9	0.729449719572878	1.0606142588278333	-28.13720207916768	9	Same-cluster	Same-cluster
CP057174	-21.6455235959909	-18.6291306787982	14	0.418869516513335	-21.63979084708888	-18.59828676827823	14	Same-cluster	Same-cluster
CP057177	27.1396744764173	1.31239785035492	-1	0	27.142764627343535	1.3188538979385072	-1	Same-cluster	Same-cluster
CP057179	35.2948928284666	1.90462628154965	-1	0	35.267438265582314	1.867995531188088	-1	Same-cluster	Same-cluster
CP057180	28.7232316371128	2.83696876061921	-1	0	28.77942040847194	2.844642577278077	-1	Same-cluster	Same-cluster
CP057181	-27.6497449002517	-13.5785769466256	20	0.50769496266779	-27.63889820916592	-13.534488798923439	20	Same-cluster	Same-cluster
CP057182	-29.1350158665865	-6.25334641606551	-1	0	-29.131409863315827	-6.213280120137961	-1	Same-cluster	Same-cluster
CP057183	-36.4445535989385	-1.1300379887471	7	1	-36.38159911391549	-1.1963614216117997	7	Same-cluster	Same-cluster
CP057187	30.8143394550506	11.8269872693096	39	0.647388744373385	30.789265156654274	11.781004034788051	39	Same-cluster	Same-cluster
CP057191	31.1306550418842	11.4192668677312	39	0.644717785095584	31.161225259450607	11.414330220284725	39	Same-cluster	Same-cluster
CP057193	40.7391257854312	8.2883722563051	35	1	40.782510635635354	8.265958874021397	35	Same-cluster	Same-cluster
CP057195	12.2199441625689	10.5429690600199	-1	0	12.231375685084545	10.553892991493948	-1	Same-cluster	Same-cluster
CP057196	0.859317470969908	-8.35233088313506	-1	0	0.8719155146855038	-8.32714395558433	-1	Same-cluster	Same-cluster
CP057197	-43.3947435040286	-19.6371845781528	12	1	-43.43903851493423	-19.628233749123957	12	Same-cluster	Same-cluster
CP057198	-33.0623149196226	-16.181072598115	-1	0	-33.09433946022385	-16.232692859420265	-1	Same-cluster	Same-cluster
CP057199	-32.9298397383278	-16.1553704885314	-1	0	-32.97439768123965	-16.194571525348234	-1	Same-cluster	Same-cluster
CP057201	32.5165800005094	14.099391423225	39	0.790142139859766	32.59198161106526	14.115586143716206	39	Same-cluster	Same-cluster
CP057202	3.03694643863528	31.4568859146382	-1	0	3.040795116615013	31.427803561518342	-1	Same-cluster	Same-cluster
CP057203	-23.2048848001739	-20.7278519146634	14	0.715806685587268	-23.238683625758412	-20.69187658192059	14	Same-cluster	Same-cluster
CP057205	29.3574087132369	6.9109475406627	-1	0	29.366590499490137	6.880834611776685	-1	Same-cluster	Same-cluster
CP057206	18.5374178762748	9.70756652575534	-1	0	14.183292560674454	6.271363025285472	33	Different-cluster	Different-cluster
CP057224	31.1548336203476	11.3877767793407	39	0.638100670787415	31.16863588076024	11.391231148499854	39	Same-cluster	Same-cluster
CP057226	30.9861038490152	9.50893386995092	-1	0	31.00627108380485	9.483679631745176	-1	Same-cluster	Same-cluster
CP057227	-30.5535714492119	-9.99628675262687	21	1	-30.550725963076783	-10.028437643872824	21	Same-cluster	Same-cluster
CP057228	-29.1351513174878	-6.26578319362962	-1	0	-29.13144852750144	-6.222199708000215	-1	Same-cluster	Same-cluster
CP057235	30.9785108022851	9.4803669995823	-1	0	31.003960727239654	9.476829858959542	-1	Same-cluster	Same-cluster
CP057236	-10.1007036465995	2.19267327130262	15	1	-10.16887861412914	2.11366111372542	15	Same-cluster	Same-cluster
CP057237	-41.2431283641418	-20.0114458058157	12	1	-41.206316330867594	-19.95240546683825	12	Same-cluster	Same-cluster
CP057248	2.29477196476977	-10.8913619657225	-1	0	2.333207985230678	-10.88679163395038	-1	Same-cluster	Same-cluster
CP057251	11.5101971738507	-40.6870485732155	6	1	11.501213890563497	-40.691832389095154	6	Same-cluster	Same-cluster
CP057252	31.6644732164092	14.319829513118	39	1	31.76150911017897	14.321320759207044	39	Same-cluster	Same-cluster
CP057255	31.6919783492511	13.9532846626898	39	1	31.748076004696042	13.958407030305557	39	Same-cluster	Same-cluster
CP057260	2.28838385236977	-10.8941807514548	-1	0	2.324590435532414	-10.860536874244445	-1	Same-cluster	Same-cluster
CP057261	-20.9702904423437	-20.3272238073422	14	0.641757021550162	-20.915272463986764	-20.26052274232577	14	Same-cluster	Same-cluster
CP057263	2.28849391575836	-10.8945420624314	-1	0	2.6988551391498783	-11.629397061179482	-1	Same-cluster	Same-cluster
CP057264	-22.7373786998708	-20.7305325645352	14	0.768369561314579	-22.770869712045418	-20.761373548720464	14	Same-cluster	Same-cluster
CP057268	-2.97215406333585	-7.30002021698337	-1	0	-2.982216661545631	-7.270176157521413	-1	Same-cluster	Same-cluster
CP057269	-24.3108885214006	-23.1472657414675	14	0.751566758265144	-24.402741994316266	-23.223021891615296	14	Same-cluster	Same-cluster
CP057271	-2.99962171216887	-7.29372523982174	-1	0	-2.985919632952455	-7.268372274195154	-1	Same-cluster	Same-cluster
CP057272	-24.3108885214006	-23.1472657414675	14	0.751566758265144	-24.405098038939638	-23.19354036890636	14	Same-cluster	Same-cluster
CP057274	40.7875921741098	8.31080096074558	35	1	40.82074557632297	8.277874704210602	35	Same-cluster	Same-cluster
CP057275	-1.75709083994006	44.3637118679378	10	1	-1.7390586295977088	44.37129768693322	10	Same-cluster	Same-cluster
CP057278	2.27222466864422	-10.8587275169414	-1	0	2.3275402491348713	-10.875431953249837	-1	Same-cluster	Same-cluster
CP057279	-20.9710791209431	-20.3323466402824	14	0.643470943113312	-20.913854117384734	-20.26009611068886	14	Same-cluster	Same-cluster
CP057280	-23.952035189735	-22.1402827753685	14	0.757986435193587	-24.072023844947058	-22.154642919628397	14	Same-cluster	Same-cluster
CP057282	-14.4976598657858	-44.6112552812324	1	0.423455126154316	-14.55475350744334	-44.54757463881423	1	Same-cluster	Same-cluster
CP057285	-44.0144841059796	-16.1654553063973	12	1	-44.10266775767253	-16.048296109942598	12	Same-cluster	Same-cluster
CP057286	-26.35331484053	-16.1316722528347	-1	0	-26.317501410078094	-16.156039963976013	-1	Same-cluster	Same-cluster
CP057289	-1.12514536947321	-28.3756274825066	9	0.468947492975932	-1.1719050548386665	-28.341883209412103	9	Same-cluster	Same-cluster
CP057291	-44.0118858460411	-16.1637427775619	12	1	-44.10236094503589	-16.04848428518347	12	Same-cluster	Same-cluster
CP057292	-26.3562239099016	-16.1254755009156	-1	0	-26.31965503369873	-16.155987415045193	-1	Same-cluster	Same-cluster
CP057294	-4.80983969184939	43.0404630445912	10	0.888844472308937	-4.836361239538611	43.06808322875831	10	Same-cluster	Same-cluster
CP057295	15.3531012088587	7.62681669571455	33	0.991407833498853	15.318309289424125	7.626153495891567	33	Same-cluster	Same-cluster
CP057296	24.7913711357061	3.19720510072903	-1	0	24.85737608797568	3.1950631172353745	-1	Same-cluster	Same-cluster
CP057297	18.0132799702762	10.5375256954031	-1	0	19.098152570307587	10.847380286279286	24	Different-cluster	Different-cluster
CP057298	-7.13306773501638	-16.3369063331103	-1	0	-7.134787909396456	-16.36740175521621	-1	Same-cluster	Same-cluster
CP057299	-27.597235161469	-7.90802593263967	-1	0	-27.607924225199397	-7.911386199719893	-1	Same-cluster	Same-cluster
CP057300	-43.5976618785498	-17.1899234882585	12	1	-43.684365489103996	-17.11223470635586	12	Same-cluster	Same-cluster
CP057301	-43.7415086938773	-16.3352629076856	12	1	-43.79755827676278	-16.236555738837907	12	Same-cluster	Same-cluster
CP057303	-4.81067077337399	43.0405550308037	10	0.889158866023564	-4.836290069672108	43.06752658142049	10	Same-cluster	Same-cluster
CP057307	-7.13326971993034	-16.3367044864602	-1	0	-7.134595107863946	-16.36726772077652	-1	Same-cluster	Same-cluster
CP057308	-27.5948809563331	-7.9041642565649	-1	0	-27.607568455851162	-7.910980708573927	-1	Same-cluster	Same-cluster
CP057309	-43.5908863350792	-17.2110101922789	12	1	-43.68136588787018	-17.127293973556018	12	Same-cluster	Same-cluster
CP057310	-43.7415086938773	-16.3352629076856	12	1	-43.79787031519047	-16.237792714173004	12	Same-cluster	Same-cluster
CP057335	8.23695213257166	32.5061949970485	13	0.399779301694821	8.176756232296668	32.4820953249585	13	Same-cluster	Same-cluster
CP057338	-41.1201964583649	-19.4420800342675	12	1	-41.081636176704315	-19.418693847440295	12	Same-cluster	Same-cluster
CP057351	-41.1207682507325	-19.4486133026643	12	1	-41.078724894519866	-19.421796177171434	12	Same-cluster	Same-cluster
CP057355	-30.6564640685779	-8.90924457609183	21	1	-30.700195244203346	-8.85766235165718	21	Same-cluster	Same-cluster
CP057366	-13.9573687999213	-25.3809266266909	11	1	-13.890690398765978	-25.330028273700375	11	Same-cluster	Same-cluster
CP057367	-20.3845982934361	-22.6689127198638	14	0.767914401127275	-20.289186219861435	-22.707464457794735	14	Same-cluster	Same-cluster
CP057369	35.6014690026776	0.867622011651934	40	0.605566316818156	35.66466855939055	0.8339508980245914	40	Same-cluster	Same-cluster
CP057370	-9.06565901307447	0.761558555127736	15	0.618671760401009	-9.063261032011098	0.7056034647739423	15	Same-cluster	Same-cluster
CP057372	14.0507230982188	13.1624490929627	-1	0	14.034081383986932	13.20818040052709	-1	Same-cluster	Same-cluster
CP057373	-7.72921684623275	-14.5875736383126	-1	0	-7.717043614377771	-14.583754159506238	-1	Same-cluster	Same-cluster
CP057374	-40.533494269751	-21.8997576922757	12	1	-40.55964823452476	-21.93495476669492	12	Same-cluster	Same-cluster
CP057375	23.9093745443546	-31.2747146138169	2	0.804799642355156	23.76204254997379	-31.182076323934908	2	Same-cluster	Same-cluster
CP057376	-29.4999929682966	-14.1406814898614	20	0.838615803220764	-29.534485489848773	-14.046199850335157	20	Same-cluster	Same-cluster
CP057379	-4.89730918956835	-6.09645904492605	-1	0	-4.890467181752681	-6.068427522792455	-1	Same-cluster	Same-cluster
CP057381	-0.459323719646657	-29.5802506206188	9	0.667013185964027	-0.4637234261992144	-29.534100664206523	9	Same-cluster	Same-cluster
CP057383	-20.3845982934361	-22.6689127198638	14	0.767914401127275	-20.289186219861435	-22.707464457794735	14	Same-cluster	Same-cluster
CP057386	-3.45889382321884	-10.568657033393	30	0.62543726169382	-3.4519517723456326	-10.533882087920182	30	Same-cluster	Same-cluster
CP057388	-41.2024994956295	-5.20413084645893	7	0.212538392337525	-41.26284886273993	-5.408936698078691	7	Same-cluster	Same-cluster
CP057394	-41.2026465040178	-5.20387789901307	7	0.212542479487946	-41.24152286550558	-5.230215311103392	7	Same-cluster	Same-cluster
CP057397	-15.1854212969604	-45.9011010086012	1	0.505507431521309	-15.323606542272282	-45.88139027477709	1	Same-cluster	Same-cluster
CP057398	46.9256470086964	9.00618808581265	34	0.719368468126694	46.96634048698989	8.996754952648578	34	Same-cluster	Same-cluster
CP057399	8.33134179308352	32.3443491339852	13	0.396270153163833	8.26705539580958	32.34689672379423	13	Same-cluster	Same-cluster
CP057400	-5.0561920516776	42.3246853107931	10	1	-5.04069632560025	42.42856946088532	10	Same-cluster	Same-cluster
CP057401	-40.5460974245243	-16.9188121950638	12	1	-40.47050581970928	-16.849945490731606	12	Same-cluster	Same-cluster
CP057403	-6.98198621803756	36.6171202626924	10	1	-7.009162577734284	36.52416496054769	10	Same-cluster	Same-cluster
CP057404	21.3600421237968	7.56733030040239	-1	0	14.43617304154262	4.621552531091091	33	Different-cluster	Different-cluster
CP057405	12.4176399558495	13.2340040165673	-1	0	26.62170868450575	14.367815055530102	-1	Same-cluster	Same-cluster
CP057406	-42.0861696502653	-20.0444644959129	12	1	-42.02540380153597	-20.155405121961067	12	Same-cluster	Same-cluster
CP057407	-31.2622821541661	-10.2107432077507	21	0.988535850170458	-31.386270603868983	-10.21395043754649	21	Same-cluster	Same-cluster
CP057409	-12.2742567192623	-11.9563319551475	27	0.666043339747706	-12.231759810760511	-11.903320172681429	27	Same-cluster	Same-cluster
CP057411	12.6531581566861	-1.37008861668886	33	0.744962852145276	12.675642479768001	-1.3973709450568197	33	Same-cluster	Same-cluster
CP057412	-7.28914216705266	4.14555017487974	15	0.326728957612632	-7.2872008737572465	4.127893198276254	15	Same-cluster	Same-cluster
CP057413	-28.0420478021209	-9.31358799683404	21	0.681775426738369	-28.00391552620166	-9.318163520742164	21	Same-cluster	Same-cluster
CP057414	-40.3392983964416	-22.0646710413415	12	1	-40.318376088777846	-22.138702524633576	12	Same-cluster	Same-cluster
CP057415	-43.6693255185237	-16.7113585388222	12	1	-43.752861188744546	-16.607419455515647	12	Same-cluster	Same-cluster
CP057416	-22.7623514716707	-27.1488179485239	-1	0	-22.766474434047492	-27.207963292092238	-1	Same-cluster	Same-cluster
CP057418	1.0602614082886	-28.1818905069321	9	0.700041491449768	1.0634816229874524	-28.117966328936216	9	Same-cluster	Same-cluster
CP057419	4.60186679605596	0.59352106651346	-1	0	10.43178705659691	-16.87156451430164	-1	Same-cluster	Same-cluster
CP057421	1.05655135783375	-28.1222216932334	9	0.673551095815102	1.0586653830620525	-28.108439767444853	9	Same-cluster	Same-cluster
CP057424	37.2080848039902	6.93260150080712	-1	0	36.71602045274905	6.899469790299161	-1	Same-cluster	Same-cluster
CP057425	-40.5445996167248	-16.9234161482768	12	1	-40.47370670397103	-16.850790242741276	12	Same-cluster	Same-cluster
CP057426	-5.0048741582774	19.4766470966843	4	0.186301881077581	31.333389414946637	-29.595935351968905	2	Different-cluster	Different-cluster
CP057427	-31.9159016343634	-12.3772253260084	-1	0	-31.894847292322865	-12.342942294166866	-1	Same-cluster	Same-cluster
CP057442	32.006963065742	12.9856754125643	39	0.870982527198225	32.02040419686063	13.068099574559051	39	Same-cluster	Same-cluster
CP057443	-9.98146167458589	2.78331788922538	15	1	-10.016732198044338	2.8466120096463206	15	Same-cluster	Same-cluster
CP057445	31.0752486071885	13.635779044388	39	1	31.004529742140154	13.593693846114654	39	Same-cluster	Same-cluster
CP057446	1.80206738451625	-28.7982534471288	9	0.81802521202835	1.8416350101528125	-28.78025067229875	9	Same-cluster	Same-cluster
CP057448	31.1064141338076	14.2362047752134	39	1	31.100215152315243	14.27058983876502	39	Same-cluster	Same-cluster
CP057449	-40.9404904725239	-18.0828642357757	12	1	-40.9272848481418	-18.09194312664902	12	Same-cluster	Same-cluster
CP057452	-6.3419898635516	38.5073436613383	10	1	-6.415610299397742	38.44542268926308	10	Same-cluster	Same-cluster
CP057454	-30.60939173373	-9.63141537976654	21	1	-30.574243252925573	-9.57575311102794	21	Same-cluster	Same-cluster
CP057456	30.8582125174069	14.9185757361974	39	0.972382396059551	30.81030961392889	14.998421628426051	39	Same-cluster	Same-cluster
CP057457	-41.3488385978908	-21.0411085553556	12	1	-41.36921319815939	-21.031071423643503	12	Same-cluster	Same-cluster
CP057466	13.3563000901734	13.4513834409483	-1	0	27.500622410018604	16.77670678698859	-1	Same-cluster	Same-cluster
CP057467	-33.9479720747382	-11.8716787656228	-1	0	-33.99209497852072	-11.821454397104656	-1	Same-cluster	Same-cluster
CP057469	30.8924510902339	14.7774452388041	39	0.995125988075429	30.829390503125712	14.887074277905816	39	Same-cluster	Same-cluster
CP057471	30.6982809694389	11.6652231815761	39	0.601467471420487	30.670886161623077	11.711832923492075	39	Same-cluster	Same-cluster
CP057472	-9.76560784597084	2.65059733499077	15	1	-9.786365475207278	2.6376694936919876	15	Same-cluster	Same-cluster
CP057474	31.9302481306975	14.8484495992643	39	0.992954172422397	31.988450485285295	14.810503745803402	39	Same-cluster	Same-cluster
CP057476	2.19293531854421	-30.1420614962315	9	0.955719514499544	2.172568998356607	-30.185270922987026	9	Same-cluster	Same-cluster
CP057477	13.4174220142647	13.510157556745	-1	0	27.91422016089113	16.47882291378797	-1	Same-cluster	Same-cluster
CP057478	-36.7169521249534	26.6118977475671	3	0.939136647598928	-36.844927691181866	26.60238112506247	3	Same-cluster	Same-cluster
CP057480	31.7652512972007	13.9434136837242	39	1	31.803572829663302	13.949212985023403	39	Same-cluster	Same-cluster
CP057486	31.1516734709643	11.4885932196444	39	0.619326077887963	31.17081207040609	11.469369574970269	39	Same-cluster	Same-cluster
CP057488	30.8782817225396	9.38896162968688	-1	0	30.903889326426064	9.38630884474946	-1	Same-cluster	Same-cluster
CP057489	-9.79369712741735	2.56001017134473	15	1	-9.7968317553155	2.582494336259608	15	Same-cluster	Same-cluster
CP057490	-29.1337805287081	-6.23470102736219	-1	0	-29.130433869884104	-6.198198631903641	-1	Same-cluster	Same-cluster
CP057494	31.0730849453027	9.58771615632864	39	0.552627728878326	31.07105731464293	9.56928912857294	39	Same-cluster	Same-cluster
CP057495	-41.4065127144498	-22.2898749892365	12	1	-41.33335421364455	-22.36661211644518	12	Same-cluster	Same-cluster
CP057496	24.3054827046774	-30.9979372157746	2	0.940139399523763	24.21434222111108	-30.854983701580846	2	Same-cluster	Same-cluster
CP057497	25.6356403769303	-30.5152035640674	2	0.529524199551028	25.68898666743278	-30.418442442209336	2	Same-cluster	Same-cluster
CP057501	21.2215951029488	1.49917470847991	-1	0	20.8406939912861	0.579815424830701	-1	Same-cluster	Same-cluster
CP057502	4.78386709988657	2.21263854565395	-1	0	4.831863588488242	2.2375575830524124	-1	Same-cluster	Same-cluster
CP057503	4.67296018535636	2.17383684708888	-1	0	0.22042163997192535	4.107211127534531	-1	Same-cluster	Same-cluster
CP057508	31.1652941964356	11.5158486577469	39	0.62981889355313	31.176168365298878	11.492477939344464	39	Same-cluster	Same-cluster
CP057511	-12.2554226263329	-11.9362681100851	27	0.660589894039588	-12.229020096476825	-11.902076593360693	27	Same-cluster	Same-cluster
CP057514	-41.1207619403396	-19.4486111580979	12	1	-41.083729115421306	-19.422066737278396	12	Same-cluster	Same-cluster
CP057515	-30.1900985889132	-9.43156346465744	21	1	-30.184424544589174	-9.429662919945292	21	Same-cluster	Same-cluster
CP057517	29.4301510900136	6.72760810525931	40	0.586267138764646	29.4257176948739	6.690589561973098	-1	Different-cluster	From-cluster-to-unassigned
CP057518	-41.1201548903719	-19.4457799642586	12	1	-41.083343148354686	-19.420563140009428	12	Same-cluster	Same-cluster
CP057519	-30.1838382236464	-9.43369294871214	21	1	-30.17430421542674	-9.42269610315423	21	Same-cluster	Same-cluster
CP057521	8.18298691173181	-27.2201296845496	8	1	8.19741676028637	-27.09135397230546	8	Same-cluster	Same-cluster
CP057522	31.3306801580066	13.356240473803	39	1	31.306318994280236	13.349916544857376	39	Same-cluster	Same-cluster
CP057524	30.680615827301	11.8088887708162	39	0.613921604414637	30.67560945963453	11.765313358388212	39	Same-cluster	Same-cluster
CP057526	-2.31200270765204	37.2058805240383	10	0.886628851670186	-2.322534209274871	37.2073902268372	10	Same-cluster	Same-cluster
CP057528	-35.2563513366797	26.2179354619444	3	0.898705185561521	-35.280280948435916	26.20032561957311	3	Same-cluster	Same-cluster
CP057529	-14.1742208253916	10.8839238016079	16	0.760210907325299	-14.139846504205575	10.886138703213105	16	Same-cluster	Same-cluster
CP057530	-41.1208005629776	-19.4237059627636	12	1	-41.081698242161394	-19.405312580425907	12	Same-cluster	Same-cluster
CP057531	-30.7963843738644	-12.5385045368277	-1	0	-30.799047084932297	-12.541141529732347	-1	Same-cluster	Same-cluster
CP057532	28.642383518084	-31.4659741241327	2	0.477903565455253	28.648472850492762	-31.489398432511138	2	Same-cluster	Same-cluster
CP057533	23.2831867737271	-32.2588306215458	2	0.645995156657101	23.24144097395465	-32.221031915606794	2	Same-cluster	Same-cluster
CP057534	-38.385983591158	-2.36432964040318	7	0.384241564421077	-38.41834055661421	-2.4711119657198077	7	Same-cluster	Same-cluster
CP057537	-41.1207619403396	-19.4486111580979	12	1	-41.08236346626883	-19.424125421602184	12	Same-cluster	Same-cluster
CP057538	-30.1902289550894	-9.43134737090559	21	1	-30.170354761236812	-9.418928182295852	21	Same-cluster	Same-cluster
CP057540	-5.42644777085222	41.2837910481184	10	1	-5.426706728940253	41.32218600025273	10	Same-cluster	Same-cluster
CP057541	29.7925086793049	5.04135971553655	40	0.723692115012369	29.745436904128272	5.047244721063608	40	Same-cluster	Same-cluster
CP057542	-40.2712556019054	-20.7621779941779	12	1	-40.20790150136324	-20.794054222060947	12	Same-cluster	Same-cluster
CP057543	23.8783980908313	-31.1841635915654	2	0.750626961952069	23.748891657091374	-31.078648257192757	2	Same-cluster	Same-cluster
CP057544	-29.7217385201804	-8.85735252665241	21	0.901543165157771	-29.67914486757442	-8.781298447493475	21	Same-cluster	Same-cluster
CP057547	29.4402972592518	5.033195677652	40	0.701549219326356	29.37993418853404	5.067604623968931	40	Same-cluster	Same-cluster
CP057549	-14.1756165424346	10.8875859000178	16	0.761833523458923	-14.140012833313333	10.886002069107436	16	Same-cluster	Same-cluster
CP057551	-30.79637021368	-12.5385042788024	-1	0	-30.79482028471579	-12.542541625189378	-1	Same-cluster	Same-cluster
CP057554	-38.385983591158	-2.36432964040318	7	0.384241564421077	-38.41858992152771	-2.4703709273459644	7	Same-cluster	Same-cluster
CP057558	-30.1902289550894	-9.43134737090559	21	1	-30.169910790301724	-9.4196616504942	21	Same-cluster	Same-cluster
CP057560	11.5495919056788	-40.6386479370896	6	1	11.544197596446647	-40.649228889187164	6	Same-cluster	Same-cluster
CP057572	8.18298691173181	-27.2201296845496	8	1	8.197411983313046	-27.091376732189417	8	Same-cluster	Same-cluster
CP057573	-33.9478795914975	-11.8715867226953	-1	0	-33.99209487489673	-11.821452041454533	-1	Same-cluster	Same-cluster
CP057575	31.6890995661454	14.0534139899305	39	1	31.75021002216861	14.041234862646748	39	Same-cluster	Same-cluster
CP057576	-33.9495097680484	-11.891894808192	-1	0	-33.99373700805779	-11.842060486829597	-1	Same-cluster	Same-cluster
CP057578	32.4579055276175	11.8403127491066	39	0.603255291227754	32.46341237414088	11.84373853307895	39	Same-cluster	Same-cluster
CP057579	-15.0051893447888	11.767017815352	16	0.576957085279435	-14.968195364109933	11.842207229646856	16	Same-cluster	Same-cluster
CP057581	13.2981396857008	13.4614704615059	-1	0	13.311580902933008	13.467014521540406	-1	Same-cluster	Same-cluster
CP057583	13.0452780693919	13.391992343573	-1	0	27.386677543499985	13.59497737089954	-1	Same-cluster	Same-cluster
CP057586	-33.9493698321394	-11.8917990025077	-1	0	-33.99375453714667	-11.842082151244432	-1	Same-cluster	Same-cluster
CP057590	31.6971718617377	14.328287802341	39	1	31.79016466932504	14.333135116254041	39	Same-cluster	Same-cluster
CP057591	-9.60726951878633	41.2114245306105	10	0.641043103712404	-9.614911071482355	41.2278104711602	10	Same-cluster	Same-cluster
CP057592	8.18298691173181	-27.2201296845496	8	1	8.197420592207044	-27.091334722681825	8	Same-cluster	Same-cluster
CP057593	-33.9478511355713	-11.8715495077628	-1	0	-33.993237340572854	-11.820499988971678	-1	Same-cluster	Same-cluster
CP057595	30.8603942731349	14.8831889288142	39	0.982952337340138	30.82357653756197	14.961795069882754	39	Same-cluster	Same-cluster
CP057596	-41.3757584030555	-21.0463296437809	12	1	-41.37047762807264	-21.034165979958264	12	Same-cluster	Same-cluster
CP057598	30.8920254891755	15.9411397481755	39	0.620799143857356	30.87876194518862	15.902741437494171	39	Same-cluster	Same-cluster
CP057599	-33.947900231444	-11.871599995798	-1	0	-33.992094866221954	-11.821451840149933	-1	Same-cluster	Same-cluster
CP057601	19.7080538192862	7.31153079078461	-1	0	31.814536279673902	8.465372410214112	-1	Same-cluster	Same-cluster
CP057602	-29.5910024343621	-13.8371938878705	20	0.697501606695502	-29.606086775058227	-13.785292040272687	20	Same-cluster	Same-cluster
CP057604	32.536033805741	13.5718898058176	39	0.768338378909731	32.57711740526385	13.595933193354035	39	Same-cluster	Same-cluster
CP057606	31.2187005490864	11.2520336756479	39	0.60349361363288	31.245332961648568	11.22294190829772	39	Same-cluster	Same-cluster
CP057616	31.7661051868121	14.2852980627341	39	1	31.803356022369496	14.324300621015196	39	Same-cluster	Same-cluster
CP057618	31.0746210294665	13.637305529333	39	1	31.00452946155634	13.592546023470469	39	Same-cluster	Same-cluster
CP057619	-28.611292234461	-15.2115811389266	20	1	-28.582101875174384	-15.276060667157664	20	Same-cluster	Same-cluster
CP057622	30.8069715831402	14.9412222344367	39	0.937321183139535	30.762507504720247	15.024389996006008	39	Same-cluster	Same-cluster
CP057623	1.80164719889628	-28.8612275166028	9	0.846833380724785	1.8339230878782176	-28.80987216584287	9	Same-cluster	Same-cluster
CP057624	-40.3297332856065	-22.0028325910962	12	1	-40.26852275103347	-22.074818957211544	12	Same-cluster	Same-cluster
CP057625	-33.9478858044393	-11.8716459608629	-1	0	-33.9920948663673	-11.821451842232161	-1	Same-cluster	Same-cluster
CP057627	31.0642606210044	14.2875754825593	39	1	31.085634166211506	14.283548488810492	39	Same-cluster	Same-cluster
CP057628	-41.4434224260122	-20.9660469748239	12	1	-41.410899267187304	-21.000204929142484	12	Same-cluster	Same-cluster
CP057629	-33.6112414879713	-14.1270045345606	-1	0	-33.6438824722474	-14.162229240416154	-1	Same-cluster	Same-cluster
CP057635	-7.29731658340976	35.2780071774418	10	0.789437134283406	-7.315023110598828	35.28463829348828	10	Same-cluster	Same-cluster
CP057637	31.6367803509927	14.0060052853533	39	1	31.70856205746563	14.00752876077432	39	Same-cluster	Same-cluster
CP057641	30.8525404029503	9.4120183817741	-1	0	30.881232527030523	9.402437620511119	-1	Same-cluster	Same-cluster
CP057642	24.3015940716561	-30.8892215970654	2	0.837835219351638	24.208004410028373	-30.77880246299623	2	Same-cluster	Same-cluster
CP057644	30.9850832521091	9.499903176094	-1	0	31.005937164323626	9.483371737721908	-1	Same-cluster	Same-cluster
CP057646	12.2504484107425	10.4323965812989	-1	0	12.254459665897926	10.456970229275138	-1	Same-cluster	Same-cluster
CP057647	29.4440556626242	6.66649028386264	40	0.586461045025631	29.43648499378042	6.648029630009806	40	Same-cluster	Same-cluster
CP057648	-33.010827655207	-16.4242677739932	-1	0	-33.04077382886442	-16.458758767684685	-1	Same-cluster	Same-cluster
CP057651	28.9188106186094	4.90936554238542	40	0.645983188090843	28.900130343380155	4.929329068036408	40	Same-cluster	Same-cluster
CP057652	-41.1276198637931	-19.4262459843241	12	1	-41.08799952976805	-19.40874996599963	12	Same-cluster	Same-cluster
CP057653	-30.9286278093255	-9.74761946291424	21	1	-30.950773892228533	-9.739849456562977	21	Same-cluster	Same-cluster
CP057654	24.27649364606	-31.4966424457482	2	1	24.24325422986345	-31.403277974354328	2	Same-cluster	Same-cluster
CP057655	-22.6200749632914	28.4104436642033	-1	0	-29.718148052954756	1.8963334427826954	5	Different-cluster	Different-cluster
CP057661	30.9696322649622	9.48658633277778	-1	0	31.000169025106178	9.477635445578473	-1	Same-cluster	Same-cluster
CP057662	24.297519378683	-30.9785263183524	2	0.916588909110121	24.198954071165524	-30.85264406964545	2	Same-cluster	Same-cluster
CP057666	40.6160248418955	6.12737774467802	35	0.61003833032772	40.5741589868172	6.114406422968769	35	Same-cluster	Same-cluster
CP057667	-41.118184138115	-19.4533148917397	12	1	-41.08245392681301	-19.424067935188326	12	Same-cluster	Same-cluster
CP057668	23.9178343236722	-31.2852782427871	2	0.812478962181979	23.76157402106261	-31.17483850066408	2	Same-cluster	Same-cluster
CP057670	29.9787245082981	6.61804287738911	-1	0	29.98010051228636	6.6539476608802985	-1	Same-cluster	Same-cluster
CP057671	-41.1023511435959	-19.4503681443183	12	1	-41.07027167587054	-19.421883762275158	12	Same-cluster	Same-cluster
CP057672	24.2919783609661	-31.0060315446855	2	0.940991649294915	24.203324101632184	-30.85326445870771	2	Same-cluster	Same-cluster
CP057674	31.2218629419948	11.2818324374956	39	0.599187162423455	31.240060089842295	11.263365977842406	39	Same-cluster	Same-cluster
CP057675	-42.4929266821226	-20.4310097203581	12	1	-42.50535571932373	-20.461827972092355	12	Same-cluster	Same-cluster
CP057676	-31.4616721874039	-10.2443567824291	21	0.940322471473432	-31.55666681570234	-10.273123960094651	21	Same-cluster	Same-cluster
CP057679	-30.5541573940202	-9.99641652438834	21	1	-30.56938076382988	-10.032717343308855	21	Same-cluster	Same-cluster
CP057680	-29.135105058817	-6.2659090266862	-1	0	-29.13144852750144	-6.222199708000215	-1	Same-cluster	Same-cluster
CP057685	11.8859463586941	-41.2267171702479	6	0.992170178752693	11.929136853346813	-41.362949916867116	6	Same-cluster	Same-cluster
CP057687	-21.231018072865	-22.2858515410209	14	1	-21.24368885717439	-22.266968611588247	14	Same-cluster	Same-cluster
CP057689	-0.913385627530661	-29.6064535115611	9	0.534209851160634	-0.9633227407876357	-29.61719678393053	9	Same-cluster	Same-cluster
CP057691	32.4418492133245	9.08262058625498	-1	0	34.180063105007946	6.014087798057895	-1	Same-cluster	Same-cluster
CP057694	47.3701045694404	9.34525578342643	34	0.64894829397825	47.44183180015169	9.326713706178024	34	Same-cluster	Same-cluster
CP057695	-3.88790705419764	41.8160772559422	10	1	-3.860101382498517	41.825893932164774	10	Same-cluster	Same-cluster
CP057697	43.9354966974521	10.9181540007557	34	0.687680423483771	43.911282980121726	11.00487800616514	34	Same-cluster	Same-cluster
CP057698	-0.428077573233283	42.3361861049267	10	0.941723243742472	-0.34101552978805144	42.33527797564098	10	Same-cluster	Same-cluster
CP057699	30.6752430743865	2.17567522318611	40	0.693143912976457	30.707787984395367	2.151784715105787	40	Same-cluster	Same-cluster
CP057700	23.3811661737645	-30.077095971589	2	0.395093039810172	23.298261825655164	-29.997953691332143	2	Same-cluster	Same-cluster
CP057701	-22.9680825902302	-22.2037734215081	14	0.933149292479752	-23.024463828878805	-22.21787107498648	14	Same-cluster	Same-cluster
CP057702	-21.6242891410895	-23.4226775886748	14	0.777284583896815	-21.599937165008566	-23.397386859330407	14	Same-cluster	Same-cluster
CP057706	33.5491121745681	5.22485579812402	-1	0	33.579123002191906	5.2274089904788505	-1	Same-cluster	Same-cluster
CP057707	-34.9129463452574	26.5924678072492	3	0.799330954212942	-34.937110071725094	26.60718460772153	3	Same-cluster	Same-cluster
CP057708	-14.2009073920108	10.8693652680485	16	0.767204677783317	-14.14204236669071	10.884731829320717	16	Same-cluster	Same-cluster
CP057710	24.2207625597571	-32.6354098907963	2	0.743795003110244	24.17853875841356	-32.72288181891709	2	Same-cluster	Same-cluster
CP057711	-9.17627599336224	18.5749559273314	4	0.998683531637377	-9.180024339829808	18.423976866719645	4	Same-cluster	Same-cluster
CP057712	-36.8107931470861	-0.424885556299254	7	0.971357901804596	-36.87645683953503	-0.3937623475365825	7	Same-cluster	Same-cluster
CP057715	8.67025603800792	-15.128135409922	-1	0	-22.53328931780898	-16.403872783994213	-1	Same-cluster	Same-cluster
CP057716	-2.54135470840303	-21.2235529276534	-1	0	-1.9865884071887938	-10.67201456801123	30	Different-cluster	Different-cluster
CP057719	-36.3613313711697	-13.420643914911	18	1	-36.394167450266	-13.454694370275096	18	Same-cluster	Same-cluster
CP057726	-13.7232613974901	-45.2518658487977	1	0.645432609314043	-13.781526939791757	-45.171078231175315	1	Same-cluster	Same-cluster
CP057727	5.94743473946457	-24.6390638372118	-1	0	5.951346846237438	-24.606949150690944	-1	Same-cluster	Same-cluster
CP057728	-44.032865288502	-16.1396856144314	12	1	-44.10551596811024	-16.04435592558243	12	Same-cluster	Same-cluster
CP057730	-13.7253874579667	-45.4119817931989	1	0.716065774474529	-13.793123804217078	-45.2662980716074	1	Same-cluster	Same-cluster
CP057732	-13.6889421439092	-45.2873857705964	1	0.667416748147029	-13.766235963925864	-45.188009828552644	1	Same-cluster	Same-cluster
CP057733	-0.838914976462911	-31.8459789294594	9	0.368161704082139	-0.8668987342597212	-31.888234877360166	9	Same-cluster	Same-cluster
CP057734	25.5874941149317	2.97548709500443	-1	0	25.548444993363518	2.9823182620778446	-1	Same-cluster	Same-cluster
CP057735	-5.04477487556111	35.9795219727518	10	1	-4.990734761284758	35.92568601201411	10	Same-cluster	Same-cluster
CP057736	-40.5693931585563	-21.8742277562024	12	1	-40.56968218970776	-21.93213893131597	12	Same-cluster	Same-cluster
CP057737	-25.6755642446222	-6.4420802351689	-1	0	-25.663453254942493	-6.408674091147779	-1	Same-cluster	Same-cluster
CP057742	7.10175389978777	-28.0805344101264	8	0.83377346871439	7.0196347036087134	-28.09946001026819	8	Same-cluster	Same-cluster
CP057744	-40.5753247365632	-21.872965851769	12	1	-40.5691140453703	-21.932592487477756	12	Same-cluster	Same-cluster
CP057745	-25.6763544042206	-6.44326038096041	-1	0	-25.661500639979995	-6.407450577987036	-1	Same-cluster	Same-cluster
CP057755	7.10175389978777	-28.0805344101264	8	0.83377346871439	7.019015856851057	-28.099715257847677	8	Same-cluster	Same-cluster
CP057757	-40.5465271512758	-21.9223048306204	12	1	-40.55897614661865	-21.94421898231529	12	Same-cluster	Same-cluster
CP057758	-25.674367262291	-6.439613172884	-1	0	-25.661302963116537	-6.407250558281584	-1	Same-cluster	Same-cluster
CP057762	25.5873075893033	2.97515535701784	-1	0	25.548584351232456	2.9817536568807825	-1	Same-cluster	Same-cluster
CP057763	7.10002822137135	-28.0642705989866	8	0.839060777016446	7.018287776721458	-28.102379570118924	8	Same-cluster	Same-cluster
CP057766	-25.6868884311573	-6.4390708643105	-1	0	-25.662236655612503	-6.407582742604285	-1	Same-cluster	Same-cluster
CP057770	-33.0623210758679	-16.1810831698253	-1	0	-33.091383708458764	-16.219814808009907	-1	Same-cluster	Same-cluster
CP057771	-33.010827655207	-16.4242677739932	-1	0	-33.043619973136	-16.45636002412727	-1	Same-cluster	Same-cluster
CP057774	-2.3144417221852	37.2117362257685	10	0.887670419269996	-2.3236653869742017	37.21130338153641	10	Same-cluster	Same-cluster
CP057775	29.5594955811532	6.36806375493662	-1	0	29.54637883414335	6.406705526673098	-1	Same-cluster	Same-cluster
CP057776	-41.1207509725502	-19.4485967008839	12	1	-41.08093561830347	-19.422239943995184	12	Same-cluster	Same-cluster
CP057779	29.2439540250494	5.89780695388014	-1	0	29.235328345674446	5.924020571695836	-1	Same-cluster	Same-cluster
CP057780	39.7105314210876	16.1304727164008	-1	0	27.99595865250085	11.218231253545062	-1	Same-cluster	Same-cluster
CP057781	-41.1005354251875	-19.4447016008449	12	1	-41.0693400643031	-19.419066412363378	12	Same-cluster	Same-cluster
CP057785	12.2422167042784	10.4944701455471	-1	0	12.268976450332255	10.515592687918737	-1	Same-cluster	Same-cluster
CP057786	14.9297023711978	8.57684185514206	-1	0	14.94621529891867	8.590386037523938	-1	Same-cluster	Same-cluster
CP057787	-33.0623210758679	-16.1810831698253	-1	0	-33.091185828544106	-16.21653037048977	-1	Same-cluster	Same-cluster
CP057788	-33.0146561922286	-16.4083914762101	-1	0	-33.044265568991285	-16.4543515500223	-1	Same-cluster	Same-cluster
CP057789	-32.9298397383278	-16.1553704885314	-1	0	-32.956931185050806	-16.207410763077327	-1	Same-cluster	Same-cluster
CP057791	43.4720993918592	7.63258099715367	-1	0	43.443253369130595	7.655942366006378	-1	Same-cluster	Same-cluster
CP057793	-9.12085392745604	18.0819556550404	4	0.683530486740072	-9.379004459709124	17.924839101321528	4	Same-cluster	Same-cluster
CP057794	27.5212954577322	-31.9977181737554	2	0.42080824517719	27.551868858632663	-32.02832864438804	2	Same-cluster	Same-cluster
CP057797	45.7660414491487	11.06638071953	34	0.605445817745463	45.83714537690339	11.046050658881141	34	Same-cluster	Same-cluster
CP057798	11.5175809528807	-40.86932692118	6	1	11.502857379327303	-40.851007937987575	6	Same-cluster	Same-cluster
CP057799	-0.889060967692586	-29.0039145190837	9	0.563251210563575	-0.8997041829380312	-28.99118855571282	9	Same-cluster	Same-cluster
CP057800	30.4629444126634	0.900454992529176	-1	0	30.446724000212487	0.8739074394931247	-1	Same-cluster	Same-cluster
CP057801	-28.7307395419847	-15.3875527122041	20	1	-28.693639926403847	-15.388945360159715	20	Same-cluster	Same-cluster
CP057803	2.14087326187682	-26.3743776270855	9	0.31370269404595	2.1755982888295504	-26.302288410711892	9	Same-cluster	Same-cluster
CP057805	19.9240730549431	1.44798331571299	-1	0	19.935496906606577	0.7036447301060934	-1	Same-cluster	Same-cluster
CP057807	-33.0275702101804	-12.1605065792601	20	0.51146802437713	-33.09739007484148	-12.126985201837527	20	Same-cluster	Same-cluster
CP057810	-11.1178137076608	2.03124063770587	15	0.700331726632521	-11.198214341511127	2.010616375543797	15	Same-cluster	Same-cluster
CP057811	-33.0541443843003	-12.1639121307413	20	0.51146802437713	-33.064518374560585	-12.159056056973728	20	Same-cluster	Same-cluster
CP057817	-28.7307395419847	-15.3875527122041	20	1	-28.702206779465715	-15.406475830145187	20	Same-cluster	Same-cluster
CP057819	43.4721200997611	7.6326684563041	-1	0	43.44403375294688	7.6541521625515045	-1	Same-cluster	Same-cluster
CP057820	15.8890876356572	-7.35326833434328	37	0.381342479951286	15.87800153204312	-7.379862528062007	37	Same-cluster	Same-cluster
CP057821	-9.41485712712856	18.0701907466637	4	0.700564120976282	-9.395297945441188	17.92679143327785	4	Same-cluster	Same-cluster
CP057827	19.9038074208616	1.46789529704565	-1	0	19.887747447339095	0.9084992572844652	-1	Same-cluster	Same-cluster
CP057828	-41.4557264622128	-18.791205010147	12	1	-41.470719932237145	-18.823485351171886	12	Same-cluster	Same-cluster
CP057830	30.8561138536629	16.2307877902807	39	0.54584342501189	30.848727666177012	16.257323035834084	-1	Different-cluster	From-cluster-to-unassigned
CP057832	8.18253241603694	-27.2263335087784	8	1	8.19726538539726	-27.091781052716446	8	Same-cluster	Same-cluster
CP057835	30.8591033387047	12.9131529293404	39	0.786920811007255	30.889327363163357	12.949684159305377	39	Same-cluster	Same-cluster
CP057836	-37.7758913905144	-12.417291295128	18	1	-37.831689133187226	-12.370917944131403	18	Same-cluster	Same-cluster
CP057837	27.9651659256224	-32.5163718353745	2	0.418069075101696	27.981288053250505	-32.537470321147644	2	Same-cluster	Same-cluster
CP057840	39.62524877516	-12.3067774854775	-1	0	35.720550179647915	3.320761682637022	-1	Same-cluster	Same-cluster
CP057844	41.937586323349	6.02482846088392	35	0.567323070878088	41.95637197295244	6.05090868470016	35	Same-cluster	Same-cluster
CP057845	0.621293382419232	-28.8968084712627	9	0.778022833345902	0.5934850133807776	-28.840207461026008	9	Same-cluster	Same-cluster
CP057846	-3.88812683469161	41.8154930867576	10	1	-3.8638354039896683	41.824742661592175	10	Same-cluster	Same-cluster
CP057847	-40.2657548855911	-22.074379631893	12	1	-40.19600018132176	-22.14860022995779	12	Same-cluster	Same-cluster
CP057848	23.9098743727414	-31.2551532312954	2	0.804135887434203	23.76158736697782	-31.17487098466152	2	Same-cluster	Same-cluster
CP057850	41.937586323349	6.02482846088392	35	0.567323070878088	41.95560083990655	6.051595496370521	35	Same-cluster	Same-cluster
CP057851	0.621293382419232	-28.8968084712627	9	0.778022833345902	0.5948765791412288	-28.83292899011416	9	Same-cluster	Same-cluster
CP057853	23.9098743727414	-31.2551532312954	2	0.804135887434203	23.761657756102608	-31.17475980431287	2	Same-cluster	Same-cluster
CP057856	0.621293382419232	-28.8968084712627	9	0.778022833345902	0.5928606329262907	-28.835016043317435	9	Same-cluster	Same-cluster
CP057857	-3.88463230062728	41.8194866051541	10	1	-3.8596872607512487	41.824233021134155	10	Same-cluster	Same-cluster
CP057858	-40.2850519477641	-22.0551846486482	12	1	-40.20081290538836	-22.142537828677973	12	Same-cluster	Same-cluster
CP057859	23.9098743727414	-31.2551532312954	2	0.804135887434203	23.761546272675915	-31.17465105419805	2	Same-cluster	Same-cluster
CP057862	-7.89143595429115	-15.8458662160375	-1	0	-7.879054424086636	-15.859951539193252	-1	Same-cluster	Same-cluster
CP057870	13.3355843170644	13.4120275448567	-1	0	26.599225757883087	13.83665761057836	-1	Same-cluster	Same-cluster
CP057871	-40.8817826514585	-18.2999887117147	12	1	-40.87601280263234	-18.265273588848647	12	Same-cluster	Same-cluster
CP057872	-29.769751504118	-8.87773504493928	21	0.930894391185846	-29.705884586850715	-8.794209625475995	21	Same-cluster	Same-cluster
CP057874	31.3453586026429	14.2859861455116	39	1	31.445786015523	14.228763486610545	39	Same-cluster	Same-cluster
CP057875	1.10505885785339	-29.0425962490743	9	0.99367348131351	1.1764791075745094	-29.025955604860993	9	Same-cluster	Same-cluster
CP057877	31.7558592642451	13.978268894432	39	1	31.77665234178361	13.981405526488224	39	Same-cluster	Same-cluster
CP057880	30.9161118090233	13.6482964349691	39	1	30.987694249396654	13.595284158495431	39	Same-cluster	Same-cluster
CP057883	31.8268997869024	12.5156819514282	39	0.786889409113334	31.823001217240087	12.581692738997411	39	Same-cluster	Same-cluster
CP057884	-5.94083231552097	40.2247996298116	10	1	-5.975230595396057	40.24284883083792	10	Same-cluster	Same-cluster
CP057886	30.7310663036066	14.4928269117174	39	1	30.721565930890392	14.573580171629745	39	Same-cluster	Same-cluster
CP057887	-33.9477814523838	-11.8797496112922	-1	0	-33.99209596776711	-11.827684718595117	-1	Same-cluster	Same-cluster
CP057890	-33.9479525460174	-11.8716754940715	-1	0	-33.99209486627725	-11.821451840119302	-1	Same-cluster	Same-cluster
CP057892	35.0248348189568	-0.348262462721711	-1	0	35.027016858803485	-0.3201652152999917	-1	Same-cluster	Same-cluster
CP057902	30.3759851475859	8.75596080538208	-1	0	30.42128589956018	8.802192417749353	-1	Same-cluster	Same-cluster
CP057903	3.07347127204943	31.3247651998529	-1	0	14.835009346107721	11.53022012933792	-1	Same-cluster	Same-cluster
CP057904	-9.82116954703271	2.61060176635939	15	1	-9.820860350120048	2.624978626434186	15	Same-cluster	Same-cluster
CP057907	31.131861309118	11.4186846728226	39	0.644608399495512	31.16123317299453	11.414072120025926	39	Same-cluster	Same-cluster
CP057908	-6.36643123182679	37.9797037817869	10	1	-6.364173153643953	37.967518612829835	10	Same-cluster	Same-cluster
CP057910	-30.6565398783394	-8.90924950269238	21	1	-30.69697299951792	-8.858037303022039	21	Same-cluster	Same-cluster
CP057914	-9.82213610794431	2.61286439267255	15	1	-9.822234224894403	2.6245026760766463	15	Same-cluster	Same-cluster
CP057923	28.9358839244099	10.2834304224786	-1	0	28.90192628513617	10.274175569720073	-1	Same-cluster	Same-cluster
CP057924	-4.76322804255498	40.8600262813124	10	1	-4.771100785683953	40.87827727992954	10	Same-cluster	Same-cluster
CP057925	-41.4425793177141	-20.878880912493	12	1	-41.44103874963994	-20.84814074884901	12	Same-cluster	Same-cluster
CP057926	-44.1361334112893	-22.1582060596841	12	0.839666909108314	-44.195217399220596	-22.24842095523185	12	Same-cluster	Same-cluster
CP057928	26.4046969176511	12.0652193736595	-1	0	26.39337939487371	12.063131585342706	-1	Same-cluster	Same-cluster
CP057929	-44.1344537307436	-22.1594857101773	12	0.840157297293569	-44.19470714139643	-22.248252526235987	12	Same-cluster	Same-cluster
CP057931	31.7561207347145	14.0307836725547	39	1	31.804683376705057	14.039886009360877	39	Same-cluster	Same-cluster
CP057933	28.8447852362894	10.2244535223294	-1	0	28.833515794525876	10.241493427072905	-1	Same-cluster	Same-cluster
CP057935	-42.4808756318866	-22.455622488716	12	1	-42.47856847428164	-22.527466169054037	12	Same-cluster	Same-cluster
CP057937	1.92214852666626	-28.7348399386074	9	0.781263585367122	1.9352570208304276	-28.717125763104455	9	Same-cluster	Same-cluster
CP057938	-9.79281525920662	2.56330703769862	15	1	-9.796400226561012	2.5823492264852392	15	Same-cluster	Same-cluster
CP057940	-22.9096288766872	-20.0506926800707	14	0.567992680444949	-22.884623883371198	-19.98537933684685	14	Same-cluster	Same-cluster
CP057943	28.8281636387128	10.2363262807656	-1	0	28.823609088546323	10.246231592939555	-1	Same-cluster	Same-cluster
CP057944	-6.9493125673189	37.1599285393125	10	1	-6.900758344188519	37.140783424040606	10	Same-cluster	Same-cluster
CP057945	-44.1405491456323	-22.1645150546417	12	0.837606841801233	-44.196084263627526	-22.249905863307593	12	Same-cluster	Same-cluster
CP057947	26.4048648806905	12.0651973578761	-1	0	26.392963064812292	12.063088245095862	-1	Same-cluster	Same-cluster
CP057948	-36.2253989365251	27.0459798733623	3	0.998997317111321	-36.304084750905616	27.06810044534678	3	Same-cluster	Same-cluster
CP057950	-44.1411607449382	-22.1635170677039	12	0.837472370486194	-44.19636016474591	-22.24969235856367	12	Same-cluster	Same-cluster
CP057954	-35.8579643510238	27.3696381408952	3	0.998997317111321	-35.87747571180274	27.44167453234808	3	Same-cluster	Same-cluster
CP057955	24.2275361935153	-32.1407638708141	2	0.976177161629429	24.287341433052386	-32.13574346390982	2	Same-cluster	Same-cluster
CP057958	30.5021918160119	14.2434228052092	39	1	30.45501094479703	14.452354087691266	39	Same-cluster	Same-cluster
CP057960	28.9555209041486	10.2806459666876	-1	0	28.906705670067083	10.272870786318931	-1	Same-cluster	Same-cluster
CP057963	31.7424815861585	14.0317448888781	39	1	31.803411563171565	14.040384346048052	39	Same-cluster	Same-cluster
CP057966	-39.5522819529083	-21.3521150915102	12	1	-39.482296392203	-21.423954955707092	12	Same-cluster	Same-cluster
CP057968	31.725958702511	13.8675822631556	39	1	31.772722239435012	13.89113713473924	39	Same-cluster	Same-cluster
CP057969	26.7709264514029	2.19822191695622	-1	0	26.761649793159144	2.153896595260256	-1	Same-cluster	Same-cluster
CP057971	31.8541280469473	13.5032037670573	39	1	31.840939768613218	13.515252841361079	39	Same-cluster	Same-cluster
CP057972	-4.8357981003702	37.5356330322718	10	1	-4.810025694243818	37.554057811550535	10	Same-cluster	Same-cluster
CP057974	32.4549401618508	9.28454675334554	-1	0	32.474272954323794	9.303401407546849	-1	Same-cluster	Same-cluster
CP057976	1.09651828618646	-29.8163350122575	9	0.970409682713785	1.1050770703199533	-29.788127334008518	9	Same-cluster	Same-cluster
CP057977	12.3581329072804	32.6886651100892	13	0.954080914957547	12.378055353424182	32.70567828923766	13	Same-cluster	Same-cluster
CP057979	31.6916676176468	13.9829723551645	39	1	31.74950482057428	13.981891188203544	39	Same-cluster	Same-cluster
CP057981	16.6521998781014	8.65584528277595	33	0.728783560795664	16.632877877916403	8.684184407033134	33	Same-cluster	Same-cluster
CP057982	14.9332263662428	8.57396301665525	-1	0	14.946069849102008	8.590586652776649	-1	Same-cluster	Same-cluster
CP057984	16.6370728236451	8.64800634497072	33	0.729357777540296	16.631750104442453	8.691722726048937	33	Same-cluster	Same-cluster
CP057986	-41.2677824394575	-4.10908118137043	7	0.253523838604452	-41.30831803370801	-4.01440207837813	7	Same-cluster	Same-cluster
CP057998	-7.14520779413833	39.3870780367494	10	1	-7.213899459577216	39.428274667654314	10	Same-cluster	Same-cluster
CP057999	-9.20145806417333	8.35575562429879	17	1	-9.224682152867983	8.329423560372575	17	Same-cluster	Same-cluster
CP058000	23.8723394915432	-31.1825162344438	2	0.747955160554391	23.73361833455137	-31.09943607555763	2	Same-cluster	Same-cluster
CP058001	-9.24664287646521	22.2337529141	4	0.252970510043872	-9.248281801780127	22.32882783403851	4	Same-cluster	Same-cluster
CP058005	31.1471391591602	13.4408146238127	39	1	31.16325740220603	13.385089083399249	39	Same-cluster	Same-cluster
CP058008	29.3300198145214	4.84953214852537	40	0.646819467173106	29.286447506605025	4.860786742297303	40	Same-cluster	Same-cluster
CP058010	4.56482600296158	0.709250028167795	-1	0	4.541774027537748	0.694274471662509	-1	Same-cluster	Same-cluster
CP058011	19.6075087946382	7.28689776919563	-1	0	33.49093789693601	-7.170892783353192	-1	Same-cluster	Same-cluster
CP058015	31.1995354797229	11.6147758627352	39	0.660332524536765	31.183262651474255	11.522700459265609	39	Same-cluster	Same-cluster
CP058016	-3.26158781742828	40.1497225455392	10	1	-3.243124769479225	40.21935750783068	10	Same-cluster	Same-cluster
CP058017	-9.91854117277767	2.5455282066539	15	1	-9.934812820243605	2.551961693527326	15	Same-cluster	Same-cluster
CP058018	-30.0645816175156	-14.532121696209	20	0.804087421513045	-30.020591478372197	-14.566923201913704	20	Same-cluster	Same-cluster
CP058021	8.26795239378395	-27.2367723049269	8	1	8.263071674534487	-27.132534917476043	8	Same-cluster	Same-cluster
CP058024	30.8685438824104	9.36853006578302	-1	0	30.88336345467908	9.3660766171805	-1	Same-cluster	Same-cluster
CP058026	31.1327496554362	11.5762436399367	39	0.643191478975554	31.15759538648126	11.53634632251101	39	Same-cluster	Same-cluster
CP058028	37.9767557495021	-0.0495506325138558	-1	0	38.01435753583783	-0.07911466777631071	-1	Same-cluster	Same-cluster
CP058029	-20.3845982934361	-22.6689127198638	14	0.767914401127275	-20.289186219861435	-22.707464457794735	14	Same-cluster	Same-cluster
CP058032	-0.952477357641311	-5.67079716857716	-1	0	-0.9155279082203931	-5.722145113768214	-1	Same-cluster	Same-cluster
CP058033	-14.6404396645673	-25.9650230391844	11	1	-14.674886156058761	-25.989550509631076	11	Same-cluster	Same-cluster
CP058034	-20.3847199297023	-22.6692529715846	14	0.76772638274514	-20.289186219861435	-22.707464457794735	14	Same-cluster	Same-cluster
CP058038	-17.7214437413437	-19.7966829088469	-1	0	-17.71107821903842	-19.79937003186819	-1	Same-cluster	Same-cluster
CP058043	-17.7327985925805	-19.7945000695582	-1	0	-17.715369058780173	-19.798501577516152	-1	Same-cluster	Same-cluster
CP058048	-3.45871970183937	-10.568620288692	30	0.625452077576417	-3.4519516679776068	-10.533862974017767	30	Same-cluster	Same-cluster
CP058049	-17.7327985925805	-19.7945000695582	-1	0	-17.715368762814514	-19.79850159738684	-1	Same-cluster	Same-cluster
CP058054	-3.45935562904851	-10.5685870141081	30	0.625342692761471	-3.452045092500223	-10.533882618725846	30	Same-cluster	Same-cluster
CP058064	-13.7677601578696	-45.2664629946516	1	0.645355025298806	-13.814278517336215	-45.19142226149822	1	Same-cluster	Same-cluster
CP058065	26.7005568350285	10.5115601078113	-1	0	26.692117190916868	10.521950127946463	-1	Same-cluster	Same-cluster
CP058066	5.56569748026854	0.846777077106547	-1	0	5.573332787096801	0.8516204337769144	-1	Same-cluster	Same-cluster
CP058067	-9.29627310173569	3.04888844041661	15	1	-9.356767620278404	3.0438932667227383	15	Same-cluster	Same-cluster
CP058068	-4.8977346173133	-6.09667498998813	-1	0	-4.891064840869476	-6.068851960335523	-1	Same-cluster	Same-cluster
CP058069	-28.1901940520509	-9.72198896410885	21	0.699377073967288	-28.145759336161746	-9.736064651352859	21	Same-cluster	Same-cluster
CP058071	46.6237403694407	6.56593021753323	34	1	46.71399772989137	6.519212818807997	34	Same-cluster	Same-cluster
CP058075	46.6152532377139	6.57314026669884	34	1	46.710762180028695	6.5220081805133265	34	Same-cluster	Same-cluster
CP058081	31.5940173218559	11.2836102393909	39	0.601295224116565	31.516809915101632	11.289964973723194	39	Same-cluster	Same-cluster
CP058082	15.9346826984961	8.99422946502832	-1	0	15.932678591594014	8.992361288972864	-1	Same-cluster	Same-cluster
CP058084	30.3746527392515	8.77039058347583	-1	0	30.419586440606693	8.801349735803528	-1	Same-cluster	Same-cluster
CP058085	-13.9242867278538	9.32277154013533	16	0.448362758443899	-13.914121202825012	9.242953860687228	16	Same-cluster	Same-cluster
CP058094	30.8845388994813	9.44810625804329	-1	0	30.891596733876828	9.41584227964786	-1	Same-cluster	Same-cluster
CP058095	23.922586594168	-31.4976318864636	2	0.85590171082904	23.76418205231614	-31.293979396501353	2	Same-cluster	Same-cluster
CP058097	-41.175594615154	-19.762561428572	12	1	-41.14406456074036	-19.73463749072973	12	Same-cluster	Same-cluster
CP058098	-29.135105058817	-6.2659090266862	-1	0	-29.13144852750144	-6.222199708000215	-1	Same-cluster	Same-cluster
CP058108	-41.1730911598427	-19.7636554978843	12	1	-41.14458645899446	-19.736122220709	12	Same-cluster	Same-cluster
CP058109	-29.135105058817	-6.2659090266862	-1	0	-29.13144852750144	-6.222199708000215	-1	Same-cluster	Same-cluster
CP058232	6.02165222189146	15.5480394358527	25	0.915868998991899	6.001991482407806	15.617858720741769	25	Same-cluster	Same-cluster
CP058914	11.5687082388572	-40.0714216472594	6	1	11.52943826047698	-40.02769893508669	6	Same-cluster	Same-cluster
CP058915	34.218661195781	1.5209902773092	40	0.677640710621097	34.27808346258183	1.435510530966028	40	Same-cluster	Same-cluster
CP058916	-0.47268832957898	-7.39521599927871	30	0.530770308594874	-0.44662897801603435	-7.388325525122325	30	Same-cluster	Same-cluster
CP059905	41.9773722781188	5.81887454642839	35	0.608348254691939	41.998319726741045	5.849749975569453	35	Same-cluster	Same-cluster
CP059906	-1.45041840151895	46.7915881174338	10	1	-1.473802517712421	46.902559926794346	10	Same-cluster	Same-cluster
CP059923	39.4986972873945	2.95408322938582	-1	0	39.45902604557726	2.907049590932744	-1	Same-cluster	Same-cluster
CP059924	-1.41376889805324	46.6580960535475	10	1	-1.4763742241361362	46.80148006980089	10	Same-cluster	Same-cluster
CP059926	38.7979077877214	6.01764733727129	-1	0	38.83289130184019	5.994874161315992	-1	Same-cluster	Same-cluster
CP059927	31.7881886399751	-0.366472650129593	-1	0	31.76118309712214	-0.3466745205492684	-1	Same-cluster	Same-cluster
CP059928	-14.0403119943399	9.81943746403756	16	0.595483759450226	-14.044859954784888	9.686733581574654	16	Same-cluster	Same-cluster
CP059930	-5.19470567055666	-14.8824449702441	30	0.557271479405599	-5.239159190416813	-14.944948100409027	30	Same-cluster	Same-cluster
CP059945	46.6463434320877	6.56172188638203	34	1	46.720331243634476	6.517934219867629	34	Same-cluster	Same-cluster
CP059946	11.9620756653164	-39.6012979322132	6	0.674976097593766	11.946875713207428	-39.51139584195019	6	Same-cluster	Same-cluster
CP063712	32.5654983801502	-7.27713389892122	31	0.46167807721307	32.56748250357871	-7.2458942452401685	31	Same-cluster	Same-cluster
CP063714	-43.4897974958909	-19.9217533159784	12	1	-43.542935834724254	-19.939380827172894	12	Same-cluster	Same-cluster
CP063715	28.5312812257304	1.85473749216884	-1	0	28.53748184389233	1.8502980956748991	-1	Same-cluster	Same-cluster
CP063716	25.5111206757657	-31.6986694732462	2	0.858498919680575	25.470982515782563	-31.73014846134082	2	Same-cluster	Same-cluster
CP063717	35.5210242188468	0.812987813531354	40	0.634040473153207	35.58619585727811	0.7926677595501952	40	Same-cluster	Same-cluster
CP063718	1.38449696967414	-28.9549859768312	9	0.939034916956096	1.4336102489460392	-28.9498062105294	9	Same-cluster	Same-cluster
CP063719	-11.954095653767	-45.4523035660529	1	0.682048643462708	-11.905563959822445	-45.28753201041185	1	Same-cluster	Same-cluster
CP063721	-14.341239795565	10.7170692593701	16	0.767204677783317	-14.30469479566808	10.70932374376494	16	Same-cluster	Same-cluster
CP063723	-46.5822994693345	-18.1011187295374	12	1	-46.62234854735353	-18.076222094137506	12	Same-cluster	Same-cluster
CP063724	11.1892612728009	32.4978119537299	13	0.514883065498087	11.229110335573276	32.51418296313082	13	Same-cluster	Same-cluster
CP063725	-36.1295969488662	-0.675568815978411	7	1	-36.13698880799181	-0.6604255440413278	7	Same-cluster	Same-cluster
CP063726	40.8042354244714	8.26673843657959	35	1	40.842244239564174	8.235709374277587	35	Same-cluster	Same-cluster
CP063727	-9.24689118703459	22.2266129186659	4	0.253513299853049	-9.248657563390228	22.328701467425514	4	Same-cluster	Same-cluster
CP063728	-20.7884461921009	-24.5166266918174	14	0.73322022261053	-20.77207686597579	-24.58625186816918	14	Same-cluster	Same-cluster
CP063730	-16.7963466744931	20.0790898465017	-1	0	-16.80383576818155	20.080335278236216	-1	Same-cluster	Same-cluster
CP063731	11.1477463114397	32.4932751162931	13	0.517820179027219	11.170580444333543	32.494723989655824	13	Same-cluster	Same-cluster
CP063732	1.74484376291875	-28.2307205773264	9	0.652943847503545	1.7855682894221816	-28.183889979830052	9	Same-cluster	Same-cluster
CP063733	-40.3553349316505	-22.0265672643764	12	1	-40.331567523372215	-22.108343449543778	12	Same-cluster	Same-cluster
CP063734	-46.6198148851624	-18.1263902759812	12	1	-46.665652784842315	-18.096717740636617	12	Same-cluster	Same-cluster
CP063735	-35.971401556264	-0.686645389791176	7	1	-35.876889531882654	-0.6784718123684151	7	Same-cluster	Same-cluster
CP063737	-43.5970975962289	-19.6948849582523	12	1	-43.59697032301786	-19.687726834122508	12	Same-cluster	Same-cluster
CP063738	-8.25230886294821	-21.0961602479247	19	0.810219980061234	-8.326589865767385	-21.096997870894366	19	Same-cluster	Same-cluster
CP063740	29.0083036605795	10.7199746585822	-1	0	28.968634070843382	10.67307155132395	-1	Same-cluster	Same-cluster
CP063741	8.02914103117716	32.4054222599719	13	0.360692360466387	8.016492927056975	32.39640692723234	13	Same-cluster	Same-cluster
CP063743	-22.235291670942	-22.0321738979438	14	1	-22.199593581305834	-21.94348990324881	14	Same-cluster	Same-cluster
CP066198	0.810181334903468	-28.4631229956266	9	0.780994414497884	0.8058428298520538	-28.462031651645106	9	Same-cluster	Same-cluster
CP066199	-40.3315548741674	-22.0480683656982	12	1	-40.308940454300924	-22.11934557848582	12	Same-cluster	Same-cluster
CP066200	-31.4601783919902	-10.2561253478215	21	0.944127226162109	-31.553431608525234	-10.277773133343997	21	Same-cluster	Same-cluster
CP066201	0.767077912594824	46.5880017946534	10	1	0.7752597054995919	46.65892262819718	10	Same-cluster	Same-cluster
CP066202	46.2353096245795	3.28165225113334	-1	0	46.27366520235412	3.218351637066875	-1	Same-cluster	Same-cluster
CP068837	-27.35977935269	5.40013836483107	5	0.499939348454738	-27.406653535502457	5.392778848120145	5	Same-cluster	Same-cluster
CP068929	-27.4443073526327	5.54448134880676	5	0.473280471339325	-27.503542002734797	5.542487792174962	5	Same-cluster	Same-cluster
CP070394	-13.2257265686839	-47.1994915700406	1	0.904179188814884	-13.226021672012564	-47.12808885255111	1	Same-cluster	Same-cluster
CP070395	10.0107106195298	33.3892529503017	13	0.460337650594214	9.989365499572381	33.42374745632393	13	Same-cluster	Same-cluster
CP070396	10.1036852844226	34.7728965299632	13	0.513932886738159	10.11296165808475	34.85257312347394	13	Same-cluster	Same-cluster
CP070397	-39.1072067524402	-20.316593584139	12	0.914423983977048	-38.99828319286679	-20.301137255961205	12	Same-cluster	Same-cluster
CP070398	-13.131564457089	-47.0135225851078	1	1	-13.129783024266226	-46.993274733474536	1	Same-cluster	Same-cluster
CP070400	25.8674812249031	3.76113943740537	-1	0	25.872394312234498	3.745015082621381	-1	Same-cluster	Same-cluster
CP070401	-29.8951190086824	-9.04566355201158	21	1	-29.85320096252104	-8.99572869768819	21	Same-cluster	Same-cluster
CP070402	-10.6781218004731	1.41646074622322	15	0.70422172932254	-10.710612752530226	1.3279207233808836	15	Same-cluster	Same-cluster
CP070404	32.9415938514428	15.5054985785432	-1	0	32.97700400425506	15.513014202268941	-1	Same-cluster	Same-cluster
CP070405	-30.2855438677138	-15.3318714309894	20	0.816186764103822	-30.207673518753904	-15.342595300545183	20	Same-cluster	Same-cluster
CP070406	-13.0153295219272	-46.9794150206372	1	1	-13.082247176823111	-46.982846595837444	1	Same-cluster	Same-cluster
CP072912	15.1931935181613	-8.67341051328983	37	0.918727644246936	15.169052552430022	-8.597086594047145	37	Same-cluster	Same-cluster
CP073592	8.34768024352567	15.3789127849227	26	1	8.366232869378981	15.512008980834318	26	Same-cluster	Same-cluster
CP073594	8.36737315933074	15.4021376719315	26	1	8.369108600312707	15.513242263458297	26	Same-cluster	Same-cluster
CP073596	8.354257078631	15.388896742779	26	1	8.364940091483193	15.510031893422573	26	Same-cluster	Same-cluster
CP073600	8.36777811385489	15.424905110604	26	0.983351527172429	8.372878967564695	15.525895821307225	26	Same-cluster	Same-cluster
CP073602	6.27665986080195	15.5152709726162	25	0.766825805359187	6.276488169664606	15.57137200207968	25	Same-cluster	Same-cluster
CP073604	39.7105314210876	16.1304727164008	-1	0	27.99595865250085	11.218231253545062	-1	Same-cluster	Same-cluster
CP073605	8.3810494200997	15.4302935032444	26	0.986365475352879	8.37671021147044	15.529528346885423	26	Same-cluster	Same-cluster
CP073606	-35.2478724817301	26.2154247875951	3	0.899987507081742	-35.278173808815765	26.20212090094311	3	Same-cluster	Same-cluster
CP073608	8.35168135085426	15.3870296111537	26	1	8.365077109066924	15.51009088744075	26	Same-cluster	Same-cluster
CP073610	8.3466945745766	15.383862506099	26	1	8.36527069030959	15.510704346960148	26	Same-cluster	Same-cluster
CP073611	-35.2474408221493	26.216627820145	3	0.900698094196964	-35.27870476812272	26.20132802664339	3	Same-cluster	Same-cluster
CP073612	39.7105314210876	16.1304727164008	-1	0	27.88527813244307	11.146600969748597	-1	Same-cluster	Same-cluster
CP073614	-36.7229262121355	26.6129072131868	3	0.935429165916885	-36.84683534389528	26.60253079224037	3	Same-cluster	Same-cluster
CP073615	8.36843033186649	15.435536586827	26	0.973670052340951	8.37517166942934	15.536835633016764	26	Same-cluster	Same-cluster
CP073616	-14.3888660019953	11.8178935893504	16	0.645884184156156	-14.408733517050306	11.908100273636883	16	Same-cluster	Same-cluster
CP073618	8.35131706325015	15.3866832343976	26	1	8.366853166207946	15.514609631694427	26	Same-cluster	Same-cluster
CP073620	8.36863253578591	15.4216291265907	26	0.987028021205096	8.370008462398086	15.519111422076982	26	Same-cluster	Same-cluster
CP076294	-6.41297209029195	44.7698485931771	10	0.777028625387326	-6.404627626392142	44.82780928332643	10	Same-cluster	Same-cluster
CP076295	-38.7286656464307	-23.0287646112528	12	0.896770914341877	-38.690029690560884	-23.080640924672878	12	Same-cluster	Same-cluster
CP076296	-38.6021971840275	-23.0890815637876	12	0.842763534583864	-38.606693803282155	-23.121810363569484	12	Same-cluster	Same-cluster
CP077064	33.7190289952289	0.675894997676165	-1	0	33.71920429272233	0.6334609556406857	-1	Same-cluster	Same-cluster
CP077065	-0.997209749793892	-11.9696891885699	30	0.791464766561173	-1.0098556518887507	-12.01494128047486	30	Same-cluster	Same-cluster
CP077067	-11.2650255352099	-28.1474404388273	-1	0	-11.227827456199405	-28.183643796582295	-1	Same-cluster	Same-cluster
CP077069	-19.2902330854684	-24.2642127635581	14	0.547191962883091	-19.259949184937735	-24.303554872551725	14	Same-cluster	Same-cluster
CP077071	41.4210422713419	11.4233154090065	-1	0	43.64484656728676	4.257459786920314	-1	Same-cluster	Same-cluster
CP077216	14.0412360837372	-2.71671324351505	-1	0	14.065314700802231	-2.7559907840574343	-1	Same-cluster	Same-cluster
CP077217	-5.42280780972847	9.65420126822193	-1	0	-5.3926797821682735	9.673493450812844	-1	Same-cluster	Same-cluster
CP077218	-42.6718880708899	-17.5085400034424	12	1	-42.62139212876305	-17.50654389706264	12	Same-cluster	Same-cluster
CP077219	-35.3834773555652	0.816611087951458	7	0.677954921127146	-35.30741769269292	0.8907130129998349	7	Same-cluster	Same-cluster
CP077220	-29.5377379576849	-9.34478152584131	21	1	-29.491565912573922	-9.213836618062748	21	Same-cluster	Same-cluster
CP077226	-7.59544308722886	39.3036508994084	10	1	-7.6425576810808264	39.306212056649464	10	Same-cluster	Same-cluster
CP077227	-25.5009687655013	38.4752739895986	0	1	-25.50939531502353	38.4899838242266	0	Same-cluster	Same-cluster
CP077228	-24.6616842586684	-22.5221894948492	14	0.705045391797517	-24.703148903930582	-22.526825894062956	14	Same-cluster	Same-cluster
CP077229	-42.3525035750381	-20.6096046372773	12	1	-42.36769342726026	-20.65669467143247	12	Same-cluster	Same-cluster
CP077230	-17.7798467075925	20.7619216590591	-1	0	-17.806326966591385	20.792487984228465	-1	Same-cluster	Same-cluster
CP077244	14.3852848246886	-12.763196548854	-1	0	14.38330986626037	-12.789968932210327	-1	Same-cluster	Same-cluster
CP077245	12.6775107871309	32.9249585829248	13	1	12.599180747283768	32.93958965361988	13	Same-cluster	Same-cluster
CP077246	30.2418583696721	-7.97930793758884	31	0.550842546488756	30.218132834376746	-7.950904335513792	31	Same-cluster	Same-cluster
CP077247	-46.5865934924892	-18.0965440380199	12	1	-46.62591511251369	-18.072489667803712	12	Same-cluster	Same-cluster
CP077251	-36.5002193796028	28.036441068245	3	0.654189694592665	-36.58036786614366	28.14962288415938	3	Same-cluster	Same-cluster
CP077252	-36.8107931470861	-0.424885556299254	7	0.971357901804596	-37.131363037778314	-0.5969740570565903	7	Same-cluster	Same-cluster
CP077253	-9.98981970875661	18.4789365794377	4	0.834593122747397	-10.054796070968406	18.445747885121808	4	Same-cluster	Same-cluster
CP077255	-25.5009687655013	38.4752739895986	0	1	-25.50939531502353	38.4899838242266	0	Same-cluster	Same-cluster
CP077267	-42.9827753035545	-17.4298651763564	12	1	-42.885929740717145	-17.441597361968014	12	Same-cluster	Same-cluster
CP077268	14.0412360837372	-2.71671324351505	-1	0	14.06504785463773	-2.7549000244950514	-1	Same-cluster	Same-cluster
CP077269	-35.3834773555652	0.816611087951458	7	0.677954921127146	-35.30741563674231	0.8890832584984197	7	Same-cluster	Same-cluster
CP077274	-7.59653613082856	39.3034432761962	10	1	-7.644055915035834	39.306786825315115	10	Same-cluster	Same-cluster
CP077275	-42.3317226848006	-20.5614359937277	12	1	-42.360802189598935	-20.62824432416351	12	Same-cluster	Same-cluster
CP077277	-17.7798467075925	20.7619216590591	-1	0	-17.806326966591385	20.792487984228465	-1	Same-cluster	Same-cluster
CP077282	-4.6193386105112	34.5815486959666	10	1	-4.669570700239086	34.54100592254874	10	Same-cluster	Same-cluster
CP077283	25.6477359397375	-32.6370168752496	2	0.65259976760776	25.66982467568306	-32.69255202505881	2	Same-cluster	Same-cluster
CP077284	-25.5009687655013	38.4752739895986	0	1	-25.50939531502353	38.4899838242266	0	Same-cluster	Same-cluster
CP077285	-9.8204675113866	19.259548854739	4	1	-9.94449948746565	19.255042419605054	4	Same-cluster	Same-cluster
CP077286	-36.3644057549355	-0.865496208945892	7	1	-36.373629889107946	-0.9233012269960958	7	Same-cluster	Same-cluster
CP077287	6.09493365886986	-5.14706014082677	-1	0	0.055865615064513624	-5.291819465592232	-1	Same-cluster	Same-cluster
CP077288	-40.3297332856065	-22.0028325910962	12	1	-40.27113017001621	-22.074102607201162	12	Same-cluster	Same-cluster
CP077289	-46.4586892687308	-18.4227315683124	12	1	-46.5151183144454	-18.38780632689588	12	Same-cluster	Same-cluster
CP077295	18.974703549236	-11.2241675829681	-1	0	18.961149356598355	-11.25481546589206	-1	Same-cluster	Same-cluster
CP077296	-24.7074678391419	-18.3746739575443	-1	0	-24.731145189006742	-18.31702852149188	-1	Same-cluster	Same-cluster
CP077297	-46.0421252461743	-19.1237464899084	12	1	-46.06000033256876	-19.17560770481728	12	Same-cluster	Same-cluster
CP077298	-31.1290004797387	-16.9004319992366	-1	0	-31.054198595390876	-16.91860169050928	-1	Same-cluster	Same-cluster
CP077299	-40.7129093524311	-16.6300271389672	12	0.998207205693425	-40.67530116059297	-16.60388656186067	12	Same-cluster	Same-cluster
CP077315	15.2820073108054	-8.58605311047567	37	0.939658572812805	15.228042877351065	-8.498779786525015	37	Same-cluster	Same-cluster
CP077316	-30.3777704804068	-16.5337789706547	20	0.598370007344808	-30.505125588898174	-16.638917777690573	20	Same-cluster	Same-cluster
CP077326	14.385303865617	-12.7633895300125	-1	0	14.382527381370068	-12.790129321691094	-1	Same-cluster	Same-cluster
CP077327	12.676892975809	32.9243103630357	13	1	12.599596790897877	32.94110983947529	13	Same-cluster	Same-cluster
CP077328	30.2415322793491	-7.97904688765966	31	0.550732342711914	30.217997544864346	-7.950873565223552	31	Same-cluster	Same-cluster
CP077329	25.43397763831	-31.633434721854	2	0.935854876846828	25.397645305480705	-31.676025066051977	2	Same-cluster	Same-cluster
CP077330	-46.5913150984584	-18.0974976799485	12	1	-46.65996821654426	-18.10122658496137	12	Same-cluster	Same-cluster
CP077343	-4.61915326275687	34.5824902257392	10	1	-4.66921744266981	34.5412409022002	10	Same-cluster	Same-cluster
CP077344	-9.90484391996897	19.200917691207	4	0.941390518715466	-9.956045341763577	19.23767788747368	4	Same-cluster	Same-cluster
CP077345	28.310145333044	-28.3775795411867	2	0.208212828105219	28.342522405560825	-28.3187651487755	2	Same-cluster	Same-cluster
CP077347	6.09493365886986	-5.14706014082677	-1	0	3.7156042627480934	-5.168293321993567	-1	Same-cluster	Same-cluster
CP077350	26.4283709972962	-32.9683633221704	2	0.474497813660371	26.437941402966572	-33.044114904988064	2	Same-cluster	Same-cluster
CP077352	26.8428862650861	-31.8616999705458	2	0.455221882526241	26.8305935334978	-31.82167344333939	2	Same-cluster	Same-cluster
CP077354	-36.5004433588651	28.0368516686887	3	0.654050408046841	-36.582341471494516	28.147373856259104	3	Same-cluster	Same-cluster
CP077356	-36.8107931470861	-0.424885556299254	7	0.971357901804596	-37.131301047295736	-0.5962048613642423	7	Same-cluster	Same-cluster
CP077357	-9.9811168681466	18.4007320432252	4	0.786449413931333	-10.075107234072355	18.472871495389203	4	Same-cluster	Same-cluster
CP077358	-25.5009687655013	38.4752739895986	0	1	-25.50939531502353	38.4899838242266	0	Same-cluster	Same-cluster
CP077360	-36.8107931470861	-0.424885556299254	7	0.971357901804596	-36.87645683953503	-0.3937623475365825	7	Same-cluster	Same-cluster
CP077362	33.3826261042816	8.00440758414052	-1	0	33.40309625633938	7.9750898490886994	-1	Same-cluster	Same-cluster
CP077380	18.0542902395783	-6.13761206365555	38	0.367417192656132	18.089390986644275	-6.102374918534077	38	Same-cluster	Same-cluster
CP077381	13.9883050450705	-12.9310832801126	-1	0	13.992806791743245	-12.957929931195435	-1	Same-cluster	Same-cluster
CP077382	-46.5427980530216	-18.1868495945985	12	1	-46.58825411712001	-18.160157383707656	12	Same-cluster	Same-cluster
CP077384	-36.3644282558141	-0.865599368606894	7	1	-36.368945862556814	-0.9419740567417786	7	Same-cluster	Same-cluster
CP077385	-10.9846812423939	19.2764305086308	4	0.495297488804854	-11.054915816388075	19.27824514176451	4	Same-cluster	Same-cluster
CP077386	-41.583454169652	-20.7799383617009	12	1	-41.55260814630042	-20.809880397426344	12	Same-cluster	Same-cluster
CP077390	15.2829093523578	-8.58602304158218	37	0.939727856551197	15.225188467456976	-8.496900783248957	37	Same-cluster	Same-cluster
CP077391	-30.3798702903867	-16.5380033926908	20	0.596742855378121	-30.424219966620715	-16.606268133145612	20	Same-cluster	Same-cluster
CP077397	33.3811341658406	8.00486622976539	-1	0	33.40487008332871	7.9733928959357705	-1	Same-cluster	Same-cluster
GQ149343	-19.1611065536025	-9.21742628237976	-1	0	-19.213535635571507	-9.21087057032615	-1	Same-cluster	Same-cluster
GQ149347	-19.1559001966096	-9.21365934783004	-1	0	-19.21481664996977	-9.212358821235114	-1	Same-cluster	Same-cluster
KT950740	-20.6253702003387	-9.81747534783636	-1	0	-20.60375393293895	-9.796109376630644	-1	Same-cluster	Same-cluster
KT950741	-20.6253702003387	-9.81747534783636	-1	0	-20.61881515559306	-9.806342786904935	-1	Same-cluster	Same-cluster
KU761326	-32.366190986249	23.0547889869356	3	0.993556931593031	-32.27780818911824	23.099362196369057	3	Same-cluster	Same-cluster
KY075659	-13.4800211601678	-47.4938791787681	1	0.853688731458556	-13.529396404713502	-47.48223310704218	1	Same-cluster	Same-cluster
KY563785	-18.6620146658385	-9.2062077352132	-1	0	-18.75033082192636	-9.22732573344819	-1	Same-cluster	Same-cluster
LC521836	32.4348985581538	2.18441872458343	40	1	32.432459572391124	2.156901683602404	40	Same-cluster	Same-cluster
LC521841	39.3422323954237	-6.06194823660888	28	0.482342970232142	39.37991721893295	-6.042379804206181	28	Same-cluster	Same-cluster
LC521842	31.0159355191805	-14.067280912595	32	0.404834317388565	30.973695153938074	-13.9822232476644	32	Same-cluster	Same-cluster
LC521843	31.0074722483533	-14.0652924671038	32	0.404724698310079	30.973811954077227	-13.983154330936841	32	Same-cluster	Same-cluster
LC521844	35.9890438652412	-17.2334374190569	32	0.385515988282611	36.03149358846254	-17.24307479298096	32	Same-cluster	Same-cluster
LC521846	31.0182072421933	-14.0690597349603	32	0.405104951289771	30.97397008686561	-13.982174034682584	32	Same-cluster	Same-cluster
LC521848	-25.7899875228111	4.18040574511033	5	0.999578089791081	-25.64447679217577	4.122740843170653	5	Same-cluster	Same-cluster
LC553463	36.6834324573041	-14.2922830269458	-1	0	36.75237575137317	-14.27935374670895	-1	Same-cluster	Same-cluster
LC553464	28.9020823041901	4.96661261556918	40	0.654886480212645	28.89645319824953	4.984433751674785	40	Same-cluster	Same-cluster
LC603215	36.057014543385	-17.2084512168545	32	0.376961347784676	36.08663512716293	-17.21845737716387	32	Same-cluster	Same-cluster
LC613142	35.9715396474357	-17.2327588503303	32	0.388356277841057	36.02065635387238	-17.242853316372376	32	Same-cluster	Same-cluster
LC620533	42.63912146825	4.67548280181981	35	0.55353828028999	42.62283536851637	4.698252331662805	35	Same-cluster	Same-cluster
LC620534	12.5589201571977	33.5395599137484	13	0.82772120768369	12.537506175464113	33.49639292895363	13	Same-cluster	Same-cluster
LC620535	45.9120950050417	10.3131555110943	34	0.602935212735363	45.936135744335125	10.345985394648766	34	Same-cluster	Same-cluster
LR890263	18.1056007212985	-8.75647579564942	-1	0	18.132509976891757	-8.73740689786641	-1	Same-cluster	Same-cluster
LR890264	14.4309285370318	-12.7523966779297	-1	0	14.405765071687508	-12.778134238075042	-1	Same-cluster	Same-cluster
LR890265	19.1703185263622	-5.8461769568338	38	0.454079728159676	19.130296553875585	-5.797452322344248	38	Same-cluster	Same-cluster
LR890577	-4.70809205372255	39.3658368737318	10	1	-4.6603096524602226	39.31348992947015	10	Same-cluster	Same-cluster
LR890578	2.91544714262421	25.1126648536697	-1	0	2.900390525397879	25.128878504967858	-1	Same-cluster	Same-cluster
LR890579	21.0920751608711	-4.48964358490622	38	0.382917354666392	21.09039977596132	-4.471626178842725	38	Same-cluster	Same-cluster
LR890582	-29.135105058817	-6.2659090266862	-1	0	-29.13144852750144	-6.222199708000215	-1	Same-cluster	Same-cluster
LR890662	17.8892920914186	-8.79448133093443	-1	0	17.799777290712186	-8.825658324063443	-1	Same-cluster	Same-cluster
LR890663	14.4156457576089	-12.6690691756146	-1	0	14.397079364311967	-12.729181910813889	-1	Same-cluster	Same-cluster
LR890664	16.4147558426034	-7.35077371395753	37	0.338293126720103	16.390902604326214	-7.353686019496916	37	Same-cluster	Same-cluster
LT985289	-4.77693642195959	34.3772301025679	10	1	-4.817528482759212	34.34313798189316	10	Same-cluster	Same-cluster
MG228426	-26.2358363352327	6.7375569418425	5	0.415047726719309	-26.27186355601557	6.845938891276071	5	Same-cluster	Same-cluster
MG773377	-24.7980263523492	4.80016105649173	5	0.816016407560443	-24.769929860878086	4.7265287760916195	5	Same-cluster	Same-cluster
MH192349	-31.7691603590927	-14.4429906407552	-1	0	-31.777142056603854	-14.45369375760212	-1	Same-cluster	Same-cluster
MK753226	-18.5928854259247	-9.42216244544088	-1	0	-18.613581166709835	-9.418170608081926	-1	Same-cluster	Same-cluster
MK753228	-18.5928854259247	-9.42216244544088	-1	0	-18.613298486293882	-9.419489806055433	-1	Same-cluster	Same-cluster
MN476098	-7.69600033899869	-14.7192268367328	-1	0	-7.705504035519472	-14.718462290466201	-1	Same-cluster	Same-cluster
MW415440	-25.2078163508643	4.5212257001503	5	1	-25.20263087555155	4.420790694594959	5	Same-cluster	Same-cluster
MW415441	-25.0712833149378	5.76562308339148	5	0.727438031570205	-25.046763933327593	5.814505699625696	5	Same-cluster	Same-cluster
MW548582	-11.6235600090615	-9.27177969276745	29	0.620344597545238	-11.620488834263476	-9.365190467375857	29	Same-cluster	Same-cluster
MW646304	23.8447122609136	-4.48194708315164	38	0.384517779519086	23.8334380405389	-4.540480589001935	38	Same-cluster	Same-cluster
MW978788	-1.53073118528956	46.3134532139765	10	1	-1.6208113518580947	46.29056016409125	10	Same-cluster	Same-cluster
NC_001373	-20.1676974410025	-23.5382364683592	14	0.709721463064887	-20.150806439221803	-23.48539278255831	14	Same-cluster	Same-cluster
NC_001537	-31.7060332248237	-12.7438556244424	-1	0	-31.68179776157849	-12.736083303297777	-1	Same-cluster	Same-cluster
NC_002119	-35.077178557764	-17.7655203386505	-1	0	-35.076722378413294	-17.77601465939661	-1	Same-cluster	Same-cluster
NC_002145	-35.2193130552467	1.09971074027692	7	0.640723805589969	-35.17367842519439	1.1323484377438169	7	Same-cluster	Same-cluster
NC_002483	30.7740991588183	14.927592387369	39	0.90898127102188	30.719819024175838	15.031555546355614	39	Same-cluster	Same-cluster
NC_002487	-31.0410307438958	-9.33025027444382	21	1	-30.97038721476681	-9.296378744535978	21	Same-cluster	Same-cluster
NC_002525	-36.674686251436	26.2884507330517	3	0.813489867608955	-36.778934681280035	26.30409847244827	3	Same-cluster	Same-cluster
NC_004429	-7.8583946411491	-3.37624500778218	-1	0	-7.865690508106159	-3.3683645396596296	-1	Same-cluster	Same-cluster
NC_004998	42.1381508883461	5.56667030408043	35	0.580647798940994	42.14692918119568	5.608247261095612	35	Same-cluster	Same-cluster
NC_005019	-42.7231030214001	-21.4065336051995	12	1	-42.73032499767353	-21.39349880357523	12	Same-cluster	Same-cluster
NC_005248	-16.6100342234157	-8.52484282046732	-1	0	-16.605731776717874	-8.531007026027217	-1	Same-cluster	Same-cluster
NC_005324	-14.6480970213812	-25.9310806075055	11	1	-14.676474507033577	-25.95015516274784	11	Same-cluster	Same-cluster
NC_005327	24.3574001154742	-6.57112760444849	38	0.645850778471955	24.30284196124553	-6.476347728101015	38	Same-cluster	Same-cluster
NC_005923	-8.96172587426653	-17.2634486218926	-1	0	-8.978722336830444	-17.27502341462817	-1	Same-cluster	Same-cluster
NC_005970	-46.0224570736787	-21.3712621493125	12	0.686121236136331	-46.09672405338672	-21.436427877461714	12	Same-cluster	Same-cluster
NC_006671	33.9424603933171	2.73146781738176	40	0.594953281259803	33.98569880228114	2.7652559942046335	-1	Different-cluster	From-cluster-to-unassigned
NC_006881	-36.8831535315642	-15.2558996737351	-1	0	-19.444330565950448	-14.374964611029876	-1	Same-cluster	Same-cluster
NC_007365	9.21289182936506	30.1351433345752	13	0.414197109325525	9.192067089909656	30.10147510129599	13	Same-cluster	Same-cluster
NC_007635	1.94759455096737	40.5687369634625	10	0.575561656428738	11.2058327349655	26.536762809555754	13	Different-cluster	Different-cluster
NC_007675	42.9375104551169	11.0107092921116	34	0.583489376578935	42.989689193192255	11.081553129847894	-1	Different-cluster	From-cluster-to-unassigned
NC_007682	-14.1783804292235	-13.0587281185411	27	1	-14.214371290700571	-13.009904511933962	27	Same-cluster	Same-cluster
NC_008444	-29.3332712443873	-15.6654997206055	20	0.840834307194995	-29.291316283098826	-15.70087014230607	20	Same-cluster	Same-cluster
NC_008460	15.825229470716	-5.48867947004831	-1	0	15.78603821635464	-5.497930883844615	-1	Same-cluster	Same-cluster
NC_008486	-36.509911875146	1.1686602863356	7	0.635108317280128	-36.51575107863426	1.2898241875813423	7	Same-cluster	Same-cluster
NC_008487	-9.24691602188349	22.2281940689576	4	0.253397614102971	-9.248448350606347	22.328799158780086	4	Same-cluster	Same-cluster
NC_008488	-41.9318486743195	-16.4807896841887	12	1	-41.90202369039252	-16.36616247601403	12	Same-cluster	Same-cluster
NC_008489	25.4758581857702	-30.8866407197252	2	0.703900664373657	25.58201979200181	-30.766846981270298	2	Same-cluster	Same-cluster
NC_008490	-14.6376203924063	-27.6589628832348	11	0.873079253607589	-14.662183303008538	-27.719949943965773	11	Same-cluster	Same-cluster
NC_008597	-14.6377938613218	-25.9456851761053	11	1	-14.666537210446156	-25.965460336819522	11	Same-cluster	Same-cluster
NC_009131	-11.7403059151376	-13.1501074872891	27	0.677800770753828	-11.814162443359539	-13.22459911876421	27	Same-cluster	Same-cluster
NC_009133	22.6061139826172	-6.60223137899607	38	0.675690038770798	22.543651509251188	-6.682260924337381	38	Same-cluster	Same-cluster
NC_009602	28.2582432833482	14.0311388668266	-1	0	28.221977190736446	14.049202194063927	-1	Same-cluster	Same-cluster
NC_009781	25.6400770197457	-30.5071355477584	2	0.526169287262566	25.693598547286044	-30.421669723387463	2	Same-cluster	Same-cluster
NC_009786	11.60013984972	2.52502637705847	33	0.969862833862168	11.652622280463847	2.4966397183120494	33	Same-cluster	Same-cluster
NC_009787	15.9396709402816	6.13784544896602	33	0.939473266424214	15.84685116129979	6.102175435173303	33	Same-cluster	Same-cluster
NC_009788	1.66024307778434	40.3204500252932	10	0.62417802217927	1.6792788194945065	40.29535428751244	10	Same-cluster	Same-cluster
NC_009790	12.0915966489729	5.40875588709263	33	0.949460233343869	12.07810788509402	5.424085952811724	33	Same-cluster	Same-cluster
NC_009791	-43.1867103216246	-16.3064912129841	12	1	-43.238586222526536	-16.28285643008805	12	Same-cluster	Same-cluster
NC_009837	43.2869951330644	8.03515539635783	-1	0	43.25913316191744	8.005803946119963	-1	Same-cluster	Same-cluster
NC_009838	-13.5234159377754	-48.5308447347501	1	0.592172888021394	-13.513343638461137	-48.63117082378383	1	Same-cluster	Same-cluster
NC_010257	-6.18975864572312	5.86851615245894	-1	0	-6.190067779720493	5.900700444877821	-1	Same-cluster	Same-cluster
NC_010378	-9.10567345980374	0.733732965667366	15	0.63005624297906	-9.072129683077398	0.6849229290836518	15	Same-cluster	Same-cluster
NC_010409	43.1257545020945	7.88319586627372	-1	0	43.136804132168216	7.880393064833147	-1	Same-cluster	Same-cluster
NC_010485	-39.0401650668997	-20.2864451761471	12	0.88734141930211	-38.94016122851844	-20.269326789658376	12	Same-cluster	Same-cluster
NC_010486	-10.618453155111	19.1828541975822	4	0.576514243222669	-10.758039814222519	19.189146443068516	4	Same-cluster	Same-cluster
NC_010487	-22.6991729258759	-23.784811701065	14	0.707861261376527	-22.732099893988646	-23.79372435542294	14	Same-cluster	Same-cluster
NC_010488	40.8693202707027	4.43093153640304	35	0.522052813019676	40.846758675053174	4.373144221503831	35	Same-cluster	Same-cluster
NC_010558	36.9649209212552	-8.70913392556595	28	0.243505320706626	36.97580984027153	-8.743894326592601	28	Same-cluster	Same-cluster
NC_010862	32.9874647400971	10.6129043117494	-1	0	32.99982882473429	10.608370345171634	-1	Same-cluster	Same-cluster
NC_010883	29.8588475596532	-30.309148427604	2	0.276406833032018	29.9489921633446	-30.26073084202589	2	Same-cluster	Same-cluster
NC_010898	-20.461803776225	-23.1518332036221	14	0.743946219439554	-20.389034357440313	-23.09125499469585	14	Same-cluster	Same-cluster
NC_010904	-29.8396265151875	-9.00519008654891	21	1	-29.791829022491488	-8.934243226129826	21	Same-cluster	Same-cluster
NC_011227	-31.4393270202694	-10.2523137872715	21	0.957110855838544	-31.549044838532993	-10.278665716754437	21	Same-cluster	Same-cluster
NC_011228	29.8490260905616	-30.3076304550537	2	0.277089194262653	29.952608574866442	-30.255788932814696	2	Same-cluster	Same-cluster
NC_011351	-8.98046497821371	8.58793229998246	17	1	-8.965871707581714	8.621367317039452	17	Same-cluster	Same-cluster
NC_011407	-44.135559381135	-20.1929804525244	12	1	-44.22069485885761	-20.24839688261241	12	Same-cluster	Same-cluster
NC_011408	-46.0063559889189	-21.3952760745274	12	0.679245347723097	-46.087939729674986	-21.441417835490505	12	Same-cluster	Same-cluster
NC_011411	-9.80232601968526	19.3226755201864	4	1	-9.887872300069999	19.304628684796846	4	Same-cluster	Same-cluster
NC_011413	15.5785698106537	7.88753807252052	33	0.868440120685763	15.560715170548061	7.937954904243085	33	Same-cluster	Same-cluster
NC_011416	4.98177346659104	5.77731824582857	-1	0	6.2556287998324285	6.127994037615041	-1	Same-cluster	Same-cluster
NC_011418	-20.5430049187873	-22.5416320183332	14	0.869730182658524	-20.393476743849874	-22.62947623285082	14	Same-cluster	Same-cluster
NC_011419	-5.7214816261874	38.92276717386	10	1	-5.651067622867853	38.90261277029785	10	Same-cluster	Same-cluster
NC_011603	32.9639404380357	10.6216668440587	-1	0	32.998858355983465	10.608713754564134	-1	Same-cluster	Same-cluster
NC_011747	40.2146831969338	8.88669640763288	35	1	40.12531183679854	8.979899906904878	35	Same-cluster	Same-cluster
NC_011752	11.4868416204627	-3.89744236779957	-1	0	11.476238201685737	-3.927789744318144	-1	Same-cluster	Same-cluster
NC_011754	12.0091383334796	29.911988993382	13	0.31062803406	12.043033572223782	29.88839377431984	13	Same-cluster	Same-cluster
NC_011795	-14.6305178951514	-25.9426425561638	11	1	-14.644509012947124	-25.952406146271564	11	Same-cluster	Same-cluster
NC_011799	-43.4363405799392	-17.1571845285518	12	1	-43.49855059292835	-17.08869895570503	12	Same-cluster	Same-cluster
NC_011812	21.8733561395245	-5.94160153788183	38	0.468994449819908	21.952282357055484	-5.993515869834337	38	Same-cluster	Same-cluster
NC_011917	11.665197376814	-40.52993772277	6	1	11.637833127177148	-40.558262943285705	6	Same-cluster	Same-cluster
NC_011977	28.4922928488967	-32.1645011167668	2	0.455810368781761	28.484937093414228	-32.199648961402424	2	Same-cluster	Same-cluster
NC_011980	47.3111326263301	9.21646940772647	34	0.656674942022545	47.40739097384789	9.2397331063707	34	Same-cluster	Same-cluster
NC_012487	9.46529466914829	23.3403733365859	23	0.425442076716529	9.459751430111202	23.354202047800488	23	Same-cluster	Same-cluster
NC_012690	-7.60381706973471	-21.6221287828341	19	1	-7.560176616893562	-21.707180222427716	19	Same-cluster	Same-cluster
NC_012692	-7.61137268217867	-21.9097397323209	19	0.961278694615732	-7.608133121499766	-21.932805135132217	19	Same-cluster	Same-cluster
NC_012882	28.5092086046736	-32.8562645835172	2	0.37523515186938	28.55404832246188	-32.934448739743694	2	Same-cluster	Same-cluster
NC_012886	-9.43380138750648	-12.926945170463	-1	0	-9.434193815330032	-12.945232825706306	-1	Same-cluster	Same-cluster
NC_012944	32.748030685627	14.2091481058281	39	0.731315952419918	32.74542709249011	14.217973550509358	39	Same-cluster	Same-cluster
NC_013010	4.75450912782314	15.3688726509552	25	0.945442451468659	4.593116586750659	15.417471557971371	25	Same-cluster	Same-cluster
NC_013120	-3.01258500613827	35.0161548595781	10	1	-2.964503610681001	35.02455781627778	10	Same-cluster	Same-cluster
NC_013121	25.4629580735031	-6.44934882968118	38	0.338034902764322	25.377179034399706	-6.4570209519727495	38	Same-cluster	Same-cluster
NC_013122	31.3760770151218	-10.4690438434259	31	1	31.35927980154864	-10.489832316187618	31	Same-cluster	Same-cluster
NC_013354	17.7093686617346	16.9431739087449	24	1	17.697920255165485	16.982620802228578	24	Same-cluster	Same-cluster
NC_013362	26.6882119731605	1.03673264503637	-1	0	26.696311707413628	1.0747248566858774	-1	Same-cluster	Same-cluster
NC_013363	-42.3697791519986	-20.6739007882669	12	1	-42.38729830021458	-20.68450000450862	12	Same-cluster	Same-cluster
NC_013365	-3.09086487083933	-7.36170888484231	-1	0	-3.0640279077066945	-7.3236904688045685	-1	Same-cluster	Same-cluster
NC_013366	19.2108518479229	14.2253663183286	24	1	19.20166019646554	14.218895492097301	24	Same-cluster	Same-cluster
NC_013367	28.4164932422994	-30.4171671379206	2	0.374263720480377	28.421224146615803	-30.40615528191102	2	Same-cluster	Same-cluster
NC_013368	-37.9109434039437	-13.01160562557	18	1	-37.940056567633526	-13.024940521300143	18	Same-cluster	Same-cluster
NC_013369	9.2381297398505	21.9489841982499	23	1	9.18383150031034	22.00810048275989	23	Same-cluster	Same-cluster
NC_013370	3.41016396705617	-29.8678657365658	9	0.582403584110388	3.5017394435473186	-29.886613280525424	9	Same-cluster	Same-cluster
NC_013503	-9.01997273757631	2.02540506525218	15	0.898686736771764	-8.889058812657922	1.9580106768058547	15	Same-cluster	Same-cluster
NC_013507	15.6629276873271	0.923283237220595	-1	0	15.65391098628627	0.9597798071695923	-1	Same-cluster	Same-cluster
NC_013589	-30.3751937524182	-16.5368624278801	20	0.598211428543418	-30.412310362885705	-16.60616435660098	20	Same-cluster	Same-cluster
NC_013652	-17.7041889633608	19.3432733530102	-1	0	-17.712318510498044	19.313228486619966	-1	Same-cluster	Same-cluster
NC_013655	15.479001085971	-8.72997398446876	37	1	15.457771599287145	-8.72369077930436	37	Same-cluster	Same-cluster
NC_013728	9.13649153605166	22.3007785917337	23	0.79779931251058	9.150583871159121	22.365857300555355	23	Same-cluster	Same-cluster
NC_013782	-21.2062845805095	-24.6511273642223	14	0.672736987808687	-21.201263405159093	-24.724297678718344	14	Same-cluster	Same-cluster
NC_013942	23.178265750729	16.3253972216107	-1	0	23.182175851977124	16.36386143546497	-1	Same-cluster	Same-cluster
NC_014231	-14.1355635674368	-11.8721684027464	27	0.77400728141872	-14.14838453804855	-11.814133371303868	27	Same-cluster	Same-cluster
NC_014232	11.9152771357468	2.41206854170932	33	0.880292701561709	11.91718862721866	2.3967112534788697	33	Same-cluster	Same-cluster
NC_014233	12.7449818953247	6.46784978200006	33	0.995954225436991	12.748465992276332	6.495008893864005	33	Same-cluster	Same-cluster
NC_014234	1.74368420818982	40.5596459964601	10	0.596076291103919	1.794952271832965	40.5739895393025	10	Same-cluster	Same-cluster
NC_014235	-44.1717763558715	-18.1993859171806	12	1	-44.14942386175772	-18.13362560760408	12	Same-cluster	Same-cluster
NC_014356	-4.8716151195457	-18.9261231351725	-1	0	-9.001730291943126	-15.043116342423007	-1	Same-cluster	Same-cluster
NC_014382	29.6985562910607	3.67065068932967	40	0.701332027976287	29.748480367122998	3.687984212671425	40	Same-cluster	Same-cluster
NC_014383	-4.81978468846366	34.3708339797141	10	1	-4.846642389722028	34.33654071746061	10	Same-cluster	Same-cluster
NC_014384	31.3621952296376	-9.42854837351927	31	1	31.331592493008877	-9.413551128578625	31	Same-cluster	Same-cluster
NC_014385	31.3982589023291	-9.33059975322113	31	1	31.356539412870053	-9.318306220405162	31	Same-cluster	Same-cluster
NC_014477	14.1001840577753	33.3054076084314	13	0.731929354809163	14.196176741517668	33.36983583879424	13	Same-cluster	Same-cluster
NC_014543	-31.4546348610611	-10.25296352643	21	0.947030605855874	-31.548919712255426	-10.278753799857379	21	Same-cluster	Same-cluster
NC_014615	41.0071101128974	-3.27796641354837	28	0.268403738247051	41.0343420417301	-3.25572316992634	28	Same-cluster	Same-cluster
NC_014843	12.4103891188765	32.7879472776443	13	1	12.37787397478796	32.81259675151216	13	Same-cluster	Same-cluster
NC_015472	-7.8424692084659	2.23294176955952	15	0.48906252820594	-7.781016797739801	2.283671635717428	15	Same-cluster	Same-cluster
NC_015599	-13.7843864179467	-13.9428978494856	27	1	-13.798577834358204	-13.953861343099799	27	Same-cluster	Same-cluster
NC_015872	-20.7166201991008	-1.44301002037311	-1	0	-16.660967287704068	-3.752373241554033	-1	Same-cluster	Same-cluster
NC_016039	20.7316236549243	-4.5942099399742	38	0.415147734190323	20.775133816096652	-4.57641031426793	38	Same-cluster	Same-cluster
NC_016903	-46.0298080017639	-21.3716231161362	12	0.686868631972192	-46.09789766431115	-21.438239825236174	12	Same-cluster	Same-cluster
NC_016904	-6.09226657911981	38.5193980916578	10	1	-6.0850893318420525	38.50802760497889	10	Same-cluster	Same-cluster
NC_017627	18.9155880684442	-2.58348148143454	-1	0	18.97651674927578	-2.565320377008953	-1	Same-cluster	Same-cluster
NC_017629	-35.9368769659623	-0.774807349702617	7	1	-35.8834922363365	-0.9800505674803031	7	Same-cluster	Same-cluster
NC_017630	15.1320695919899	-9.08452352149182	37	1	15.12358689439078	-9.055377561882423	37	Same-cluster	Same-cluster
NC_017636	-46.0230756747318	-21.3719917095102	12	0.686034646008302	-46.097291372732016	-21.439179484398927	12	Same-cluster	Same-cluster
NC_017637	-6.09220834253122	38.5220038408282	10	1	-6.082972171741049	38.507549795316386	10	Same-cluster	Same-cluster
NC_017639	24.4767724997324	5.43487168805642	-1	0	24.453801013565844	5.453724217710136	-1	Same-cluster	Same-cluster
NC_017640	26.98483046473	8.68355549966578	-1	0	26.967154445856472	8.591270527778947	-1	Same-cluster	Same-cluster
NC_017642	-3.19891522308713	38.1023991962578	10	1	-3.1993717909114525	38.0865429186627	10	Same-cluster	Same-cluster
NC_017643	15.9727408079476	20.5636554450835	-1	0	14.782863032945905	11.96193169949468	-1	Same-cluster	Same-cluster
NC_017645	-7.57533147381097	-22.0605498086722	19	1	-7.591627487699289	-22.013717084700534	19	Same-cluster	Same-cluster
NC_017647	12.9652891249273	-11.0034216956404	-1	0	12.940079208431792	-11.046874997636243	-1	Same-cluster	Same-cluster
NC_017649	-30.1937807065247	-10.7142090002799	21	0.947030605855874	-30.185580718993872	-10.698360397663048	21	Same-cluster	Same-cluster
NC_017653	1.61774881915072	-30.0799344533923	9	1	1.6761501241414591	-30.143836793713024	9	Same-cluster	Same-cluster
NC_017654	-16.9205715750063	-7.9762490082136	-1	0	-16.935050344340326	-7.977711200277016	-1	Same-cluster	Same-cluster
NC_017655	-43.2112511271702	-17.0950372649079	12	1	-43.29548291260834	-16.98828688387025	12	Same-cluster	Same-cluster
NC_017657	23.1775034770058	16.3243783061293	-1	0	23.18140430027474	16.363114696090975	-1	Same-cluster	Same-cluster
NC_017659	45.4277622862755	5.88001084219529	34	0.82973293140132	45.41518403832529	5.827492137490474	34	Same-cluster	Same-cluster
NC_017665	-6.09259713698655	38.5219733535785	10	1	-6.080693015120009	38.50952444512624	10	Same-cluster	Same-cluster
NC_017721	-44.1720163377668	-17.7945555424763	12	1	-44.14490663124535	-17.789772161697652	12	Same-cluster	Same-cluster
NC_017722	15.6648868120506	0.927625176795103	-1	0	15.652811788355185	0.961461673614625	-1	Same-cluster	Same-cluster
NC_017723	-42.0254693046335	-24.5761050778914	12	0.632281183142634	-46.84300605236946	-20.46263113093774	12	Same-cluster	Same-cluster
NC_017724	9.94287196687108	4.70155709568602	33	0.908896382787271	9.943252037508366	4.693040360602863	33	Same-cluster	Same-cluster
NC_018651	10.9422241879246	-41.1117755850757	6	0.754898617834964	10.828445204428862	-41.189335070946896	6	Same-cluster	Same-cluster
NC_018654	11.2488236717992	-0.79681544120893	-1	0	11.213787678500148	-0.8168830034326311	-1	Same-cluster	Same-cluster
NC_018659	-4.77626768512282	34.3951883839407	10	1	-4.817293094348989	34.35480459329619	10	Same-cluster	Same-cluster
NC_018660	-35.2583273522739	0.748338128990257	7	0.62566558445327	-35.30806996605398	0.8909218464744797	7	Same-cluster	Same-cluster
NC_018662	11.2477522884268	-0.796709990980191	-1	0	11.21310586129171	-0.8163050143452649	-1	Same-cluster	Same-cluster
NC_018663	-35.2583273522739	0.748338128990257	7	0.62566558445327	-35.17439188205867	0.8108587408626978	7	Same-cluster	Same-cluster
NC_018666	11.2463102292052	-0.798944345526402	-1	0	11.212390154445826	-0.8181194677426525	-1	Same-cluster	Same-cluster
NC_018994	-6.5623653527597	-24.3288276523618	19	0.739009349822995	-6.620957320903429	-24.358206687943984	19	Same-cluster	Same-cluster
NC_018995	12.5991027267245	32.8389641497276	13	1	12.534964266288213	32.86484650814943	13	Same-cluster	Same-cluster
NC_018996	-30.3798618924175	-16.5380325119174	20	0.596737386333032	-30.41438878115748	-16.606521139747645	20	Same-cluster	Same-cluster
NC_018998	22.1369599568442	-5.88238697872523	38	0.514559791897491	22.20638784811564	-5.936272563323562	38	Same-cluster	Same-cluster
NC_019000	11.4913788256666	-3.90967416637596	-1	0	11.477649236205627	-3.932182066668738	-1	Same-cluster	Same-cluster
NC_019013	-8.97283281305712	1.9849345186571	15	0.853096242395842	-8.882289203137805	1.946081415134348	15	Same-cluster	Same-cluster
NC_019033	-14.0302260545764	-12.1197467774293	27	0.887909339833442	-14.087037153363031	-11.986317320264932	27	Same-cluster	Same-cluster
NC_019037	21.4150260568591	-1.36912424777989	-1	0	21.42627873443369	-1.3499409584417355	-1	Same-cluster	Same-cluster
NC_019038	27.9583725997637	-32.4510913570409	2	0.419638407119051	27.962278927885674	-32.48084700292067	2	Same-cluster	Same-cluster
NC_019039	-34.4256733836623	27.5738034558232	3	0.785532500113116	-34.35896225666944	27.63177154034764	3	Same-cluster	Same-cluster
NC_019040	-14.6263643254367	-25.9514533299562	11	1	-14.669007370215677	-25.98939842866331	11	Same-cluster	Same-cluster
NC_019041	8.66160934549948	14.3096069462005	26	1	8.680388929266805	14.244453841825404	26	Same-cluster	Same-cluster
NC_019043	-4.79980272961282	42.9445704206791	10	0.914865969496328	-4.827967840801388	42.99853231948969	10	Same-cluster	Same-cluster
NC_019044	-3.18838661371498	38.1178862313058	10	1	-3.1622388554317697	38.08829271170249	10	Same-cluster	Same-cluster
NC_019045	-7.05671208634163	-24.4416208700577	19	0.646844210578889	-7.03868748367488	-24.594947472596967	19	Same-cluster	Same-cluster
NC_019046	-10.1553715676831	2.68686850627167	15	1	-10.158057845550214	2.714332924330354	15	Same-cluster	Same-cluster
NC_019047	-11.7827709339072	-7.14563268447541	29	0.765170487387145	-11.766901850230456	-7.040793336785167	29	Same-cluster	Same-cluster
NC_019050	-19.1554806010952	-9.20157714817049	-1	0	-19.207095307848437	-9.200320600996895	-1	Same-cluster	Same-cluster
NC_019053	-19.1497409699669	-9.21859837368702	-1	0	-19.211677362022108	-9.21455993150855	-1	Same-cluster	Same-cluster
NC_019054	-11.6182311555696	-6.64603947329849	29	0.98195092017437	-11.598717862140019	-6.5713010891200785	29	Same-cluster	Same-cluster
NC_019056	-7.85336309098893	-15.842121235128	-1	0	-7.8639104476735024	-15.852027404414741	-1	Same-cluster	Same-cluster
NC_019057	21.1412919624075	-4.51973601200531	38	0.390658413627595	21.127299712733492	-4.493471783626007	38	Same-cluster	Same-cluster
NC_019058	-19.1519917164369	-9.2187586707174	-1	0	-19.21165973838524	-9.214533116487969	-1	Same-cluster	Same-cluster
NC_019059	-36.6500850298521	0.392283837126488	7	0.691500418123419	-36.65697491354002	0.5467231075668834	7	Same-cluster	Same-cluster
NC_019060	-14.6371681858868	-25.9455375735957	11	1	-14.664997043371786	-25.96370625802225	11	Same-cluster	Same-cluster
NC_019061	-8.16139889286539	39.4626396595184	10	1	-8.14786015057649	39.449650025751474	10	Same-cluster	Same-cluster
NC_019062	-13.7827803978767	-9.35103740909691	-1	0	-13.784900417197543	-9.343564442489248	-1	Same-cluster	Same-cluster
NC_019063	-11.646054887759	-9.10309432553432	29	0.67681984406982	-11.6635900150079	-9.119874838027286	29	Same-cluster	Same-cluster
NC_019065	-8.20511721947348	-22.125397719467	19	1	-8.244690685690962	-22.159364097292645	19	Same-cluster	Same-cluster
NC_019066	-7.59206391820407	-22.0182755146774	19	1	-7.599266153629061	-21.99276136649749	19	Same-cluster	Same-cluster
NC_019067	-10.4254197890525	1.31284689672923	15	0.725618037815613	-10.477810957270261	1.2748064270669182	15	Same-cluster	Same-cluster
NC_019068	-35.6626364649409	-1.3531816362797	7	0.999402311628067	-35.469738583982924	-1.3851991619169783	7	Same-cluster	Same-cluster
NC_019070	-14.6403480760329	-25.9650236083546	11	1	-14.675029489273948	-25.989708712836403	11	Same-cluster	Same-cluster
NC_019071	21.0775167228371	-4.57918406347707	38	0.38980632721901	21.074862582743425	-4.538799589815364	38	Same-cluster	Same-cluster
NC_019072	21.1390257613599	-4.52034895620757	38	0.390463254856068	21.12625703490117	-4.493966624830939	38	Same-cluster	Same-cluster
NC_019073	28.5361154323721	-2.90222836289112	36	1	28.45758484314247	-2.8496128768891458	36	Same-cluster	Same-cluster
NC_019074	-9.19529957950427	-7.78759719859949	-1	0	-9.21486137652284	-7.810821990199109	-1	Same-cluster	Same-cluster
NC_019075	-36.8028877890443	-1.81964969049964	7	0.617788414465568	-36.76391734708961	-1.9042471623684831	7	Same-cluster	Same-cluster
NC_019076	-41.0250763813006	-22.1911573727629	12	1	-40.9065509519711	-22.286233209174735	12	Same-cluster	Same-cluster
NC_019077	-28.6685518226924	-15.4798728353717	20	0.972436770802243	-28.750177393672555	-15.501772137835447	20	Same-cluster	Same-cluster
NC_019078	-43.67540508611	-18.2534718859326	12	1	-43.780320608767205	-18.181265148589947	12	Same-cluster	Same-cluster
NC_019079	-16.6433354558236	-8.35205755090797	-1	0	-16.6324095107384	-8.346992611342905	-1	Same-cluster	Same-cluster
NC_019080	-14.6380109509646	-27.6580797046834	11	0.873527409544685	-14.661859281146892	-27.7215346079903	11	Same-cluster	Same-cluster
NC_019081	-11.3730936779635	-17.298950541824	-1	0	-11.372507098862899	-17.310188511514824	-1	Same-cluster	Same-cluster
NC_019082	-14.0241182007209	-14.2580227634724	27	1	-14.004087620453083	-14.307514431998811	27	Same-cluster	Same-cluster
NC_019083	-27.0100003213423	6.76705794003926	5	0.374009768112854	-27.058544319514482	6.845570646599351	5	Same-cluster	Same-cluster
NC_019084	-21.2062845805095	-24.6511273642223	14	0.672736987808687	-21.201302622130036	-24.72429211725682	14	Same-cluster	Same-cluster
NC_019085	-21.2062845805095	-24.6511273642223	14	0.672736987808687	-21.20126342729398	-24.7242976755794	14	Same-cluster	Same-cluster
NC_019086	-20.8381799465164	-24.5410168650136	14	0.727206053285582	-20.770064999277302	-24.589833684233575	14	Same-cluster	Same-cluster
NC_019087	-14.0529187100281	-11.8733525869849	27	0.77039629614052	-14.10963473565957	-11.804167562205244	27	Same-cluster	Same-cluster
NC_019088	-10.543974129439	1.27126367676145	15	0.681336524087365	-10.566758038148832	1.2196832687685173	15	Same-cluster	Same-cluster
NC_019089	31.9289712979653	3.04288280399898	40	1	31.961284683625	3.0945856211973677	40	Same-cluster	Same-cluster
NC_019090	23.47498070646	-6.42281223189908	38	1	23.447718189379376	-6.377328896393247	38	Same-cluster	Same-cluster
NC_019091	-10.090706672504	-11.2004253065424	-1	0	-10.086749054484788	-11.199394361942675	-1	Same-cluster	Same-cluster
NC_019092	-32.8889126302304	-16.9882963862642	-1	0	-32.93284888519884	-17.048289428450374	-1	Same-cluster	Same-cluster
NC_019093	-11.0370476682302	-4.36530677916455	29	0.666767540282687	-11.03479644273409	-4.444861012211567	29	Same-cluster	Same-cluster
NC_019094	23.6789309398098	0.0807721424605481	-1	0	23.69119790208976	0.07468897138610867	-1	Same-cluster	Same-cluster
NC_019095	23.9092271191658	-6.26266624803953	38	1	23.893149169393283	-6.271427140244904	38	Same-cluster	Same-cluster
NC_019097	-6.70559828765554	36.586962112193	10	1	-6.751439548540676	36.52496376257377	10	Same-cluster	Same-cluster
NC_019098	-14.3951185080115	-12.3576127039966	27	0.913534361637746	-14.462389011303681	-12.334090865732659	27	Same-cluster	Same-cluster
NC_019424	23.5584492795351	-6.07488532133037	38	1	23.501662703435414	-6.094434843757055	38	Same-cluster	Same-cluster
NC_019990	-24.9393040111174	-22.6786491654711	14	0.62435114726303	-25.010289415718123	-22.69627050365973	14	Same-cluster	Same-cluster
NC_020086	-13.2340598094121	-13.5041304721971	27	1	-13.308397856893146	-13.505199660452213	27	Same-cluster	Same-cluster
NC_020270	-36.7669444101455	22.610491527549	3	0.548957245282759	-36.86946823781515	22.604234612177265	3	Same-cluster	Same-cluster
NC_020271	44.0654547199584	3.99864300086541	-1	0	44.097329106003464	3.930724894333088	-1	Same-cluster	Same-cluster
NC_020278	23.457307246709	-6.53548020849744	38	1	23.456294523600725	-6.496821666044111	38	Same-cluster	Same-cluster
NC_022105	-14.5420822240727	10.4822262397161	16	0.706642454638011	-14.483460955985068	10.491564803545465	16	Same-cluster	Same-cluster
NC_022333	13.9698389156933	3.71252922357927	33	0.951479080109345	14.000617911655816	3.6329597663010595	33	Same-cluster	Same-cluster
NC_022374	-13.7095937804047	-14.7395465114242	27	0.935166685741802	-13.739076899589335	-14.827677718630401	27	Same-cluster	Same-cluster
NC_022375	-13.5372126472322	-13.4771448502735	27	1	-13.56650053760329	-13.464908609870495	27	Same-cluster	Same-cluster
NC_022377	-8.3481980380348	-22.2206554005053	19	0.919543689090457	-8.339882816327338	-22.205539422735647	19	Same-cluster	Same-cluster
NC_022651	31.4648590259624	-9.61971267235645	31	1	31.436670140653217	-9.5827174726624	31	Same-cluster	Same-cluster
NC_022742	-4.77612108919144	34.3948098331455	10	1	-4.817281556121049	34.3548732067619	10	Same-cluster	Same-cluster
NC_022743	11.2461751340098	-0.796648679253801	-1	0	11.212152472089297	-0.8163320261934193	-1	Same-cluster	Same-cluster
NC_022885	-3.04200445673957	33.9025436449106	10	1	-3.0156950213749485	33.91343060495628	10	Same-cluster	Same-cluster
NC_022992	8.031442806476	32.3822895103233	13	0.359059369693885	8.0275965913056	32.38186758238747	13	Same-cluster	Same-cluster
NC_022996	8.22578807666628	32.3824239772913	13	0.385254842493147	8.163276120120136	32.37891657182824	13	Same-cluster	Same-cluster
NC_023277	-3.34163749217592	-6.89553136023774	-1	0	-3.2889581355848367	-6.923540622842865	-1	Same-cluster	Same-cluster
NC_023289	-3.03501966423349	-7.26780535255126	-1	0	-3.01517340904036	-7.258474363913126	-1	Same-cluster	Same-cluster
NC_023315	29.7647997296104	3.72417973831186	40	0.732087388721481	29.765944343478573	3.6661894189168396	40	Same-cluster	Same-cluster
NC_023323	-7.87561924664917	-12.2620353973957	30	0.522687309277719	-7.845288783176354	-12.293790682267913	30	Same-cluster	Same-cluster
NC_023324	-41.7219819809767	-21.3772911583051	12	1	-41.707086628747994	-21.356248199628265	12	Same-cluster	Same-cluster
NC_023325	28.3686401610863	-32.7979408355021	2	0.392445041514479	28.43810483195498	-32.9056027804887	2	Same-cluster	Same-cluster
NC_023326	-4.83813021921241	43.8916373293267	10	0.810237396776637	-4.87354655760502	43.859730747976855	10	Same-cluster	Same-cluster
NC_023327	44.2986300100033	11.4024049610411	34	0.610034573914228	44.35182564054358	11.530251766034201	34	Same-cluster	Same-cluster
NC_023328	-36.192894372825	-13.2819412550044	18	1	-36.222486526848826	-13.314701855475247	18	Same-cluster	Same-cluster
NC_023329	-1.96807147488469	43.6199046895655	10	1	-2.0028504576389277	43.53387922763001	10	Same-cluster	Same-cluster
NC_023907	-9.37613175415448	-8.15491256417027	29	0.59999748226847	-9.375991331823085	-8.088864521940407	29	Same-cluster	Same-cluster
NC_023909	-13.7712113889501	-14.1605903074581	27	1	-13.805137923446988	-14.256927792534343	27	Same-cluster	Same-cluster
NC_023910	-13.7663927415857	-14.1480120580821	27	1	-13.804888618197607	-14.239164874714945	27	Same-cluster	Same-cluster
NC_023916	12.2393751337462	-40.7073476488128	6	1	12.312221229133794	-40.73181098487515	6	Same-cluster	Same-cluster
NC_024954	-20.7167349040598	-1.44341937610247	-1	0	-16.677738750659294	-3.7739767874761747	-1	Same-cluster	Same-cluster
NC_024955	-2.0691116071305	43.155292121721	10	0.959609717078006	-2.072632910407766	43.135609433056075	10	Same-cluster	Same-cluster
NC_024956	42.2898804968678	5.89227312444623	35	0.507125860131039	42.26693940558935	5.877458353062904	35	Same-cluster	Same-cluster
NC_024960	-4.86800446279838	-6.09622580915467	-1	0	-4.884044971846102	-6.074354138991192	-1	Same-cluster	Same-cluster
NC_024961	-9.52264061367344	0.993111382144844	15	0.786799420426977	-9.387192362150085	0.8922216825340314	15	Same-cluster	Same-cluster
NC_024962	25.2998810836601	-32.9338197626658	2	0.615696861803135	25.353394893827865	-33.078144101448714	2	Same-cluster	Same-cluster
NC_024967	-12.7004142101164	-13.3449600563933	27	1	-12.707487650310096	-13.369231228632799	27	Same-cluster	Same-cluster
NC_024968	-14.7649236069112	-24.420638208509	11	0.96115809990059	-14.778738183273223	-24.37554874174883	11	Same-cluster	Same-cluster
NC_024969	-14.8098865590985	-24.4855012357467	11	0.999870440828237	-14.801232242259694	-24.407013502044464	11	Same-cluster	Same-cluster
NC_024974	-14.3568561731884	-12.4355621191762	27	0.966349405445075	-14.44128279442676	-12.39480399022413	27	Same-cluster	Same-cluster
NC_024975	-4.79632030463769	42.810440480631	10	0.976867502038442	-4.828516311466185	42.886540825067186	10	Same-cluster	Same-cluster
NC_024976	-4.75012206485616	38.0236564796158	10	1	-4.752786892113125	37.971000856975664	10	Same-cluster	Same-cluster
NC_024977	-2.89261328500321	35.448854295492	10	1	-2.8273970844541587	35.48353599750824	10	Same-cluster	Same-cluster
NC_024978	-0.916011567720532	45.0330046705371	10	1	-0.8479082491342871	44.97173186934831	10	Same-cluster	Same-cluster
NC_024979	-0.53330997129674	45.7700429310758	10	1	-0.559404617151619	45.722270596800456	10	Same-cluster	Same-cluster
NC_024980	0.268645648934714	45.2499459956218	10	1	0.1923307655381191	45.17084545407372	10	Same-cluster	Same-cluster
NC_025010	-19.1684111095342	-9.21100913914734	-1	0	-19.215260737890862	-9.207002970951292	-1	Same-cluster	Same-cluster
NC_025013	-40.1963305589054	-23.4551640867348	12	1	-40.161144796024715	-23.571922005457427	12	Same-cluster	Same-cluster
NC_025014	21.3599786322406	11.9104266708373	24	1	21.341508016363367	11.9254652346284	24	Same-cluster	Same-cluster
NC_025058	-30.2256659290125	-14.6640442306282	20	0.782988800184553	-30.167651418879	-14.61779560849081	20	Same-cluster	Same-cluster
NC_025138	8.40552477466603	32.3155627778627	13	0.399330416420334	8.328389797875056	32.32417504212984	13	Same-cluster	Same-cluster
NC_025139	41.9929192526398	5.78315434325626	35	0.61003833032772	42.0060178750178	5.794729462288951	35	Same-cluster	Same-cluster
NC_025140	-3.64750787959988	34.4398399737151	10	1	-3.530205121967754	34.436060254549886	10	Same-cluster	Same-cluster
NC_025141	30.5346054670761	0.794787492642794	-1	0	30.503060173625286	0.8106018683033036	-1	Same-cluster	Same-cluster
NC_025142	-1.01182835801148	45.824543747224	10	1	-0.9934708437589482	45.778409128039996	10	Same-cluster	Same-cluster
NC_025143	-0.962374271089274	45.9491865706779	10	1	-0.9597252435926125	45.86517442306758	10	Same-cluster	Same-cluster
NC_025144	-1.00627170532561	45.8203768421918	10	1	-0.9924723331718904	45.7758425039681	10	Same-cluster	Same-cluster
NC_025145	10.6965180555003	32.4292969950346	13	0.454450114462849	10.708114335680866	32.41367588369089	13	Same-cluster	Same-cluster
NC_025147	-7.10261794112744	35.9562144891917	10	1	-7.144069804406052	35.838206086218214	10	Same-cluster	Same-cluster
NC_025167	-11.4080466931391	-7.88101605761516	29	0.747397643314894	-11.420388793556908	-7.9201042527563414	29	Same-cluster	Same-cluster
NC_025175	41.9062997464984	5.81971454645678	35	0.61003833032772	41.924759299313116	5.815556174456396	35	Same-cluster	Same-cluster
NC_025176	-0.436926027686071	45.9802858628409	10	1	-0.3889621166049314	45.93710985906861	10	Same-cluster	Same-cluster
NC_025177	18.6333742740601	-5.08859033632456	-1	0	18.61998964595499	-5.10461503917174	-1	Same-cluster	Same-cluster
NC_025178	-40.1185903804066	-22.2872488134228	12	1	-40.084155192944245	-22.3385615043234	12	Same-cluster	Same-cluster
NC_025179	44.1288837440674	9.22232260525313	34	0.672861318958625	44.11671128297563	9.281018932881842	34	Same-cluster	Same-cluster
NC_025180	-4.75164992685481	38.0187667147621	10	1	-4.7528248753806235	37.9710588148983	10	Same-cluster	Same-cluster
NC_025182	-7.52933170807221	-14.4065737583958	30	0.519465356962365	-7.573086664808027	-14.432621583391175	-1	Different-cluster	From-cluster-to-unassigned
NC_025183	-12.3787126513317	-13.413249523841	27	0.893808508213636	-12.388325390674432	-13.448030989056717	27	Same-cluster	Same-cluster
NC_028464	-11.4017084714628	-17.2493764038228	-1	0	-11.371864516474728	-17.28059718188187	-1	Same-cluster	Same-cluster
NC_032100	-5.98568287884294	37.3296828425157	10	1	-6.00775782059534	37.3169977212714	10	Same-cluster	Same-cluster
NZ_AJ437107	-18.4337755236848	-9.34833318434815	-1	0	-18.487953978827544	-9.347296005824663	-1	Same-cluster	Same-cluster
NZ_AJ438270	-19.132599712291	-9.19700789598838	-1	0	-19.202948940490995	-9.19877791655273	-1	Same-cluster	Same-cluster
NZ_AP014654	8.80768783424029	7.89184946579652	-1	0	8.784959711952931	7.912528252428719	-1	Same-cluster	Same-cluster
NZ_AP014804	16.0036036900072	-5.02962868180735	-1	0	15.982839128592461	-5.004890698091063	-1	Same-cluster	Same-cluster
NZ_AP014805	-6.84122863562107	42.3551497808207	10	0.889556866050844	-6.837737424547611	42.34488652329588	10	Same-cluster	Same-cluster
NZ_AP014806	29.308135823076	-7.50822094067112	-1	0	29.400445121920473	-7.549028298892129	-1	Same-cluster	Same-cluster
NZ_AP014807	-16.7648090665616	-8.48264406491575	-1	0	-16.721724138554446	-8.488818167321707	-1	Same-cluster	Same-cluster
NZ_AP014876	24.0484023968227	-5.82147057639858	38	0.770112069030514	24.033194211356754	-5.845066718270497	38	Same-cluster	Same-cluster
NZ_AP014877	21.3738850134811	-1.1984541576872	-1	0	21.40577688807359	-1.2102481871269486	-1	Same-cluster	Same-cluster
NZ_AP017611	41.6368183445517	6.63606387721854	35	0.500841563339757	41.720002058002144	6.543135208724811	35	Same-cluster	Same-cluster
NZ_AP017612	10.9036105896147	-40.5516685716187	6	0.866007394376565	10.783498515749502	-40.57114864774666	6	Same-cluster	Same-cluster
NZ_AP017613	8.34946813151338	32.3467209867083	13	0.399197439939288	8.273208525521785	32.34946260270377	13	Same-cluster	Same-cluster
NZ_AP017614	-32.7413430294871	26.1942507488132	3	1	-32.74333187895707	26.222989571697436	3	Same-cluster	Same-cluster
NZ_AP017615	24.216293151268	-32.6191690247909	2	0.741748444329445	24.189429492127914	-32.73635851060082	2	Same-cluster	Same-cluster
NZ_AP017618	41.4638912914757	3.86449652131546	35	0.465487622768433	41.436379123167434	3.835522322112964	35	Same-cluster	Same-cluster
NZ_AP017622	-32.593273486163	26.4380462421875	3	1	-32.6042602872758	26.46716069980749	3	Same-cluster	Same-cluster
NZ_AP017892	-7.78815628075423	40.5599920271707	10	1	-7.840310135836673	40.65169615436617	10	Same-cluster	Same-cluster
NZ_AP017893	-7.77684160513529	40.5374087130945	10	1	-7.838344931597	40.64926915858712	10	Same-cluster	Same-cluster
NZ_AP018136	23.4597247968126	-7.31125405750733	38	0.652529814844267	23.463144180384035	-7.513535397535383	38	Same-cluster	Same-cluster
NZ_AP018137	35.1270701569122	-17.5223966605916	32	0.47671267320714	35.19445955040236	-17.552443932162614	32	Same-cluster	Same-cluster
NZ_AP018138	23.4842166610268	-7.81941305910396	38	0.474279950550463	23.473961690457507	-7.8107518079151665	38	Same-cluster	Same-cluster
NZ_AP018139	32.1091272773738	3.09971106775765	40	1	32.105468927284875	3.1455771330096485	40	Same-cluster	Same-cluster
NZ_AP018140	30.6600867064158	2.16736014021227	40	0.686024454169653	30.70085846894491	2.1055194403464395	40	Same-cluster	Same-cluster
NZ_AP018141	-25.8403466124833	4.8432242677156	5	1	-25.85428169397305	4.857578876907345	5	Same-cluster	Same-cluster
NZ_AP018142	-25.8424389615595	4.09639741547469	5	0.910878387833632	-25.86525255781149	4.125790078934269	5	Same-cluster	Same-cluster
NZ_AP018143	-7.2216396481659	-23.848135056284	19	0.96024884352335	-7.254762309071904	-23.894402711630324	19	Same-cluster	Same-cluster
NZ_AP018144	23.4715608933771	-7.44037492146225	38	0.597818906336739	23.469258407983126	-7.581290130275439	38	Same-cluster	Same-cluster
NZ_AP018145	-7.53257172072751	-23.4305047195311	19	0.815797821732544	-7.5370468516475935	-23.5226941491566	19	Same-cluster	Same-cluster
NZ_AP018146	-25.4664799727961	4.23337171580126	5	0.978835383804003	-25.26258965097407	4.367574335518866	5	Same-cluster	Same-cluster
NZ_AP018147	32.3893934750354	2.24914227882241	40	1	32.41755377905324	2.1628356365327575	40	Same-cluster	Same-cluster
NZ_AP018353	33.732802744682	0.655933483750427	-1	0	33.72191195301333	0.6319244532342403	-1	Same-cluster	Same-cluster
NZ_AP018354	28.7628830317324	0.926163111120266	-1	0	28.794727653239544	0.88273417807496	-1	Same-cluster	Same-cluster
NZ_AP018355	-32.2610641599196	23.1146724884234	3	0.945243034477722	-32.17180483342019	23.201044974590076	3	Same-cluster	Same-cluster
NZ_AP018362	-13.7539348627807	-14.2781446210902	27	1	-13.796176360680292	-14.358145330028968	27	Same-cluster	Same-cluster
NZ_AP018363	-13.7539160621674	-14.2779224793859	27	1	-13.796941977987775	-14.348129926851172	27	Same-cluster	Same-cluster
NZ_AP018456	30.8092321204668	-16.4202720085657	32	0.799232552608588	30.750120776257646	-16.405347359590913	32	Same-cluster	Same-cluster
NZ_AP018457	32.2028079120133	-16.7319597966392	32	0.875534619208037	32.271123985945415	-16.754900434332338	32	Same-cluster	Same-cluster
NZ_AP018458	30.913858375596	-15.966789938054	32	0.744450452805137	30.837188655358904	-15.995945640677844	32	Same-cluster	Same-cluster
NZ_AP018489	6.02753862146005	12.638903435803	-1	0	5.999487186761939	12.564280886038754	-1	Same-cluster	Same-cluster
NZ_AP018746	-13.7629309482484	-14.3209100536193	27	1	-13.797322959398429	-14.358754497478317	27	Same-cluster	Same-cluster
NZ_AP018785	16.0041207199546	-8.72724686931882	37	0.853751229066375	15.984846254247124	-8.715898444585275	37	Same-cluster	Same-cluster
NZ_AP018797	8.23579497605438	32.3808311879863	13	0.386513961345426	8.176349905396407	32.37769079057782	13	Same-cluster	Same-cluster
NZ_AP018798	4.04360147113229	-30.116422269904	9	0.425182799851237	4.0659244341170675	-30.112604432839312	9	Same-cluster	Same-cluster
NZ_AP018799	21.4087203597548	-1.25442760475817	-1	0	21.388424477662678	-1.2783354583410471	-1	Same-cluster	Same-cluster
NZ_AP018800	19.1815030242234	14.206264610378	24	1	19.17714198999652	14.20310482815144	24	Same-cluster	Same-cluster
NZ_AP018801	24.0531649977921	1.56334154154357	-1	0	24.055449038288916	1.5643456995305005	-1	Same-cluster	Same-cluster
NZ_AP018803	8.2494024729198	32.3633779213714	13	0.386613809738531	8.185324928498959	32.366214903672756	13	Same-cluster	Same-cluster
NZ_AP018804	8.89185565757009	-27.7758580752162	8	1	9.045201776771735	-27.781412917805365	8	Same-cluster	Same-cluster
NZ_AP018805	19.1796755450396	14.2068780139193	24	1	19.17622982939113	14.203394524888134	24	Same-cluster	Same-cluster
NZ_AP018806	-32.6411370896447	26.1488597102942	3	1	-32.71909310610558	26.1435681214958	3	Same-cluster	Same-cluster
NZ_AP018807	-8.14572968992512	8.48008392268958	17	1	-8.022788916662176	8.494359038593133	17	Same-cluster	Same-cluster
NZ_AP018809	3.65907068386254	-30.1139613791072	9	0.500294474044017	3.752748195035843	-30.0980394392818	9	Same-cluster	Same-cluster
NZ_AP018810	8.76737468735694	21.8384487038394	23	1	8.621824566143264	21.91460193098313	23	Same-cluster	Same-cluster
NZ_AP018811	20.2881871478553	-2.70102804775512	38	0.328195310611871	20.3215280049541	-2.665496269217811	38	Same-cluster	Same-cluster
NZ_AP018812	-31.913156891291	26.1250593812192	3	1	-31.83359196092997	26.081703628407123	3	Same-cluster	Same-cluster
NZ_AP018833	36.5037428213554	-5.90179881203818	28	0.273537300785477	36.498431161320354	-5.903671599841418	28	Same-cluster	Same-cluster
NZ_AP018836	-26.8122135355665	4.98608125804429	5	0.809537624835065	-26.930901319852893	5.062233798778441	5	Same-cluster	Same-cluster
NZ_AP018939	36.6154754172772	-14.1738054915276	-1	0	36.64201894436997	-14.159056978346065	-1	Same-cluster	Same-cluster
NZ_AP019190	-2.44480414181587	33.0930382167851	10	1	-2.4615016600297253	33.100149784023564	10	Same-cluster	Same-cluster
NZ_AP019191	35.9935054198149	-17.2402389666057	32	0.384241649303969	36.035783452384635	-17.2483478198556	32	Same-cluster	Same-cluster
NZ_AP019526	31.1195365947981	-18.1136925099947	32	0.754368375609935	31.10392799928626	-18.140433657081385	32	Same-cluster	Same-cluster
NZ_AP019676	40.7588088060791	4.83387000306164	35	0.58114720854529	40.7149234649888	4.805655242791092	35	Same-cluster	Same-cluster
NZ_AP019677	28.4992543915156	-0.134821214079328	-1	0	28.490143972686056	-0.16076118799386002	-1	Same-cluster	Same-cluster
NZ_AP019678	-7.56984480111301	-10.1343864738752	30	0.544592339871433	-7.587977427974128	-10.146568556231143	30	Same-cluster	Same-cluster
NZ_AP019680	-23.6705348072166	-23.6942446198914	14	0.691511612963455	-23.792027842419213	-23.776704898055762	14	Same-cluster	Same-cluster
NZ_AP019681	-29.8637125782344	-20.0483253216786	-1	0	-28.399038735767782	-20.233953715596673	-1	Same-cluster	Same-cluster
NZ_AP019762	8.25188086888225	32.367448467425	13	0.387397186332195	8.189448660987383	32.36873481739717	13	Same-cluster	Same-cluster
NZ_AP019763	19.1808358073362	14.2066008967089	24	1	19.176680347549908	14.203214085986094	24	Same-cluster	Same-cluster
NZ_AP019764	-9.15395901426363	3.52832266933717	15	0.739622344489916	-9.138694610619787	3.5976238356235464	15	Same-cluster	Same-cluster
NZ_AP019765	28.5905350167073	-32.7330166586697	2	0.391541844104116	28.62490504651117	-32.83355917472589	2	Same-cluster	Same-cluster
NZ_AP019767	-43.04279486108	-19.2544373963146	12	1	-43.01539674256322	-19.22246572137964	12	Same-cluster	Same-cluster
NZ_AP019857	4.9358520398387	-0.728031424156438	-1	0	4.933640908072804	-0.6834815782555419	-1	Same-cluster	Same-cluster
NZ_AP019858	-39.2894700902195	-1.32488699829107	7	0.532370911269826	-39.36487492978464	-1.3215285131834118	7	Same-cluster	Same-cluster
NZ_AP021897	-28.3997409955673	20.2410665540423	3	0.297678442892561	-13.915682603364838	-0.8430706796433214	-1	Different-cluster	From-cluster-to-unassigned
NZ_AP021915	46.1410750922842	8.01989455239483	34	0.91319905303569	46.15879193604995	8.081107236310997	34	Same-cluster	Same-cluster
NZ_AP021916	-7.0902916071006	39.5214676875921	10	1	-7.143826103452304	39.54461597880016	10	Same-cluster	Same-cluster
NZ_AP021934	46.2690142997734	7.16374038084768	34	1	46.250247654582935	7.132849320092216	34	Same-cluster	Same-cluster
NZ_AP021945	-8.65183732290855	37.9724128378675	10	1	-8.795406778606264	38.01613185214128	10	Same-cluster	Same-cluster
NZ_AP021947	44.1305475161135	9.44948940805227	34	0.710814370292031	44.12373571183094	9.450806728826203	34	Same-cluster	Same-cluster
NZ_AP021948	-7.79288307404405	40.573078210865	10	1	-7.840051581348423	40.65240525404168	10	Same-cluster	Same-cluster
NZ_AP021949	-8.15767267914826	18.9807653417068	4	0.622451031243962	-7.968628798931834	18.98477897877011	4	Same-cluster	Same-cluster
NZ_AP021964	32.8035640365799	-19.8975002485528	32	0.324971049422582	32.83410881238985	-19.997368365605688	32	Same-cluster	Same-cluster
NZ_AP021965	-9.86042566572007	3.13009582413784	15	1	-9.855049499060128	3.11146443489692	15	Same-cluster	Same-cluster
NZ_AP021966	24.8930340970253	-31.7608877941555	2	1	24.94150673118691	-31.812394814574724	2	Same-cluster	Same-cluster
NZ_AP021968	-25.5009687655013	38.4752739895986	0	1	-25.50939531502353	38.4899838242266	0	Same-cluster	Same-cluster
NZ_AP022001	24.8930340970253	-31.7608877941555	2	1	24.944914697834683	-31.78478800334565	2	Same-cluster	Same-cluster
NZ_AP022002	-9.4383775195114	19.2299928120125	4	1	-9.473008223057656	19.273918834492076	4	Same-cluster	Same-cluster
NZ_AP022004	18.9909246916993	-11.2093096638692	-1	0	18.96657102799156	-11.244067984878424	-1	Same-cluster	Same-cluster
NZ_AP022031	30.8557940906108	-1.33017469298963	-1	0	30.889549641273252	-1.3452667336246849	-1	Same-cluster	Same-cluster
NZ_AP022033	31.2292221537956	-17.885707210321	32	0.863205849740853	31.209428322860333	-17.93289632803006	32	Same-cluster	Same-cluster
NZ_AP022037	-3.0087785545155	35.0427551583682	10	1	-2.965010857162448	35.04590761200913	10	Same-cluster	Same-cluster
NZ_AP022045	28.6425552699252	-16.2176793130053	32	0.378452862667288	28.61766361451828	-16.209118475700357	32	Same-cluster	Same-cluster
NZ_AP022046	-41.5965617259309	-16.4901566893798	12	1	-41.562790967111155	-16.40005641437842	12	Same-cluster	Same-cluster
NZ_AP022048	-41.1942971906194	-5.22059245770509	7	0.212220249783407	-41.26242404696214	-5.440297857331831	7	Same-cluster	Same-cluster
NZ_AP022050	41.0229862372018	-3.34591902438007	28	0.275577638290536	41.04100860858172	-3.2826375934293055	28	Same-cluster	Same-cluster
NZ_AP022051	24.6834592177023	-31.7177875753109	2	1	24.770822068610734	-31.767207466688998	2	Same-cluster	Same-cluster
NZ_AP022052	-27.8263235521052	-9.55227480369159	-1	0	-27.79317456386671	-9.554372618640812	-1	Same-cluster	Same-cluster
NZ_AP022053	-41.1942971906194	-5.22059245770509	7	0.212220249783407	-41.2293180807909	-5.254304794613218	7	Same-cluster	Same-cluster
NZ_AP022054	-25.5009687655013	38.4752739895986	0	1	-25.50939531502353	38.4899838242266	0	Same-cluster	Same-cluster
NZ_AP022065	31.4404188135757	-17.2510797310556	32	1	31.41500205358995	-17.293666540367564	32	Same-cluster	Same-cluster
NZ_AP022066	-3.14535706042247	40.0404976702507	10	1	-3.148375332657919	40.10137500956698	10	Same-cluster	Same-cluster
NZ_AP022070	31.8647642563342	-19.7972631134123	32	0.338582356811079	31.915705577214773	-19.861494355342383	32	Same-cluster	Same-cluster
NZ_AP022071	14.0027571211122	33.1749774908173	13	0.788818257175081	14.125942218261772	33.2814294172146	13	Same-cluster	Same-cluster
NZ_AP022072	20.6837500932291	-7.08424863381468	38	0.422122610165208	20.699459675760526	-7.117033475495826	38	Same-cluster	Same-cluster
NZ_AP022073	-41.9785788995801	-16.4680404831007	12	1	-41.96515387300313	-16.378666623843976	12	Same-cluster	Same-cluster
NZ_AP022075	-30.2141683471337	-10.4991867503784	21	0.99858001328569	-30.167106574119437	-10.496964249298903	21	Same-cluster	Same-cluster
NZ_AP022088	-0.836807273937012	38.7499527767702	10	0.892329841206236	-6.095576519306294	39.51317587413466	10	Same-cluster	Same-cluster
NZ_AP022089	11.1854269440762	-40.4976164694184	6	1	11.190508204341098	-40.52572576307399	6	Same-cluster	Same-cluster
NZ_AP022090	13.4092559567162	33.5457415670184	13	0.880878928640798	13.399563190298414	33.522671982820675	13	Same-cluster	Same-cluster
NZ_AP022091	21.1427071823814	-4.52148104916684	38	0.391178528631385	21.128201769420695	-4.4945937840602985	38	Same-cluster	Same-cluster
NZ_AP022092	-33.4453428069171	-14.193765729824	-1	0	-33.50416222774329	-14.20726906013987	-1	Same-cluster	Same-cluster
NZ_AP022093	-10.6788939456235	20.3374827308211	4	0.436505077906959	-10.781607115576538	20.413458549689462	4	Same-cluster	Same-cluster
NZ_AP022094	-23.960367908372	-23.5879724676469	14	0.721607523562065	-24.041448245673667	-23.66242100565574	14	Same-cluster	Same-cluster
NZ_AP022096	45.7629189509781	10.2569550894211	34	0.629233486552873	45.823090612568045	10.306721966655958	34	Same-cluster	Same-cluster
NZ_AP022097	-7.80540888555027	40.5847694041704	10	1	-7.843589213919071	40.6557366136442	10	Same-cluster	Same-cluster
NZ_AP022099	-10.6800700604542	20.3307408107624	4	0.436492969378332	-10.772134380339624	20.419138054570595	4	Same-cluster	Same-cluster
NZ_AP022102	-29.7083443250518	-14.4777827731629	20	1	-29.71841304224622	-14.401206866463271	20	Same-cluster	Same-cluster
NZ_AP022103	-39.6376810475643	0.311262103836611	7	0.417079042321798	-39.80002298143246	0.3460194727632551	7	Same-cluster	Same-cluster
NZ_AP022106	40.6350191067852	-5.21814181643566	28	0.785445058179979	40.652317827593336	-5.196547761918544	28	Same-cluster	Same-cluster
NZ_AP022122	-7.77054487862276	40.5410002983116	10	1	-7.836081171245999	40.646845920941985	10	Same-cluster	Same-cluster
NZ_AP022123	-41.3227938417899	-20.8932758838621	12	1	-41.36976512473432	-20.890661904993138	12	Same-cluster	Same-cluster
NZ_AP022124	-9.14134203990786	20.0757954082055	4	0.679412688195596	-9.140666329832296	20.217821409616075	4	Same-cluster	Same-cluster
NZ_AP022125	-23.0759716523265	-24.4774842385296	14	0.61158167720622	-23.142507147752273	-24.604650861965155	14	Same-cluster	Same-cluster
NZ_AP022160	-0.470400602430182	42.266887677228	10	0.938967890854092	-0.3839936409456174	42.2860973283304	10	Same-cluster	Same-cluster
NZ_AP022162	33.3738791953799	-14.7241238782779	32	0.437322032307981	33.42132916000845	-14.676745474708946	32	Same-cluster	Same-cluster
NZ_AP022163	1.12798088054928	-31.0913374303196	9	0.80009698066713	1.201443338446357	-31.13434529039534	9	Same-cluster	Same-cluster
NZ_AP022164	9.34325020384575	-19.8113309980483	-1	0	9.373956420560196	-19.778291252998528	-1	Same-cluster	Same-cluster
NZ_AP022165	-40.2551042804691	-21.9688169068405	12	1	-40.18183453274254	-22.0836741338023	12	Same-cluster	Same-cluster
NZ_AP022166	-44.894958308359	-20.6957100894599	12	0.992628899159016	-44.94727311725126	-20.73429670442903	12	Same-cluster	Same-cluster
NZ_AP022168	-9.39945450717552	19.0418576109893	4	1	-9.88943021455299	18.653536575612186	4	Same-cluster	Same-cluster
NZ_AP022172	16.1527447517117	-8.84305309769942	37	0.771415948668468	16.15395873058163	-8.823070531495848	37	Same-cluster	Same-cluster
NZ_AP022174	13.3542293975248	31.6328958112464	13	0.688650733637706	13.391567543235572	31.495989108874173	13	Same-cluster	Same-cluster
NZ_AP022175	23.2298445920811	-6.17908973348874	38	1	23.21688900835893	-6.161481593581913	38	Same-cluster	Same-cluster
NZ_AP022176	-9.24323499706193	18.5026110103335	4	1	-9.223401079038817	18.374743773294544	4	Same-cluster	Same-cluster
NZ_AP022178	-4.41164189191521	-15.1492593983863	-1	0	-4.386446518004518	-15.208211289341984	-1	Same-cluster	Same-cluster
NZ_AP022179	3.85062706957739	24.2973872878049	-1	0	6.955653092627327	4.7534682154288666	-1	Same-cluster	Same-cluster
NZ_AP022181	-27.5996566916801	-16.0947482741789	20	0.624049665137669	-27.553043012253735	-16.09176553239725	20	Same-cluster	Same-cluster
NZ_AP022182	-10.6870908072055	19.1849846664818	4	0.544902566136135	-10.774524403350874	19.19422030083547	4	Same-cluster	Same-cluster
NZ_AP022208	16.2769756797649	-9.35817027674645	37	0.633877505914664	16.286389183606136	-9.422068147174908	37	Same-cluster	Same-cluster
NZ_AP022211	-31.3247720361862	-10.1813376688858	21	1	-31.42182503883579	-10.214300113182459	21	Same-cluster	Same-cluster
NZ_AP022216	-2.37447813449806	44.3366915283644	10	1	-2.3195920697930323	44.4058178794175	10	Same-cluster	Same-cluster
NZ_AP022217	8.18713915006956	-27.2311819792761	8	1	8.198876957740081	-27.094105365643447	8	Same-cluster	Same-cluster
NZ_AP022218	-6.77086030933931	-11.0217159705125	30	0.663719188386937	-6.7847796519987975	-10.992960268746574	30	Same-cluster	Same-cluster
NZ_AP022219	-8.99146515847904	19.8893186939983	4	0.764842611182226	-9.099286260761646	20.070716632426567	4	Same-cluster	Same-cluster
NZ_AP022220	-9.26501638404528	18.5098159941088	4	1	-9.241563824026866	18.38065514573236	4	Same-cluster	Same-cluster
NZ_AP022223	40.2037859191226	-5.93904561125877	28	1	40.233646671627774	-5.9998038735416275	28	Same-cluster	Same-cluster
NZ_AP022224	13.5005019828977	32.7420975192613	13	1	13.545207861900277	32.69506520042814	13	Same-cluster	Same-cluster
NZ_AP022225	20.6140362904708	-7.26385419895472	38	0.406726476714281	20.6949913767954	-7.282464407964244	38	Same-cluster	Same-cluster
NZ_AP022226	-46.2934698071162	-18.2052190776072	12	1	-46.344995272153795	-18.176577766922865	12	Same-cluster	Same-cluster
NZ_AP022246	40.7589234337872	4.83398444140648	35	0.581207170732902	40.714966491705255	4.805658938705473	35	Same-cluster	Same-cluster
NZ_AP022247	28.4997007464305	-0.134125171933783	-1	0	28.489869230965002	-0.16055343098409242	-1	Same-cluster	Same-cluster
NZ_AP022249	-25.1159172383034	4.59085432490714	5	0.986191223190978	-25.103790027449396	4.471417687416353	5	Same-cluster	Same-cluster
NZ_AP022250	-23.6705261256657	-23.6942455923095	14	0.691514531734557	-23.808252088980904	-23.770281965315718	14	Same-cluster	Same-cluster
NZ_AP022251	-29.8637125782344	-20.0483253216786	-1	0	-28.823422421549143	-20.025800958296518	-1	Same-cluster	Same-cluster
NZ_AP022262	15.1156557187952	2.84928804488283	33	0.733649889892822	15.014129558304683	2.880299158186523	33	Same-cluster	Same-cluster
NZ_AP022263	0.898503081488844	38.2700662247987	10	0.587514698926993	-1.086398387635586	37.02104065751788	10	Same-cluster	Same-cluster
NZ_AP022288	21.0848028534159	-9.06850454561687	-1	0	21.110922480514485	-9.084109413130275	-1	Same-cluster	Same-cluster
NZ_AP022289	-3.78889212195978	36.07636682746	10	1	-3.7534267106291894	36.05252843131279	10	Same-cluster	Same-cluster
NZ_AP022296	13.3914864897366	31.5398441987853	13	0.649583526295675	13.41747844188479	31.459559002038997	13	Same-cluster	Same-cluster
NZ_AP022299	24.9600178115887	-12.7537328380737	-1	0	24.96112380975522	-12.775837578270783	-1	Same-cluster	Same-cluster
NZ_AP022300	23.5082683714236	-6.65000293440775	38	1	23.486823636935327	-6.632885996760759	38	Same-cluster	Same-cluster
NZ_AP022301	-42.64816651865	-17.5122933217542	12	1	-42.62292542478199	-17.50797461221924	12	Same-cluster	Same-cluster
NZ_AP022327	31.0267850743533	-17.0171331366671	32	1	31.081809261504343	-17.135360363682242	32	Same-cluster	Same-cluster
NZ_AP022328	21.1739849847825	-8.89463106598104	-1	0	21.154324072801565	-8.975217179962867	-1	Same-cluster	Same-cluster
NZ_AP022331	-36.8107931470861	-0.424885556299254	7	0.971357901804596	-36.87645683949331	-0.39376234751701533	7	Same-cluster	Same-cluster
NZ_AP022350	-13.6101683812802	-14.9359167531389	27	0.828446013236935	-13.641252171177413	-14.947333386878032	27	Same-cluster	Same-cluster
NZ_AP022353	40.286253583873	-5.99244486755499	28	1	40.2749960129886	-6.035311802121966	28	Same-cluster	Same-cluster
NZ_AP022354	21.2720833999374	-7.85584318749043	38	0.349743227405627	21.254302761401963	-7.847686720438085	38	Same-cluster	Same-cluster
NZ_AP022355	21.2644495665142	-7.84423509686366	38	0.352161311428989	21.252318925467712	-7.845924936566656	38	Same-cluster	Same-cluster
NZ_AP022356	-13.7339533677095	-14.7396251225311	27	0.928839578319031	-13.765324338401213	-14.75892980397644	27	Same-cluster	Same-cluster
NZ_AP022357	33.7665898248172	-18.3398133172622	32	0.421628822900167	33.76754529639468	-18.372437755292907	32	Same-cluster	Same-cluster
NZ_AP022359	30.9499747641902	-15.4398631095891	32	0.736403439328992	30.905869778926657	-15.529960546680027	32	Same-cluster	Same-cluster
NZ_AP022361	32.2911115700923	-9.43148807413352	31	1	32.43381525306171	-9.409660541840667	31	Same-cluster	Same-cluster
NZ_AP022363	32.2751773190451	-9.42851148105202	31	1	32.430587191686726	-9.409346986118848	31	Same-cluster	Same-cluster
NZ_AP022364	32.5260391942157	-9.46540426473005	31	0.883318689167356	32.54835762183805	-9.431952201541536	31	Same-cluster	Same-cluster
NZ_AP022366	32.3325814545286	-9.426596058162	31	0.98692307785413	32.441458941069754	-9.409497168341016	31	Same-cluster	Same-cluster
NZ_AP022367	-14.222061305861	-15.1735089950201	27	0.676701989863601	-14.200319351053684	-15.117104646046277	27	Same-cluster	Same-cluster
NZ_AP022368	32.3792578975908	-9.44539831027692	31	0.954530718272633	32.456745656791036	-9.415181191222626	31	Same-cluster	Same-cluster
NZ_AP022369	32.2880610457513	-9.42847706803201	31	1	32.43238695092515	-9.409335995898472	31	Same-cluster	Same-cluster
NZ_AP022410	21.1119456573274	-3.87003449881828	38	0.404359888294969	21.107137857023872	-3.967650080083293	38	Same-cluster	Same-cluster
NZ_AP022411	-23.990478156501	-23.2726351857326	14	0.742806648681382	-24.04993999643186	-23.391095760232858	14	Same-cluster	Same-cluster
NZ_AP022479	36.1875140613541	-14.0276366709172	-1	0	36.16711011487186	-13.987533419968385	-1	Same-cluster	Same-cluster
NZ_AP022480	-46.0678900793632	-19.082491123534	12	1	-46.06185286998436	-19.173824884998666	12	Same-cluster	Same-cluster
NZ_AP022483	41.1497391136239	-5.01202796223514	28	0.578608946802361	41.190699917211674	-4.935994199103873	28	Same-cluster	Same-cluster
NZ_AP022484	-35.2115839560383	26.5617956273672	3	0.944994838644807	-35.216462076407716	26.549840702740944	3	Same-cluster	Same-cluster
NZ_AP022485	-22.0365384330909	-21.896633565595	14	1	-22.201939547647655	-22.006217855864502	14	Same-cluster	Same-cluster
NZ_AP022526	39.9889242382971	-5.21505130408456	28	0.611919053806886	39.98205873666254	-5.246590948711942	28	Same-cluster	Same-cluster
NZ_AP022534	18.6459232321012	-5.83854186408482	38	0.399973230978678	18.64372859657916	-5.810030704632639	38	Same-cluster	Same-cluster
NZ_AP022535	32.2351189312969	-16.868727303109	32	0.914302481114223	32.334282776765626	-16.869156861439198	32	Same-cluster	Same-cluster
NZ_AP022537	36.1876959721906	-14.027259892688	-1	0	36.16721810828292	-13.987731326400542	-1	Same-cluster	Same-cluster
NZ_AP022541	-11.0380671530248	-46.0588849170565	1	0.665498400264135	-11.03530701767916	-46.005691244680705	1	Same-cluster	Same-cluster
NZ_AP022542	12.3270815779952	-40.2188319994855	6	0.845341676000897	12.292473654558941	-40.2342121071254	6	Same-cluster	Same-cluster
NZ_AP022543	46.5621299029093	6.75847318685582	34	1	46.655893161923295	6.6653584632500555	34	Same-cluster	Same-cluster
NZ_AP022544	2.5548488578132	-28.9392828693288	9	0.704186358630048	2.538702088492336	-29.00602082924407	9	Same-cluster	Same-cluster
NZ_AP022545	-7.80914297496978	-12.0905551714737	30	0.559718701937798	-7.815862295832727	-12.116384746609764	30	Same-cluster	Same-cluster
NZ_AP022546	-39.979135701821	-5.41708473849178	7	0.246379898460482	-40.03635950491383	-5.389356789098512	7	Same-cluster	Same-cluster
NZ_AP022550	32.5622027825499	-16.8219329864937	32	0.682811640351587	32.57488743406424	-16.85169294209076	32	Same-cluster	Same-cluster
NZ_AP022551	-16.0565859800526	-3.83933133861447	-1	0	-16.10514454874493	-3.8065186542173146	-1	Same-cluster	Same-cluster
NZ_AP022552	-10.6237349052701	2.63126249573254	15	0.963627237438688	-10.587092242579516	2.6387287999903686	15	Same-cluster	Same-cluster
NZ_AP022651	32.8148017411584	-19.8959591876769	32	0.324243666975294	32.83754231283622	-19.99694420497663	32	Same-cluster	Same-cluster
NZ_AP022652	-10.1386888753548	2.67897581907305	15	1	-10.142459750549676	2.708403049571542	15	Same-cluster	Same-cluster
NZ_AP022653	-42.6775586733261	-16.3123839713603	12	1	-42.65219862286446	-16.196413011248232	12	Same-cluster	Same-cluster
NZ_AP022656	-17.7865015672064	20.7132318218203	-1	0	-17.809449999854525	20.770188922146485	-1	Same-cluster	Same-cluster
NZ_AP022657	-25.5009687655013	38.4752739895986	0	1	-25.50939531502353	38.4899838242266	0	Same-cluster	Same-cluster
NZ_AP022659	-34.8968690680671	0.588105380087504	7	0.512276244287402	-34.7104953983896	0.6286076961688077	7	Same-cluster	Same-cluster
NZ_AP022812	15.8253884934442	-5.48851978446283	-1	0	15.786318036508977	-5.4975528986967275	-1	Same-cluster	Same-cluster
NZ_AP022813	13.2525551826114	32.7786474786753	13	1	13.308122475114573	32.785236327637485	13	Same-cluster	Same-cluster
NZ_AP022814	6.55934608847916	-24.1102227881433	-1	0	6.56024959830521	-24.086934885585013	-1	Same-cluster	Same-cluster
NZ_AP022816	15.8255705983855	-5.48555236437705	-1	0	15.782374008246244	-5.5008877888490035	-1	Same-cluster	Same-cluster
NZ_AP022817	13.2660819314454	32.7815863908196	13	1	13.291005059591168	32.788248857302726	13	Same-cluster	Same-cluster
NZ_AP022818	6.55934608847916	-24.1102227881433	-1	0	6.560187166069781	-24.079838685767346	-1	Same-cluster	Same-cluster
NZ_AP022819	-42.7299279732988	-17.563717360393	12	1	-42.70015961842557	-17.568482011629893	12	Same-cluster	Same-cluster
NZ_AP023191	-11.9930759969754	-45.3758139215141	1	0.667828099946563	-11.925218672103064	-45.27443911461938	1	Same-cluster	Same-cluster
NZ_AP023192	46.5410531259215	6.64448600859088	34	1	46.631394721856616	6.599794237588362	34	Same-cluster	Same-cluster
NZ_AP023194	-24.8494979662181	4.6057511396287	5	0.881601569831298	-24.82282818371874	4.622359177698888	5	Same-cluster	Same-cluster
NZ_AP023195	-16.9982958514043	-21.2783404569713	-1	0	-16.984451493844027	-21.32550324265527	-1	Same-cluster	Same-cluster
NZ_AP023196	-22.2886402809052	-21.3956659001717	14	0.987914212708676	-22.274033057070394	-21.438553517329865	14	Same-cluster	Same-cluster
NZ_AP023199	46.5208254062629	6.65151072680735	34	1	46.62960032106067	6.5966279921110855	34	Same-cluster	Same-cluster
NZ_AP023200	10.991501016903	-40.3380362789428	6	0.901513818324185	10.979620780935566	-40.35146394426949	6	Same-cluster	Same-cluster
NZ_AP023201	-26.8422416488942	16.7291288653962	-1	0	-26.853658350525123	16.759283862543718	-1	Same-cluster	Same-cluster
NZ_AP023206	27.0879154438633	-18.8321313751737	-1	0	-	-	-	Different-cluster	Different-cluster
NZ_AP023209	4.44349776049653	-11.5164225185195	-1	0	4.400640184475906	-11.519437026505418	-1	Same-cluster	Same-cluster
NZ_AP023210	-25.4511231584782	5.34861957426913	5	1	-25.42420716926734	5.276863296897805	5	Same-cluster	Same-cluster
NZ_AP023211	-21.1189443629766	-21.4874333145818	14	1	-21.10032114075929	-21.534815723887913	14	Same-cluster	Same-cluster
NZ_AP023220	23.4733208279719	-7.47887183851901	38	0.581692252817211	23.46796198527009	-7.58972317787511	38	Same-cluster	Same-cluster
NZ_AP023221	35.8745679007456	-3.75063980411337	-1	0	35.868371576959696	-3.7283588560927825	-1	Same-cluster	Same-cluster
NZ_AP023222	2.19227025438664	-31.1849340418175	9	0.726239745590889	2.254431363558665	-31.29556822145054	9	Same-cluster	Same-cluster
NZ_AP023225	35.9738038287493	-17.2340797467033	32	0.387880912392712	36.02006332050167	-17.242581371339437	32	Same-cluster	Same-cluster
NZ_AP023227	-26.1047900151813	5.15956421416925	5	1	-26.111400507537518	5.208098739580636	5	Same-cluster	Same-cluster
NZ_AP023228	40.8131198888332	-6.30472315380342	28	0.95599601336302	40.82784251522291	-6.4101920965094745	28	Same-cluster	Same-cluster
NZ_AP023229	-15.0887069672731	11.6610531855607	16	0.593818373657476	-15.054337799759919	11.741903238010776	16	Same-cluster	Same-cluster
NZ_AP023231	23.2784499987689	-7.37149779442642	38	0.645275242972923	23.28755738342481	-7.493810881283314	38	Same-cluster	Same-cluster
NZ_AP023232	35.873011607725	-3.74540642814752	-1	0	35.86838891661523	-3.7282414374390913	-1	Same-cluster	Same-cluster
NZ_AP023233	2.19001792859386	-31.182323728088	9	0.727659774069669	2.2543097677274333	-31.29539758246112	9	Same-cluster	Same-cluster
NZ_AP023234	-25.5009687655013	38.4752739895986	0	1	-25.50939531502353	38.4899838242266	0	Same-cluster	Same-cluster
NZ_AP023236	23.4602066590218	-7.44868375873473	38	0.592819870973918	23.468226685503303	-7.583134033622199	38	Same-cluster	Same-cluster
NZ_AP023238	35.9599545166987	-17.246793020274	32	0.38898878107904	36.01022105135188	-17.25384222596086	32	Same-cluster	Same-cluster
NZ_AP023428	1.62298919443435	-17.031792414375	22	1	1.6175640256695543	-17.033553607331616	22	Same-cluster	Same-cluster
NZ_AP023429	-10.4758722646752	0.747776389406372	15	0.587485344604675	-10.5113813467014	0.7048541243672205	15	Same-cluster	Same-cluster
NZ_AP023430	-17.2467606551571	-19.631233272402	-1	0	-17.30058721421964	-19.659590300173356	-1	Same-cluster	Same-cluster
NZ_AP023431	-7.8867920110434	-15.8346057917439	-1	0	-7.870189958860829	-15.858907371495727	-1	Same-cluster	Same-cluster
NZ_AP023432	-29.620718892616	-14.3687535994782	20	0.990550475154933	-29.626162922754702	-14.195486128507852	20	Same-cluster	Same-cluster
NZ_AP024207	-7.13342507680029	-16.3351967258347	-1	0	-7.13460165543605	-16.367270809756338	-1	Same-cluster	Same-cluster
NZ_AP024208	6.42587745270147	-8.80304438458607	-1	0	6.433507423554673	-8.804951500804666	-1	Same-cluster	Same-cluster
NZ_AP024583	-11.421658427455	-43.5979024809426	1	0.333190540204659	-11.359018212484585	-43.51234565680322	1	Same-cluster	Same-cluster
NZ_AP024584	-2.23177905358798	-12.8043479016078	30	1	-2.1580504013885453	-12.906706009273444	30	Same-cluster	Same-cluster
NZ_AY589570	-23.4896366764685	-20.4386923344771	14	0.613743863787072	-23.444045578949474	-20.459832712047096	14	Same-cluster	Same-cluster
NZ_CP005931	43.9081595355998	10.9814206630801	34	0.662053024309623	43.8975001848223	11.041969968618314	34	Same-cluster	Same-cluster
NZ_CP005932	-39.003522812736	0.170690710912624	7	0.470867497832897	-39.09776577350868	0.23024924631864346	7	Same-cluster	Same-cluster
NZ_CP006028	8.96229445958847	21.689072259618	23	1	9.094721485098798	21.78136973385782	23	Same-cluster	Same-cluster
NZ_CP006264	-34.8596102423963	26.6738477340253	3	0.804257083457025	-34.92501793621574	26.658246776401665	3	Same-cluster	Same-cluster
NZ_CP006633	-29.128327001044	-14.5183010574412	20	1	-28.96753863597984	-14.421499169434075	20	Same-cluster	Same-cluster
NZ_CP006634	-9.92292329248916	19.1167752074199	4	0.947656837872871	-9.96297739518986	19.192819131278895	4	Same-cluster	Same-cluster
NZ_CP006635	46.1344837011637	8.05206364855728	34	0.902660855995096	46.15841017575557	8.102050976670542	34	Same-cluster	Same-cluster
NZ_CP006637	-21.2611597812867	-21.2277286683526	14	1	-21.22424437090305	-21.293039123079172	14	Same-cluster	Same-cluster
NZ_CP006638	-23.6553184751957	-22.5093018397379	14	0.86887226517065	-23.655354597215325	-22.495701497225397	14	Same-cluster	Same-cluster
NZ_CP006639	-14.6264550859587	-25.9513977248493	11	1	-14.657940559123265	-25.962353188019712	11	Same-cluster	Same-cluster
NZ_CP006640	-1.58049600874233	2.20235498576034	-1	0	-1.5462379442488794	2.19040152983806	-1	Same-cluster	Same-cluster
NZ_CP006641	-1.68480082921058	45.3175127421334	10	1	-1.703829940193275	45.31909140477487	10	Same-cluster	Same-cluster
NZ_CP006642	-1.82796673297121	-11.0048291065497	30	0.721932644020442	-1.8350303709336069	-11.029800559363403	30	Same-cluster	Same-cluster
NZ_CP007135	19.0752778543015	15.2208871728766	24	1	19.070611730012136	15.22284705518903	24	Same-cluster	Same-cluster
NZ_CP007137	-9.0907415679003	-21.4340349428464	19	0.569198158274054	-9.135645950453844	-21.41835342035028	19	Same-cluster	Same-cluster
NZ_CP008715	33.6608158172527	-14.4540057041749	32	0.362143368413108	33.62020300690568	-14.477686459762953	32	Same-cluster	Same-cluster
NZ_CP008716	24.8974723415385	-31.8167998877104	2	1	24.931599983708814	-31.833025436094296	2	Same-cluster	Same-cluster
NZ_CP008717	-38.385001419488	-2.33888099358549	7	0.388690214404373	-38.418834680709615	-2.4659128536903143	7	Same-cluster	Same-cluster
NZ_CP008718	-9.30780434077975	20.4972931478773	4	0.526402112075778	-9.338382407442365	20.600439084064416	4	Same-cluster	Same-cluster
NZ_CP008719	-25.5009687655013	38.4752739895986	0	1	-25.50939531502353	38.4899838242266	0	Same-cluster	Same-cluster
NZ_CP008720	-36.575992037647	0.325179788789665	7	0.724594442351625	-36.641807394286836	0.4676633299365613	7	Same-cluster	Same-cluster
NZ_CP008721	-35.5488934922591	-1.15152662264036	7	0.988263031009795	-35.39251102436767	-1.262696721825655	7	Same-cluster	Same-cluster
NZ_CP008807	-9.12262077675887	8.37273101235113	17	1	-9.1413404593972	8.33722958335175	17	Same-cluster	Same-cluster
NZ_CP008958	8.65771865665821	14.3211452243676	26	1	8.684067196844671	14.250566332989806	26	Same-cluster	Same-cluster
NZ_CP009051	2.68215688269388	-29.1979769316103	9	0.784657426914027	2.636266458955734	-29.179085504790535	9	Same-cluster	Same-cluster
NZ_CP009052	13.9963280654407	33.2372804499338	13	0.790392319196971	14.152842235893049	33.33562758081337	13	Same-cluster	Same-cluster
NZ_CP009053	11.4965486341577	-3.9417617556697	-1	0	11.483074503923241	-3.9623896617443175	-1	Same-cluster	Same-cluster
NZ_CP009073	9.16930420458528	-20.0850423688507	-1	0	9.182008964625783	-20.08516948061638	-1	Same-cluster	Same-cluster
NZ_CP009074	-7.1467066488701	2.82548202766231	15	0.363822757138007	-7.068316945829393	2.8378043799394823	15	Same-cluster	Same-cluster
NZ_CP009105	9.21760541858786	30.1673639289263	13	0.420286342238083	9.198817189083414	30.12123633996195	13	Same-cluster	Same-cluster
NZ_CP009167	31.3869065767131	13.3964804095603	39	1	31.371547011969685	13.398801824070254	39	Same-cluster	Same-cluster
NZ_CP009168	1.78514268523515	-29.969267988449	9	1	1.7988225190250295	-29.980348872596903	9	Same-cluster	Same-cluster
NZ_CP009169	-33.947872838507	-11.8716057510446	-1	0	-33.9920948720445	-11.821451974991664	-1	Same-cluster	Same-cluster
NZ_CP009231	40.379770416428	-6.0686940639147	28	1	40.42616577948318	-6.189707974592262	28	Same-cluster	Same-cluster
NZ_CP009232	40.6547347746171	-6.23510789741584	28	1	40.65686836956019	-6.327955650340865	28	Same-cluster	Same-cluster
NZ_CP009233	24.6630993919315	-9.63512521552974	-1	0	26.56320991342861	-13.058721401518753	-1	Same-cluster	Same-cluster
NZ_CP009860	33.3654356434706	-14.7443694251798	32	0.441989998708185	33.41635949462655	-14.686013561660475	32	Same-cluster	Same-cluster
NZ_CP009861	5.71975071800225	-24.1674524952299	-1	0	5.692967616821159	-24.123784127576684	-1	Same-cluster	Same-cluster
NZ_CP009862	-12.2563608472112	-13.4001079002465	27	0.864947950983175	-12.210574332353703	-13.414532303627672	27	Same-cluster	Same-cluster
NZ_CP010118	-13.9734173236202	-25.3927299079436	11	1	-13.885366859667055	-25.326550948963696	11	Same-cluster	Same-cluster
NZ_CP010120	32.1081092008696	15.7783097349588	39	0.636507893604793	32.13522993493366	15.756496003184875	39	Same-cluster	Same-cluster
NZ_CP010123	30.115581908652	10.1126052007432	39	0.660332524536765	30.14790881671794	10.03888479715031	39	Same-cluster	Same-cluster
NZ_CP010124	15.9268245710743	9.06952203397205	-1	0	15.914054410437947	9.050275626125078	-1	Same-cluster	Same-cluster
NZ_CP010126	33.5057468773065	12.1513662927921	-1	0	33.53104513029853	12.168332434916147	-1	Same-cluster	Same-cluster
NZ_CP010127	-10.1939994598305	3.22439212721307	15	1	-10.196929091335365	3.208701113056143	15	Same-cluster	Same-cluster
NZ_CP010128	-40.5786331724529	-17.8478237007159	12	1	-40.557713596141895	-17.83185990439659	12	Same-cluster	Same-cluster
NZ_CP010130	-7.14244195040686	35.6349248095588	10	0.925443656788417	-7.185808359654552	35.591530859324635	10	Same-cluster	Same-cluster
NZ_CP010131	-6.20580154171483	-14.0120583331649	30	0.652314071037197	-6.236391965809622	-14.021637733259617	30	Same-cluster	Same-cluster
NZ_CP010135	15.0089664493537	10.9901858242116	-1	0	15.50603310973082	18.836131271893937	-1	Same-cluster	Same-cluster
NZ_CP010136	22.9848516191832	16.2278880237592	-1	0	22.982094944821895	16.27578895963263	-1	Same-cluster	Same-cluster
NZ_CP010138	30.3155071379713	-8.05935013109991	31	0.580765322695916	30.265669665685476	-8.002026479238086	31	Same-cluster	Same-cluster
NZ_CP010139	6.53212404043317	-3.00094404771717	-1	0	6.532602885471629	-3.016480446004459	-1	Same-cluster	Same-cluster
NZ_CP010141	46.1232091813977	8.01756725657679	34	0.918733862037308	46.14357765888696	8.078252454685135	34	Same-cluster	Same-cluster
NZ_CP010142	-2.97642069306096	35.0486961993959	10	0.995210165419821	-2.942290145170701	35.04447612211366	10	Same-cluster	Same-cluster
NZ_CP010144	11.3929219923028	-39.8441250999213	6	0.823181866945978	11.333500378021212	-39.73838201403604	6	Same-cluster	Same-cluster
NZ_CP010146	1.81317187374013	-19.607359757786	-1	0	1.8008922201275759	-19.636172808879067	-1	Same-cluster	Same-cluster
NZ_CP010147	47.3551212395927	8.94171057222461	34	0.59283021928916	47.43658666809672	8.97024003793832	-1	Different-cluster	From-cluster-to-unassigned
NZ_CP010149	45.735478452928	6.80025290704515	34	1	45.694947241061385	6.807480039991007	34	Same-cluster	Same-cluster
NZ_CP010154	-0.74318236864126	-10.8838998954072	30	0.593887164237355	-0.7273959989397706	-10.90060082027362	30	Same-cluster	Same-cluster
NZ_CP010155	-7.56453603237921	-10.0206671784914	30	0.516485521840873	-7.6065432178057915	-10.008723017789656	-1	Different-cluster	From-cluster-to-unassigned
NZ_CP010156	-21.5617146369854	-18.0907323661552	14	0.391304247111418	-21.545394879826997	-18.004704565922438	-1	Different-cluster	From-cluster-to-unassigned
NZ_CP010158	41.9301502540089	6.3285719335301	35	0.496656442027938	41.95988224417305	6.263646284018042	35	Same-cluster	Same-cluster
NZ_CP010159	-36.1739033160956	-13.2929262995075	18	1	-36.229846470145304	-13.323435140377125	18	Same-cluster	Same-cluster
NZ_CP010161	-22.7596648018103	-19.9735516517631	14	0.593321756737156	-22.783848812966358	-19.933060653665397	14	Same-cluster	Same-cluster
NZ_CP010162	-21.9179114708512	-25.4667880422502	14	0.574606730276359	-21.945998803239164	-25.587104196635558	14	Same-cluster	Same-cluster
NZ_CP010164	-4.70364739959418	-10.9664813254875	30	0.5859156237585	-4.665011935930522	-11.007333708044445	30	Same-cluster	Same-cluster
NZ_CP010165	-20.5715780360782	-22.2921750530942	14	1	-20.532184504824848	-22.192456600367453	14	Same-cluster	Same-cluster
NZ_CP010166	-7.92824395121115	-5.82521637170113	-1	0	-7.869864359967695	-5.794211532122717	-1	Same-cluster	Same-cluster
NZ_CP010168	-7.31523874260608	-12.5216384868221	30	0.565748512288	-7.338958988731808	-12.47072247838384	30	Same-cluster	Same-cluster
NZ_CP010173	1.45836761310944	-29.5337336629622	9	1	1.496100178767589	-29.496562746257414	9	Same-cluster	Same-cluster
NZ_CP010174	24.0097000529883	-6.91185458183498	38	0.785004968724256	23.97748711358193	-6.869198126811139	38	Same-cluster	Same-cluster
NZ_CP010175	-40.3995903936694	-22.0223898988426	12	1	-40.35266424987161	-22.105212990682507	12	Same-cluster	Same-cluster
NZ_CP010179	3.05934587038341	-18.5436074284623	22	0.579388545039007	3.0822558721131412	-18.558598990475605	22	Same-cluster	Same-cluster
NZ_CP010181	25.6308049715306	7.47110467759357	-1	0	25.63421517754867	7.477394376325233	-1	Same-cluster	Same-cluster
NZ_CP010182	-33.1786105010738	-12.79849331097	20	0.51146802437713	-33.18430746295024	-12.813932127823598	20	Same-cluster	Same-cluster
NZ_CP010184	25.6308049715306	7.47110467759357	-1	0	25.637608902687948	7.477109718884164	-1	Same-cluster	Same-cluster
NZ_CP010185	-33.180357448342	-12.8040468489649	20	0.51146802437713	-33.18482339887543	-12.813429690259664	20	Same-cluster	Same-cluster
NZ_CP010187	20.8388480995113	9.84900289069123	-1	0	20.856022542497154	9.86150810184227	-1	Same-cluster	Same-cluster
NZ_CP010188	-39.4606040085069	-18.1292796003733	12	0.919851114158375	-39.38323408119084	-18.112544158473003	12	Same-cluster	Same-cluster
NZ_CP010189	24.8836374111957	-33.1142809026823	2	0.583886549304883	24.871127473587283	-33.283495800561774	2	Same-cluster	Same-cluster
NZ_CP010190	23.5824895411516	-32.9928933774601	2	0.548658552579634	23.523204654839077	-33.12361328251654	2	Same-cluster	Same-cluster
NZ_CP010192	32.0773450029996	5.33406445969459	-1	0	32.08034879777778	5.30339910205553	-1	Same-cluster	Same-cluster
NZ_CP010194	-10.1535934646559	7.48613978994216	17	1	-10.182556248479338	7.452838791900053	17	Same-cluster	Same-cluster
NZ_CP010195	-33.2660155787527	-12.7453437589353	20	0.51146802437713	-33.291130723200816	-12.700975966477538	20	Same-cluster	Same-cluster
NZ_CP010197	20.8388480995113	9.84900289069123	-1	0	20.85596556934313	9.861535156695115	-1	Same-cluster	Same-cluster
NZ_CP010198	24.7465973789951	-33.1021063638543	2	0.591211541122434	24.822026599588774	-33.2810358697768	2	Same-cluster	Same-cluster
NZ_CP010199	-39.4686937081717	-18.1308676723331	12	0.92304129619405	-39.383408166868136	-18.112532044009182	12	Same-cluster	Same-cluster
NZ_CP010201	15.5544380273049	7.87931535151474	33	0.874365999943343	15.5562982550872	7.882458642623004	33	Same-cluster	Same-cluster
NZ_CP010202	23.5930788252211	-33.0304262402596	2	0.53654953966363	23.52572989905351	-33.129093590463114	2	Same-cluster	Same-cluster
NZ_CP010203	-39.3842894194183	-18.090728084809	12	0.884841488422833	-39.34005150824273	-18.090521520255127	12	Same-cluster	Same-cluster
NZ_CP010204	26.8658182803826	-33.019811838124	2	0.433225811707179	26.804145995166355	-33.13252662356201	2	Same-cluster	Same-cluster
NZ_CP010205	-30.2811387751545	-9.02910573349502	21	1	-30.1535542844884	-8.914465842243851	21	Same-cluster	Same-cluster
NZ_CP010207	20.7990575611388	9.85342394398018	-1	0	20.845274349358696	9.862718555652819	-1	Same-cluster	Same-cluster
NZ_CP010208	-35.0632297855537	-15.994356823212	-1	0	-35.00557664264587	-15.974361547666009	-1	Same-cluster	Same-cluster
NZ_CP010209	29.5300510265833	2.60736855905064	40	0.589606207967156	29.546828091619098	2.597475521460348	40	Same-cluster	Same-cluster
NZ_CP010210	24.8880020305637	-33.1230699564933	2	0.579793468905476	24.868139929375364	-33.28287269362792	2	Same-cluster	Same-cluster
NZ_CP010211	-39.4662004975023	-18.1278379330927	12	0.921366246460591	-39.382963969102875	-18.11225953165547	12	Same-cluster	Same-cluster
NZ_CP010212	23.5824895411516	-32.9928933774601	2	0.548658552579634	23.52012362255621	-33.11739162152954	2	Same-cluster	Same-cluster
NZ_CP010214	20.8388254838184	9.84832438881056	-1	0	20.856151084042523	9.861479615835215	-1	Same-cluster	Same-cluster
NZ_CP010215	29.5452128001213	2.63805825782049	-1	0	29.547816914225756	2.603022782572395	40	Different-cluster	Different-cluster
NZ_CP010216	-39.4652031085087	-18.1320424691184	12	0.922167076625086	-39.38353795820203	-18.11254215052004	12	Same-cluster	Same-cluster
NZ_CP010217	24.8390062750784	-33.1340342337684	2	0.577167305768905	24.840655593743897	-33.28657619333054	2	Same-cluster	Same-cluster
NZ_CP010218	23.9102650992982	-32.7790068915	2	0.591999148439807	23.76399898532606	-32.9867166952186	2	Same-cluster	Same-cluster
NZ_CP010220	-35.3649709391944	26.4386090624604	3	0.998997317111321	-35.313270598184815	26.43066756229601	3	Same-cluster	Same-cluster
NZ_CP010222	20.8401624542554	9.84851406976226	-1	0	20.856291550107397	9.861411425443155	-1	Same-cluster	Same-cluster
NZ_CP010223	29.5462117773931	2.63809190829598	-1	0	29.54758578830563	2.5996006842946513	40	Different-cluster	Different-cluster
NZ_CP010224	-39.4662475918167	-18.1321228476696	12	0.922546030768699	-39.38302861901072	-18.11248454397572	12	Same-cluster	Same-cluster
NZ_CP010225	24.7250655662762	-32.7496124718004	2	0.780065011298197	24.792260920314586	-33.06531360467267	2	Same-cluster	Same-cluster
NZ_CP010227	-20.9696993756965	-20.3277084784881	14	0.642010266059317	-20.91529812093594	-20.261201562386134	14	Same-cluster	Same-cluster
NZ_CP010232	40.7958070052532	4.80434899798098	35	0.586143173019597	40.758719843693676	4.786322442186168	35	Same-cluster	Same-cluster
NZ_CP010233	-1.08123816759526	44.248323142704	10	1	-1.124916986645301	44.23224017922679	10	Same-cluster	Same-cluster
NZ_CP010234	2.60694246660197	-17.202909391047	22	1	2.650332026645313	-17.17884386294297	22	Same-cluster	Same-cluster
NZ_CP010239	24.611955912696	-7.49665065488811	38	0.45902691961004	24.584349179398576	-7.4465551081375105	38	Same-cluster	Same-cluster
NZ_CP010243	1.22615192871346	-17.0053725379079	22	1	1.2306142290298498	-17.035720411172647	22	Same-cluster	Same-cluster
NZ_CP010244	10.2722280494406	-37.571319965411	6	0.22063334295182	10.238656519503053	-37.50917884678236	6	Same-cluster	Same-cluster
NZ_CP010245	-11.3494414328352	-28.1092899113541	11	0.396186088575888	-11.336966420305801	-28.134593885103314	11	Same-cluster	Same-cluster
NZ_CP010305	4.73412399550677	15.5092447408356	25	0.853447439685307	4.5904858816342635	15.480191190715127	25	Same-cluster	Same-cluster
NZ_CP010316	40.3160075853702	8.84445273147124	35	1	40.19246546463773	8.959488233312847	35	Same-cluster	Same-cluster
NZ_CP010317	-1.21829119388461	39.7348059620386	10	0.826105424122491	-1.1792151538357347	39.73393064091916	10	Same-cluster	Same-cluster
NZ_CP010318	-33.6097007941449	-14.1259670180179	-1	0	-33.64388238313825	-14.16222862049543	-1	Same-cluster	Same-cluster
NZ_CP010345	31.7450914734261	14.0335819725748	39	1	31.80309558998824	14.040518475832796	39	Same-cluster	Same-cluster
NZ_CP010372	41.0685982715884	-6.13048248169878	28	0.983145399128559	41.06686989768471	-6.220534038186594	28	Same-cluster	Same-cluster
NZ_CP010373	-6.25977202659161	-22.2634503629151	19	0.815737315662908	-6.224411148045821	-22.307336849646994	19	Same-cluster	Same-cluster
NZ_CP010877	-37.2986062284773	-1.2085115518346	7	0.709357458469007	-37.50245780460142	-1.2103422578256173	7	Same-cluster	Same-cluster
NZ_CP010878	-9.75831162843583	19.2845983034156	4	1	-9.647839494544186	19.298340307817828	4	Same-cluster	Same-cluster
NZ_CP010880	-13.3551864659148	10.9088196688815	16	0.556314300535097	-13.362746421695215	10.940578971590924	16	Same-cluster	Same-cluster
NZ_CP010881	-26.6585860173942	3.25508660846895	5	0.432657555230761	-26.76233380587395	3.266563345148088	5	Same-cluster	Same-cluster
NZ_CP010882	30.8037323859603	-16.3174383244343	32	0.736817156236039	30.750039847099792	-16.234030239262243	32	Same-cluster	Same-cluster
NZ_CP011019	25.6364862198959	7.47265972097054	-1	0	25.639531515982554	7.48041657991877	-1	Same-cluster	Same-cluster
NZ_CP011062	-11.5567244134737	-47.0314806156301	1	1	-11.444457170495946	-47.070573921635166	1	Same-cluster	Same-cluster
NZ_CP011063	2.19701715028558	-31.1938413507039	9	0.721187150168296	2.252336727046298	-31.29006726728849	9	Same-cluster	Same-cluster
NZ_CP011064	36.5321065681611	-5.85653196463634	28	0.273537300785477	36.528365311963476	-5.86067240495669	28	Same-cluster	Same-cluster
NZ_CP011065	21.1410842181997	-4.51833422034537	38	0.390368229947162	21.127109992317614	-4.4928273138824535	38	Same-cluster	Same-cluster
NZ_CP011066	-41.1942971906194	-5.22059245770509	7	0.212220249783407	-41.2293180807909	-5.254304794613218	7	Same-cluster	Same-cluster
NZ_CP011067	-24.7647944111549	-21.6616525677269	14	0.595261106738818	-24.782072719144395	-21.65708476923657	14	Same-cluster	Same-cluster
NZ_CP011135	22.1047533674452	-4.40737243530454	38	0.424758607909128	22.130541015011886	-4.4140827708429	38	Same-cluster	Same-cluster
NZ_CP011136	14.4194576511301	-12.762639069315	-1	0	14.38997955280888	-12.791323925544178	-1	Same-cluster	Same-cluster
NZ_CP011137	-36.3608738121865	-13.4162004383606	18	1	-36.395656436907636	-13.450580536900674	18	Same-cluster	Same-cluster
NZ_CP011138	-46.618734101075	-18.1003393415657	12	1	-46.656328675005156	-18.076185279267182	12	Same-cluster	Same-cluster
NZ_CP011140	-9.6151087380422	20.1784024186424	4	0.65414538720484	-9.663591120352983	20.33883259247899	4	Same-cluster	Same-cluster
NZ_CP011141	-25.4715013142253	38.4344531629749	0	0	-25.50939531502353	38.4899838242266	0	Same-cluster	Same-cluster
NZ_CP011143	-35.971401556264	-0.686645389791176	7	1	-35.87689063522113	-0.6784731686147286	7	Same-cluster	Same-cluster
NZ_CP011333	-8.58807193546505	43.2864882651215	10	0.590148030808169	-8.571239930405326	43.393385652553235	10	Same-cluster	Same-cluster
NZ_CP011334	-16.01591067125	-3.970301838055	-1	0	-16.0591700794461	-3.96317061969218	-1	Same-cluster	Same-cluster
NZ_CP011335	3.06675347196857	33.3582463118497	10	0.399928804489134	3.052703319740503	33.37114732177968	10	Same-cluster	Same-cluster
NZ_CP011336	-7.14668098417506	46.7618243394501	10	0.500939074501657	-7.159864819696584	46.82213128496548	10	Same-cluster	Same-cluster
NZ_CP011337	-8.38693562992087	44.5446585998388	10	0.513982480527737	-8.411898617297007	44.58303146202991	10	Same-cluster	Same-cluster
NZ_CP011338	-5.05787731487646	32.4909946583986	10	0.712760213724882	-5.081287631726503	32.444537898287365	10	Same-cluster	Same-cluster
NZ_CP011417	14.3192261095651	-0.466867842695874	-1	0	14.26687604849895	-0.4696945042831982	-1	Same-cluster	Same-cluster
NZ_CP011418	17.7696499119602	-12.7217913320129	-1	0	17.806025636755912	-12.743831348394552	-1	Same-cluster	Same-cluster
NZ_CP011496	30.7576412195268	14.9210271540122	39	0.895486029178723	30.69306656678604	15.011585289479626	39	Same-cluster	Same-cluster
NZ_CP011916	39.3123313458731	6.02181677202022	-1	0	39.28079969152915	6.000905807257011	-1	Same-cluster	Same-cluster
NZ_CP012197	41.0017999544584	-6.5257372504455	28	0.820666564902554	41.01459895923685	-6.572541681363762	28	Same-cluster	Same-cluster
NZ_CP012198	-13.9951045661926	-25.4132440039189	11	1	-13.895920071408788	-25.33391259406839	11	Same-cluster	Same-cluster
NZ_CP012377	33.6324951180556	12.2303657813505	-1	0	33.668652466453665	12.265761076618164	-1	Same-cluster	Same-cluster
NZ_CP012491	1.68333873860202	-29.3820216913814	9	1	1.7364636069173942	-29.338992056713167	9	Same-cluster	Same-cluster
NZ_CP012492	5.47426260926182	3.56171362444601	-1	0	5.468763393150338	3.567465826918586	-1	Same-cluster	Same-cluster
NZ_CP012493	6.58644839569769	19.4838931902996	-1	0	6.586111207758237	19.500854735484538	-1	Same-cluster	Same-cluster
NZ_CP012497	2.35974096143122	-28.3752230020917	9	0.564562359825936	2.3147859085712406	-28.362322641111874	9	Same-cluster	Same-cluster
NZ_CP012498	23.8139791572106	7.90206893017952	-1	0	23.795921601745725	7.884085394317975	-1	Same-cluster	Same-cluster
NZ_CP012499	23.7931817276022	7.83093796744759	-1	0	23.78314979833178	7.8432976754406525	-1	Same-cluster	Same-cluster
NZ_CP012500	23.7927089150498	7.8288568944597	-1	0	23.780687884545085	7.841055020068269	-1	Same-cluster	Same-cluster
NZ_CP012501	23.7604855803882	7.81277836679225	-1	0	23.764090512815162	7.822939735429195	-1	Same-cluster	Same-cluster
NZ_CP012626	39.2617019823248	7.66123785514344	35	0.550426670066604	39.251511142397575	7.677642224003288	35	Same-cluster	Same-cluster
NZ_CP012627	-3.18717488674079	38.9626016385714	10	1	-3.1481489964097475	38.95698810098362	10	Same-cluster	Same-cluster
NZ_CP012629	-9.24323499706193	18.5026110103335	4	1	-9.22345848403396	18.374548097703233	4	Same-cluster	Same-cluster
NZ_CP012630	-36.8107931470861	-0.424885556299254	7	0.971357901804596	-36.87645683953503	-0.3937623475365825	7	Same-cluster	Same-cluster
NZ_CP012632	19.4529224383813	-5.15458719979678	38	0.378546238103873	19.375193531605525	-5.1675085818289395	38	Same-cluster	Same-cluster
NZ_CP012636	40.7708490060567	8.30751913694795	35	1	40.80287650280882	8.273920516011067	35	Same-cluster	Same-cluster
NZ_CP012637	24.8930340970253	-31.7608877941555	2	1	24.94487189211227	-31.78479307945928	2	Same-cluster	Same-cluster
NZ_CP012638	27.7564067131392	-32.271184860848	2	0.388401177964688	27.774785621866123	-32.310659751939035	2	Same-cluster	Same-cluster
NZ_CP012803	8.8182637439393	14.8358112314886	26	1	8.664839109867502	14.709542005267567	26	Same-cluster	Same-cluster
NZ_CP012804	-28.8129004477117	-14.4715841727651	20	1	-28.7299274563762	-14.400544896003527	20	Same-cluster	Same-cluster
NZ_CP012902	-6.98323658675739	-23.6155634977166	19	1	-7.042447889347915	-23.710208454524366	19	Same-cluster	Same-cluster
NZ_CP013024	8.25800504623256	32.3618355618881	13	0.387670319419069	8.189819823938306	32.36464140976277	13	Same-cluster	Same-cluster
NZ_CP013026	30.346928569925	4.0243580197253	40	0.682003977882723	30.348948975122894	3.9862323604771714	40	Same-cluster	Same-cluster
NZ_CP013027	46.4601464988365	2.90046932078204	-1	0	46.49424776494094	2.8430393225077197	-1	Same-cluster	Same-cluster
NZ_CP013028	11.0761837964342	17.8407715302032	-1	0	11.523759945269273	17.895163069096583	-1	Same-cluster	Same-cluster
NZ_CP013030	3.48887362554756	-29.9100533888243	9	0.550601502362833	3.5893969761998163	-29.913586441006665	9	Same-cluster	Same-cluster
NZ_CP013186	11.4964749480478	-3.94373970013623	-1	0	11.483065164392494	-3.9624460937471246	-1	Same-cluster	Same-cluster
NZ_CP013191	11.7854872808628	2.47337890787653	33	0.917383481267291	11.790840502011275	2.453142311232465	33	Same-cluster	Same-cluster
NZ_CP013192	12.6581600889365	6.42194041327883	33	0.971845933282378	12.685551317258057	6.455107079885025	33	Same-cluster	Same-cluster
NZ_CP013193	1.72648975858416	40.5322134152804	10	0.5917151081954	1.7707668981160527	40.543137907843786	10	Same-cluster	Same-cluster
NZ_CP013194	12.5932131688619	7.9561325680145	33	0.780396814022592	12.619149620659648	7.972745258639383	33	Same-cluster	Same-cluster
NZ_CP013657	30.9694660684951	-10.2715025707144	31	1	30.855359510369535	-10.341486330626674	31	Same-cluster	Same-cluster
NZ_CP013832	31.8912312927448	-9.37154422477272	31	1	31.90988846066975	-9.313806407618907	31	Same-cluster	Same-cluster
NZ_CP013833	31.4091568000167	-9.44803631428767	31	1	31.362829972233584	-9.415421388448808	31	Same-cluster	Same-cluster
NZ_CP013834	20.2383579016959	-7.52035932940467	38	0.396560691287185	20.241713668520322	-7.5069451917096925	38	Same-cluster	Same-cluster
NZ_CP014109	-16.796104541036	-8.13253981826178	-1	0	-16.843174856255423	-8.123060703469923	-1	Same-cluster	Same-cluster
NZ_CP014110	15.3106422197043	-8.97894775657067	37	1	15.311414274280722	-8.946977555213358	37	Same-cluster	Same-cluster
NZ_CP014112	19.3709724369903	-5.87768950808791	38	0.45701383720871	19.300287511125504	-5.941487909993726	38	Same-cluster	Same-cluster
NZ_CP014271	30.6985857156051	15.0642627417912	39	0.879942532925076	30.646391295565746	15.169408632956912	39	Same-cluster	Same-cluster
NZ_CP014273	30.7327096200966	15.0034498859452	39	0.906106185426404	30.67047397806437	15.119725331150685	39	Same-cluster	Same-cluster
NZ_CP014317	-36.0001100931192	-0.657961597972805	7	1	-35.902322158876956	-0.6594494406207553	7	Same-cluster	Same-cluster
NZ_CP014318	24.882534674732	-31.7637168405336	2	1	24.924569987038677	-31.791168080810742	2	Same-cluster	Same-cluster
NZ_CP014319	-46.5861682658552	-18.0986333615987	12	1	-46.6254410185755	-18.07439583954411	12	Same-cluster	Same-cluster
NZ_CP014320	35.8706825802633	-3.78693468355173	-1	0	35.861450984427904	-3.757345034881469	-1	Same-cluster	Same-cluster
NZ_CP014321	31.4711852789151	-9.62241121909232	31	1	31.436654053255985	-9.582053755785264	31	Same-cluster	Same-cluster
NZ_CP014489	40.7638549578282	8.3112286612376	35	1	40.79458367906079	8.276873319045924	35	Same-cluster	Same-cluster
NZ_CP014490	11.0512723257416	-40.7278277412748	6	0.914497589811317	10.975158921675996	-40.72431397141039	6	Same-cluster	Same-cluster
NZ_CP014491	9.22756266482232	-32.4315530649719	-1	0	9.246458732608042	-32.44779411897128	-1	Same-cluster	Same-cluster
NZ_CP014496	15.4198442917605	-8.91864926794963	37	1	15.405790244006571	-8.895038350281416	37	Same-cluster	Same-cluster
NZ_CP014498	30.7893870787938	-16.4218433263267	32	0.791252433770185	30.743776826505375	-16.405898146506257	32	Same-cluster	Same-cluster
NZ_CP014523	15.3451213827509	-8.9753704334048	37	1	15.347818748453566	-8.939789218439756	37	Same-cluster	Same-cluster
NZ_CP014524	-13.6737900935766	-13.5078677832123	27	1	-13.645848365706456	-13.486951272968714	27	Same-cluster	Same-cluster
NZ_CP014668	15.5408072553742	-8.61592217811024	37	1	15.516031020849086	-8.618030547099181	37	Same-cluster	Same-cluster
NZ_CP014669	-9.75853511087032	-15.088744738352	-1	0	-10.860215878296477	-9.347013794667244	29	Different-cluster	Different-cluster
NZ_CP015021	4.66840062434879	13.384777858807	25	0.436568171172358	4.680770578811634	13.373608405909303	25	Same-cluster	Same-cluster
NZ_CP015022	8.76488171426756	14.8876107451522	26	1	8.552023292863472	14.673780269346405	26	Same-cluster	Same-cluster
NZ_CP015070	30.9002947729497	-16.0199326236614	32	0.714688461886691	30.829614693170193	-16.015571387168468	32	Same-cluster	Same-cluster
NZ_CP015071	-6.95722399639671	-5.80078102681925	-1	0	-7.001940020837074	-5.775467577282543	-1	Same-cluster	Same-cluster
NZ_CP015072	23.2619531500413	-6.07289576569033	38	1	23.242961465431794	-6.087951110965149	38	Same-cluster	Same-cluster
NZ_CP015075	-1.87341645823248	-3.48125442352409	30	0.534204725991906	-1.8786488261453604	-3.4896825414585866	30	Same-cluster	Same-cluster
NZ_CP015077	31.6017696960767	-14.5200709891708	32	0.469721728717164	31.59252167784104	-14.46323662651942	32	Same-cluster	Same-cluster
NZ_CP015078	-13.8312730503743	-9.41696735713792	-1	0	-13.82555883645932	-9.410674013101799	-1	Same-cluster	Same-cluster
NZ_CP015086	32.1418796838676	-16.060395959978	32	0.62776486274659	32.11583641977983	-16.106508245306433	32	Same-cluster	Same-cluster
NZ_CP015139	-6.34249696190192	-24.0430173490738	19	0.895947798259877	-6.330084994974639	-24.119704379809296	19	Same-cluster	Same-cluster
NZ_CP015140	31.3520152159131	-17.6730965666005	32	1	31.329734976341076	-17.656844447605675	32	Same-cluster	Same-cluster
NZ_CP015141	13.3566612006575	32.8435230470669	13	1	13.411168005784809	32.887319096943486	13	Same-cluster	Same-cluster
NZ_CP015142	-9.53017926668523	18.1421899960562	4	0.726061900165594	-9.451286563892287	18.06899421466245	4	Same-cluster	Same-cluster
NZ_CP015143	-35.2426469007741	0.718717642718195	7	0.614564840073243	-35.3069386444034	0.8887423022361522	7	Same-cluster	Same-cluster
NZ_CP015144	23.5348139179015	-32.1762036681029	2	0.728365403065927	23.34306234815873	-32.18953558355835	2	Same-cluster	Same-cluster
NZ_CP015160	16.1630493443463	-9.37885417026955	37	0.697900029310153	16.1822811011802	-9.447894040223225	37	Same-cluster	Same-cluster
NZ_CP015161	-6.05945315208904	39.5670513014929	10	1	-6.190310646340932	39.55094461280012	10	Same-cluster	Same-cluster
NZ_CP015239	29.2901480331633	16.7433633644793	-1	0	29.28309934326712	16.801522804931757	-1	Same-cluster	Same-cluster
NZ_CP015242	23.1784811712206	16.3249923960533	-1	0	23.182238698708552	16.36368771859475	-1	Same-cluster	Same-cluster
NZ_CP015245	28.1603792533713	-30.8287643647297	2	0.43723697260108	28.19129243338989	-30.807064230718098	2	Same-cluster	Same-cluster
NZ_CP015246	8.13206563876725	29.0474994535058	13	0.260678244849452	8.064446620060785	28.983057933636005	13	Same-cluster	Same-cluster
NZ_CP015816	4.68140043316253	15.3855953032889	25	0.885500310397324	4.554275831426727	15.402432682490899	25	Same-cluster	Same-cluster
NZ_CP015833	-13.7293585002157	-46.8184976199559	1	0.847514784243015	-13.866583307220587	-46.799591838805306	1	Same-cluster	Same-cluster
NZ_CP015835	-6.9526783512856	-24.4503931329876	19	0.668645109526231	-6.965140787079931	-24.602799707598514	19	Same-cluster	Same-cluster
NZ_CP015836	35.8562169564342	-3.79780329139637	-1	0	35.85539244145745	-3.764275220579124	-1	Same-cluster	Same-cluster
NZ_CP015837	1.91897056212165	-31.0102967849849	9	0.89583579426773	1.9919488699638581	-31.117862199018507	9	Same-cluster	Same-cluster
NZ_CP015838	-1.98190474616558	32.5840036826071	10	1	-1.948113685889775	32.561683794530865	10	Same-cluster	Same-cluster
NZ_CP015845	-9.20892147895608	8.36830181559271	17	1	-9.223436896184683	8.347563336205717	17	Same-cluster	Same-cluster
NZ_CP015847	5.22102059576036	15.8293858823887	25	1	5.196150458997334	15.867973210831762	25	Same-cluster	Same-cluster
NZ_CP015854	5.31004924564474	14.8692329550194	25	1	5.30104417790157	14.780877231286516	25	Same-cluster	Same-cluster
NZ_CP015913	-31.4637358867403	22.2480314714035	3	0.784785143890114	-31.457014859022156	22.273764522995833	3	Same-cluster	Same-cluster
NZ_CP015914	35.5542109920372	0.80258594973772	40	0.622891304171586	35.58916051618475	0.7935426181826993	40	Same-cluster	Same-cluster
NZ_CP015915	12.0024020666084	-41.5252590658046	6	0.764507594754781	11.99689456121139	-41.62131023412625	6	Same-cluster	Same-cluster
NZ_CP015916	-2.37662064880983	39.5133936774198	10	1	-2.354322927182425	39.49626895584941	10	Same-cluster	Same-cluster
NZ_CP015917	-40.5160659659377	-22.3020833270152	12	1	-40.522007986011204	-22.297734056281865	12	Same-cluster	Same-cluster
NZ_CP015996	-4.80686513770395	42.8666110077742	10	0.950355345696827	-4.837747151813756	42.91914982990111	10	Same-cluster	Same-cluster
NZ_CP015997	2.59783295943094	-29.477942351773	9	0.857854600530001	2.598006008298525	-29.46862537185086	9	Same-cluster	Same-cluster
NZ_CP016008	-13.8549654134284	9.14553834830349	16	0.401169469473502	-13.874492886836245	9.112057680632294	16	Same-cluster	Same-cluster
NZ_CP016009	-41.4755081599738	-18.3231756487096	12	1	-41.44637755173674	-18.317564553293813	12	Same-cluster	Same-cluster
NZ_CP016183	-2.10104734346925	-9.14346590283314	30	0.534129074143435	-2.1422306924371943	-9.154474314690809	30	Same-cluster	Same-cluster
NZ_CP016184	-2.12631103280736	-9.15613343163274	30	0.535545598497949	-2.1491365757980896	-9.161916669870067	30	Same-cluster	Same-cluster
NZ_CP016185	-33.0970258438086	20.7938903868296	3	1	-33.100931793440125	20.780829964148214	3	Same-cluster	Same-cluster
NZ_CP016186	-33.3389784633764	21.1011788289429	3	1	-33.23493752613879	21.070978019999618	3	Same-cluster	Same-cluster
NZ_CP016187	-33.756765270108	21.4305112037529	3	1	-33.74500745188083	21.51274793324989	3	Same-cluster	Same-cluster
NZ_CP016405	-33.4637873553923	26.5798950543667	3	1	-33.440461347437534	26.570685156924316	3	Same-cluster	Same-cluster
NZ_CP016498	19.0296893288471	-11.3224907676554	-1	0	19.031984868206685	-11.367325894310655	-1	Same-cluster	Same-cluster
NZ_CP016547	-31.0225009997038	23.0722056405057	3	0.649218228131769	-31.001131768888335	23.112033079042234	3	Same-cluster	Same-cluster
NZ_CP016548	8.93602609501198	34.9441132159731	13	0.503227775683748	8.90965787355633	34.97652515569827	13	Same-cluster	Same-cluster
NZ_CP016549	0.717602420603008	-28.414420012595	9	0.727364442193535	0.7170068533602728	-28.428906065673914	9	Same-cluster	Same-cluster
NZ_CP016550	-16.6138759650295	10.6796305375356	16	1	-16.716666429400657	10.631970481739422	16	Same-cluster	Same-cluster
NZ_CP016551	-36.7375338826641	24.9189812561441	3	0.617351405402663	-36.837239372673714	25.035207809975173	3	Same-cluster	Same-cluster
NZ_CP016626	5.24743577101643	15.8178759357181	25	1	5.210661902711218	15.833282570294708	25	Same-cluster	Same-cluster
NZ_CP017221	46.4107311436935	2.86908055502303	-1	0	46.455138139301525	2.824220455765986	-1	Same-cluster	Same-cluster
NZ_CP017222	-9.11020556267849	1.5541863330589	15	0.758296503749785	-8.972849749859764	1.6771390001090083	15	Same-cluster	Same-cluster
NZ_CP017223	-43.1140224831767	-17.5458779137919	12	1	-43.06659685187729	-17.610280885969484	12	Same-cluster	Same-cluster
NZ_CP017224	-22.0291627037301	-21.8185403348205	14	1	-22.05431727876725	-21.85181648925	14	Same-cluster	Same-cluster
NZ_CP017435	4.02011885114155	14.3682462682937	25	0.510482896966459	3.9205580016748867	14.284138926119352	25	Same-cluster	Same-cluster
NZ_CP017437	4.07329802804275	14.3683990867062	25	0.52941691908979	3.924466759284261	14.283703713994788	25	Same-cluster	Same-cluster
NZ_CP017439	4.07149970395236	14.3694314514725	25	0.528909405532699	3.925133925895519	14.281870236923401	25	Same-cluster	Same-cluster
NZ_CP017632	-10.1023359479186	-47.2152219940344	1	0.522390009584398	-10.091077721646082	-47.239129072387136	1	Same-cluster	Same-cluster
NZ_CP017633	29.3236972655013	-3.19740197250467	36	0.988925247750898	29.447314787800554	-3.2450733773575524	36	Same-cluster	Same-cluster
NZ_CP017670	8.45772491560488	14.5130068141781	26	1	8.385936433843572	14.492548040870874	26	Same-cluster	Same-cluster
NZ_CP017845	-43.8590428798482	-18.0370950983842	12	1	-43.9764494742721	-17.970974930748238	12	Same-cluster	Same-cluster
NZ_CP017846	11.6822462598547	5.38386323590747	33	1	11.684134696672638	5.392290159249309	33	Same-cluster	Same-cluster
NZ_CP017847	12.2068466092243	-39.9199061907887	6	0.847462330852966	12.200757060147364	-39.819969451290646	6	Same-cluster	Same-cluster
NZ_CP017848	11.9735395592404	2.68998935923618	33	0.948289447464903	11.933779189419031	2.6200093214158584	33	Same-cluster	Same-cluster
NZ_CP018104	-0.359249574948881	41.5150942864323	10	0.823456414321034	-0.29971254714828843	41.49892940361482	10	Same-cluster	Same-cluster
NZ_CP018105	0.853912566000599	-12.5583991430764	-1	0	0.9164201802268671	-12.548616085185499	-1	Same-cluster	Same-cluster
NZ_CP018106	-33.5970809085057	27.8808019618581	3	0.789576143285183	-33.63876179293175	28.024810329154054	3	Same-cluster	Same-cluster
NZ_CP018107	26.8595360021904	1.24286706950526	-1	0	26.849233531168437	1.2320229759137906	-1	Same-cluster	Same-cluster
NZ_CP018108	-46.5880591867343	-17.8825665015719	12	1	-46.64278631649539	-17.773338066191457	12	Same-cluster	Same-cluster
NZ_CP018110	-0.354478892545074	41.5146032077961	10	0.822494199312645	-0.2998455593755202	41.49937967509083	10	Same-cluster	Same-cluster
NZ_CP018113	26.8596293520148	1.24093737478834	-1	0	26.85612499539826	1.2333834649981623	-1	Same-cluster	Same-cluster
NZ_CP018116	-0.359405198655578	41.5150347234541	10	0.82350834688118	-0.29987655283559933	41.49901218254662	10	Same-cluster	Same-cluster
NZ_CP018124	-33.5967545493711	27.8821144108884	3	0.789089413372369	-33.637864998251274	28.02444739742714	3	Same-cluster	Same-cluster
NZ_CP018207	-4.43241188703736	-15.1112798472248	-1	0	-4.40594604325117	-15.188096438775819	-1	Same-cluster	Same-cluster
NZ_CP018208	-9.68699128945786	18.1498794248312	4	0.726436714646242	-9.445657435896326	17.935737237561657	4	Same-cluster	Same-cluster
NZ_CP018238	6.14757047667885	16.4639514030692	25	0.600877900716301	6.231484819367723	16.598879021377922	25	Same-cluster	Same-cluster
NZ_CP018242	5.30578415220129	14.5448720090211	25	0.922133811720353	5.373071365528829	14.486691583822415	25	Same-cluster	Same-cluster
NZ_CP018244	5.49799487957202	14.6848617310423	25	0.95239191433585	5.419029298425504	14.558109225701484	25	Same-cluster	Same-cluster
NZ_CP018246	5.32337591284302	14.5611555635503	25	0.951191834291084	5.392269041097197	14.513655372810739	25	Same-cluster	Same-cluster
NZ_CP018248	8.09506841965359	14.9395504844114	26	1	8.119226882539664	14.870162243305376	26	Same-cluster	Same-cluster
NZ_CP018251	6.08444461370474	14.8346498120228	25	0.898240378907714	6.11699760142608	14.778180821923696	25	Same-cluster	Same-cluster
NZ_CP018253	5.95262345209918	14.925089553031	25	1	6.03804743663806	14.862180663880197	25	Same-cluster	Same-cluster
NZ_CP018625	-4.82727491506712	42.9218736467477	10	0.924608656156541	-4.848887249922838	42.97894881036891	10	Same-cluster	Same-cluster
NZ_CP018626	9.2072853171779	14.7508772935945	26	0.797150022339275	9.31383246160532	14.688879358565668	26	Same-cluster	Same-cluster
NZ_CP018940	-20.7987515170023	-22.1066610680317	14	1	-20.80152633009659	-22.079509965141526	14	Same-cluster	Same-cluster
NZ_CP018941	-8.39434815189351	19.9768946502227	4	0.580473505611277	-8.32886095500359	19.966303187556214	4	Same-cluster	Same-cluster
NZ_CP018942	-8.15213205127876	18.9767033848683	4	0.620372059117234	-7.994475673858685	18.980119035304963	4	Same-cluster	Same-cluster
NZ_CP018944	-7.04469081245544	-16.3680790907868	-1	0	-7.0665974644975025	-16.389380359331632	-1	Same-cluster	Same-cluster
NZ_CP018945	-13.319800218612	-14.644444187542	27	1	-13.305006386371284	-14.729977961890956	27	Same-cluster	Same-cluster
NZ_CP018946	-3.51187375744769	34.8469962351313	10	1	-3.3935562673321242	34.79354535952195	10	Same-cluster	Same-cluster
NZ_CP018947	36.7068695567726	-9.50989443811999	-1	0	36.71034572184633	-9.570311270254392	-1	Same-cluster	Same-cluster
NZ_CP018949	-40.2852929917475	-22.0434832704892	12	1	-40.242430899996776	-22.11111449233044	12	Same-cluster	Same-cluster
NZ_CP018950	-14.2120861436581	9.45819557671069	16	0.496970756273976	-14.208057986276867	9.32741623133633	16	Same-cluster	Same-cluster
NZ_CP018951	-26.5339217963185	4.25182043157433	5	0.833697428111539	-26.646136379376088	4.152309774747373	5	Same-cluster	Same-cluster
NZ_CP018952	30.7319727434518	-16.2338573193277	32	0.671989310088896	30.715159750914143	-16.17122547983152	32	Same-cluster	Same-cluster
NZ_CP018954	36.2599786509484	-14.0965874264234	-1	0	36.22561243483629	-14.0485775314801	-1	Same-cluster	Same-cluster
NZ_CP018955	-9.45756773247084	-5.58123747817444	29	0.868845215006947	-9.546515364262989	-5.590612489563531	29	Same-cluster	Same-cluster
NZ_CP018956	-6.01109505730105	-22.7550303385325	19	1	-5.940144591318224	-22.85142726195328	19	Same-cluster	Same-cluster
NZ_CP018963	-15.1546238575416	-13.89914173733	27	0.751854414629577	-15.215657926735716	-13.928609929393788	27	Same-cluster	Same-cluster
NZ_CP018964	41.1407717972455	-9.17222796687737	28	0.239174984246067	41.14776480237182	-9.224683674594464	28	Same-cluster	Same-cluster
NZ_CP018966	-9.63498864054227	19.2502285546024	4	1	-9.584859248279836	19.285627249834345	4	Same-cluster	Same-cluster
NZ_CP018967	24.9060307242254	-31.7607676145747	2	1	24.950774437425892	-31.784387275015018	2	Same-cluster	Same-cluster
NZ_CP018968	-16.4337468762055	-8.40855986752713	-1	0	-16.46285836733587	-8.409553869820165	-1	Same-cluster	Same-cluster
NZ_CP018969	29.5437843966426	-17.1698805372593	32	0.481566828986314	29.45089639077635	-17.21786476826119	32	Same-cluster	Same-cluster
NZ_CP018972	-8.15767267914826	18.9807653417068	4	0.622451031243962	-7.995602273208788	18.956536166418577	4	Same-cluster	Same-cluster
NZ_CP018973	20.779451561959	-4.77223538599326	38	0.425506514263928	20.81629779674296	-4.69757210893255	38	Same-cluster	Same-cluster
NZ_CP018974	-11.2626960280266	-7.36302428802208	29	0.853314495194381	-11.273982838917984	-7.32420112888724	29	Same-cluster	Same-cluster
NZ_CP018975	-3.01658236741048	35.0019946287524	10	1	-2.9743360904376335	35.014481446303016	10	Same-cluster	Same-cluster
NZ_CP018977	-13.9505941210781	-14.6697848266788	27	0.966707208515255	-13.87648795129945	-14.769919198313776	27	Same-cluster	Same-cluster
NZ_CP018978	31.3970699978197	-9.43601548218762	31	1	31.356024675437506	-9.40955055021879	31	Same-cluster	Same-cluster
NZ_CP018980	-9.16384267831075	19.2900017748084	4	0.951963525545241	-9.127699294616903	19.138061117580122	4	Same-cluster	Same-cluster
NZ_CP018981	-22.9992254223287	-22.2049042951959	14	0.916114571739549	-23.028013649753326	-22.218113748583914	14	Same-cluster	Same-cluster
NZ_CP018982	32.6201530121622	-17.1486823521098	32	0.699844359457607	32.63704737162237	-17.15887052568133	32	Same-cluster	Same-cluster
NZ_CP018984	-38.5753742119059	-1.43939491528726	7	0.570705434591461	-38.64622580211668	-1.5033624573101796	7	Same-cluster	Same-cluster
NZ_CP018985	-46.5861682658552	-18.0986333615987	12	1	-46.62575981667015	-18.07456502735345	12	Same-cluster	Same-cluster
NZ_CP018986	25.2533908949484	-32.9617180007948	2	0.609683002992307	25.33948867572702	-33.0909628637584	2	Same-cluster	Same-cluster
NZ_CP018987	-36.3084552720628	-13.4591219342595	18	1	-36.363041080157714	-13.476501275638894	18	Same-cluster	Same-cluster
NZ_CP018988	-1.72836787825469	2.33954719459279	-1	0	-1.7618759535992956	2.3915595788161994	-1	Same-cluster	Same-cluster
NZ_CP018989	-11.3649823089884	-7.99341294886457	29	0.799901946210614	-11.402020773160706	-7.962741057065202	29	Same-cluster	Same-cluster
[truncated: 3,997 more rows]
