# Supplementary material for: Mge-cluster: a reference-free approach for typing bacterial plasmids
Source: NAR Genom Bioinform. 2023 Jul 10;5(3):lqad066. doi: 10.1093/nargab/lqad066 (PMC10331934; doi:10.1093/nargab/lqad066)
Supplement: lqad066_Supplemental_Files [file lqad066_supplemental_files.zip › suppl_table_S9.csv]

Sample_Name	ref_tsne1D	ref_tsne2D	sim_tsne1D	sim_tsne2D	ref_Standard_Cluster	ref_Membership_Probability	sim_Standard_Cluster	sim_Membership_Probability	Performance	Detailed_performance
AP019704	3.43433606267482	36.4206245793936	3.41426400057621	36.2659815474803	29	1	29	0.970282131644442	Same-cluster	Same-cluster
AP019705	18.5083126848664	9.93205337231236	18.5084797587319	9.92685211315256	-1	0	-1	0	Same-cluster	Same-cluster
AP019707	3.43491649102114	36.4164974599261	3.44175005906579	36.2615301313059	29	1	29	0.935406487786425	Same-cluster	Same-cluster
AP019709	3.58473198529092	36.3242284513925	3.59161757116924	36.2175950350029	29	0.850664992047159	29	0.712585726686139	Same-cluster	Same-cluster
AP019710	-8.95636268845374	-32.4211597218177	-8.90886117535483	-32.4438703766573	51	1	51	1	Same-cluster	Same-cluster
AP024113	46.9292233970059	-0.564729056129226	46.9281203868785	-0.568737612124656	-1	0	-1	0	Same-cluster	Same-cluster
AP024115	-19.7973866565389	39.280169171826	-19.837158561942	39.3101951376548	14	1	14	1	Same-cluster	Same-cluster
AP024116	32.3609114227189	20.0532086349596	32.3613094368857	20.062949331674	-1	0	-1	0	Same-cluster	Same-cluster
AP024117	-2.50441377231765	26.8633401311792	-2.50188100661191	26.8953461557742	45	1	45	1	Same-cluster	Same-cluster
AP024118	-42.5580715272243	-9.46694334451846	-42.5573378000474	-9.4755828656391	-1	0	-1	0	Same-cluster	Same-cluster
AP024119	-22.5365505618537	-28.6835212790862	-22.5727818258015	-28.6528290934078	3	0.373288300242009	3	0.360429324870057	Same-cluster	Same-cluster
AP024120	-30.3853497547672	5.52302620349632	-30.3852353475931	5.5235304430395	33	0.975026320542159	33	0.974787029136015	Same-cluster	Same-cluster
AP024121	7.41660008249536	26.8567961335144	7.41660008249536	26.8567961335144	-1	0	-1	0	Same-cluster	Same-cluster
AP024124	28.6408152357212	30.0705538002853	28.6435048712734	30.0733261153226	-1	0	-1	0	Same-cluster	Same-cluster
AP024125	19.0131576414411	-30.4755694987379	19.0209661579163	-30.5173685361309	1	0.549967037763234	1	0.545285602377037	Same-cluster	Same-cluster
AP024127	28.6406735703645	30.0705392130313	28.6417450877508	30.0714739832626	-1	0	-1	0	Same-cluster	Same-cluster
AP024128	-48.6591978130865	17.7506343107215	-48.6166288674335	17.7879097634491	6	1	6	1	Same-cluster	Same-cluster
AP024129	-37.0416398230804	-8.02068548011711	-36.8724990321618	-8.01944484084376	40	1	40	1	Same-cluster	Same-cluster
AP024132	50.1231549216348	11.8369718022786	50.3389351363023	11.8389461890552	20	1	20	1	Same-cluster	Same-cluster
AP024133	-10.4594006033128	-42.351914549898	-10.4867880249326	-42.479652974879	16	1	16	1	Same-cluster	Same-cluster
AP024472	4.30534765065896	36.6931917771165	4.41561221902869	36.6826128445277	29	0.387778013734075	29	0.346939736645333	Same-cluster	Same-cluster
AP024474	13.6751593763211	41.2715373856256	13.6715982758137	41.2742522297867	-1	0	-1	0	Same-cluster	Same-cluster
AP024476	13.6748245701317	41.2715697952924	13.6672260642703	41.2727588786612	-1	0	-1	0	Same-cluster	Same-cluster
AP024477	-18.4787154824792	38.892359794863	-18.5347735081335	38.9159131324512	14	1	14	1	Same-cluster	Same-cluster
AP024479	4.30603776961595	36.6905132721768	4.42654036727004	36.6836701920427	29	0.388066547119051	29	0.342975299423499	Same-cluster	Same-cluster
AP024519	29.2885425897575	16.2866907916674	29.2896294439747	16.2877500445833	-1	0	-1	0	Same-cluster	Same-cluster
AP024520	-0.371971720184928	-31.8244201776558	-0.345637054384229	-31.8777390728575	52	0.580948995424067	52	0.570816316734863	Same-cluster	Same-cluster
AP024522	-0.372125586133225	-31.8239963136529	-0.34608899497387	-31.887843460448	52	0.580960148812768	52	0.571331161316106	Same-cluster	Same-cluster
CP005999	-2.97696108789347	23.22949754034	-2.96280618473926	23.1883622614441	45	1	45	1	Same-cluster	Same-cluster
CP006000	17.0296506077721	27.1589688761092	17.0285260231879	27.1589152727302	-1	0	-1	0	Same-cluster	Same-cluster
CP006001	15.2356562026373	12.3657205597616	15.2435678669011	12.3716146556274	-1	0	-1	0	Same-cluster	Same-cluster
CP006002	0.709889712248522	17.808977689894	0.703118285215862	17.8075099094203	67	0.805136440724923	67	0.803709578961189	Same-cluster	Same-cluster
CP012113	49.5928774091112	11.0739518005719	49.5598682703545	10.9682897590461	20	0.612257737640284	20	0.534254862629765	Same-cluster	Same-cluster
CP012114	-11.1764788524744	-43.0782441577605	-11.4427625360926	-43.2224744080573	16	0.409206647592844	16	0.351746053601197	Same-cluster	Same-cluster
CP012494	-2.31961769932992	-29.9851992050363	-2.23757610403249	-29.9674155489124	52	0.885189698745455	52	0.844394103362357	Same-cluster	Same-cluster
CP012495	6.33086963149857	32.3289755043669	6.33185626561293	32.3308563315559	-1	0	-1	0	Same-cluster	Same-cluster
CP012496	3.68994294430213	20.5804802679211	3.69071799561806	20.581737998326	67	0.809761005252256	67	0.809904576180639	Same-cluster	Same-cluster
CP013836	28.7133169246467	-3.79761741581567	28.6413892264304	-3.7914556863519	53	0.66555419660276	53	0.637009282601468	Same-cluster	Same-cluster
CP014198	-40.7015136752773	-4.03973788093955	-40.7027568464717	-4.01698799409317	-1	0	-1	0	Same-cluster	Same-cluster
CP014199	2.29042845779521	18.7203818296996	2.28769235818723	18.7194663089181	67	0.882265010325784	67	0.882265010325784	Same-cluster	Same-cluster
CP014200	9.4188999227603	13.7506815920447	9.41532501113064	13.7447283279187	67	0.940645779276169	67	0.937352100740833	Same-cluster	Same-cluster
CP014493	16.475756120207	-7.54885780615223	16.5159970481902	-7.52806192571756	49	0.45282568787117	49	0.425978300911004	Same-cluster	Same-cluster
CP014494	-14.7824489861855	34.256673290153	-14.813537122368	34.2936918165012	14	1	14	1	Same-cluster	Same-cluster
CP014753	10.7263026724371	36.7218976135902	10.7356047992335	36.7309212823844	31	0.271439791334766	31	0.270677298265416	Same-cluster	Same-cluster
CP018958	20.4837947911379	8.52310464097511	20.4947585731396	8.51726105278594	-1	0	-1	0	Same-cluster	Same-cluster
CP018959	5.75785465885467	-2.73241214607131	5.70252163457474	-2.71466206420554	61	1	61	1	Same-cluster	Same-cluster
CP018960	28.1225316701074	-6.44460134990949	28.1062199001234	-6.44077986703574	-1	0	-1	0	Same-cluster	Same-cluster
CP018961	0.873467892021029	-6.75047011110777	0.866881914886368	-6.74744919460074	-1	0	70	0.742851343188956	Different-cluster	Different-cluster
CP022610	48.2030460731151	1.31714318292061	48.1978099377938	1.30791385157196	-1	0	-1	0	Same-cluster	Same-cluster
CP024156	-46.6103608763491	14.681096710116	-46.6726162932536	14.6407107568915	-1	0	-1	0	Same-cluster	Same-cluster
CP024157	33.6229325583549	15.6962120831523	33.624777110791	15.6880079388814	-1	0	-1	0	Same-cluster	Same-cluster
CP024158	46.9801099473064	16.4022356964265	46.9800019090534	16.4064506492472	-1	0	-1	0	Same-cluster	Same-cluster
CP024238	12.8707746598699	12.1603671807221	12.8737029667688	12.1598983801612	-1	0	-1	0	Same-cluster	Same-cluster
CP024249	14.3305181679558	12.4363737987659	14.3232358183964	12.4422255802186	-1	0	-1	0	Same-cluster	Same-cluster
CP024250	11.4228495253898	13.9607060396569	11.4238674307919	13.9598612618235	67	0.843007011700232	67	0.842496176852712	Same-cluster	Same-cluster
CP024251	-18.8155725422648	44.0124932594677	-18.81870602267	44.0052769734456	14	0.599453726661171	14	0.600750767678391	Same-cluster	Same-cluster
CP024253	-13.3406318832281	32.3769365726748	-13.3327622191329	32.3734171291339	14	0.8933269744498	14	0.890181539063233	Same-cluster	Same-cluster
CP024267	10.3425379342567	18.276028670465	10.3438684546501	18.2779173068848	67	0.918074754411423	67	0.919201050176637	Same-cluster	Same-cluster
CP024268	5.35426071932521	16.5755729106412	5.33348763310951	16.5860494214173	67	1	67	1	Same-cluster	Same-cluster
CP025875	-21.3120796261968	-10.9770284479911	-21.2358189324999	-10.9108218708755	38	0.966875835329604	38	0.866471245025793	Same-cluster	Same-cluster
CP025876	2.68513211983783	17.1054947499307	2.68875059109251	17.1044980310283	67	0.827413393503057	67	0.825893708209114	Same-cluster	Same-cluster
CP025877	-8.95879187896806	-32.4659648348849	-8.95879187896806	-32.4659648348849	51	1	51	1	Same-cluster	Same-cluster
CP025878	-0.375613294485298	20.6183127718407	-0.371444923214495	20.6095474997394	45	0.54023322972288	45	0.541975206456976	Same-cluster	Same-cluster
CP025879	-15.340393115634	-5.65979248118079	-15.4477837134873	-5.69231723540738	69	1	69	0.93820047294859	Same-cluster	Same-cluster
CP025880	15.4560760602141	14.6310377632716	15.4593338182973	14.629805298209	-1	0	-1	0	Same-cluster	Same-cluster
CP025888	-10.5132491331798	-42.1972159995121	-10.6897316956329	-41.9605525747406	16	1	16	0.704855206362755	Same-cluster	Same-cluster
CP025889	-0.37630486085931	20.6190935401336	-0.37411785660574	20.6128599660406	-1	0	45	0.541244735722025	Different-cluster	Different-cluster
CP025890	2.68501642973358	17.1053989228857	2.68244655481026	17.1060330878555	67	0.827445292941423	67	0.828518347392361	Same-cluster	Same-cluster
CP025891	15.3994760105076	14.6464697264688	15.406428961327	14.6464873415388	-1	0	-1	0	Same-cluster	Same-cluster
CP025897	16.8961155159656	27.120956284718	16.8871624671988	27.1187990859495	-1	0	-1	0	Same-cluster	Same-cluster
CP025898	10.9043854597733	14.7510804410858	10.908947143226	14.7487764407095	67	0.866244536971449	67	0.865563006016253	Same-cluster	Same-cluster
CP025899	0.708793987744659	17.8090760793262	0.702120817170198	17.8086719059022	67	0.804726703493176	67	0.803556633288792	Same-cluster	Same-cluster
CP025908	8.09935268461014	14.3647927240236	8.0869322572973	14.3650404059103	67	1	67	1	Same-cluster	Same-cluster
CP025909	9.43137862318843	16.0618801780756	9.44261686774337	16.0682734245595	67	1	67	1	Same-cluster	Same-cluster
CP025925	-21.3120796261968	-10.9770284479911	-21.2265566934461	-10.9162765280824	38	0.966875835329604	38	0.862581651639772	Same-cluster	Same-cluster
CP025926	-0.37611730441473	20.6189556550831	-0.373868758156877	20.6140963421826	-1	0	45	0.541052988037105	Different-cluster	Different-cluster
CP025927	15.4574485693282	14.6307025760743	15.4620188559815	14.6284204098691	-1	0	-1	0	Same-cluster	Same-cluster
CP025928	2.68523423250781	17.1055715629765	2.6827858686353	17.1073453844002	67	0.827384216801287	67	0.828560302866631	Same-cluster	Same-cluster
CP025968	8.15826245081822	14.397037617047	8.15021266468724	14.3992258251811	67	0.982193529114484	67	0.986688960699666	Same-cluster	Same-cluster
CP025969	-45.9060424877574	-5.31373879281523	-45.9527431905184	-5.28079847172522	28	0.706765257999323	28	0.684765701903663	Same-cluster	Same-cluster
CP025971	4.26090359559296	14.2646278131506	4.25740529879679	14.2549048947058	67	1	67	1	Same-cluster	Same-cluster
CP025972	8.69202625815258	18.7765668777738	8.69997986043885	18.7870134790081	67	0.823286036069542	67	0.826385432614389	Same-cluster	Same-cluster
CP025974	4.26108789037414	14.2631172314108	4.25324376432249	14.2545533301617	67	1	67	1	Same-cluster	Same-cluster
CP025975	8.6913790802501	18.7765076666712	8.69409663209175	18.7899122641417	67	0.823394714657294	67	0.824833561021543	Same-cluster	Same-cluster
CP025977	4.26077415319955	14.264675222136	4.25467241302572	14.2538162836276	67	1	67	1	Same-cluster	Same-cluster
CP025978	8.69165115132285	18.7767072159448	8.69839683327752	18.7842064292146	67	0.82330629970116	67	0.825285091753155	Same-cluster	Same-cluster
CP026642	7.9684875647593	-46.5102155748768	7.91239801856052	-46.3298470839559	0	0.748146262103681	0	0.683722147450472	Same-cluster	Same-cluster
CP026643	49.5227315652056	6.40672239134463	49.5430500411495	6.41700282826306	-1	0	-1	0	Same-cluster	Same-cluster
CP026644	-44.4986656579656	14.4583458378799	-43.7336634992067	14.6749572287332	5	1	5	0.468126424973144	Same-cluster	Same-cluster
CP027320	-2.52368070299031	-30.0320222309718	-2.49504634244333	-30.0093752525319	52	0.959990092608851	52	0.931477642045965	Same-cluster	Same-cluster
CP027321	3.7806825519696	36.8247481694203	3.77955534804506	36.917759698736	29	0.586801472154046	29	0.548464880484346	Same-cluster	Same-cluster
CP027345	11.7164464203088	33.1707927562886	11.7396274969687	33.1535177879126	31	0.527188013427928	31	0.516015884862767	Same-cluster	Same-cluster
CP027346	9.66302661240217	31.730319330488	9.65966925081691	31.7217185758335	31	0.264613314494227	31	0.263692557786688	Same-cluster	Same-cluster
CP027359	2.78411979915993	37.6000294461976	2.76962653248073	37.632221191259	29	0.270167723702192	29	0.262413481832994	Same-cluster	Same-cluster
CP027377	18.1304038288315	8.89137025500878	18.1314077427823	8.88856513063296	-1	0	-1	0	Same-cluster	Same-cluster
CP027378	3.99298946584749	30.4342540320596	3.99066741335551	30.4314989778049	45	0.66948683424423	45	0.670480126174687	Same-cluster	Same-cluster
CP027379	-0.220860854780196	26.9022297066612	-0.227893648462049	26.8957862513612	45	0.890086116260597	45	0.890733311499413	Same-cluster	Same-cluster
CP027485	50.1290054153467	12.2527343245005	50.1756521797697	12.3940855511169	20	1	20	0.81331962256581	Same-cluster	Same-cluster
CP027641	18.3893628336508	20.2802184377701	18.3889063228632	20.273554103015	64	1	64	1	Same-cluster	Same-cluster
CP027673	0.315776184287177	28.7513983216477	0.306587477074576	28.7497073178475	45	1	45	1	Same-cluster	Same-cluster
CP027674	18.6650495378423	20.6502095961054	18.6737990688992	20.6559647567459	64	1	64	1	Same-cluster	Same-cluster
CP027676	8.14594412334511	37.27760767435	8.13206856180035	37.2796614799004	31	0.263244413682673	31	0.261977705643848	Same-cluster	Same-cluster
CP027764	3.7755534559202	37.2140123021856	3.67227300860549	37.3502199294443	29	0.42197162093503	29	0.389476238113401	Same-cluster	Same-cluster
CP027765	23.5067887871061	10.7618419559645	23.509463233896	10.7543532522155	-1	0	-1	0	Same-cluster	Same-cluster
CP028705	9.11928137895987	-19.8952581819576	9.69980384025225	-19.2374543119669	22	1	22	0.0848193355243452	Same-cluster	Same-cluster
CP034254	30.4088233336349	13.5046029345289	30.4363904842733	13.4447168957143	74	0.957706918654754	74	0.889623161488065	Same-cluster	Same-cluster
CP034255	-12.9932688389897	29.4579416031672	-12.9781479398284	29.423773176267	14	1	14	1	Same-cluster	Same-cluster
CP034256	-1.98754444726812	-5.32437191638341	-1.98948688380732	-5.32180206685164	-1	0	-1	0	Same-cluster	Same-cluster
CP034785	8.43367321593483	-48.9147315141251	8.43307292770862	-48.9451707790382	0	0.953330255201651	0	0.97463025428619	Same-cluster	Same-cluster
CP034786	-2.1742702834011	-17.8080120019366	-2.18023112612779	-17.7916935230881	62	0.667863766118342	62	0.663012950170499	Same-cluster	Same-cluster
CP034937	10.820394045979	44.4304034683455	10.171110269407	46.1072948619187	43	0.809531149707411	-1	0	Different-cluster	From-cluster-to-unassigned
CP041748	14.2418616975337	45.6524982973472	15.3225801515186	45.8326524240012	42	1	42	0.545236346933181	Same-cluster	Same-cluster
CP042600	32.706614785143	-5.84654312216836	32.7185894467731	-5.84012971516394	-1	0	-1	0	Same-cluster	Same-cluster
CP042601	19.9403681656689	3.20651786450101	19.7406581026695	2.91225584049523	79	0.827851191793791	79	0.563186984144887	Same-cluster	Same-cluster
CP042602	-6.01458225018249	0.577599334819431	-6.01125000381381	0.573048372125878	65	1	65	0.998129033012508	Same-cluster	Same-cluster
CP042603	6.85281460854	-11.6543116629794	6.84080813240958	-11.6494086571171	-1	0	-1	0	Same-cluster	Same-cluster
CP042604	-15.1870927642472	18.2094313174755	-15.1870927642472	18.2094313174755	55	0.369299317476036	55	0.369299317476036	Same-cluster	Same-cluster
CP042605	-15.0048051681059	12.3250347376117	-14.9709289927882	12.4331528053917	55	0.606728947426214	55	0.644803935759397	Same-cluster	Same-cluster
CP042607	-19.6863120259316	-15.1671539893563	-19.4196831778174	-15.7935860612983	37	0.132215532459571	37	0.0695647011834629	Same-cluster	Same-cluster
CP042608	-9.3803408466514	-6.96122269362404	-9.38060742409654	-6.95641194011861	-1	0	-1	0	Same-cluster	Same-cluster
CP042610	-14.82730162929	12.1423315125444	-14.82730162929	12.1423315125444	55	0.585832995805158	55	0.585832995805158	Same-cluster	Same-cluster
CP042611	-15.9733659721916	15.8727681783753	-15.9733785738823	15.872749820185	55	0.602382263361053	55	0.602391094237643	Same-cluster	Same-cluster
CP042612	-14.2241815242061	12.5827637407541	-14.2244530981922	12.5854769131998	55	0.687715837303704	55	0.689127698604582	Same-cluster	Same-cluster
CP042613	-15.0675936572931	12.3927602275693	-15.0676254714943	12.3927977032838	55	0.633330258541922	55	0.633351079144744	Same-cluster	Same-cluster
CP042614	-17.5913184476386	14.5963653064482	-17.5971505475391	14.5786043182367	55	0.588739204745778	55	0.59456572292192	Same-cluster	Same-cluster
CP042616	11.9302492402198	-51.0283878167863	11.8988331174765	-50.9678498726829	0	0.329936093081346	0	0.337278893298891	Same-cluster	Same-cluster
CP042617	1.840214365703	-31.0743310420415	1.84467654367869	-31.0781381562332	-1	0	-1	0	Same-cluster	Same-cluster
CP042618	-8.91045811793816	38.7101841750946	-8.84697204006511	38.6774920745606	14	1	14	1	Same-cluster	Same-cluster
CP042619	21.2944599260395	29.328258440626	21.2889521900504	29.3300415013893	-1	0	-1	0	Same-cluster	Same-cluster
CP042620	-12.0260003509738	-26.6437976977775	-12.0386926574957	-26.6313755841621	50	0.434487754421689	50	0.430415976075401	Same-cluster	Same-cluster
CP042621	31.4957721736265	16.2327694590198	31.509921658628	16.2092027292576	-1	0	-1	0	Same-cluster	Same-cluster
CP042622	-6.42104953044577	-34.4643899043243	-6.42104953044577	-34.4643899043243	-1	0	-1	0	Same-cluster	Same-cluster
CP042623	-17.2398794356718	12.3821975114832	-17.2412119303885	12.2902787424315	55	0.875001587580494	55	0.816919783117356	Same-cluster	Same-cluster
CP042624	-30.1678351814998	11.6296427603367	-30.1515100016512	11.7972468301598	30	0.411041429853936	30	0.372343106111799	Same-cluster	Same-cluster
CP042625	-15.9885569307596	15.9050718917761	-15.9449689350188	15.9674966076801	55	0.601419765398616	55	0.579881196040047	Same-cluster	Same-cluster
CP042626	-31.832414477242	28.9180204392286	-31.5596800789605	29.6872213477894	17	1	17	0.685210690836898	Same-cluster	Same-cluster
CP042628	7.58300971878304	-53.1732808892345	7.5790313685622	-53.1917049936287	0	0.348248749126519	0	0.346838065828791	Same-cluster	Same-cluster
CP042629	23.5373321719574	15.4532984410927	23.5353125293242	15.4370054970582	73	0.976335373772037	73	0.976335373772037	Same-cluster	Same-cluster
CP042630	34.1556763162621	17.551591523895	34.1909204441363	17.5572438606114	72	1	72	1	Same-cluster	Same-cluster
CP042631	-13.1963892411723	51.170520014485	-13.1885127264571	51.2034924319462	14	0.990322150203358	14	0.976183655508243	Same-cluster	Same-cluster
CP042632	-11.200893416361	-28.1246037148418	-11.2066230653172	-28.1399946333909	50	1	50	1	Same-cluster	Same-cluster
CP042633	25.5098950040935	9.0704450956035	25.5111478325937	9.06949040200101	-1	0	-1	0	Same-cluster	Same-cluster
CP042634	-17.005345518091	1.73829454529296	-17.0022706712758	1.73687386152093	-1	0	-1	0	Same-cluster	Same-cluster
CP042635	-26.4934766915746	-32.3747281563956	-26.486163911387	-32.3464411745158	2	1	2	1	Same-cluster	Same-cluster
CP042636	-27.9308148620059	-17.2306434678313	-27.9308148620059	-17.2306434678313	12	1	12	1	Same-cluster	Same-cluster
CP042637	-29.0079370669156	28.9335881087359	-29.0005480442536	28.9475949036173	-1	0	-1	0	Same-cluster	Same-cluster
CP042639	4.91755202826149	-47.770325922503	4.84872772827738	-47.6736778047244	0	0.491534557681673	0	0.4907600802728	Same-cluster	Same-cluster
CP042640	34.7462656127524	17.7527496719211	34.7783531765555	17.7637755247743	72	0.982150806979343	72	0.957463437184694	Same-cluster	Same-cluster
CP042641	-2.1110524925028	-27.4505976783415	-2.12665147090524	-27.3805715271599	52	0.571166938481397	52	0.571614374582268	Same-cluster	Same-cluster
CP042642	30.2824786941359	16.5253607582949	30.2781081177771	16.5263359277431	-1	0	-1	0	Same-cluster	Same-cluster
CP042643	8.47195429578779	-3.47499733710146	8.53000693559358	-3.52703081021641	61	1	61	1	Same-cluster	Same-cluster
CP042644	-19.6923325551224	-15.159280918281	-19.2913829346789	-15.7633057569913	37	0.134779053589065	37	0.0629274108866999	Same-cluster	Same-cluster
CP042646	20.2896121117411	-28.0957978637661	20.3425766501201	-28.1573483737735	1	0.882035486607468	1	0.84103284313369	Same-cluster	Same-cluster
CP042647	-18.8324375838006	-14.8601999405235	-18.57521604637	-14.9155367018672	37	0.0526599957371454	37	0.0459408965163155	Same-cluster	Same-cluster
CP042648	-16.1277736708472	12.3148912603098	-16.1277487876695	12.3147989148179	55	1	55	1	Same-cluster	Same-cluster
CP042649	-36.3287648265583	22.3812796150138	-36.3278588745952	22.3943464406148	15	1	15	1	Same-cluster	Same-cluster
CP042872	-2.85063907050643	-10.0204707953932	-2.87202181709927	-9.9999321725038	76	1	76	1	Same-cluster	Same-cluster
CP042894	-1.80024151609719	-18.9244642669842	-1.79830275978465	-18.9303240032547	62	1	62	1	Same-cluster	Same-cluster
CP042895	6.68513636941786	-48.3045562858466	6.5495342691043	-48.219168377749	0	0.746038346046685	0	0.71301140724097	Same-cluster	Same-cluster
CP042897	51.3554395504468	4.19983515353807	51.3566038044863	4.16181822156409	-1	0	-1	0	Same-cluster	Same-cluster
CP042898	7.11324537536975	-49.0282848083964	7.07725920772815	-49.086939004838	0	0.829499725240748	0	0.829499725240748	Same-cluster	Same-cluster
CP042900	-2.63446411241205	-10.3524565939622	-2.62260843786747	-10.3798848445471	76	1	76	1	Same-cluster	Same-cluster
CP042902	-2.63616465852694	-10.3633473430256	-2.62487874970629	-10.3794696805318	76	1	76	1	Same-cluster	Same-cluster
CP042948	8.60773795858423	16.1732712667309	8.59591789038759	16.1774212939814	67	1	67	1	Same-cluster	Same-cluster
CP042949	4.12875922434159	28.5613582492687	4.14213953982049	28.5588588192912	45	1	45	0.993792350520565	Same-cluster	Same-cluster
CP042951	-1.88032930558141	25.3563109816138	-1.76524258184392	25.3681233255428	45	1	45	1	Same-cluster	Same-cluster
CP042952	7.28203960620926	9.59279330413039	7.28319258639982	9.5895190405605	-1	0	-1	0	Same-cluster	Same-cluster
CP042970	-20.1329500867617	-14.9913517037748	-20.6675877293032	-14.9061182694737	37	1	37	0.109149922622603	Same-cluster	Same-cluster
CP042971	-3.19467638365087	-12.3627243342378	-3.20393817489983	-12.3536978388652	-1	0	-1	0	Same-cluster	Same-cluster
CP042972	28.2836133120666	-8.04870858321799	28.2499460667007	-8.03960421028287	54	0.989055032006143	54	0.972441133265367	Same-cluster	Same-cluster
CP042974	-2.63673680714313	-10.3517516377478	-2.62171470216689	-10.3694699691945	76	1	76	1	Same-cluster	Same-cluster
CP043012	11.5823538711397	43.9726968476859	12.2668500903845	44.0543129660864	43	0.556753730482179	43	0.346075632539154	Same-cluster	Same-cluster
CP043013	-31.0348635465525	10.7255792781533	-31.0710563674447	10.754184371699	30	0.484618420099799	30	0.479456938058277	Same-cluster	Same-cluster
CP043014	-48.0371154073199	18.0693822889503	-47.9919567495886	18.0884064068722	6	0.856897789474257	6	0.846174458659852	Same-cluster	Same-cluster
CP043017	-48.5737964444805	17.6605682721699	-48.501068427001	17.6887103591348	6	1	6	1	Same-cluster	Same-cluster
CP043018	-13.2459928879381	-24.2270418290038	-13.249559647034	-24.2171920640759	-1	0	-1	0	Same-cluster	Same-cluster
CP043020	11.5793407656367	43.971108980473	12.3283479678303	43.9821725357173	43	0.559284889649105	43	0.33576262509461	Same-cluster	Same-cluster
CP043021	-25.068020468094	-34.3510735313518	-25.068020468094	-34.3510735313518	-1	0	-1	0	Same-cluster	Same-cluster
CP043022	-25.0532134684391	-34.3368338436113	-25.0532082602325	-34.3368422067459	-1	0	-1	0	Same-cluster	Same-cluster
CP043023	11.5701042722125	43.974044921101	12.1964453406497	44.3009479008721	43	0.562328627064986	43	0.332078712112424	Same-cluster	Same-cluster
CP043543	-27.9823940129884	8.18734850258228	-28.0714159099511	8.15853859834895	30	0.358250823913382	30	0.366780791917753	Same-cluster	Same-cluster
CP043544	10.7047350939122	36.7400992439588	10.7023157533942	36.7596407735282	31	0.274095645221698	31	0.274775881389512	Same-cluster	Same-cluster
CP043545	5.04327732466951	-48.6949454857615	4.86651765640918	-48.6795818739504	0	0.509830807566757	0	0.465784811351856	Same-cluster	Same-cluster
CP043734	-5.64985927036482	-14.773012442919	-5.62437734454258	-14.7605042501057	75	0.369243489028217	75	0.370697301053606	Same-cluster	Same-cluster
CP043735	20.5620793972097	31.0918886370127	20.5519825281776	31.0929619355679	-1	0	-1	0	Same-cluster	Same-cluster
CP043737	51.3537381245845	4.16764741355528	51.3536657855313	4.12969608780349	-1	0	-1	0	Same-cluster	Same-cluster
CP043738	-14.7523581710348	48.7034153096107	-14.707949619537	48.695133108488	14	1	14	1	Same-cluster	Same-cluster
CP043740	29.7318900905175	18.5095702101219	29.7333199382187	18.5132669066654	-1	0	-1	0	Same-cluster	Same-cluster
CP043741	42.3544587082313	11.9399453294995	42.3422879358907	11.9130943310991	-1	0	-1	0	Same-cluster	Same-cluster
CP043743	42.3548882882648	11.940135491359	42.3399807389806	11.9105147066463	-1	0	-1	0	Same-cluster	Same-cluster
CP043745	41.7599668168005	-3.46320280787414	41.8076834451562	-3.4374276340381	-1	0	-1	0	Same-cluster	Same-cluster
CP043746	-11.4291967079587	-29.4201343559551	-11.4371784649045	-29.4490269772644	50	0.845301380954996	50	0.819758331147361	Same-cluster	Same-cluster
CP043748	37.7873368002574	15.6054525786211	37.7882625043109	15.6063513535853	-1	0	-1	0	Same-cluster	Same-cluster
CP043751	-5.28014288196987	-14.8717474551154	-5.25499164981135	-14.8742089854984	75	0.37956319947836	75	0.373326796076639	Same-cluster	Same-cluster
CP043753	-1.69276078212522	-12.1721260147416	-1.69125883699669	-12.1615691584431	-1	0	-1	0	Same-cluster	Same-cluster
CP043755	3.9586140600424	-11.7542363230677	3.96066092604353	-11.7645511487979	-1	0	-1	0	Same-cluster	Same-cluster
CP043758	-0.526139051950481	1.53294031078908	-0.517049961178776	1.53679745260241	60	0.0191674658070512	-1	0	Different-cluster	From-cluster-to-unassigned
CP043759	32.2228598685759	17.7810115572435	32.2291777952367	17.7941855924009	72	0.905901049864386	72	0.910973362290416	Same-cluster	Same-cluster
CP044022	-2.54044822740846	23.9299924360673	-2.49301010656484	23.8668170522496	45	1	45	1	Same-cluster	Same-cluster
CP044023	47.1956797319296	13.5677089790574	47.230943230372	13.5926422779511	19	0.548058705488739	19	0.545658206745743	Same-cluster	Same-cluster
CP044024	19.7290293511138	3.67613649363436	19.4651336084077	3.76121201207954	79	1	79	0.899212638225271	Same-cluster	Same-cluster
CP044025	-44.6873836353097	14.385668329414	-44.2803267219642	13.8870030384562	5	1	5	0.547755624250716	Same-cluster	Same-cluster
CP044026	-21.3885106284975	-8.14811660079035	-21.3856945423796	-8.14338643178499	-1	0	-1	0	Same-cluster	Same-cluster
CP044027	-17.8945289450175	-11.8909446044263	-17.8945289450175	-11.8909446044263	-1	0	-1	0	Same-cluster	Same-cluster
CP044292	-10.4304212325126	-8.88615996545004	-10.4546393696224	-8.88185505442397	-1	0	-1	0	Same-cluster	Same-cluster
CP044299	-5.87449158674423	-13.3301686484301	-5.87705087543617	-13.3120100180259	75	0.363655548154791	75	0.363387715447101	Same-cluster	Same-cluster
CP044300	-13.2198606133078	-39.3767653223031	-13.2209961653127	-39.3751021230682	16	0.129408824607832	16	0.129322459635739	Same-cluster	Same-cluster
CP044301	-6.79764183616665	-16.1765351458126	-6.79113014602441	-16.1912960911029	75	0.447719538765807	75	0.443703427802488	Same-cluster	Same-cluster
CP044302	-10.5495764796249	-8.79608644585179	-10.5582556919233	-8.79399795181865	-1	0	-1	0	Same-cluster	Same-cluster
CP044303	7.02577102215576	-11.675158605493	7.03390867388561	-11.6760425799615	-1	0	-1	0	Same-cluster	Same-cluster
CP044304	-19.212402368629	16.4438113113476	-19.212402368629	16.4438113113476	55	0.440522664976432	55	0.440522664976432	Same-cluster	Same-cluster
CP044306	6.15704120201461	-46.780911445694	6.07434347577701	-46.709313768766	0	0.534631709384402	0	0.512927697907263	Same-cluster	Same-cluster
CP044309	-6.7366210154112	-8.35331391730986	-6.73087426106647	-8.34503406498512	76	0.434286376126484	76	0.43648593393385	Same-cluster	Same-cluster
CP044347	44.6950377784458	5.24393626619804	44.6401700717544	5.21582322944534	26	0.72181087540361	26	0.740312381584579	Same-cluster	Same-cluster
CP044348	42.3318055381997	5.7541450726379	42.3215368069794	5.75470569617502	-1	0	-1	0	Same-cluster	Same-cluster
CP044351	-21.7125764117319	-4.20636810608291	-21.7057447782811	-4.22448440855251	35	0.421458480979816	35	0.424089484954776	Same-cluster	Same-cluster
CP046677	15.0647382453009	17.5146700419087	15.0526037907899	17.5143625308644	-1	0	-1	0	Same-cluster	Same-cluster
CP046678	15.3508479046634	-4.07722753610635	15.3440585506927	-4.07836936875568	48	0.162773755629479	48	0.1622813768962	Same-cluster	Same-cluster
CP048854	15.1628048463457	-2.18333040172623	15.1531064868914	-2.18818231854138	-1	0	-1	0	Same-cluster	Same-cluster
CP048856	15.7312882906212	7.26813023990883	15.7342314552883	7.24901356559732	81	1	81	1	Same-cluster	Same-cluster
CP048858	16.1198318533693	-8.03504853891807	15.9562472500683	-8.22748949052699	49	0.994144302417185	49	1	Same-cluster	Same-cluster
CP048859	-44.4552284862546	-4.98024507967432	-44.5302927449742	-4.93382035332892	28	0.752736478109282	28	0.720995833895647	Same-cluster	Same-cluster
CP048861	30.2698426226217	-11.3004921824805	30.3065927823398	-11.3089025079846	-1	0	-1	0	Same-cluster	Same-cluster
CP048862	-31.2191836009417	26.9311048448846	-31.21961192424	26.9309027833144	-1	0	-1	0	Same-cluster	Same-cluster
CP048864	-30.3750357012609	5.56145501745888	-30.3759038434164	5.56131781858068	33	0.957482363510865	33	0.957272161290064	Same-cluster	Same-cluster
CP048866	17.7255735971586	-4.23675643292554	17.7538215405546	-4.2898663764127	48	1	48	1	Same-cluster	Same-cluster
CP048868	27.8570643995589	-8.50911671622266	27.813273280999	-8.52817393963741	54	0.776431079804202	54	0.75982211778278	Same-cluster	Same-cluster
CP048869	10.5264711315433	15.7467598867437	10.5316168476344	15.7512554586636	67	1	67	1	Same-cluster	Same-cluster
CP048872	-27.4273939373686	8.62564513521594	-27.4238531182452	8.608596302048	30	0.366780791917753	30	0.366780791917753	Same-cluster	Same-cluster
CP048936	-1.33022761190169	22.4739219778381	-1.33037766952924	22.4736243504301	45	0.766294106111922	45	0.766273618113795	Same-cluster	Same-cluster
CP049610	13.1000518500837	4.98274239399747	13.1031383021551	4.98049432927481	-1	0	-1	0	Same-cluster	Same-cluster
CP049611	-13.2037939165469	40.6970506301512	-13.2041407396817	40.6611677689276	14	1	14	1	Same-cluster	Same-cluster
CP049613	-10.8549846250564	31.1388738584629	-10.854384496078	31.1397184538076	14	0.70179421763378	14	0.701531240413058	Same-cluster	Same-cluster
CP049614	11.8895621756578	15.0968517753579	11.898768972294	15.0940140231556	67	0.862354042716516	67	0.858439353338966	Same-cluster	Same-cluster
CP049615	6.59875041530632	12.1729769519959	6.60059358015279	12.1727591271614	67	0.801962532691052	67	0.801814016783464	Same-cluster	Same-cluster
CP049846	-2.41987415611101	24.282726356593	-2.37214173214975	24.2183366546867	45	1	45	1	Same-cluster	Same-cluster
CP049847	-5.30237884714346	-31.5206052421914	-5.34805214453591	-31.534736102447	52	0.473153603433315	52	0.464479276195931	Same-cluster	Same-cluster
CP049848	15.0180868204588	7.50828174643559	14.9960893837188	7.51845780528901	81	1	81	1	Same-cluster	Same-cluster
CP049849	-22.9736785955577	1.54420166312444	-22.9711827677295	1.54733975713755	-1	0	-1	0	Same-cluster	Same-cluster
CP049850	-43.760305177069	-0.479012579444843	-43.8003410399149	-0.420135777588266	24	1	24	0.846868179814599	Same-cluster	Same-cluster
CP049851	-28.9886578419393	9.24040425144573	-28.9234888119177	9.28153254945707	30	0.479957930297948	30	0.470226144124465	Same-cluster	Same-cluster
CP050997	19.5966027668936	10.0802772885535	19.6026470957209	10.0680586646769	-1	0	-1	0	Same-cluster	Same-cluster
CP050999	-11.4855093497663	-27.6801988038869	-11.510959883383	-27.6635032450036	50	0.978686694877565	50	0.952071119967999	Same-cluster	Same-cluster
CP051000	6.5659880088103	18.4779364100035	6.56125362684744	18.4748337178339	67	0.962027463536353	67	0.961810722733947	Same-cluster	Same-cluster
CP051632	4.31360473178113	36.689337065024	4.42574473946659	36.6910698953296	29	0.384840643810627	29	0.34215231602794	Same-cluster	Same-cluster
CP051693	24.252693681016	-4.71041234515654	24.2522557498251	-4.71110628670663	-1	0	-1	0	Same-cluster	Same-cluster
CP051750	41.7914064725426	10.0841598918854	41.7857529358407	10.0812071280705	-1	0	-1	0	Same-cluster	Same-cluster
CP051779	-27.5470426475162	11.9205002105875	-27.5049817021893	11.8810451533501	30	0.37312633178783	30	0.364951862909616	Same-cluster	Same-cluster
CP051780	-21.9518313082658	-3.62893708882557	-21.9616146638688	-3.63022599476288	35	0.342615637759354	35	0.343366839009513	Same-cluster	Same-cluster
CP051781	10.4944097016916	44.0636856394957	9.04695417453333	45.0567751891925	43	1	-1	0	Different-cluster	From-cluster-to-unassigned
CP051783	-27.5470426475162	11.9205002105875	-27.4926556357206	11.9331562126612	30	0.37312633178783	30	0.37312633178783	Same-cluster	Same-cluster
CP051784	-21.8777741696446	-3.63653252258856	-21.8663869309272	-3.64834904272365	35	0.339356603401051	35	0.340368974447536	Same-cluster	Same-cluster
CP051787	-27.5470680292045	11.9204974512	-27.5423215305245	11.868191079093	30	0.37312633178783	30	0.364414464273157	Same-cluster	Same-cluster
CP051788	-21.7664215497625	-4.30664598525557	-21.7700774823627	-4.32960127906119	35	0.450733630109249	35	0.456558480888667	Same-cluster	Same-cluster
CP051791	10.8377747107314	44.3116225100119	10.3228492413505	45.351261716958	43	0.94088182334959	43	0.346914996169492	Same-cluster	Same-cluster
CP051793	-27.5470062290832	11.9204978514752	-27.5426054705232	11.9213843832376	30	0.37312633178783	30	0.37312633178783	Same-cluster	Same-cluster
CP051794	-21.9523410487927	-3.63473116443747	-21.9505537634176	-3.64668924973465	35	0.343514146871564	35	0.345216704912253	Same-cluster	Same-cluster
CP051803	10.8514788435827	44.3276465055643	9.87842132920018	45.8568966508921	43	0.897352284124733	-1	0	Different-cluster	From-cluster-to-unassigned
CP051807	10.8316300418009	44.3252586907427	8.68161394288826	43.2844639408829	43	0.933924631522089	-1	0	Different-cluster	From-cluster-to-unassigned
CP051809	-43.8566452152963	-11.5537645465654	-43.8625212798437	-11.5728928951797	-1	0	-1	0	Same-cluster	Same-cluster
CP051815	10.8387497579461	44.3149353202051	11.1115499065105	45.5237893055251	43	0.934861025168957	43	0.320592900267695	Same-cluster	Same-cluster
CP051820	11.0708702163887	43.4295099341088	12.1184001426784	42.3017550175929	43	0.970616147494757	-1	0	Different-cluster	From-cluster-to-unassigned
CP051825	-31.0345197858139	10.7258350241104	-31.1172482000221	10.7015833288441	30	0.484489693987271	30	0.505826821921015	Same-cluster	Same-cluster
CP051828	-31.0345499968046	10.7258832245574	-31.0586159504307	10.9475057536718	30	0.484469031713341	30	0.460831999219325	Same-cluster	Same-cluster
CP051831	-31.0348525008401	10.7255617138485	-31.0743180565645	10.8366186156241	30	0.484625954087707	30	0.450903831518845	Same-cluster	Same-cluster
CP053596	20.322048245707	32.6952467610586	20.3218717507605	32.7034528533261	-1	0	-1	0	Same-cluster	Same-cluster
CP054315	2.94974270962081	19.5757885438222	2.94959468610428	19.577632284121	-1	0	-1	0	Same-cluster	Same-cluster
CP054316	-16.123284192697	40.0344046745287	-16.1285558534306	40.0702929914655	14	1	14	1	Same-cluster	Same-cluster
CP054318	15.9146186992733	-8.13007528435787	15.8884238505658	-8.41468497458686	49	1	49	0.809519704344857	Same-cluster	Same-cluster
CP054320	-15.6010223899765	-4.81779789302381	-15.6998558562056	-4.69587998405847	69	0.674011122509884	69	0.586083253244112	Same-cluster	Same-cluster
CP054321	23.9629290022296	-9.41828501503971	23.9531394297237	-9.40468036693273	-1	0	-1	0	Same-cluster	Same-cluster
CP054322	-21.6555096803689	-29.7895167727947	-21.3350385163441	-29.8643909743943	3	0.760322905199039	3	0.486628468559792	Same-cluster	Same-cluster
CP054324	-27.7557522001867	-16.6763682625459	-28.1759449525211	-16.9334142174672	11	1	11	0	Same-cluster	Same-cluster
CP054329	28.0360039942959	14.9286614044524	28.0444185041932	14.9335691504658	-1	0	-1	0	Same-cluster	Same-cluster
CP054331	-43.7335004113238	-0.475879814815787	-43.7417169110944	-0.445365820527687	24	1	24	1	Same-cluster	Same-cluster
CP054332	-39.2584065902734	-25.1432731501189	-39.2599925921714	-25.1436698786698	-1	0	-1	0	Same-cluster	Same-cluster
CP054333	-22.2600172907443	-30.8885913138459	-22.3597694160851	-31.0246174085118	3	0.545776332294791	3	0.472603915727389	Same-cluster	Same-cluster
CP054334	-33.7771918906652	28.1243118228945	-33.7313315616599	28.0737073958385	-1	0	-1	0	Same-cluster	Same-cluster
CP054336	40.773767379838	-4.26964171871323	41.0043650414658	-4.2653650680852	46	0.5965948298613	46	0.480452025491682	Same-cluster	Same-cluster
CP054337	-3.64127491906606	-30.8808046107053	-3.79213074392026	-30.9702310877828	52	0.863273482985138	52	0.795370034881113	Same-cluster	Same-cluster
CP054338	1.97887714276045	2.52731533450285	2.00301117335077	2.56071430297952	60	1	60	1	Same-cluster	Same-cluster
CP054339	-22.2110407731142	-29.784414451757	-22.3700105862959	-29.5666428597963	3	1	3	1	Same-cluster	Same-cluster
CP054340	-17.6599854866063	13.1897134226833	-17.9758743314038	12.9820345715326	55	0.917228544035101	55	0.788051768635938	Same-cluster	Same-cluster
CP054341	-27.4796644199903	-17.1557069331429	-27.7557522001867	-16.6763682625459	12	0.831142840160632	11	1	Different-cluster	Different-cluster
CP054342	-31.7974777639824	28.7832724680207	-31.0942105910484	28.8132113588963	17	1	17	0.633997574037583	Same-cluster	Same-cluster
CP054450	17.4687305519822	-4.20863100075707	17.3855300546299	-4.23893440466325	48	0.990140314658668	48	0.813462410238856	Same-cluster	Same-cluster
CP054451	-40.7047641098518	-4.02197977841855	-40.7206718052158	-3.99201187755101	-1	0	-1	0	Same-cluster	Same-cluster
CP054452	-21.7485987903917	-29.6030433314852	-21.6296635765854	-29.6445239908671	3	0.872523995365249	3	0.715387907644174	Same-cluster	Same-cluster
CP054453	-29.4088913737573	26.9072646440385	-29.3251538173362	26.9103218595939	18	1	18	1	Same-cluster	Same-cluster
CP054455	50.0459925436267	11.8337112078606	50.2240301761906	11.808503716325	20	1	20	1	Same-cluster	Same-cluster
CP054456	-36.1977113614791	-21.4937531581675	-35.6131668349405	-20.5916687700355	7	1	7	0.227682484017775	Same-cluster	Same-cluster
CP054458	39.7559954421098	-3.95713666223396	39.628086699508	-3.87514138674639	46	0.43924434117419	46	0.404508619820682	Same-cluster	Same-cluster
CP054459	-3.57642736500035	25.2045271266651	-3.6524275123481	25.2777511009512	45	1	45	1	Same-cluster	Same-cluster
CP054460	-6.1423309187145	24.9781330575421	-6.14853188850218	24.9796807586122	45	0.736745352660187	45	0.734741592332194	Same-cluster	Same-cluster
CP054461	-33.7352039684034	3.35878795610353	-33.7390869252439	3.37891773799604	32	1	32	1	Same-cluster	Same-cluster
CP054462	-13.77134681374	14.293557016362	-13.6755359446293	14.3587219676141	55	0.603835272452016	55	0.576737806125702	Same-cluster	Same-cluster
CP055625	8.17502021547176	12.0214814819288	8.17062165591574	12.0209080009947	-1	0	-1	0	Same-cluster	Same-cluster
CP055626	-11.0239942706343	-27.9267280692093	-11.0046813507575	-27.8707454141732	50	1	50	1	Same-cluster	Same-cluster
CP055627	20.7359733269277	27.5031276264385	20.7285980389955	27.4994616486996	-1	0	-1	0	Same-cluster	Same-cluster
CP055629	-28.1799063500735	12.9301071186569	-28.1504801769823	12.9386849226609	30	0.37312633178783	30	0.37312633178783	Same-cluster	Same-cluster
CP055670	7.41300872125441	-53.2387225572072	7.39563940365406	-53.2619229741615	0	0.325319734800299	0	0.322143839507517	Same-cluster	Same-cluster
CP055671	0.658028632858984	-27.9854076049455	0.693977488241639	-27.9468389302373	52	0.53223633476038	52	0.527537869920459	Same-cluster	Same-cluster
CP055672	7.10849243483711	34.336312929159	7.10837008145146	34.3341307352609	-1	0	-1	0	Same-cluster	Same-cluster
CP055673	-46.2052907063057	-5.27960777100005	-46.2150390165354	-5.26500870581621	28	0.631211169990799	28	0.622915008293437	Same-cluster	Same-cluster
CP055674	-28.0819499489402	12.9745762926707	-28.1145861447941	12.9253886324306	30	0.37312633178783	30	0.37312633178783	Same-cluster	Same-cluster
CP055714	10.4760365202933	21.7236001914371	10.4763421194934	21.7234157623937	67	0.769633424232704	67	0.769734663109233	Same-cluster	Same-cluster
CP055715	-14.9558400790881	-5.05634172907243	-15.0212620903231	-4.8891892335045	69	0.937281344410285	69	1	Same-cluster	Same-cluster
CP055716	-38.8483717011986	-8.36605453401034	-38.8490249335112	-8.3339360909876	39	1	39	1	Same-cluster	Same-cluster
CP055717	2.87269013908082	39.9541361387432	2.87269013908082	39.9541361387432	-1	0	-1	0	Same-cluster	Same-cluster
CP055725	0.83354330522824	24.0277292781232	0.838956103392647	24.0185347732765	45	0.544563621303496	45	0.546511212973762	Same-cluster	Same-cluster
CP055726	2.11557799139323	21.3523538354992	2.11252067082542	21.3537217190644	-1	0	-1	0	Same-cluster	Same-cluster
CP055727	-33.7408642873871	3.33413222506153	-33.8171702687409	3.27046717782596	32	1	32	0.943850481189776	Same-cluster	Same-cluster
CP055728	-7.15091455995156	8.8538629945303	-7.16160446802156	8.86976886707597	59	1	59	1	Same-cluster	Same-cluster
CP055729	-25.1714793619047	-31.7536558267099	-25.1727950978544	-31.7616013040968	2	0.871791183003509	2	0.874443349947377	Same-cluster	Same-cluster
CP055730	-25.1899092417505	3.1086945110823	-25.0995260892463	3.01443962338865	27	0.972966864398902	27	0.911206466866218	Same-cluster	Same-cluster
CP055731	-23.2323277854236	24.500699562177	-23.2323277854236	24.500699562177	13	1	13	1	Same-cluster	Same-cluster
CP055732	-35.3297249579391	28.2884505712662	-35.3297249579391	28.2884505712662	-1	0	-1	0	Same-cluster	Same-cluster
CP055733	-21.5871183920796	-26.3412425711711	-21.5778680523709	-26.3286928690126	3	0.244383143090889	3	0.242192039689977	Same-cluster	Same-cluster
CP055734	-24.3194834483826	26.0436828256138	-24.3194834483826	26.0436828256138	13	1	13	1	Same-cluster	Same-cluster
CP055749	26.3025188251822	21.5495583936022	26.308094865458	21.5482141161672	-1	0	-1	0	Same-cluster	Same-cluster
CP055750	12.9883284979452	22.0021626644661	12.9958813142699	22.0010128958313	-1	0	-1	0	Same-cluster	Same-cluster
CP055751	-36.7336983665889	-6.39200807373453	-36.7043771544208	-6.36458805488742	-1	0	-1	0	Same-cluster	Same-cluster
CP056243	24.7794984269605	27.8743983483416	24.8447873255706	27.87355259293	78	0.598102366470997	78	0.56756207144657	Same-cluster	Same-cluster
CP056250	-9.73495397272999	-42.7343491676973	-9.54157630457998	-42.8827909793437	16	0.442916207619452	16	0.351965023121775	Same-cluster	Same-cluster
CP056264	20.7253636239402	10.2188035922995	20.7500521210652	10.216511059304	-1	0	-1	0	Same-cluster	Same-cluster
CP056265	2.33649574890405	15.4795985467724	2.33371180168935	15.4759560716269	67	0.779886737564469	67	0.779731337061992	Same-cluster	Same-cluster
CP056266	-44.1190928498519	-6.72968668993838	-44.1002406448965	-6.73738675655519	28	1	28	1	Same-cluster	Same-cluster
CP056274	17.5258135355009	-4.10793151337537	17.4806704262765	-4.13510549958633	48	1	48	0.991855864668027	Same-cluster	Same-cluster
CP056279	16.3963994966743	43.6115476617227	16.4010842146859	43.6106679407794	-1	0	-1	0	Same-cluster	Same-cluster
CP056280	9.69224665657809	24.2171773624528	9.69260354285764	24.218399737177	-1	0	-1	0	Same-cluster	Same-cluster
CP056281	-25.8094228275545	2.81709201498592	-25.8718278901682	2.62236152746768	27	0.948185249066194	27	0.798109769347869	Same-cluster	Same-cluster
CP056283	28.9129801570727	-3.03773040542027	28.8686450248405	-2.93622327856241	53	0.808030736680052	53	0.733936001363958	Same-cluster	Same-cluster
CP056300	-10.4809859781575	-42.3466250814557	-10.4881211162512	-42.2697920689032	16	1	16	1	Same-cluster	Same-cluster
CP056305	52.0830467508685	9.47666364873232	52.0976224895718	9.47818572816921	-1	0	-1	0	Same-cluster	Same-cluster
CP056306	-36.8412240367869	-21.7291316613439	-37.4145806304892	-21.8367038406446	7	0.4283553963598	7	0.305096573704132	Same-cluster	Same-cluster
CP056316	27.2679563794095	-14.6069189371467	27.3260728551827	-14.6504818297224	56	0.388887639467727	56	0.381383004062534	Same-cluster	Same-cluster
CP056317	6.1164320210462	-1.977048128832	6.10238890406973	-1.89399476453175	61	1	61	1	Same-cluster	Same-cluster
CP056319	-43.2514754169371	-7.76072413297488	-43.2081233556251	-7.79673301023664	28	0.618150256094116	28	0.59366294938433	Same-cluster	Same-cluster
CP056320	-36.2279217019522	-21.4641810788187	-35.5495840423669	-21.5796010454013	7	1	7	0.331116016642175	Same-cluster	Same-cluster
CP056349	-17.4856154018846	37.4355222872676	-17.5100121695391	37.4219749152285	14	1	14	1	Same-cluster	Same-cluster
CP056356	23.2228695772553	22.0433393692599	23.2185828240622	22.0375349608164	-1	0	-1	0	Same-cluster	Same-cluster
CP056358	23.8745848497307	-2.9388579170603	23.8719733801606	-2.94095082719345	-1	0	-1	0	Same-cluster	Same-cluster
CP056359	-14.5228350310864	16.2911418980135	-14.531529909564	16.3955216159735	55	0.536871896201554	55	0.528465084801174	Same-cluster	Same-cluster
CP056360	-36.0943960338937	-24.9152335883301	-36.0739725602245	-24.9338663347549	8	1	8	1	Same-cluster	Same-cluster
CP056371	17.790290992353	-4.04543977312083	17.8373219585505	-4.01427174349883	48	1	48	1	Same-cluster	Same-cluster
CP056397	-9.99521444176845	13.1847734519006	-9.99833474299223	13.1835401366958	58	0.998500114546826	58	0.996971355124491	Same-cluster	Same-cluster
CP056398	-16.3174645826942	13.1027864722096	-16.3174645826942	13.1027864722096	55	1	55	1	Same-cluster	Same-cluster
CP056405	15.0123693635837	6.56851918732269	15.0135240606644	6.5528968167866	81	1	81	1	Same-cluster	Same-cluster
CP056406	-21.0233382503937	-28.7431978734269	-20.9627648947774	-28.7235996326187	3	0.341703619971347	3	0.32859108474081	Same-cluster	Same-cluster
CP056407	-17.5411002509816	14.9945687307003	-17.6486413295829	14.9489918271006	55	0.52109689227672	55	0.54232735645394	Same-cluster	Same-cluster
CP056408	-27.9308148620059	-17.2306434678313	-27.9308148620059	-17.2306434678313	12	1	12	1	Same-cluster	Same-cluster
CP056413	-7.38656344104983	5.11655149959777	-7.38566000899356	5.11221634937973	66	0.997904045908695	66	1	Same-cluster	Same-cluster
CP056415	-17.6949052342092	13.1853065079212	-17.6949052342092	13.1853065079212	55	0.906653770877202	55	0.906653770877202	Same-cluster	Same-cluster
CP056447	-3.12600604217689	-29.6314850558318	-3.16202974332974	-29.5822582652038	52	0.913338666965551	52	0.90557423052256	Same-cluster	Same-cluster
CP056449	1.97835067943908	2.52775082588647	2.02157094326409	2.5845370382931	60	1	60	0.696309274199187	Same-cluster	Same-cluster
CP056450	-26.3422148356505	4.10748501856926	-26.4269571976421	4.12377688387825	27	0.531593013825183	27	0.498885793689292	Same-cluster	Same-cluster
CP056471	38.6882815421702	-4.55145790287574	38.5961561180021	-4.56165925211852	-1	0	-1	0	Same-cluster	Same-cluster
CP056472	16.147380262045	4.79007178073015	16.1448714566668	4.74809511173557	81	1	81	0.987233491085324	Same-cluster	Same-cluster
CP056482	-19.0770529824918	13.2419068309098	-19.5030695047518	13.2294633169274	55	0.816776840414951	55	0.63607461932975	Same-cluster	Same-cluster
CP056493	38.4793129169998	-4.57335919136174	38.4244192687902	-4.59032759367677	-1	0	-1	0	Same-cluster	Same-cluster
CP056494	16.146201186806	4.77568259335741	16.1308669700921	4.73547104150031	81	1	81	0.981496552690738	Same-cluster	Same-cluster
CP056525	52.0827973666436	9.47659706960048	52.0979935114936	9.48174030939402	-1	0	-1	0	Same-cluster	Same-cluster
CP056526	-36.8635066555767	-21.6969802077492	-37.2438583141469	-21.5525210196345	7	0.407855980313073	7	0.307467328019008	Same-cluster	Same-cluster
CP056557	9.63476291726048	21.1539665230453	9.6338102659972	21.1588047836494	-1	0	-1	0	Same-cluster	Same-cluster
CP056558	24.2579815506873	18.062594146971	24.2565253733664	18.0683009713924	-1	0	-1	0	Same-cluster	Same-cluster
CP056566	-8.95695058126816	7.10688643170985	-8.96247078153213	7.10831689844438	-1	0	-1	0	Same-cluster	Same-cluster
CP056570	16.0668661631482	-8.14168600492745	15.6593795746626	-8.28149960993837	49	1	49	0.832885266335492	Same-cluster	Same-cluster
CP056571	15.0432510938751	5.54090929739073	15.0132195367486	5.51645367482699	81	0.966648946542025	81	0.964347170880533	Same-cluster	Same-cluster
CP056572	-21.4222263080107	-8.43480216296672	-21.4238546384593	-8.44314492442019	-1	0	-1	0	Same-cluster	Same-cluster
CP056579	25.4990192892552	-13.8147153435839	25.4925367856043	-13.9483291587147	56	0.58850814265235	56	0.530343642766619	Same-cluster	Same-cluster
CP056585	25.088269466125	29.5782067466787	25.1230198694604	29.5928509672299	-1	0	-1	0	Same-cluster	Same-cluster
CP056599	28.9395403088324	-10.8326348732125	28.9228140256225	-10.8451077479166	-1	0	-1	0	Same-cluster	Same-cluster
CP056600	-2.59846964872566	24.0525154996949	-2.56061991596152	23.9314525657037	45	1	45	1	Same-cluster	Same-cluster
CP056605	48.3860312068065	9.36812321064061	48.3859341474847	9.36464816093865	-1	0	-1	0	Same-cluster	Same-cluster
CP056606	-14.068270666108	34.2266760109478	-13.9864511437892	34.227500944949	14	1	14	1	Same-cluster	Same-cluster
CP056607	-2.93560471946035	24.2690101918118	-2.91828596317308	24.1890816839656	45	1	45	1	Same-cluster	Same-cluster
CP056611	-36.6709583739764	-21.9701767446092	-36.7451778343622	-22.5954487197162	7	0.442670286450861	7	0.29342706133731	Same-cluster	Same-cluster
CP056614	18.6414157420345	11.3152147526486	18.6359761804997	11.3271433558649	-1	0	-1	0	Same-cluster	Same-cluster
CP056619	-1.87186750950501	-32.8988890664379	-1.86690914909172	-32.9366744419117	52	0.492833626618523	52	0.489655473351269	Same-cluster	Same-cluster
CP056621	-4.73120035794493	-28.8954876840335	-4.84687153135281	-28.8307480693232	52	0.823972984120012	52	0.75501112199181	Same-cluster	Same-cluster
CP056626	-7.61833954557487	5.06292714379974	-7.62476545843591	5.0565457232444	66	1	66	1	Same-cluster	Same-cluster
CP056627	-3.86709406934967	-21.6214054209666	-3.8670110880301	-21.6223934924994	-1	0	-1	0	Same-cluster	Same-cluster
CP056628	-19.1696290188956	16.452538628626	-19.1695933950662	16.4524899364647	55	0.43937713903388	55	0.439362786200212	Same-cluster	Same-cluster
CP056629	-15.3043504981897	13.6450976078001	-15.3042603673443	13.6451271660714	55	0.773933099180068	55	0.773882587630523	Same-cluster	Same-cluster
CP056630	-17.8325776303302	17.6603126099938	-17.861152740233	17.6901555287405	55	0.514656818579956	55	0.522414369477226	Same-cluster	Same-cluster
CP056633	-21.0396688221281	-28.7408864133514	-20.96870162404	-28.6610987367705	3	0.34349403603235	3	0.316216641271312	Same-cluster	Same-cluster
CP056634	-36.6683388260066	-21.9687191200138	-36.847495705334	-22.000773999754	7	0.44414522939647	7	0.446751924838461	Same-cluster	Same-cluster
CP056643	9.71027534791413	17.658010741551	9.71177989887518	17.6580880833737	67	1	67	1	Same-cluster	Same-cluster
CP056656	-5.78826961153198	4.23084749212066	-5.78134380639817	4.21361457272108	-1	0	-1	0	Same-cluster	Same-cluster
CP056658	-25.0469241887093	3.7985604349575	-24.9196158797911	3.77393518202024	27	0.948254696496458	27	0.972966864398902	Same-cluster	Same-cluster
CP056787	40.3101453670437	-4.74054250296067	40.3314078664709	-4.85273431753336	46	1	46	1	Same-cluster	Same-cluster
CP056788	-9.3454308223295	-41.7504979517017	-9.13578500809452	-41.6992503251112	16	0.343684080406257	16	0.335372283187662	Same-cluster	Same-cluster
CP056789	-7.9670284297748	14.1719641585697	-7.9650901401483	14.1798941134809	58	1	58	1	Same-cluster	Same-cluster
CP056790	-27.9333767466731	13.2157857091623	-27.9254505983027	13.211049960564	30	0.36883650378182	30	0.370665791926166	Same-cluster	Same-cluster
CP056791	-27.7557522001867	-16.6763682625459	-27.7557522001867	-16.6763682625459	11	1	11	1	Same-cluster	Same-cluster
CP056792	-23.1483313899023	24.8718367366872	-23.1483313899023	24.8718367366872	13	1	13	1	Same-cluster	Same-cluster
CP056795	2.38814334757816	-50.1254158465615	2.38814334757816	-50.1254158465615	0	0.234156326268972	0	0.234156326268972	Same-cluster	Same-cluster
CP056796	-11.150826471019	-28.3835258467101	-11.1620479049548	-28.3845623806674	50	1	50	1	Same-cluster	Same-cluster
CP056797	-17.213488077969	47.6806358747634	-17.2503381913556	47.6868390578199	14	0.998833601571554	14	0.995810072752309	Same-cluster	Same-cluster
CP056798	16.6651582947192	8.49947063238648	16.6799237420027	8.50662497809011	-1	0	-1	0	Same-cluster	Same-cluster
CP056801	-10.9992630369494	-40.8594088749498	-11.0809594593688	-40.6411026349896	16	0.29563902471403	16	0.252142629517545	Same-cluster	Same-cluster
CP056802	-15.3923787851882	42.8831912276849	-15.4065361703371	42.8954398811288	14	0.780399396068785	14	0.780101271788755	Same-cluster	Same-cluster
CP056803	18.087650367213	-10.3084684147563	18.0894878248305	-10.3172167652615	49	0.122027183150727	49	0.122169913026312	Same-cluster	Same-cluster
CP056804	-43.8537342824684	-4.31507848542129	-43.8559912311538	-4.29801617279823	28	0.542848433811871	28	0.540380999114048	Same-cluster	Same-cluster
CP056806	-23.1483313899023	24.8718367366872	-23.1483313899023	24.8718367366872	13	1	13	1	Same-cluster	Same-cluster
CP056807	-29.4378146249331	26.6556347500232	-29.4378146249331	26.6556347500232	18	1	18	1	Same-cluster	Same-cluster
CP056811	48.9729483613167	14.789750057012	48.9769795491273	14.7927297283526	-1	0	-1	0	Same-cluster	Same-cluster
CP056813	-29.8536278663466	10.3518852724089	-29.8497826434158	10.3479095513655	30	1	30	1	Same-cluster	Same-cluster
CP056817	-12.2937104422094	41.6084774817522	-12.2599685752416	41.5964054392041	14	1	14	1	Same-cluster	Same-cluster
CP056818	-0.990216905610176	24.3151650370168	-0.969379538004893	24.3005321135721	45	0.989128129787216	45	0.974439432289956	Same-cluster	Same-cluster
CP056819	17.5394674313428	-2.78537424018476	17.5375463299577	-2.71808277598201	48	0.266304296901707	48	0.253972923744006	Same-cluster	Same-cluster
CP056820	-14.9720790180753	-5.87986362065042	-14.9669446279749	-5.92417172083678	69	1	69	0.950531708068241	Same-cluster	Same-cluster
CP056843	25.837506369503	12.0578001114302	25.8349858687437	12.0490896452444	-1	0	-1	0	Same-cluster	Same-cluster
CP056844	-15.3643757076019	41.7567844346526	-15.394807931496	41.7828288255933	14	1	14	1	Same-cluster	Same-cluster
CP056845	-8.81671048670939	-37.8246905333782	-8.81869054342804	-37.8254949546694	16	0.0988404068760486	16	0.0988885017504191	Same-cluster	Same-cluster
CP056847	42.6026810297376	13.2217110727541	42.6024393526032	13.2287720209237	-1	0	-1	0	Same-cluster	Same-cluster
CP056848	-14.497480107203	16.1770463947457	-14.4443061683061	16.1460371206152	55	0.53784691603493	55	0.521793975989521	Same-cluster	Same-cluster
CP056866	8.88230842277514	-24.6194511770267	8.78403442620208	-24.6757294900227	23	0.180724432866246	23	0.157166001657305	Same-cluster	Same-cluster
CP056868	50.8604117395231	5.79288254806758	50.8559524788815	5.75613661485931	25	0.457143860200889	25	0.453373650071151	Same-cluster	Same-cluster
CP056869	-33.9171113957397	30.988506679685	-33.9171113957397	30.988506679685	-1	0	-1	0	Same-cluster	Same-cluster
CP056871	38.5819178925012	-4.54913203780953	38.5195120369414	-4.56025550722271	-1	0	-1	0	Same-cluster	Same-cluster
CP056875	16.1414020694766	4.77125200402499	16.1282812530176	4.73905593149042	81	1	81	0.983620314279196	Same-cluster	Same-cluster
CP056877	26.4514867825988	-11.12664763717	26.4694810077314	-11.0927004583731	56	0.320824571387878	56	0.32211212742475	Same-cluster	Same-cluster
CP056895	-2.12184584842683	-27.6980059753978	-2.14186213848008	-27.6024119192596	52	0.669001590354261	52	0.622470173513016	Same-cluster	Same-cluster
CP056903	18.6430710591959	11.3137392312526	18.6361647457567	11.3274900524175	-1	0	-1	0	Same-cluster	Same-cluster
CP056904	-3.48867808634831	24.3371049438527	-3.55832686744959	24.2655443184051	45	1	45	1	Same-cluster	Same-cluster
CP056905	-36.6683388260066	-21.9687191200138	-36.6980038853212	-22.6030679551881	7	0.44414522939647	7	0.312306744298396	Same-cluster	Same-cluster
CP056915	49.794871075685	11.8043590069732	49.6660065229525	11.8885307017524	20	0.851112955836788	20	0.787663357076456	Same-cluster	Same-cluster
CP056922	26.4071633672113	19.501277527618	26.4072009120388	19.5128496582036	-1	0	-1	0	Same-cluster	Same-cluster
CP056924	-25.8711630301801	5.68574234284678	-25.8736732586304	5.68688281011412	27	0.330510132195824	27	0.330151645124061	Same-cluster	Same-cluster
CP056925	-24.3442523707235	4.07401110867915	-24.3215277162247	4.08836925671046	27	1	27	1	Same-cluster	Same-cluster
CP056926	-30.6582018335078	18.5403705821937	-30.6582018335078	18.5403705821937	21	1	21	1	Same-cluster	Same-cluster
CP056929	23.6198980100278	23.4728209215425	23.6018469345966	23.5043298931169	-1	0	-1	0	Same-cluster	Same-cluster
CP056930	-48.6135324775186	15.9400598460897	-48.6308498282618	15.8569059205075	6	0.803090498758582	-1	0	Different-cluster	From-cluster-to-unassigned
CP056931	-40.7794195794633	-6.82563700607143	-40.7839423476768	-6.80722157304779	-1	0	-1	0	Same-cluster	Same-cluster
CP056932	-24.0335600081636	-33.4974265767674	-24.0335604155141	-33.4974210589242	-1	0	-1	0	Same-cluster	Same-cluster
CP056934	24.8168009066198	28.0657744696893	24.8858094030876	28.0868912151152	78	0.57121828490916	78	0.542774223049965	Same-cluster	Same-cluster
CP056935	9.05404318475656	-7.15922075387482	9.05404318475656	-7.15922075387482	-1	0	-1	0	Same-cluster	Same-cluster
CP056941	25.9509489588023	19.0083487173491	25.9382518745306	19.0024073657421	-1	0	-1	0	Same-cluster	Same-cluster
CP056942	-42.0579790882842	-3.95210395031051	-42.0622627499796	-3.95833662960597	28	0.541570126047256	28	0.541570126047256	Same-cluster	Same-cluster
CP056943	-21.7459200084565	-30.903485533333	-21.4164432104753	-31.1516680746196	3	0.584847689169048	3	0.460071999916728	Same-cluster	Same-cluster
CP056944	-28.8481794549354	16.7167921621175	-28.8481794549354	16.7167921621175	21	1	21	1	Same-cluster	Same-cluster
CP056945	-29.7616241747451	27.1893724069253	-29.7616241747451	27.1893724069253	18	0.772904872755879	18	0.772904872755879	Same-cluster	Same-cluster
CP056948	26.5706210705844	19.0417587275015	26.5882739656065	19.038427415665	-1	0	73	0.924908031046162	Different-cluster	Different-cluster
CP056949	-38.0858116353791	-7.15517930514768	-38.1549882881892	-7.11489234555979	-1	0	-1	0	Same-cluster	Same-cluster
CP056950	-28.8289791135147	16.7020981289196	-28.8268108401604	16.7001169782348	21	0.999980512470074	21	0.998882482725076	Same-cluster	Same-cluster
CP056956	49.5402315851417	3.66389060664296	49.533045198822	3.65192938741763	-1	0	-1	0	Same-cluster	Same-cluster
CP056957	-40.5207198872756	-3.91556808876204	-40.5108603483437	-3.9025992261039	-1	0	-1	0	Same-cluster	Same-cluster
CP056959	-30.3865848222908	5.52860946310907	-30.387504640733	5.52883820184741	33	0.971511734605589	33	0.971066611069243	Same-cluster	Same-cluster
CP056960	-25.81719436071	2.81341215797072	-25.8544472740749	2.73256683606889	27	0.937403532734946	27	0.866983261464964	Same-cluster	Same-cluster
CP056975	29.8557672129636	19.9983100156215	29.8722748284468	20.0130364644016	-1	0	-1	0	Same-cluster	Same-cluster
CP056976	-16.5981922858904	39.0316962616492	-16.6126739895198	39.0445365550386	14	1	14	1	Same-cluster	Same-cluster
CP056977	22.9787762834894	9.58952652117557	22.9835141904962	9.58270778792875	-1	0	-1	0	Same-cluster	Same-cluster
CP056978	7.12038677413643	-5.20965057187342	7.12139496671418	-5.24983595108862	61	0.586549157905573	61	0.574396114682201	Same-cluster	Same-cluster
CP056979	-36.0808389632064	-24.9092694080808	-36.0665399026233	-24.9210559723836	8	1	8	1	Same-cluster	Same-cluster
CP056980	-15.1986882089952	13.7347977424059	-15.2072698961003	13.7476617135951	55	0.738282715397561	55	0.740626342038242	Same-cluster	Same-cluster
CP056981	-22.2849569427282	-30.8728524701249	-22.5104783924485	-31.0186082201303	3	0.538763891447423	3	0.467457341269782	Same-cluster	Same-cluster
CP056982	-16.7306578298273	12.8504192135964	-16.7306578298273	12.8504192135964	55	1	55	1	Same-cluster	Same-cluster
CP056984	-31.8572991973077	28.9398122879671	-31.7091054383789	28.8660096898856	17	1	17	1	Same-cluster	Same-cluster
CP056986	7.37167657365148	-52.3185236582644	7.36324194693881	-52.3356421944355	0	0.518876970733601	0	0.512875850994167	Same-cluster	Same-cluster
CP056987	22.0695385389608	24.4965316738743	22.0562258927402	24.5047139403247	-1	0	-1	0	Same-cluster	Same-cluster
CP056988	-36.4689004463284	5.15343704726678	-36.4689004463284	5.15343704726678	-1	0	-1	0	Same-cluster	Same-cluster
CP056989	-22.5586381084576	6.33561639644755	-22.57036508674	6.33283102098216	27	0.296078347518543	27	0.29474442481213	Same-cluster	Same-cluster
CP056990	-35.1292180122608	25.3715997679937	-35.1445142675501	25.4649871600168	-1	0	-1	0	Same-cluster	Same-cluster
CP056992	-4.20367782201393	-8.34120532049912	-4.2068755237698	-8.33674009896907	76	0.478894576399343	76	0.48023499935982	Same-cluster	Same-cluster
CP056993	-4.57776026398217	-13.2138025645002	-4.570294893154	-13.206777652887	75	0.317221348269875	75	0.315729382652712	Same-cluster	Same-cluster
CP056994	-9.75415507401554	13.594996896301	-9.75529806946308	13.5982726963002	58	1	58	1	Same-cluster	Same-cluster
CP056995	-36.3358288841225	22.3655358227271	-36.3252027628342	22.6854349579784	15	1	15	0.308102580670745	Same-cluster	Same-cluster
CP056999	-4.57845923975562	-13.213628700427	-4.56906275647056	-13.2081854344987	75	0.317370817486573	75	0.315457641340827	Same-cluster	Same-cluster
CP057000	-9.75749388636106	13.5863092059292	-9.75895374335018	13.6010060427366	58	1	58	1	Same-cluster	Same-cluster
CP057004	-4.57819039702582	-13.2123511787188	-4.56780554806446	-13.2056496954486	75	0.317328389416397	75	0.315221303878564	Same-cluster	Same-cluster
CP057005	-9.75771183250955	13.5862985718434	-9.75863754721407	13.5876724067717	58	1	58	1	Same-cluster	Same-cluster
CP057008	7.73557272862782	-49.1951934300202	7.71130175785193	-49.3511377057596	0	0.814543182265145	0	0.790512920975663	Same-cluster	Same-cluster
CP057009	-17.2745408757645	17.3276813855763	-17.4312514771872	17.4298121319294	55	0.626102848573812	55	0.626102848573812	Same-cluster	Same-cluster
CP057011	8.97730046753835	22.5017882225474	8.97991297516301	22.5095760830577	-1	0	-1	0	Same-cluster	Same-cluster
CP057013	25.0122232795192	24.9051154225972	24.9773323833513	24.8809782556864	77	1	77	1	Same-cluster	Same-cluster
CP057019	8.97730046753835	22.5017882225474	8.9755878378394	22.5049228988031	-1	0	-1	0	Same-cluster	Same-cluster
CP057021	8.97730046753835	22.5017882225474	8.97340884468667	22.5029508661483	-1	0	-1	0	Same-cluster	Same-cluster
CP057029	29.4046492151539	24.7939182191239	29.4125739059038	24.795723452077	-1	0	-1	0	Same-cluster	Same-cluster
CP057030	-41.4985855867408	-11.8107409926401	-41.5053293914675	-11.8260871749099	-1	0	-1	0	Same-cluster	Same-cluster
CP057032	-0.146853931361143	11.572464592842	-0.145365555782108	11.5727595896926	-1	0	-1	0	Same-cluster	Same-cluster
CP057039	26.4690480069863	26.2749714386537	26.4989579534574	26.2985110194831	77	0.75283607069778	-1	0	Different-cluster	From-cluster-to-unassigned
CP057042	-12.48457635018	25.8798439477338	-12.4849790469751	25.88181076969	14	0.507958562921224	14	0.508237048159332	Same-cluster	Same-cluster
CP057044	-36.2040138122448	23.3995332198116	-36.1529334280392	23.5756356369587	15	0.101972097698112	15	0.0871141756115399	Same-cluster	Same-cluster
CP057046	23.5286403747435	29.3666744777593	23.4468318262077	29.440492369304	78	1	78	1	Same-cluster	Same-cluster
CP057047	-10.3547454943669	-27.5560121359927	-10.3601557922664	-27.5588218464063	50	0.714294542708388	50	0.717905831624357	Same-cluster	Same-cluster
CP057048	-22.9017516304103	-5.56369692814544	-22.9024664396913	-5.5683645093454	35	1	35	1	Same-cluster	Same-cluster
CP057049	-30.3011671681615	3.06238724055843	-30.3000918713049	3.09545858602935	33	0.991959605918611	33	1	Same-cluster	Same-cluster
CP057054	-30.2863877623219	3.12058680042894	-30.2988212805673	3.15105038430082	33	1	33	1	Same-cluster	Same-cluster
CP057056	-9.72827324874281	5.74799517748164	-9.73337829581009	5.74956195206589	-1	0	-1	0	Same-cluster	Same-cluster
CP057059	-10.3547454943669	-27.5560121359927	-10.3300400521521	-27.541226569811	50	0.714294542708388	50	0.69807521294274	Same-cluster	Same-cluster
CP057060	-22.9017516304103	-5.56369692814544	-22.8987636709525	-5.57160898756312	35	1	35	1	Same-cluster	Same-cluster
CP057061	-30.3074066677886	3.07924915300029	-30.3363060261833	2.98562113023541	33	0.999525991401675	33	0.938143410637482	Same-cluster	Same-cluster
CP057065	-36.2040177785058	23.3995309553732	-36.2040221865297	23.3995301981718	15	0.101972358885175	15	0.101972481592791	Same-cluster	Same-cluster
CP057073	-11.5004027734578	-37.5439241656206	-11.5011213443634	-37.5397462125137	16	0.104720190317903	16	0.104592512880025	Same-cluster	Same-cluster
CP057074	-14.6852922557628	7.64538546645849	-14.7120737015194	7.67489829937937	36	1	36	0.989134669383409	Same-cluster	Same-cluster
CP057076	18.318931254985	4.99908670282203	18.3130989387224	4.99775314713376	-1	0	-1	0	Same-cluster	Same-cluster
CP057078	13.4885866193824	24.1560015575162	13.4828728167468	24.1564757920092	-1	0	-1	0	Same-cluster	Same-cluster
CP057079	-16.7851813399224	-3.2647429778095	-16.7855016397264	-3.26383536330237	-1	0	-1	0	Same-cluster	Same-cluster
CP057080	-45.3332013057782	-6.85761103556856	-45.3623077430653	-6.9064807481256	28	0.707392558666472	28	0.688719078054069	Same-cluster	Same-cluster
CP057081	-44.9713502739257	-9.58929326336631	-44.9794854479377	-9.59492682199747	-1	0	-1	0	Same-cluster	Same-cluster
CP057082	-21.755027966423	5.97394390376633	-21.7277316404574	5.98482606429732	27	0.330318986003584	27	0.329479804072351	Same-cluster	Same-cluster
CP057083	-37.4923225494358	23.4679357178343	-37.4923225494358	23.4679357178343	15	0.0670821068817752	15	0.0670821068817752	Same-cluster	Same-cluster
CP057084	-15.8381124348978	19.4056614374504	-15.8393924869037	19.4043016589416	-1	0	-1	0	Same-cluster	Same-cluster
CP057086	23.9159922621538	28.8554075871163	23.953356597543	28.8919223831151	78	0.864093888199279	78	0.8571580212022	Same-cluster	Same-cluster
CP057088	22.6834871419308	20.6864706647345	22.6785490312729	20.6879590560159	-1	0	-1	0	Same-cluster	Same-cluster
CP057089	8.28621475232607	-3.22625352360093	8.35530429598047	-3.25496172315502	61	1	61	1	Same-cluster	Same-cluster
CP057091	24.1719993428535	16.5876338601247	24.1693631722176	16.5907081926661	73	0.976335373772037	73	0.973845488742656	Same-cluster	Same-cluster
CP057092	-14.8764020498812	-1.96882407467034	-14.8791571911522	-1.96441085965651	-1	0	-1	0	Same-cluster	Same-cluster
CP057110	23.8510606019873	27.24209879093	23.8249537251724	27.1976921459204	78	0.724980792099835	78	0.716069409266814	Same-cluster	Same-cluster
CP057111	-41.0157922748115	-9.36145983584671	-41.031092115388	-9.3721895109067	-1	0	-1	0	Same-cluster	Same-cluster
CP057113	23.9770257664787	27.1995573707043	23.9836881857825	27.1576126726944	78	0.655972374583921	78	0.634349963853833	Same-cluster	Same-cluster
CP057114	-16.27072875398	11.6084664300337	-16.2707816750931	11.6084152394189	55	0.670404523875386	55	0.670366884330112	Same-cluster	Same-cluster
CP057118	-16.27072875398	11.6084664300337	-16.2656850472317	11.4982963629042	55	0.670404523875386	55	0.619101641138316	Same-cluster	Same-cluster
CP057120	23.625932749276	23.2298832775956	23.5987119957801	23.2194614615052	-1	0	-1	0	Same-cluster	Same-cluster
CP057121	26.4313879854966	17.4174669143249	26.4154888623297	17.4164766359117	73	0.994047420560796	73	0.984892132779171	Same-cluster	Same-cluster
CP057122	-17.2286543071238	16.0320410508722	-17.2286543071238	16.0320410508722	55	0.622020842150766	55	0.622020842150766	Same-cluster	Same-cluster
CP057124	22.7715439644612	26.8421546081654	22.720384621408	26.788220348851	78	0.588042558617469	78	0.556742727089839	Same-cluster	Same-cluster
CP057127	-10.5890731359038	-42.4834952958575	-10.8345410877402	-42.7295400695958	16	1	16	0.693472175397759	Same-cluster	Same-cluster
CP057128	26.5758494215194	25.024077606856	26.5905720725706	25.03253722834	77	0.752243866183472	77	0.750079777329779	Same-cluster	Same-cluster
CP057130	23.2389167869353	27.9731837797709	23.1582147885137	27.9481621030679	78	1	78	1	Same-cluster	Same-cluster
CP057131	-39.2388271271575	-8.20929409136662	-39.2076212474956	-8.16820298881278	39	1	39	1	Same-cluster	Same-cluster
CP057132	-40.0405399497515	-8.51137415893927	-40.0964520857412	-8.50947860727788	-1	0	-1	0	Same-cluster	Same-cluster
CP057134	-8.22259217660069	34.3216282980586	-8.22035730061569	34.3231532411711	14	0.613147407809614	14	0.612996422849302	Same-cluster	Same-cluster
CP057135	25.1370268696068	18.9414708397336	25.1325918946712	18.9435073871341	-1	0	-1	0	Same-cluster	Same-cluster
CP057140	23.2509037267239	28.0174327672724	23.1677242112634	28.0112701467298	78	1	78	1	Same-cluster	Same-cluster
CP057142	25.0131049597987	24.9061916645879	24.9717690322864	24.8745999290462	77	1	77	1	Same-cluster	Same-cluster
CP057145	27.8896099500098	12.8838116022897	27.8860577822172	12.8524405822525	-1	0	-1	0	Same-cluster	Same-cluster
CP057153	12.1586612144633	20.8522166796129	12.1576880610815	20.8510809079216	-1	0	-1	0	Same-cluster	Same-cluster
CP057155	14.7836648635875	19.8669897463565	14.7749430305945	19.8670893780568	-1	0	-1	0	Same-cluster	Same-cluster
CP057156	17.5773413611858	17.6435524773584	17.5806457664407	17.6377383531548	-1	0	-1	0	Same-cluster	Same-cluster
CP057157	-22.7352356114961	-5.62510664948248	-22.7403733491307	-5.63415195139285	35	1	35	1	Same-cluster	Same-cluster
CP057158	-41.5065194859037	-11.8002220240129	-41.5077249532845	-11.8099541728909	-1	0	-1	0	Same-cluster	Same-cluster
CP057159	-31.4381489693196	9.5643580604663	-31.4878751950925	9.47165715102867	30	0.487628181825739	30	0.457556633476294	Same-cluster	Same-cluster
CP057161	-21.842480065564	-11.8415270934597	-21.7975124443921	-11.9276089864909	38	1	38	0.899920893646572	Same-cluster	Same-cluster
CP057164	32.1172989994263	17.7353077262692	32.133679832489	17.7561321844554	72	0.840757196172789	72	0.849722429793459	Same-cluster	Same-cluster
CP057165	-32.6123230820125	28.2847188985075	-32.5397013494867	28.391973887527	17	0.510829941251329	17	0.557627063231641	Same-cluster	Same-cluster
CP057169	-19.1696790364073	16.4524878498222	-19.1857665309882	16.4410766358055	55	0.439373597378839	55	0.439188044694835	Same-cluster	Same-cluster
CP057172	-1.2124228825927	-27.8655213848017	-1.17916148480931	-27.7768292622855	52	0.645064650948898	52	0.640185426554908	Same-cluster	Same-cluster
CP057174	-14.6717421137389	7.62690831107678	-14.6698400265855	7.62875025391554	36	1	36	1	Same-cluster	Same-cluster
CP057177	25.6538762104722	13.7255076882611	25.6634174442342	13.7178007929556	-1	0	-1	0	Same-cluster	Same-cluster
CP057179	31.0586190737994	19.6699911528714	31.0587510958535	19.6790025049562	-1	0	-1	0	Same-cluster	Same-cluster
CP057180	21.5491852231127	14.0377408307445	21.5491471501967	14.0371703285842	-1	0	-1	0	Same-cluster	Same-cluster
CP057181	-31.8204758271304	12.4565558783574	-31.8191362317455	12.458463971015	-1	0	-1	0	Same-cluster	Same-cluster
CP057182	-28.8318946056589	16.7114847675073	-28.8320701469613	16.7133609082695	21	1	21	1	Same-cluster	Same-cluster
CP057183	-31.8638934543208	28.8125450542349	-31.8638934543208	28.8125450542349	17	0.984029871408443	17	0.984029871408443	Same-cluster	Same-cluster
CP057187	25.2794985730436	25.6561246492388	25.2598521921087	25.7131583939389	77	1	77	1	Same-cluster	Same-cluster
CP057191	25.50900147451	25.2126195250079	25.5395005268119	25.2065885314795	77	1	77	1	Same-cluster	Same-cluster
CP057193	50.1454521770172	11.9143558692654	50.3148586793492	11.9789078120388	20	1	20	1	Same-cluster	Same-cluster
CP057195	12.8997878876348	21.991699765722	12.9065823498086	21.9929567133005	-1	0	-1	0	Same-cluster	Same-cluster
CP057196	-4.17399786112328	-21.3342748411194	-4.17970005153823	-21.3321963830641	-1	0	-1	0	Same-cluster	Same-cluster
CP057197	-42.8270165889091	-8.9817769034842	-42.8469783266396	-8.9652648661632	-1	0	-1	0	Same-cluster	Same-cluster
CP057198	-34.4427516488729	8.47991588376996	-34.4659856586046	8.47698616028941	-1	0	-1	0	Same-cluster	Same-cluster
CP057199	-33.9970814868935	8.84080096547961	-34.1135796272146	8.91660085851908	-1	0	-1	0	Same-cluster	Same-cluster
CP057201	23.980409695677	27.188274811699	23.9866022566173	27.1579690495808	78	0.649851043516316	78	0.633598470087564	Same-cluster	Same-cluster
CP057202	10.4760377081087	21.7235986355403	10.4772098380193	21.721750326687	67	0.769633791339776	67	0.769986077515269	Same-cluster	Same-cluster
CP057203	-16.2707816750931	11.6084152394189	-16.27072875398	11.6084664300337	55	0.670366884330112	55	0.670404523875386	Same-cluster	Same-cluster
CP057205	26.2270777996074	20.3272267793443	26.2255767741645	20.3437423595568	-1	0	-1	0	Same-cluster	Same-cluster
CP057206	10.8062021872658	23.7686761634217	10.802861659418	23.7680332658338	-1	0	-1	0	Same-cluster	Same-cluster
CP057224	25.4503292707771	25.1578384085576	25.4831306783263	25.1389131789577	77	1	77	1	Same-cluster	Same-cluster
CP057226	23.6228693549467	23.4872892069804	23.5965292735671	23.5146021208922	-1	0	-1	0	Same-cluster	Same-cluster
CP057227	-25.4113258666533	3.6388096787725	-25.555142937328	3.65057025860267	27	0.926523996030094	27	0.972966864398902	Same-cluster	Same-cluster
CP057228	-28.8290821172615	16.702225310988	-28.8318627101306	16.7049910859503	21	1	21	1	Same-cluster	Same-cluster
CP057235	23.6159475404446	23.4709670586572	23.5895609941686	23.492755107061	-1	0	-1	0	Same-cluster	Same-cluster
CP057236	-14.8742054839305	-5.77420408932481	-14.8602255621997	-5.84774101679211	69	1	69	0.940605512005492	Same-cluster	Same-cluster
CP057237	-40.3443300202784	-7.29524439092045	-40.3082546744701	-7.32682059225119	-1	0	-1	0	Same-cluster	Same-cluster
CP057248	-5.91412170902828	-20.1730924085086	-5.91697974382082	-20.1727927433765	-1	0	-1	0	Same-cluster	Same-cluster
CP057251	-10.4934632046315	-42.370300765752	-10.5761668033535	-42.5030579861562	16	1	16	1	Same-cluster	Same-cluster
CP057252	23.109754927811	28.279400087601	22.9244957315314	28.3278492837266	78	1	78	1	Same-cluster	Same-cluster
CP057255	23.2782925157514	27.9661793794929	23.1897196286627	27.9473873114713	78	1	78	1	Same-cluster	Same-cluster
CP057260	-5.92335611690744	-20.1792907925756	-5.92593875964178	-20.1780055200124	-1	0	-1	0	Same-cluster	Same-cluster
CP057261	-18.4364012235125	11.0579539664555	-18.3702474433712	11.0130934790557	55	0.410994236986855	55	0.409123365272823	Same-cluster	Same-cluster
CP057263	-5.92247711295456	-20.1798907451834	-5.92246410933123	-20.1844198203849	-1	0	-1	0	Same-cluster	Same-cluster
CP057264	-16.7048126083833	11.4717034097638	-16.7750255558537	11.2993155285672	55	0.584851806071043	55	0.543075675392712	Same-cluster	Same-cluster
CP057268	2.24552323538405	-7.83721025971714	2.21197526107527	-7.83739450041127	70	1	70	1	Same-cluster	Same-cluster
CP057269	-14.1625739850295	15.5885882672199	-13.9964728105956	15.7557074187453	55	0.609051410434271	55	0.547867199984151	Same-cluster	Same-cluster
CP057271	2.36939423989718	-7.86788993658213	2.35574079841668	-7.86845857550348	70	1	70	1	Same-cluster	Same-cluster
CP057272	-14.1625739850295	15.5885882672199	-14.1625739850295	15.5885882672199	55	0.609051410434271	55	0.609051410434271	Same-cluster	Same-cluster
CP057274	50.1799628177347	11.91778628801	50.3453553228583	11.9564285336153	20	1	20	1	Same-cluster	Same-cluster
CP057275	-12.6594709750009	48.2828805810794	-12.6394082407632	48.3289942021243	14	1	14	1	Same-cluster	Same-cluster
CP057278	-5.94220083303113	-20.1570011013616	-5.94550139845189	-20.1575392067251	-1	0	-1	0	Same-cluster	Same-cluster
CP057279	-18.4393866650723	11.0623170081106	-18.4364291818191	11.0632597981326	55	0.411738046327329	55	0.412072236842548	Same-cluster	Same-cluster
CP057280	-14.3254177695283	13.7329782967538	-14.2848304750239	13.7195720735963	55	0.773933099180068	55	0.773933099180068	Same-cluster	Same-cluster
CP057282	7.39634146550138	-53.2288326722715	7.38336686111256	-53.2524207959514	0	0.32650815417268	0	0.323282023990874	Same-cluster	Same-cluster
CP057285	-46.2052907063057	-5.27960777100005	-46.2345291736402	-5.26523714231818	28	0.631211169990799	28	0.617768122692209	Same-cluster	Same-cluster
CP057286	-28.081796149172	12.9610112137607	-28.0541069318927	12.9799545240166	30	0.37312633178783	30	0.37312633178783	Same-cluster	Same-cluster
CP057289	0.658028632858984	-27.9854076049455	0.68959388496082	-27.9574949362291	52	0.53223633476038	52	0.527905074084559	Same-cluster	Same-cluster
CP057291	-46.2055942565109	-5.27995299636672	-46.2799806583507	-5.25388748563487	28	0.631262645533608	28	0.601623282893567	Same-cluster	Same-cluster
CP057292	-28.0819800565401	12.9745803850121	-28.1683939544632	12.9497789498136	30	0.37312633178783	30	0.37312633178783	Same-cluster	Same-cluster
CP057294	-9.38405947492417	45.0343534365007	-9.36563837724153	45.0639800438451	14	1	14	1	Same-cluster	Same-cluster
CP057295	10.6500875158442	17.1409716128054	10.6494081605584	17.1429362464916	67	1	67	1	Same-cluster	Same-cluster
CP057296	10.0447996537352	13.0065995789365	10.0452996401103	13.0041207975526	-1	0	-1	0	Same-cluster	Same-cluster
CP057297	13.7425783245918	24.1694160681531	13.7568791512906	24.1710187016203	-1	0	-1	0	Same-cluster	Same-cluster
CP057298	-4.04105553962512	-6.88968948341211	-4.03659947763613	-6.88856477642221	76	0.457085186022729	76	0.458076052302847	Same-cluster	Same-cluster
CP057299	-21.3310656025615	3.90182756645451	-21.3317114337009	3.90395499889171	27	0.287437804696381	27	0.287542694752237	Same-cluster	Same-cluster
CP057300	-45.4467041168256	-6.35702620379447	-45.5246230830918	-6.30948264031185	28	0.70992377590682	28	0.736162925460163	Same-cluster	Same-cluster
CP057301	-45.9023061634697	-5.32457119890263	-45.9176577014597	-5.2613969632106	28	0.712260271649481	28	0.683996937352922	Same-cluster	Same-cluster
CP057303	-9.3840886473893	45.034187518067	-9.37090802995305	45.0609903451074	14	1	14	1	Same-cluster	Same-cluster
CP057307	-4.04147952933128	-6.88962751090461	-4.03593592251999	-6.87473297720643	76	0.45696603687888	76	0.45566937401528	Same-cluster	Same-cluster
CP057308	-21.3268178177866	3.9033556948395	-21.3329918460863	3.90303056738177	27	0.286960425489968	27	0.287680704317777	Same-cluster	Same-cluster
CP057309	-45.4447383011017	-6.35621129212938	-45.5129234362908	-6.33606122829458	28	0.7103255624406	28	0.72751809965917	Same-cluster	Same-cluster
CP057310	-45.9023061634697	-5.32457119890263	-45.9472515865044	-5.30835514235769	28	0.712260271649481	28	0.687275791181315	Same-cluster	Same-cluster
CP057335	0.653566005934903	30.7086526032602	0.644933450255531	30.7483918872428	45	1	45	1	Same-cluster	Same-cluster
CP057338	-40.7845998257046	-6.82838615766283	-40.800875180901	-6.79342315780235	-1	0	-1	0	Same-cluster	Same-cluster
CP057351	-40.7801020287966	-6.82917166480019	-40.8140485297331	-6.80643216612638	-1	0	-1	0	Same-cluster	Same-cluster
CP057355	-24.9324791348496	4.9331648124679	-24.9339129849635	4.90859065508867	27	0.579402112872705	27	0.583080961063766	Same-cluster	Same-cluster
CP057366	1.64914002525042	1.6272206622397	1.62223840270584	1.56785929778716	60	0.0468146901947294	60	0.0438794748890078	Same-cluster	Same-cluster
CP057367	-19.1839911565954	14.20282099832	-19.1840223866995	14.2028340088648	55	0.674602089066198	55	0.674583510864193	Same-cluster	Same-cluster
CP057369	33.9228223901387	17.3671023895049	33.9399381564553	17.3301581253553	72	1	72	1	Same-cluster	Same-cluster
CP057370	-13.4130620291776	-5.32436926552759	-13.3991818006588	-5.30927499600037	69	0.472051213738852	69	0.47494613259497	Same-cluster	Same-cluster
CP057372	18.6254290805215	30.1386400507573	18.6238376363287	30.1401889651218	-1	0	-1	0	Same-cluster	Same-cluster
CP057373	-5.16164199240386	-8.03861217346652	-5.16669893440492	-8.03322358474415	76	0.484326951676649	76	0.481902630709525	Same-cluster	Same-cluster
CP057374	-37.1913733077032	-7.91495241185083	-37.0256886357951	-7.8164657323563	40	0.926680229635689	40	1	Same-cluster	Same-cluster
CP057375	-21.9363793748632	-31.0761061422534	-21.9195103937862	-31.1961103017057	3	0.584847689169048	3	0.584847689169048	Same-cluster	Same-cluster
CP057376	-31.0935243244703	9.6950117448718	-31.1052949259952	9.67949209623082	30	0.694578670755122	30	0.68861575877655	Same-cluster	Same-cluster
CP057379	-7.6378478335922	-4.26140940478826	-7.6364516696262	-4.26770917790061	-1	0	-1	0	Same-cluster	Same-cluster
CP057381	-0.295945656314191	-30.6693672569399	-0.232485694711103	-30.6852981775636	52	0.657062970888553	52	0.688058717077423	Same-cluster	Same-cluster
CP057383	-19.1839911565954	14.20282099832	-19.2510020994674	14.2910716788136	55	0.674602089066198	55	0.630403593642636	Same-cluster	Same-cluster
CP057386	-4.57842648974813	-13.213546268657	-4.56921009328878	-13.2070804019412	75	0.317364834648095	75	0.315499739633549	Same-cluster	Same-cluster
CP057388	-36.3358288841225	22.3655358227271	-36.5344551479676	21.7205509165024	15	1	15	0.158789677688421	Same-cluster	Same-cluster
CP057394	-36.3358288841225	22.3655358227271	-36.3357431922751	22.3828939723618	15	1	15	1	Same-cluster	Same-cluster
CP057397	7.31912054521199	-51.8465775085861	7.31640395370406	-51.8532566877135	0	0.540868429406338	0	0.541346415251976	Same-cluster	Same-cluster
CP057398	49.51675013778	6.2418399010203	49.5450028012063	6.23692411104541	-1	0	25	0.428583968077307	Different-cluster	Different-cluster
CP057399	0.833598811403426	30.3252670594213	0.842473139062774	30.3349588025344	45	1	45	1	Same-cluster	Same-cluster
CP057400	-10.1592083117726	43.7047312969535	-10.1642741311169	43.6704563724646	14	1	14	1	Same-cluster	Same-cluster
CP057401	-40.7057566331689	-4.04676029457014	-40.6901688703847	-4.03048303129841	-1	0	-1	0	Same-cluster	Same-cluster
CP057403	-11.3819501966526	39.3180292731097	-11.3967260334444	39.2897757857884	14	1	14	1	Same-cluster	Same-cluster
CP057404	8.11094374627217	11.9597619376308	8.10760576673409	11.9494679753104	-1	0	-1	0	Same-cluster	Same-cluster
CP057405	20.2170139688082	31.2580535827569	20.2079509243314	31.2617624737665	-1	0	-1	0	Same-cluster	Same-cluster
CP057406	-41.3732796123013	-8.41703312585827	-41.3616655145931	-8.41278857719825	-1	0	-1	0	Same-cluster	Same-cluster
CP057407	-25.7735156432538	3.06904953723921	-25.7802266047892	3.05807381409656	27	0.972966864398902	27	0.972966864398902	Same-cluster	Same-cluster
CP057409	7.1305399905891	-5.17853965236837	7.12880086361551	-5.22486254568996	61	0.593213555841786	61	0.580560421965084	Same-cluster	Same-cluster
CP057411	10.155562779538	11.5638951392859	10.1527414929255	11.5611625444872	-1	0	-1	0	Same-cluster	Same-cluster
CP057412	-16.7962737419964	-3.24172406037678	-16.7963971535917	-3.24056740530365	-1	0	-1	0	Same-cluster	Same-cluster
CP057413	-21.5494860276067	6.39035513147799	-21.526978934528	6.4019152727823	27	0.280372728194752	-1	0	Different-cluster	From-cluster-to-unassigned
CP057414	-37.0086917873495	-8.07576995439926	-36.7740955608741	-8.23572528414806	40	1	40	0.899351251952715	Same-cluster	Same-cluster
CP057415	-45.6596293454732	-5.75812438509682	-45.6813792946516	-5.80280190866709	28	0.781475406197781	28	0.781475406197781	Same-cluster	Same-cluster
CP057416	-15.8366948233723	19.4095133348994	-15.8366948233723	19.4095133348994	-1	0	-1	0	Same-cluster	Same-cluster
CP057418	-1.18487389299158	-27.812837899446	-1.15786485593865	-27.7230806487302	52	0.64485687813308	52	0.638212816832388	Same-cluster	Same-cluster
CP057419	-0.477358770670626	16.0754513063258	-0.48018396182143	16.0760511501221	67	0.802078431770114	67	0.80165755702453	Same-cluster	Same-cluster
CP057421	-1.17165460004416	-27.7799780545686	-1.14473619958274	-27.6984895051261	52	0.644152095274825	52	0.637933183071746	Same-cluster	Same-cluster
CP057424	41.6212271508398	17.2680126406879	41.6205880915423	17.2700724060613	-1	0	-1	0	Same-cluster	Same-cluster
CP057425	-40.6970876921065	-4.04289934468085	-40.6815127118437	-4.00959029086206	-1	0	-1	0	Same-cluster	Same-cluster
CP057426	-30.807979689045	-29.0498773096775	-30.807979689045	-29.0498773096775	-1	0	-1	0	Same-cluster	Same-cluster
CP057427	-31.5601326443486	5.50783392717335	-31.5405070494498	5.46754881042815	33	0.977548959068226	33	0.977548959068226	Same-cluster	Same-cluster
CP057442	23.2488016405043	27.0247920358813	23.2010963976183	26.9568758944071	78	0.752667251905861	78	0.708605247098814	Same-cluster	Same-cluster
CP057443	-15.0019442357738	-5.14711704653952	-15.0318922419321	-5.10459106536081	69	1	69	0.944222454903078	Same-cluster	Same-cluster
CP057445	24.1942109352711	28.2833019408839	24.2487785514575	28.3240066086072	78	0.739793907571619	78	0.70096214709507	Same-cluster	Same-cluster
CP057446	-2.01598757801638	-28.9805916049696	-1.98168468784495	-28.9369176933679	52	0.805766390943428	52	0.797150019216557	Same-cluster	Same-cluster
CP057448	23.3028353722562	28.593891942489	23.1834210939301	28.672563118773	78	1	78	1	Same-cluster	Same-cluster
CP057449	-41.2750387723427	-4.96295526810377	-41.2824901612265	-4.96485578042561	28	0.527051797437483	28	0.524547552730275	Same-cluster	Same-cluster
CP057452	-10.9705718314234	40.2040153882949	-10.9673407018277	40.2003457158755	14	1	14	1	Same-cluster	Same-cluster
CP057454	-25.0678876636972	3.78606830282216	-25.101000386108	3.78730378920933	27	0.968214909329234	27	0.970933685159408	Same-cluster	Same-cluster
CP057456	23.6121437908517	29.5747609393097	23.584048856762	29.6640088065141	78	1	78	1	Same-cluster	Same-cluster
CP057457	-38.9765629702951	-8.32612014297884	-38.9831467934705	-8.25023148144749	39	1	39	1	Same-cluster	Same-cluster
CP057466	21.5474482167401	31.3521642530664	21.5472037049342	31.3619147239515	-1	0	-1	0	Same-cluster	Same-cluster
CP057467	-30.2842643796631	3.11612616802086	-30.286236364413	3.0635987622011	33	1	33	0.997945422770353	Same-cluster	Same-cluster
CP057469	23.5268212893882	29.3947894301779	23.4175783219868	29.4640008696658	78	1	78	1	Same-cluster	Same-cluster
CP057471	25.4799271480066	25.6843101080301	25.4911527581577	25.7380963092472	77	1	77	1	Same-cluster	Same-cluster
CP057472	-15.3384730591183	-5.67369823083652	-15.436261772526	-5.7309804481646	69	1	69	0.941009342138273	Same-cluster	Same-cluster
CP057474	24.2323991171212	28.4294277876758	24.2970485940907	28.4700576528255	78	0.692436402608307	78	0.646277795463582	Same-cluster	Same-cluster
CP057476	-3.26548388255484	-30.5828930631914	-3.362451993306	-30.597125265838	52	1	52	1	Same-cluster	Same-cluster
CP057477	21.6543230000813	31.353778977418	21.656790764102	31.361783878321	-1	0	-1	0	Same-cluster	Same-cluster
CP057478	-49.9253830397769	17.5445689782539	-50.0271843160034	17.5678363133219	6	1	6	0.967459009345695	Same-cluster	Same-cluster
CP057480	23.3929551747818	27.866091551324	23.3302879736397	27.8257164994803	78	1	78	1	Same-cluster	Same-cluster
CP057486	25.3312414911666	25.1964052360428	25.3345078668317	25.2025395491646	77	1	77	1	Same-cluster	Same-cluster
CP057488	23.660887979282	23.2723610986637	23.6518969795014	23.2722919055255	-1	0	-1	0	Same-cluster	Same-cluster
CP057489	-15.2676134727665	-5.66057671589142	-15.3271172563527	-5.70687778869997	69	1	69	1	Same-cluster	Same-cluster
CP057490	-28.8410358332963	16.7117079991609	-28.841027716542	16.7117914665374	21	1	21	1	Same-cluster	Same-cluster
CP057494	23.7553946288505	23.7875878041968	23.7427711452766	23.811290001117	-1	0	-1	0	Same-cluster	Same-cluster
CP057495	-37.7237529766634	-9.55648447198426	-37.7123815386483	-9.59991101266804	-1	0	-1	0	Same-cluster	Same-cluster
CP057496	-21.6424454197303	-30.6173734617381	-21.5401280888426	-30.6286841474642	3	0.513603052226549	3	0.493140941528527	Same-cluster	Same-cluster
CP057497	-20.1773824734724	-28.9390603645794	-20.1532222153182	-28.9457750811737	3	0.246617114517541	3	0.244656830007389	Same-cluster	Same-cluster
CP057501	18.649708132665	13.1272172785962	18.652169212257	13.1236375499118	-1	0	-1	0	Same-cluster	Same-cluster
CP057502	3.53417456535864	18.587706804723	3.53260406022629	18.589722699566	-1	0	-1	0	Same-cluster	Same-cluster
CP057503	-1.99052546207151	14.7371307910017	-1.99225621083709	14.7377283052228	-1	0	-1	0	Same-cluster	Same-cluster
CP057508	25.2353762595409	25.1893284766171	25.2127155715792	25.1917383988938	77	1	77	1	Same-cluster	Same-cluster
CP057511	7.11952823803624	-5.20403494661304	7.12127851996657	-5.23077255761679	61	0.588385949544911	61	0.57986839608609	Same-cluster	Same-cluster
CP057514	-40.7801020287966	-6.82917166480019	-40.7963352572133	-6.78434989534706	-1	0	-1	0	Same-cluster	Same-cluster
CP057515	-24.6753741392599	3.91471333530431	-24.7541828026662	3.89114138639936	27	0.799348442598414	27	0.835384632034835	Same-cluster	Same-cluster
CP057517	26.4519942823384	19.4975333864732	26.4546682829604	19.514899473448	-1	0	-1	0	Same-cluster	Same-cluster
CP057518	-40.7856834334473	-6.82625665362165	-40.8045231609615	-6.80574178553217	-1	0	-1	0	Same-cluster	Same-cluster
CP057519	-24.6721202646334	3.91443804042387	-24.6995565185317	3.91628255961227	27	0.796593220991997	27	0.806011584472606	Same-cluster	Same-cluster
CP057521	-11.4860726318474	-27.6819765097161	-11.5107152341491	-27.6552910232911	50	0.980538184949905	50	0.943425187738795	Same-cluster	Same-cluster
CP057522	24.2895112754881	27.766399114287	24.3207256771262	27.7518695532083	78	0.754421896189103	78	0.760933429235157	Same-cluster	Same-cluster
CP057524	25.4665261302649	25.7529114458045	25.4752424275284	25.7815467155145	77	1	77	1	Same-cluster	Same-cluster
CP057526	-18.3359006015833	36.5813790656148	-18.3494080154894	36.5719444499503	14	1	14	1	Same-cluster	Same-cluster
CP057528	-48.648022820043	15.9027296106234	-48.6663212813653	15.782276542981	-1	0	-1	0	Same-cluster	Same-cluster
CP057529	-22.025219645962	-11.5308343930732	-22.0468955738179	-11.5760644444059	38	1	38	1	Same-cluster	Same-cluster
CP057530	-40.7952035245756	-6.81773297687168	-40.8092958193649	-6.81002110880962	-1	0	-1	0	Same-cluster	Same-cluster
CP057531	-32.1862106903887	6.8525464431606	-32.1862130483774	6.85254212666999	-1	0	-1	0	Same-cluster	Same-cluster
CP057532	-27.2167141990091	-30.862902409371	-27.1952711347955	-30.9010811909138	2	0.916899450098425	2	0.926288175516272	Same-cluster	Same-cluster
CP057533	-22.2324709349706	-26.8335316307968	-22.2559972335627	-26.8184971244987	3	0.373288300242009	3	0.373288300242009	Same-cluster	Same-cluster
CP057534	-36.6089503331886	26.6114999835297	-36.6119724485807	26.6082428500561	-1	0	-1	0	Same-cluster	Same-cluster
CP057537	-40.7801020287966	-6.82917166480019	-40.7815784426686	-6.83319727866582	-1	0	-1	0	Same-cluster	Same-cluster
CP057538	-24.6755085144194	3.914745542475	-24.6833183503894	3.85587811748467	27	0.799456890494892	27	0.812706176409456	Same-cluster	Same-cluster
CP057540	-10.4620546245781	41.8580248339441	-10.440285502424	41.8648650987924	14	1	14	1	Same-cluster	Same-cluster
CP057541	27.2113625926987	17.585162335106	27.226731771811	17.5957573786624	73	1	73	1	Same-cluster	Same-cluster
CP057542	-38.0409718206353	-7.17126645003709	-38.0524326311223	-7.1276278938211	-1	0	-1	0	Same-cluster	Same-cluster
CP057543	-22.1044449104698	-31.2854429360307	-22.1235224924507	-31.5097479093826	3	0.514272596905931	3	0.412039727415009	Same-cluster	Same-cluster
CP057544	-23.7030998988842	4.17524580162337	-23.5787648990093	4.17423228899614	27	1	27	1	Same-cluster	Same-cluster
CP057547	26.7126819781852	17.5076083830748	26.7216531520418	17.5094036661893	73	1	73	1	Same-cluster	Same-cluster
CP057549	-22.0231012638754	-11.5314563760594	-22.0370322585335	-11.582342431696	38	1	38	1	Same-cluster	Same-cluster
CP057551	-32.1862106903887	6.8525464431606	-32.1923348899403	6.86470133596425	-1	0	-1	0	Same-cluster	Same-cluster
CP057554	-36.6089503331886	26.6114999835297	-36.6256876726316	26.5878323889621	-1	0	-1	0	Same-cluster	Same-cluster
CP057558	-24.6753741392599	3.91471333530431	-24.6804291092565	3.92744437805004	27	0.799348442598414	27	0.796194091596378	Same-cluster	Same-cluster
CP057560	-10.4528218651004	-42.3699469984391	-10.2695467583858	-42.4747502158199	16	1	16	1	Same-cluster	Same-cluster
CP057572	-11.4860726318474	-27.6819765097161	-11.5284429983498	-27.6469263908443	50	0.980538184949905	50	0.929110190252949	Same-cluster	Same-cluster
CP057573	-30.2846799553449	3.11571480290692	-30.2789499985537	3.12989227851918	33	1	33	1	Same-cluster	Same-cluster
CP057575	23.2490203272066	28.0697639465062	23.1415706969569	28.0629296878774	78	1	78	1	Same-cluster	Same-cluster
CP057576	-30.2879228776443	3.12516668144686	-30.3020331466014	3.10746460111279	33	1	33	1	Same-cluster	Same-cluster
CP057578	26.4656205471138	26.2741558503335	26.4937151680135	26.2930283487712	77	0.754759275372729	77	0.736240846242014	Same-cluster	Same-cluster
CP057579	-22.3856007633315	-13.5405681583956	-22.3991822657862	-13.5647366177928	-1	0	-1	0	Same-cluster	Same-cluster
CP057581	21.4086887871983	31.4547346584323	21.3951500148259	31.474913091815	-1	0	-1	0	Same-cluster	Same-cluster
CP057583	21.3544671950021	31.1574433726612	21.3492904183913	31.1629319931786	-1	0	-1	0	Same-cluster	Same-cluster
CP057586	-30.2870819655818	3.12321756490167	-30.2995537136175	3.05059643112891	33	1	33	0.9857297188635	Same-cluster	Same-cluster
CP057590	23.069246206071	28.3585606566357	22.9105204743351	28.4011625603158	78	1	78	1	Same-cluster	Same-cluster
CP057591	-16.9809771857444	41.0199853207829	-16.9778869458225	41.0295632146425	14	1	14	1	Same-cluster	Same-cluster
CP057592	-11.4860726318474	-27.6819765097161	-11.503966565176	-27.6561590190871	50	0.980538184949905	50	0.946452960383181	Same-cluster	Same-cluster
CP057593	-30.2843378104514	3.11604248289856	-30.3150912549456	2.95906805639126	33	1	33	0.93083898095291	Same-cluster	Same-cluster
CP057595	23.4802576046923	29.4953328850865	23.3933645818626	29.5922726560309	78	1	78	1	Same-cluster	Same-cluster
CP057596	-38.969927086812	-8.3355437898517	-38.9609464764236	-8.29020052376728	39	1	39	1	Same-cluster	Same-cluster
CP057598	22.5019764355596	30.1360015690451	22.4665953794886	30.1792105813476	78	0.573248867945959	78	0.549747966134962	Same-cluster	Same-cluster
CP057599	-30.2846354420233	3.11613568291995	-30.2941270146019	3.11591834535463	33	1	33	1	Same-cluster	Same-cluster
CP057601	19.9444596323653	23.0170652729404	19.9475009733216	23.0241626544429	-1	0	-1	0	Same-cluster	Same-cluster
CP057602	-31.4381489693196	9.5643580604663	-31.6575328498024	9.56518489637216	30	0.487628181825739	30	0.444462349808502	Same-cluster	Same-cluster
CP057604	22.7719530618615	26.8420487785575	22.7233123809038	26.7962333149439	78	0.588076703661288	78	0.560413900174654	Same-cluster	Same-cluster
CP057606	25.0121776365322	24.9062626942583	24.9790459009753	24.8801193326042	77	1	77	1	Same-cluster	Same-cluster
CP057616	23.0230129274261	28.3120976985839	22.8495523453471	28.3707452191499	78	1	78	1	Same-cluster	Same-cluster
CP057618	24.1938022973638	28.283797248024	24.247828434925	28.3266876225462	78	0.739989292150145	78	0.700935083177716	Same-cluster	Same-cluster
CP057619	-29.6922890850954	10.640664338268	-29.6697997276605	10.6179893821627	30	0.720314207149076	30	0.739572936762814	Same-cluster	Same-cluster
CP057622	23.511907828924	29.6134578325234	23.4539355574704	29.7094955332538	78	1	78	1	Same-cluster	Same-cluster
CP057623	-2.03722702315266	-29.0201830093757	-1.99757466281163	-28.9882826042175	52	0.840714474864428	52	0.806898159549393	Same-cluster	Same-cluster
CP057624	-37.0526129797887	-8.02228814804072	-36.9928277586787	-8.029284535646	40	1	40	1	Same-cluster	Same-cluster
CP057625	-30.2846153507	3.11572162149561	-30.2960192123941	3.1038779051917	33	1	33	1	Same-cluster	Same-cluster
CP057627	23.260349196569	28.6484989657407	23.1593867760933	28.7027887837206	78	1	78	0.960793652733128	Same-cluster	Same-cluster
CP057628	-39.0498122370307	-8.26983366398005	-39.056336440298	-8.22088197963863	39	1	39	1	Same-cluster	Same-cluster
CP057629	-30.3852473501416	5.52319219429973	-30.3934928703996	5.51327814940104	33	0.974970218650831	33	0.977548959068226	Same-cluster	Same-cluster
CP057635	-9.58155054279025	38.6271756364869	-9.57562563057636	38.5545911818766	14	1	14	1	Same-cluster	Same-cluster
CP057637	23.2197295427522	28.0430186353589	23.1144788665371	28.0325024300995	78	1	78	1	Same-cluster	Same-cluster
CP057641	23.5488425215558	23.1920805674781	23.5220440068193	23.1879724756965	-1	0	-1	0	Same-cluster	Same-cluster
CP057642	-21.661181241405	-30.819547227386	-21.5972547423626	-30.8658778488607	3	0.502827496702369	3	0.502321894433716	Same-cluster	Same-cluster
CP057644	23.6166791428865	23.4767778043917	23.5999754855039	23.5019826647674	-1	0	-1	0	Same-cluster	Same-cluster
CP057646	12.6636762540669	21.9207844249965	12.6561713302345	21.9191367980675	-1	0	-1	0	Same-cluster	Same-cluster
CP057647	26.4574444853839	19.4183779708782	26.4624440855171	19.4363118693919	-1	0	-1	0	Same-cluster	Same-cluster
CP057648	-33.9323539858272	8.53665174343078	-33.8638780580602	8.48717294430206	-1	0	-1	0	Same-cluster	Same-cluster
CP057651	26.4021001825077	17.4212972669834	26.3809406222155	17.4175020525614	73	0.975601868846112	73	0.964557705610092	Same-cluster	Same-cluster
CP057652	-40.8043958962288	-6.8070805349402	-40.8101993555883	-6.78842067386159	-1	0	-1	0	Same-cluster	Same-cluster
CP057653	-25.1615297099699	3.38195618346943	-25.0635097266763	3.43541626739959	27	0.96876259372678	27	0.972966864398902	Same-cluster	Same-cluster
CP057654	-21.6706808236573	-30.3008197181197	-21.4969109801146	-30.2958958797317	3	0.611422282693973	3	0.559274566768049	Same-cluster	Same-cluster
CP057655	-30.6582018335078	18.5403705821937	-30.6582018335078	18.5403705821937	21	1	21	1	Same-cluster	Same-cluster
CP057661	23.6206223313811	23.4536983273217	23.6088965569453	23.4750900785783	-1	0	-1	0	Same-cluster	Same-cluster
CP057662	-21.6352565217805	-30.6198450628587	-21.3924612633166	-30.7866827393477	3	0.512953378048384	3	0.441452065584144	Same-cluster	Same-cluster
CP057666	45.1183624232388	13.6282362109484	45.1175129653215	13.673373290138	19	0.588675595470084	19	0.57350797216388	Same-cluster	Same-cluster
CP057667	-40.7787227857037	-6.83128341257908	-40.7918168174279	-6.82215869636185	-1	0	-1	0	Same-cluster	Same-cluster
CP057668	-21.9372700054741	-31.0734073341661	-21.8983460043686	-31.1693341825874	3	0.584847689169048	3	0.584847689169048	Same-cluster	Same-cluster
CP057670	25.8589573641473	19.4653394904476	25.8419627923397	19.4862902835805	-1	0	-1	0	Same-cluster	Same-cluster
CP057671	-40.7752750049401	-6.82694935780006	-40.804966807661	-6.78757191263234	-1	0	-1	0	Same-cluster	Same-cluster
CP057672	-21.6544812095665	-30.6174783071295	-21.4914482017468	-30.7603598626107	3	0.512939676312518	3	0.460226862055041	Same-cluster	Same-cluster
CP057674	25.0638805360025	24.9364995744158	25.0357067669012	24.9237784827775	77	1	77	1	Same-cluster	Same-cluster
CP057675	-40.9792728140447	-9.33512055483734	-41.0035954795994	-9.33925473805412	-1	0	-1	0	Same-cluster	Same-cluster
CP057676	-25.8286922457262	2.81511362384585	-25.8623409925315	2.73126927471082	27	0.924224353057976	27	0.858618576545234	Same-cluster	Same-cluster
CP057679	-25.4112347410582	3.63891151435838	-25.4934830696511	3.56843538701322	27	0.926356978099263	27	0.972966864398902	Same-cluster	Same-cluster
CP057680	-28.8289791135147	16.7020981289196	-28.8293809933599	16.7027346481521	21	0.999980512470074	21	1	Same-cluster	Same-cluster
CP057685	-11.0871927826762	-42.2895364771683	-11.3298371117398	-42.3026227423068	16	0.592835776369873	16	0.441689727198468	Same-cluster	Same-cluster
CP057687	-17.959218781616	13.5493119349424	-17.8855060594719	13.4804559738329	55	0.941745383752503	55	0.875980500926854	Same-cluster	Same-cluster
CP057689	-0.109861651311477	-31.4555579502749	-0.0666059998251394	-31.4904924050676	52	0.63505189968527	52	0.613266380915611	Same-cluster	Same-cluster
CP057691	28.3243861199563	22.7113860952217	28.3344068502129	22.7157927430192	-1	0	-1	0	Same-cluster	Same-cluster
CP057694	49.5952200107839	6.36209543314304	49.6181711737355	6.36696879368303	-1	0	-1	0	Same-cluster	Same-cluster
CP057695	-11.931403141508	43.8037748875667	-11.9021209144168	43.8875985408818	14	1	14	1	Same-cluster	Same-cluster
CP057697	52.7806417923037	6.07235287675692	52.8309650269763	6.09025981215406	25	1	25	1	Same-cluster	Same-cluster
CP057698	-11.4013283227607	46.8627170703487	-11.3918478805527	46.9066939187634	14	1	14	1	Same-cluster	Same-cluster
CP057699	28.1210255090835	13.9622598927648	28.1190625145202	13.9490854636843	-1	0	-1	0	Same-cluster	Same-cluster
CP057700	-21.0666143223596	-32.3382811954836	-21.0679265056041	-32.3357009808758	-1	0	-1	0	Same-cluster	Same-cluster
CP057701	-15.3043504981897	13.6450976078001	-15.2128042683373	13.715043705021	55	0.773933099180068	55	0.722434502045662	Same-cluster	Same-cluster
CP057702	-17.1626317525251	15.2434745502642	-17.1635881452577	15.2129280062429	55	0.580433080082916	55	0.581803899441507	Same-cluster	Same-cluster
CP057706	28.8507801905184	18.89711035307	28.8597054398556	18.9059214526699	-1	0	-1	0	Same-cluster	Same-cluster
CP057707	-48.2184191139495	16.4002584626603	-48.1057874925529	16.3878436443668	6	1	6	1	Same-cluster	Same-cluster
CP057708	-22.0200394995286	-11.5259452155964	-22.0317778348529	-11.5745805552615	38	1	38	1	Same-cluster	Same-cluster
CP057710	-22.7931372915849	-27.6379588215711	-22.7687797962278	-27.5762898564751	3	0.373288300242009	3	0.373288300242009	Same-cluster	Same-cluster
CP057711	-36.6376757792371	-22.0006316152251	-36.7073461718911	-22.3963616768758	7	0.443347519272322	7	0.363123933138725	Same-cluster	Same-cluster
CP057712	-32.2902195247758	27.6072975282672	-32.2579795609979	27.7686847139514	-1	0	17	0.400412136053939	Different-cluster	Different-cluster
CP057715	-13.0275334362466	21.5585026970125	-13.0275334362466	21.5585026970125	-1	0	-1	0	Same-cluster	Same-cluster
CP057716	-11.023212408059	-22.0841083519629	-11.0254498805539	-22.0854344874407	-1	0	-1	0	Same-cluster	Same-cluster
CP057719	-33.7408430597763	3.33462966781929	-33.7665764888172	3.33216466225437	32	1	32	1	Same-cluster	Same-cluster
CP057726	4.94617597070891	-48.608609623366	4.77916272963594	-48.5875273021094	0	0.493873423839906	0	0.452625470708121	Same-cluster	Same-cluster
CP057727	-9.03506420930909	-32.1242520615766	-9.03506420930909	-32.1242520615766	51	1	51	1	Same-cluster	Same-cluster
CP057728	-46.2364953293371	-5.26082783759569	-46.2793758715846	-5.22962030033756	28	0.615606994400098	28	0.59343289736263	Same-cluster	Same-cluster
CP057730	5.03647239694079	-48.6529954759022	4.86458429200888	-48.6326876682557	0	0.514079595205085	0	0.469305717775753	Same-cluster	Same-cluster
CP057732	4.94727357570303	-48.6128679329094	4.79722678975913	-48.5865932456441	0	0.49366388354624	0	0.457098810559531	Same-cluster	Same-cluster
CP057733	0.854696136614958	-33.4124446789023	0.863058920922418	-33.4068900708106	-1	0	-1	0	Same-cluster	Same-cluster
CP057734	23.4245500656057	16.0975082087332	23.4111982416909	16.0839605049272	-1	0	-1	0	Same-cluster	Same-cluster
CP057735	-17.9982758727682	34.8537259545218	-18.0080739827237	34.8424835730136	14	0.813806963310485	14	0.809554694040762	Same-cluster	Same-cluster
CP057736	-37.2077354996132	-7.9189269931306	-37.1489843213856	-7.85561335719817	40	0.901453693325846	40	0.947959001939758	Same-cluster	Same-cluster
CP057737	-18.8988476744833	2.5604241671016	-18.9176700414046	2.5632957287292	-1	0	-1	0	Same-cluster	Same-cluster
CP057742	-11.4915002752099	-29.5704210970012	-11.5115716541904	-29.6082964043411	50	0.72513502911544	50	0.699311442939521	Same-cluster	Same-cluster
CP057744	-37.2242942626587	-7.92734157999351	-37.1571897019136	-7.81015768690519	40	0.882895445791682	40	0.860540774788645	Same-cluster	Same-cluster
CP057745	-18.9009990915185	2.56084473461054	-18.906685659975	2.56136304247803	-1	0	-1	0	Same-cluster	Same-cluster
CP057755	-11.4915002752099	-29.5704210970012	-11.499181257163	-29.5778805892535	50	0.72513502911544	50	0.719411888993094	Same-cluster	Same-cluster
CP057757	-37.1967470771958	-7.93904484132549	-37.1984349794598	-7.90055933179196	40	0.962817974858757	40	0.885828428613195	Same-cluster	Same-cluster
CP057758	-18.8977629890502	2.55997194679227	-18.9049752108232	2.56061918249885	-1	0	-1	0	Same-cluster	Same-cluster
CP057762	23.4246389333522	16.0970633531489	23.4146809896701	16.0831910494696	-1	0	-1	0	Same-cluster	Same-cluster
CP057763	-11.4912864230638	-29.5686243313046	-11.5087632050344	-29.615760864094	50	0.726307773092495	50	0.695286930526672	Same-cluster	Same-cluster
CP057766	-18.9025184815787	2.56094063304704	-18.9134637131069	2.56353782855583	-1	0	-1	0	Same-cluster	Same-cluster
CP057770	-34.4427304353714	8.4799100122182	-34.5161577565385	8.42569979813279	-1	0	-1	0	Same-cluster	Same-cluster
CP057771	-33.9324177344569	8.53665656651034	-33.9197075870045	8.60970434036021	-1	0	-1	0	Same-cluster	Same-cluster
CP057774	-18.3655826731932	36.5446508110297	-18.3821472030897	36.5317327063905	14	1	14	1	Same-cluster	Same-cluster
CP057775	26.5739438041052	19.032570192542	26.5878571348385	19.027445227097	73	0.924603835501924	73	0.930728843192179	Same-cluster	Same-cluster
CP057776	-40.7797899361785	-6.8295352493351	-40.7935276543335	-6.79501591956422	-1	0	-1	0	Same-cluster	Same-cluster
CP057779	26.2304579370672	18.4379438866846	26.2196961622517	18.4375833074113	73	1	73	1	Same-cluster	Same-cluster
CP057780	38.2513004763373	20.8400278889366	38.2513004763373	20.8400278889366	-1	0	-1	0	Same-cluster	Same-cluster
CP057781	-40.7814761135514	-6.82192084003757	-40.7822717388997	-6.8083211067271	-1	0	-1	0	Same-cluster	Same-cluster
CP057785	12.7285992966094	22.0572226291902	12.7269477335727	22.0583028632556	-1	0	-1	0	Same-cluster	Same-cluster
CP057786	11.4722571109674	18.5251518857827	11.4730480369411	18.5302260579157	67	0.858451636497154	67	0.857160501341784	Same-cluster	Same-cluster
CP057787	-34.4427285959651	8.47990708758677	-34.4708118725098	8.46323689059384	-1	0	-1	0	Same-cluster	Same-cluster
CP057788	-33.9367724430988	8.53768748743468	-33.9367527892146	8.53768540980953	-1	0	-1	0	Same-cluster	Same-cluster
CP057789	-33.9970814868935	8.84080096547961	-33.9602695957078	8.82696266875824	-1	0	-1	0	Same-cluster	Same-cluster
CP057791	49.6754561649077	8.33775596014935	49.6524856560979	8.34322976537377	-1	0	-1	0	Same-cluster	Same-cluster
CP057793	-36.1475141361424	-22.4606707997706	-35.8508541705307	-22.6995216411874	7	0.273136269532415	7	0.206999270078477	Same-cluster	Same-cluster
CP057794	-25.4521716671465	-31.5533461909102	-25.4842507028125	-31.5379979992493	2	0.958970710370005	2	0.970077894978772	Same-cluster	Same-cluster
CP057797	52.4120113219112	4.1412287736885	52.4578415735256	4.11770195822185	25	0.514576265905503	25	0.514716991857841	Same-cluster	Same-cluster
CP057798	-10.4957885103033	-42.4047545608468	-10.5935336604404	-42.5744755424795	16	1	16	0.942866895642814	Same-cluster	Same-cluster
CP057799	-0.397278126530475	-26.981270594911	-0.393115368525205	-26.9703312510947	52	0.489065798707765	52	0.486815119238981	Same-cluster	Same-cluster
CP057800	27.8873230531838	12.9050181715815	27.8842550681507	12.8855269602333	-1	0	-1	0	Same-cluster	Same-cluster
CP057801	-29.6403107543338	10.438048061674	-29.6069494459937	10.4559089498365	30	0.95940064532946	30	0.925528891602981	Same-cluster	Same-cluster
CP057803	-2.73318076205006	-25.4336819485026	-2.73579353558553	-25.4356552934404	-1	0	-1	0	Same-cluster	Same-cluster
CP057805	18.0156804813699	14.1537490552926	18.0182644602768	14.1504593509769	-1	0	-1	0	Same-cluster	Same-cluster
CP057807	-28.8585904729472	3.69585464954394	-28.8851001084421	3.72172123233985	33	0.941735271778362	33	0.950802809652349	Same-cluster	Same-cluster
CP057810	-11.9780845921015	-7.42063771987336	-11.9920474015255	-7.42235054320513	-1	0	-1	0	Same-cluster	Same-cluster
CP057811	-28.8687188417705	3.69091680079316	-28.846945548973	3.70829326066446	33	0.948647577022353	33	0.932463657585231	Same-cluster	Same-cluster
CP057817	-29.6402159320997	10.4380362890433	-29.6088592726028	10.6606778604533	30	0.959402904487106	30	0.685763181600024	Same-cluster	Same-cluster
CP057819	49.6755822728654	8.3378341963624	49.6480693561146	8.34583567171099	-1	0	-1	0	Same-cluster	Same-cluster
CP057820	13.2173610360833	8.14657999484709	13.2108927679888	8.14225815725491	-1	0	-1	0	Same-cluster	Same-cluster
CP057821	-36.1667662208839	-22.3193190376648	-35.959930231962	-22.6608650355207	7	0.290816255804366	7	0.214031477809907	Same-cluster	Same-cluster
CP057827	17.8810789624913	14.3572529994839	17.8820899615947	14.363100658441	-1	0	-1	0	Same-cluster	Same-cluster
CP057828	-42.2747648126605	-6.14886741148845	-42.3071938471026	-6.14633648793366	28	0.514676235526754	-1	0	Different-cluster	From-cluster-to-unassigned
CP057830	21.7563297435558	30.3030539807196	21.7509687035451	30.3013052407872	-1	0	-1	0	Same-cluster	Same-cluster
CP057832	-11.4822946490582	-27.6850289616406	-11.4893241111838	-27.684684784109	50	0.985251142207387	50	0.982593880390177	Same-cluster	Same-cluster
CP057835	25.2474166111139	27.7333080893121	25.2735393377875	27.746026423625	-1	0	-1	0	Same-cluster	Same-cluster
CP057836	-34.9505303958341	1.92869242633198	-34.9751008193158	1.90986759807938	32	0.646277571900429	32	0.646277571900429	Same-cluster	Same-cluster
CP057837	-26.1155363913998	-32.322126748381	-26.1127503567401	-32.3224912861684	2	1	2	1	Same-cluster	Same-cluster
CP057840	8.75435196707935	2.82733273907876	8.75392681019176	2.82740051866148	-1	0	-1	0	Same-cluster	Same-cluster
CP057844	46.566208615996	12.7659786966288	46.6368821180508	12.8176718022184	19	1	19	1	Same-cluster	Same-cluster
CP057845	-0.997601914782775	-29.3335829923237	-0.952609580801569	-29.3322679974046	52	0.784581118493635	52	0.76867822293709	Same-cluster	Same-cluster
CP057846	-11.9316317301708	43.8034438622414	-11.9078221774166	43.8777077283042	14	1	14	1	Same-cluster	Same-cluster
CP057847	-36.9667394313574	-8.02432499713691	-36.9135133888729	-8.1158683124968	40	1	40	1	Same-cluster	Same-cluster
CP057848	-21.9346474487486	-31.0878616720433	-21.844352177305	-31.179612692366	3	0.584847689169048	3	0.584847689169048	Same-cluster	Same-cluster
CP057850	46.5661116653652	12.7660564064525	46.6297608895667	12.8111789252905	19	1	19	1	Same-cluster	Same-cluster
CP057851	-0.99786243908604	-29.3337309341842	-0.946958802011773	-29.3238647152672	52	0.784725042902753	52	0.766738591221538	Same-cluster	Same-cluster
CP057853	-21.9349102348364	-31.0878930513691	-21.8097002758831	-31.18420680548	3	0.584847689169048	3	0.584847689169048	Same-cluster	Same-cluster
CP057856	-0.99786243908604	-29.3337309341842	-0.943445503669638	-29.3196710836313	52	0.784725042902753	52	0.765293694201671	Same-cluster	Same-cluster
CP057857	-11.9281731257418	43.8105806362197	-11.906055008192	43.8809739745716	14	1	14	1	Same-cluster	Same-cluster
CP057858	-36.991477777004	-8.02024011956689	-36.7091145577138	-7.88140737351857	40	1	40	0.812590579616337	Same-cluster	Same-cluster
CP057859	-21.933071889524	-31.0879010593671	-21.9432073335231	-31.3341264116745	3	0.584847689169048	3	0.537925511357104	Same-cluster	Same-cluster
CP057862	-5.15355466157809	-7.9180416947958	-5.17649436111016	-7.90433530118133	76	0.484326951676649	76	0.484326951676649	Same-cluster	Same-cluster
CP057870	21.4461052375973	31.3759126929809	21.4397067922946	31.3924475900736	-1	0	-1	0	Same-cluster	Same-cluster
CP057871	-41.058241021299	-5.05642348371135	-41.0296185675191	-5.05132399761471	28	0.508693316475875	-1	0	Different-cluster	From-cluster-to-unassigned
CP057872	-23.7414663735322	4.16074371025486	-23.7228423214625	4.14309510716932	27	1	27	1	Same-cluster	Same-cluster
CP057874	23.2441543455006	28.3877488742886	23.1482229236453	28.4557723263309	78	1	78	1	Same-cluster	Same-cluster
CP057875	-1.51742907577164	-29.9596985865272	-1.48764183151314	-29.9598535838505	52	0.777887948537627	52	0.779858647038748	Same-cluster	Same-cluster
CP057877	23.2040756603002	27.9206871877235	23.0859250093592	27.8884380348643	78	1	78	1	Same-cluster	Same-cluster
CP057880	24.2151869653488	28.2906352756358	24.2753073294406	28.3216674797672	78	0.725333152959609	78	0.684974262439261	Same-cluster	Same-cluster
CP057883	24.6351764061428	26.7037565819928	24.6445729926277	26.691818782973	77	0.734657555918976	-1	0	Different-cluster	From-cluster-to-unassigned
CP057884	-10.8333850270981	40.1841571134347	-10.8095327265687	40.1621234762066	14	1	14	1	Same-cluster	Same-cluster
CP057886	23.3285677388933	29.1555070197543	23.161564819635	29.2226808157156	78	1	78	0.892802109124502	Same-cluster	Same-cluster
CP057887	-30.2887091211667	3.13121947146903	-30.3236482889341	2.96804528353	33	1	33	0.932919901160966	Same-cluster	Same-cluster
CP057890	-30.2843133658233	3.11614057886666	-30.3022718971625	3.06015727789161	33	1	33	0.990280396416907	Same-cluster	Same-cluster
CP057892	19.9720157866169	19.2858081546734	19.9703425248392	19.2847213583664	64	0.971660098697783	64	0.972368002561558	Same-cluster	Same-cluster
CP057902	24.2721898161947	22.5632644604623	24.2839723031551	22.5476229695745	-1	0	-1	0	Same-cluster	Same-cluster
CP057903	10.7406714465175	21.2692251134918	10.7434145019892	21.2660385061305	67	0.753408318721306	67	0.752228724446359	Same-cluster	Same-cluster
CP057904	-15.1322862386999	-5.65068481965629	-15.1434020215512	-5.69863849195555	69	1	69	1	Same-cluster	Same-cluster
CP057907	25.5098228616158	25.2122596640394	25.527122065359	25.2043009840871	77	1	77	1	Same-cluster	Same-cluster
CP057908	-17.0245336479173	37.4150417284574	-17.0271269953888	37.4030486019996	14	1	14	1	Same-cluster	Same-cluster
CP057910	-24.9324791348496	4.9331648124679	-24.9484448611787	4.95934091074776	27	0.579402112872705	27	0.585140101827376	Same-cluster	Same-cluster
CP057914	-15.1337735685697	-5.65076471052318	-15.1459774582879	-5.69883358493989	69	1	69	1	Same-cluster	Same-cluster
CP057923	27.2398849468614	23.6886717902385	27.2515791975765	23.694710776769	-1	0	-1	0	Same-cluster	Same-cluster
CP057924	-12.3436683680386	41.6308390044886	-12.2998807039733	41.6219409037883	14	1	14	1	Same-cluster	Same-cluster
CP057925	-39.2398769476215	-8.63723869591076	-39.3038298419661	-8.63977822186702	39	1	39	1	Same-cluster	Same-cluster
CP057926	-41.500915552293	-11.8022986522226	-41.5007420047883	-11.831783389999	-1	0	-1	0	Same-cluster	Same-cluster
CP057928	29.4047235187568	24.7939331298901	29.4134636621774	24.7939773032368	-1	0	-1	0	Same-cluster	Same-cluster
CP057929	-41.4985511254245	-11.8021216888234	-41.502506882839	-11.8196028052322	-1	0	-1	0	Same-cluster	Same-cluster
CP057931	23.2010942927113	27.9951978778513	23.074863685515	27.9722543780698	78	1	78	1	Same-cluster	Same-cluster
CP057933	27.3049712486265	23.5190363807103	27.3233391824831	23.5068831597413	-1	0	-1	0	Same-cluster	Same-cluster
CP057935	-39.4539070341033	-11.0047238229625	-39.444368815931	-11.0138655497803	-1	0	-1	0	Same-cluster	Same-cluster
CP057937	-2.03952191750233	-28.8141238425786	-2.02880926704407	-28.7664699041494	52	0.755612114699568	52	0.780598497856819	Same-cluster	Same-cluster
CP057938	-15.2716436786976	-5.66627731646114	-15.3243964279368	-5.7006654044092	69	1	69	1	Same-cluster	Same-cluster
CP057940	-15.1723468796505	11.9100702611676	-15.1723468796505	11.9100702611676	55	0.67230342126092	55	0.67230342126092	Same-cluster	Same-cluster
CP057943	27.3422549594195	23.4984247623477	27.3790242251994	23.4929387114976	-1	0	-1	0	Same-cluster	Same-cluster
CP057944	-17.2784814991585	36.47879602643	-17.2870547806919	36.4435396535297	14	1	14	1	Same-cluster	Same-cluster
CP057945	-41.505726234895	-11.8109445111254	-41.5084996105839	-11.819684607339	-1	0	-1	0	Same-cluster	Same-cluster
CP057947	29.4047235187568	24.7939331298901	29.4141656074373	24.7916577306987	-1	0	-1	0	Same-cluster	Same-cluster
CP057948	-49.2426062692345	17.6279903880344	-49.2523892873673	17.6537770135995	6	1	6	1	Same-cluster	Same-cluster
CP057950	-41.5060332636096	-11.8051497109532	-41.5066759918218	-11.8338143588653	-1	0	-1	0	Same-cluster	Same-cluster
CP057954	-48.7239046665254	17.7148660698123	-48.6934609988035	17.7630304391205	6	1	6	1	Same-cluster	Same-cluster
CP057955	-22.5310210071651	-28.6103433354817	-22.5890393386443	-28.6046033448866	3	0.351747977845736	3	0.345335126070788	Same-cluster	Same-cluster
CP057958	24.5285091387467	29.2154421687693	24.5929842177864	29.2506402440056	78	0.710424459991681	78	0.678425165354276	Same-cluster	Same-cluster
CP057960	27.2226513139143	23.6997185287182	27.2292970153598	23.7081805352239	-1	0	-1	0	Same-cluster	Same-cluster
CP057963	23.1665199117401	27.9990237460273	23.036640483843	27.9864482512682	78	1	78	1	Same-cluster	Same-cluster
CP057966	-36.7301070495747	-6.38540779660665	-36.6825734979803	-6.34091939850023	-1	0	-1	0	Same-cluster	Same-cluster
CP057968	23.5679081437121	27.8348277659389	23.5332927969259	27.7896636061849	78	1	78	1	Same-cluster	Same-cluster
CP057969	24.7134700763645	15.1946379107251	24.711230400603	15.179742507666	73	0.927227325584068	-1	0	Different-cluster	From-cluster-to-unassigned
CP057971	24.0254184753347	27.5152435248273	24.0437834007233	27.4774266839501	78	0.781531629057159	78	0.755799172816651	Same-cluster	Same-cluster
CP057972	-15.8522289910651	38.4571624795916	-15.8248872627433	38.4442571913847	14	1	14	1	Same-cluster	Same-cluster
CP057974	28.7758262133096	23.3821219152424	28.7730220349507	23.3933994590878	-1	0	-1	0	Same-cluster	Same-cluster
CP057976	-2.12380791805999	-31.1410205813921	-2.04833367189314	-31.2143964729995	52	0.866503270888036	52	0.881454590020045	Same-cluster	Same-cluster
CP057977	-2.15132726704492	25.5192122784441	-2.02868470186885	25.6577014648436	45	1	45	1	Same-cluster	Same-cluster
CP057979	23.2385254788679	27.9758708703815	23.1459138448332	27.9512780734382	78	1	78	1	Same-cluster	Same-cluster
CP057981	12.3039773255176	17.7807279489562	12.3061700455722	17.7811072047209	67	0.846203571832141	67	0.846397665440955	Same-cluster	Same-cluster
CP057982	11.4731272717885	18.524807625139	11.470449452223	18.5282838794673	67	0.858176730891859	67	0.858554231195997	Same-cluster	Same-cluster
CP057984	12.286748861066	17.7838695416667	12.2885240960001	17.7831091338661	67	0.842252202741142	67	0.842830405006057	Same-cluster	Same-cluster
CP057986	-36.2040221865297	23.3995301981718	-36.21028122866	23.430701152474	15	0.101972481592791	15	0.0991515112664104	Same-cluster	Same-cluster
CP057998	-18.1768638405845	38.771445023417	-18.1060083664653	38.7423865375306	14	1	14	1	Same-cluster	Same-cluster
CP057999	-23.119975289035	-5.55558870051181	-23.1608268637378	-5.55204433007964	35	1	35	1	Same-cluster	Same-cluster
CP058000	-22.1315938635818	-31.3298802942314	-22.1818810389801	-31.5682958894771	3	0.48333239341777	3	0.382083390014662	Same-cluster	Same-cluster
CP058001	-39.2584402861238	-25.1456454930132	-39.257208676637	-25.1584269245615	-1	0	-1	0	Same-cluster	Same-cluster
CP058005	24.7655719850994	28.0745596366661	24.8463456475888	28.1135487425648	78	0.593604668647597	78	0.554114844108663	Same-cluster	Same-cluster
CP058008	26.7569620004846	17.3795265531172	26.7514008100055	17.3778051387626	73	1	73	1	Same-cluster	Same-cluster
CP058010	-0.300795885022236	15.2437827136409	-0.30655665812822	15.2392842169662	-1	0	-1	0	Same-cluster	Same-cluster
CP058011	19.701771724593	22.8697182754064	19.6940941682295	22.8667125368176	-1	0	-1	0	Same-cluster	Same-cluster
CP058015	25.5186263125097	25.3216006640392	25.5532404408954	25.3164716134223	77	1	77	1	Same-cluster	Same-cluster
CP058016	-13.6361295032643	42.5514507338163	-13.7123919705353	42.6000307775413	14	1	14	1	Same-cluster	Same-cluster
CP058017	-15.2153069614851	-5.37811723864476	-15.2930430291541	-5.33503558952056	69	1	69	1	Same-cluster	Same-cluster
CP058018	-30.7216659430038	9.12424511686319	-30.7773531608214	9.07476460270994	30	0.568754192676364	30	0.547605466357704	Same-cluster	Same-cluster
CP058021	-11.3893450447099	-27.6046977974643	-11.4222179205138	-27.6061410679331	50	0.920027722073016	50	0.91440813297457	Same-cluster	Same-cluster
CP058024	23.6219895657665	23.2036968687295	23.5963806830741	23.1955105261173	-1	0	-1	0	Same-cluster	Same-cluster
CP058026	25.2669818245232	25.2761484658607	25.2515342258328	25.2688611353832	77	1	77	1	Same-cluster	Same-cluster
CP058028	35.6442479721665	14.7760339540315	35.6480789542925	14.770491687145	-1	0	-1	0	Same-cluster	Same-cluster
CP058029	-19.1837151502368	14.2028030400424	-19.2091155966809	14.2017639298524	55	0.674756314136974	55	0.661111927134863	Same-cluster	Same-cluster
CP058032	-10.6831278207697	-20.2091497757558	-10.6808637775367	-20.2075084285293	-1	0	-1	0	Same-cluster	Same-cluster
CP058033	2.00226804895189	2.53403890504748	2.08561484584756	2.57712976602467	60	1	60	0.401969810717278	Same-cluster	Same-cluster
CP058034	-19.1839911565954	14.20282099832	-19.2266781268803	14.1480932437456	55	0.674602089066198	55	0.684262762191666	Same-cluster	Same-cluster
CP058038	-9.75927822037894	13.5834016771655	-9.76338403624417	13.583606389051	58	1	58	1	Same-cluster	Same-cluster
CP058043	-9.75760949350008	13.5863806347256	-9.76953869223463	13.5914825095071	58	1	58	1	Same-cluster	Same-cluster
CP058048	-4.57838629292672	-13.2134909752012	-4.56765132599079	-13.2044227143757	75	0.317356972730749	75	0.315201311092394	Same-cluster	Same-cluster
CP058049	-9.75771183250955	13.5862985718434	-9.76306286805676	13.5718725844108	58	1	58	1	Same-cluster	Same-cluster
CP058054	-4.57855975921516	-13.2132189956169	-4.57083745354374	-13.2074919369245	75	0.317396662525633	75	0.315835503362228	Same-cluster	Same-cluster
CP058064	4.99837501247155	-48.659493277721	4.83764982950677	-48.6457120547169	0	0.502067136380512	0	0.46119107502589	Same-cluster	Same-cluster
CP058065	7.90961024720262	20.2513742465274	7.9049123531208	20.2557858052578	67	0.748934565779496	67	0.750307489419678	Same-cluster	Same-cluster
CP058066	0.165382568236404	14.5699168273425	0.15144009968874	14.5626395708187	-1	0	-1	0	Same-cluster	Same-cluster
CP058067	-15.7919051786674	-4.83476410164579	-15.8439600584351	-4.78183984992625	69	0.621837523394543	69	0.577035789109795	Same-cluster	Same-cluster
CP058068	-7.63814063159044	-4.26148020842715	-7.64141325324621	-4.265837091567	-1	0	-1	0	Same-cluster	Same-cluster
CP058069	-22.5586381084576	6.33561639644755	-22.5816670997769	6.33199010025708	27	0.296078347518543	27	0.293916491911983	Same-cluster	Same-cluster
CP058071	44.8276581294349	5.26880722723863	44.7836796242547	5.23461816572591	26	0.769376139430535	26	0.731605819115917	Same-cluster	Same-cluster
CP058075	44.8501843680263	5.27292018998436	44.7924744494823	5.2339066655577	26	0.782892137970947	26	0.73526140668434	Same-cluster	Same-cluster
CP058081	26.3513524542788	25.3249558048997	26.3777227612577	25.3292557240854	77	0.899831191744329	77	0.880993659890889	Same-cluster	Same-cluster
CP058082	11.4500394177992	17.6524986621087	11.4509877308564	17.6528667313986	67	0.906100683909113	67	0.906540243972398	Same-cluster	Same-cluster
CP058084	24.2816239874486	22.5607286194145	24.292582515836	22.5495852988453	-1	0	-1	0	Same-cluster	Same-cluster
CP058085	-23.9511835491554	-10.4505072756089	-23.9738413349713	-10.407520772057	38	0.716746284587503	38	0.705946543112773	Same-cluster	Same-cluster
CP058094	23.6091945541106	23.2419903556426	23.5897382308161	23.2374566572559	-1	0	-1	0	Same-cluster	Same-cluster
CP058095	-22.0225601394734	-31.0360248947464	-21.7274438333308	-31.3270575929382	3	0.584847689169048	3	0.57771473329061	Same-cluster	Same-cluster
CP058097	-40.4973525826172	-7.05248288436894	-40.4121398556477	-7.0620726517401	-1	0	-1	0	Same-cluster	Same-cluster
CP058098	-28.8290455989389	16.7021696701001	-28.8328772134	16.7059046378575	21	1	21	1	Same-cluster	Same-cluster
CP058108	-40.4992361439017	-7.04817998731063	-40.4261988536211	-7.06242073588764	-1	0	-1	0	Same-cluster	Same-cluster
CP058109	-28.8290111340022	16.7021400994465	-28.8290821172615	16.702225310988	21	1	21	1	Same-cluster	Same-cluster
CP058232	10.6536223531073	44.2855356871204	9.76043783567041	46.1675903637956	43	1	-1	0	Different-cluster	From-cluster-to-unassigned
CP058914	-9.79565738166341	-41.8881582067212	-9.64838561803948	-41.8016221818139	16	0.479756378069021	16	0.40223178985189	Same-cluster	Same-cluster
CP058915	31.1464112146789	17.8750685085901	31.1403087430128	17.8844249024951	72	0.78223887021781	72	0.77998889404187	Same-cluster	Same-cluster
CP058916	-8.22717779748288	4.56601699710963	-8.2243556856689	4.55968731700152	66	1	66	1	Same-cluster	Same-cluster
CP059905	46.0595300017284	12.3606431253138	46.0562805385616	12.2944836080429	19	1	19	1	Same-cluster	Same-cluster
CP059906	-15.7823676324785	49.237618847932	-15.9621345806375	48.8661654639352	14	1	14	1	Same-cluster	Same-cluster
CP059923	42.6938572171392	13.486694325313	42.7075874790092	13.5360222094553	-1	0	-1	0	Same-cluster	Same-cluster
CP059924	-16.2084186433588	49.4142564203743	-16.7090921661042	49.1873179626213	14	1	14	1	Same-cluster	Same-cluster
CP059926	44.0232867184503	15.4580917651186	44.0257804514198	15.4691597201681	-1	0	-1	0	Same-cluster	Same-cluster
CP059927	29.786001373874	18.6278127164942	29.7791221958015	18.6350311687234	-1	0	-1	0	Same-cluster	Same-cluster
CP059928	-23.557517651362	-10.8743528875204	-23.5713458803791	-10.8591850921575	38	0.732165102744807	38	0.732165102744807	Same-cluster	Same-cluster
CP059930	-2.87053567481593	-10.2543177807871	-2.89518138809706	-10.2747286461513	76	1	76	1	Same-cluster	Same-cluster
CP059945	44.8250404062464	5.26230888878219	44.7827692666955	5.22706244971585	26	0.764711295021839	26	0.727669986849333	Same-cluster	Same-cluster
CP059946	-9.10760037168693	-41.6638914545963	-8.92729582230684	-41.6112363633097	16	0.321967401739378	16	0.281347066039319	Same-cluster	Same-cluster
CP063712	29.922481779993	-0.733881542403117	29.9254775458596	-0.725705325751193	-1	0	-1	0	Same-cluster	Same-cluster
CP063714	-42.5573114573315	-9.4694777210117	-42.5371827303516	-9.51632295207876	-1	0	-1	0	Same-cluster	Same-cluster
CP063715	32.361741674699	20.0767922946809	32.3611261097024	20.0847250260817	-1	0	-1	0	Same-cluster	Same-cluster
CP063716	-22.7513709277798	-29.9955118156543	-23.0075446809427	-30.2760107435741	3	0.696792604815181	3	0.435274917573774	Same-cluster	Same-cluster
CP063717	33.7664954401631	17.6535067480192	33.768421155321	17.6774900651891	72	1	72	1	Same-cluster	Same-cluster
CP063718	-2.09778896554605	-28.3900510951459	-2.0999688927963	-28.2940090675333	52	0.900054096090433	52	0.909356443020023	Same-cluster	Same-cluster
CP063719	6.38602288445796	-46.93220924875	6.25603196922928	-46.8263218706421	0	0.618284418354063	0	0.559952603206545	Same-cluster	Same-cluster
CP063721	-21.9872320936991	-11.4864300349239	-22.0083916156564	-11.4885471354388	38	1	38	1	Same-cluster	Same-cluster
CP063723	-43.7573038252127	-0.486188047059894	-43.7726796563732	-0.462369798469375	24	1	24	1	Same-cluster	Same-cluster
CP063724	0.137180194867615	28.1583860679742	0.136961232156565	28.1509611713898	45	0.963809322059734	45	0.966208278605842	Same-cluster	Same-cluster
CP063725	-31.8262673729242	28.8464393161909	-31.8261696657971	28.8465829412428	17	1	17	1	Same-cluster	Same-cluster
CP063726	50.1388461402453	11.9840977408485	50.2828214285018	12.1200301288378	20	1	20	1	Same-cluster	Same-cluster
CP063727	-39.2574606932203	-25.144492211528	-39.2589679404943	-25.1435972881535	-1	0	-1	0	Same-cluster	Same-cluster
CP063728	-17.9017271500463	17.6971124890298	-17.915510232693	17.7129124567717	55	0.519185524000999	55	0.526094282430863	Same-cluster	Same-cluster
CP063730	-22.4660775923171	25.6617843063955	-22.4660775923171	25.6617843063955	13	1	13	1	Same-cluster	Same-cluster
CP063731	0.124091926026635	28.1724387329877	0.122006414082722	28.1582077983817	45	0.96793347928207	45	0.960072406739432	Same-cluster	Same-cluster
CP063732	-1.99483709478115	-27.7221886923981	-1.99930740970782	-27.6318744567694	52	0.674383186293636	52	0.638719629360207	Same-cluster	Same-cluster
CP063733	-37.0419746295032	-8.05712552266376	-36.7534532648037	-8.19085463002517	40	1	40	0.91984779376945	Same-cluster	Same-cluster
CP063734	-43.7595697199928	-0.471226270284194	-43.772602400514	-0.410320587627035	24	1	24	0.901895541673932	Same-cluster	Same-cluster
CP063735	-31.8572991973077	28.9398122879671	-31.8576718730407	28.982179661988	17	1	17	1	Same-cluster	Same-cluster
CP063737	-43.1268530357178	-8.9216281660827	-43.1388216631343	-8.88064968303025	-1	0	-1	0	Same-cluster	Same-cluster
CP063738	18.8019016550885	-30.5830873111912	18.7819299484222	-30.648041791422	1	0.561745518881778	1	0.557351464100492	Same-cluster	Same-cluster
CP063740	27.4396762854521	24.5795142278297	27.4544818591286	24.5916563377963	-1	0	-1	0	Same-cluster	Same-cluster
CP063741	17.3684598274121	-29.8646120589477	17.3606466343324	-29.8696300518093	1	0.519003151167247	1	0.516326320490404	Same-cluster	Same-cluster
CP063743	-16.5186475864347	13.2805999473417	-16.4044659939784	13.0756153819903	55	1	55	1	Same-cluster	Same-cluster
CP066198	-1.39522779035554	-28.5999155599467	-1.3661876928426	-28.5515713233828	52	0.92614395117866	52	0.92614395117866	Same-cluster	Same-cluster
CP066199	-37.0057768086978	-8.08563824694203	-36.7406522364265	-8.02708939256276	40	1	40	0.991357682148228	Same-cluster	Same-cluster
CP066200	-25.8262395215564	2.80255846390492	-25.9430360384622	2.70784154456572	27	0.922939640090371	27	0.778425489789219	Same-cluster	Same-cluster
CP066201	-15.6279077644147	52.5836687842328	-15.6243394297482	52.605856467569	14	1	14	1	Same-cluster	Same-cluster
CP066202	49.5475350352105	2.73461047525188	49.5556296258644	2.71734435833636	-1	0	-1	0	Same-cluster	Same-cluster
CP068837	9.9394878289288	-24.7872708818851	10.0910565944605	-24.9239183471407	23	0.260153849275593	23	0.184281585038758	Same-cluster	Same-cluster
CP068929	10.0351179056055	-24.7960246617659	10.1934106123258	-24.9017758879814	23	0.223435781600323	23	0.167996138288843	Same-cluster	Same-cluster
CP070394	7.76924070178665	-49.5075483603239	7.7538495669373	-49.689647506125	0	0.791715375374098	0	0.756016337330176	Same-cluster	Same-cluster
CP070395	-2.84414096753641	28.5326922804336	-2.83897470076211	28.5185411170684	45	0.926202903403361	45	0.923959179126039	Same-cluster	Same-cluster
CP070396	-1.38024247278121	30.7050060907546	-1.36666675060801	30.7120483411952	45	1	45	1	Same-cluster	Same-cluster
CP070397	-38.0895915843424	-5.66914809405116	-38.0845026320673	-5.65780611072952	-1	0	-1	0	Same-cluster	Same-cluster
CP070398	7.6958910860524	-49.4169110600632	7.69557486261415	-49.542369776761	0	0.792132760110016	0	0.751115188763049	Same-cluster	Same-cluster
CP070400	21.9249197600898	16.833368655684	21.9174074633445	16.832349383763	-1	0	-1	0	Same-cluster	Same-cluster
CP070401	-23.9624254416267	3.91463924042762	-23.8121929396961	3.70761274546417	27	1	27	1	Same-cluster	Same-cluster
CP070402	-12.3636813467895	-5.390033149891	-12.3990750005019	-5.3953295449332	69	0.47494613259497	69	0.47494613259497	Same-cluster	Same-cluster
CP070404	20.5988224280892	29.5916268877976	20.5898855539163	29.5961437188836	-1	0	-1	0	Same-cluster	Same-cluster
CP070405	-29.6930630022774	8.63673186503552	-29.6685860803011	8.66435408487102	30	0.388502617907888	30	0.396620979611089	Same-cluster	Same-cluster
CP070406	7.69225170688902	-49.2854646103362	7.65972844280182	-49.4363218258621	0	0.810337845520475	0	0.772664804796783	Same-cluster	Same-cluster
CP072912	15.9773184006474	-8.21324472867829	15.9256617774684	-8.46017083802827	49	1	49	0.696491453400335	Same-cluster	Same-cluster
CP073592	13.288318994466	46.0593814188189	12.7175669704333	46.2139225372717	42	0.786091123069155	-1	0	Different-cluster	From-cluster-to-unassigned
CP073594	13.2872559299127	46.0643879275404	13.1538408469353	46.9893252812751	42	0.783390047283082	42	0.52698530143417	Same-cluster	Same-cluster
CP073596	13.288213939967	46.0640888576468	12.7833140729503	46.9120786616286	42	0.784295983776865	-1	0	Different-cluster	From-cluster-to-unassigned
CP073600	13.2867424043174	46.0660495426969	13.1680894621874	46.9261337421459	42	0.78236049513928	42	0.536186601695887	Same-cluster	Same-cluster
CP073602	10.8415661627577	44.4723678511841	10.5619461341407	46.4107075299362	43	0.740319131929345	-1	0	Different-cluster	From-cluster-to-unassigned
CP073604	38.2513004763373	20.8400278889366	38.2513004763373	20.8400278889366	-1	0	-1	0	Same-cluster	Same-cluster
CP073605	13.2890223651609	46.0637653635685	13.1484755333473	46.9663803293329	42	0.785088026482266	42	0.52611992155845	Same-cluster	Same-cluster
CP073606	-48.6244751368915	15.9287866720313	-48.6537648687492	15.8109467201015	6	0.800207593995043	-1	0	Different-cluster	From-cluster-to-unassigned
CP073608	13.2874054045673	46.0603425097872	12.7153901986932	46.6242759320565	42	0.784978915725719	-1	0	Different-cluster	From-cluster-to-unassigned
CP073610	13.2864705597253	46.0612522744318	12.8288521144755	47.0184068809332	42	0.783870344735688	-1	0	Different-cluster	From-cluster-to-unassigned
CP073611	-48.624166752184	15.9294836271235	-48.6514698489977	15.8045271945047	6	0.800454466409526	-1	0	Different-cluster	From-cluster-to-unassigned
CP073612	38.2513004763373	20.8400278889366	38.2182383445954	20.834572976085	-1	0	-1	0	Same-cluster	Same-cluster
CP073614	-49.9341381211838	17.5467345636595	-50.0444055798421	17.5716880966419	6	0.99828484108258	6	0.962817767448981	Same-cluster	Same-cluster
CP073615	13.2819094718145	46.0756706656766	13.0424471546415	47.0170186462366	42	0.775844405827231	-1	0	Different-cluster	From-cluster-to-unassigned
CP073616	-22.9094162669703	-12.8651158560541	-22.9140402442042	-12.8615062447795	38	0.516765083987185	38	0.516970864025489	Same-cluster	Same-cluster
CP073618	13.2870938097822	46.0597991773387	12.6736122206684	46.270330999827	42	0.784914273629232	-1	0	Different-cluster	From-cluster-to-unassigned
CP073620	13.2873292791262	46.0619545843829	12.6884308928339	46.2927815074503	42	0.784332858885693	-1	0	Different-cluster	From-cluster-to-unassigned
CP076294	-18.4096824806242	45.8923575818487	-18.4122049201792	45.8880242581327	14	0.645113675809707	14	0.644532493526066	Same-cluster	Same-cluster
CP076295	-34.8495717152158	-8.31520743881427	-34.8562508914608	-8.31478867244674	-1	0	-1	0	Same-cluster	Same-cluster
CP076296	-34.7550568890889	-8.32099441012882	-34.7434525301898	-8.32115821492851	-1	0	-1	0	Same-cluster	Same-cluster
CP077064	31.691534454669	16.9086809755617	31.7052918948078	16.9044720144695	72	0.828377891846743	72	0.821376999523103	Same-cluster	Same-cluster
CP077065	-8.26021675936549	-15.671792487393	-8.29907043822733	-15.6934325608787	75	0.406209669354742	75	0.391461344873555	Same-cluster	Same-cluster
CP077067	7.02655877218055	-11.6751718378661	7.02994384504257	-11.6755414335539	-1	0	-1	0	Same-cluster	Same-cluster
CP077069	-20.3277207244346	17.9073706361359	-20.3276960528421	17.9073647062729	55	0.332843764495812	55	0.332847194196636	Same-cluster	Same-cluster
CP077071	53.880015477108	10.1791179934259	53.880015477108	10.1791179934259	-1	0	-1	0	Same-cluster	Same-cluster
CP077216	17.0671667808522	15.8474927330533	17.0718623641063	15.8449756485989	-1	0	-1	0	Same-cluster	Same-cluster
CP077217	-1.43214894646733	18.0278169765673	-1.43369750445117	18.0280709348878	-1	0	-1	0	Same-cluster	Same-cluster
CP077218	-44.1415964778529	-6.72723217324454	-44.0989307576446	-6.73397316492236	28	1	28	1	Same-cluster	Same-cluster
CP077219	-29.6167651803227	26.8731637189478	-29.6930808126484	26.8454747000461	18	1	18	1	Same-cluster	Same-cluster
CP077220	-23.7806893849923	4.85955484035817	-23.6826069929961	4.86511103094698	27	0.786979761564687	27	0.757917066775411	Same-cluster	Same-cluster
CP077226	-18.5171377067062	38.5676358637088	-18.562364453533	38.4547009362263	14	1	14	1	Same-cluster	Same-cluster
CP077227	-27.7557522001867	-16.6763682625459	-27.7557522001867	-16.6763682625459	11	1	11	1	Same-cluster	Same-cluster
CP077228	-13.77134681374	14.293557016362	-13.7338752257807	14.2557007669392	55	0.603835272452016	55	0.590496591002472	Same-cluster	Same-cluster
CP077229	-40.5554046299716	-8.78958286442974	-40.5624493093755	-8.80416641458144	-1	0	-1	0	Same-cluster	Same-cluster
CP077230	-24.2992646113107	25.9727690492357	-24.2992646113107	25.9727690492357	13	1	13	1	Same-cluster	Same-cluster
CP077244	19.3484652884707	-10.1342435251872	19.3515006508007	-10.1363078567083	-1	0	-1	0	Same-cluster	Same-cluster
CP077245	-2.40169520381763	25.4226371237813	-2.30611992117898	25.5058625476081	45	1	45	1	Same-cluster	Same-cluster
CP077246	26.5658283657876	1.85090773901053	26.5627307863801	1.85501941481125	-1	0	-1	0	Same-cluster	Same-cluster
CP077247	-43.7557535729296	-0.472092493014254	-43.7543538311375	-0.448671957295345	24	1	24	1	Same-cluster	Same-cluster
CP077251	-49.2274661850799	18.7189537688105	-49.236322370136	18.7968086499112	6	0.991949580932061	6	0.948112184712664	Same-cluster	Same-cluster
CP077252	-32.2904545413745	27.6067580927335	-33.2575282273998	27.2464027229029	-1	0	17	0.432559496430988	Different-cluster	Different-cluster
CP077253	-36.1402882197641	-21.5262781235807	-35.565122174869	-21.7516885146188	7	1	7	0.311239757125364	Same-cluster	Same-cluster
CP077255	-27.5946342449248	-17.2867768036875	-27.7557522001867	-16.6763682625459	12	1	11	1	Different-cluster	Different-cluster
CP077267	-44.4343355130983	-6.65055035552851	-44.4377348407462	-6.63564116715219	28	1	28	1	Same-cluster	Same-cluster
CP077268	17.0667778558933	15.8475045374929	17.0718269263763	15.8500580244486	-1	0	-1	0	Same-cluster	Same-cluster
CP077269	-29.6167651803227	26.8731637189478	-29.6114224762188	26.8162884732413	18	1	18	1	Same-cluster	Same-cluster
CP077274	-18.5166812645315	38.5672803587128	-18.5646591448737	38.4550219482156	14	1	14	1	Same-cluster	Same-cluster
CP077275	-40.5743076399533	-8.7668158334627	-40.5784006561187	-8.77745898661454	-1	0	-1	0	Same-cluster	Same-cluster
CP077277	-24.2992502765458	25.9727679446435	-24.2992502765458	25.9727679446435	13	1	13	1	Same-cluster	Same-cluster
CP077282	-14.8670099047966	34.0590390201831	-14.8999554103125	34.0628841832547	14	1	14	1	Same-cluster	Same-cluster
CP077283	-22.6024045192629	-28.0951754411374	-22.5525378107163	-28.1253791407206	3	0.319170142675154	3	0.325382167159792	Same-cluster	Same-cluster
CP077284	-27.5511589964418	-17.2491755222612	-27.9308148620059	-17.2306434678313	12	1	12	1	Same-cluster	Same-cluster
CP077285	-36.2063517716009	-21.3047061154341	-35.9963868122348	-21.0605112745466	7	1	7	0.486978757853987	Same-cluster	Same-cluster
CP077286	-31.4748027449074	28.9948202750374	-31.4749826841964	28.9945710060969	17	1	17	1	Same-cluster	Same-cluster
CP077287	-4.41412662593291	17.4326754105383	-4.41354383891451	17.4325164403136	-1	0	-1	0	Same-cluster	Same-cluster
CP077288	-37.0479586431828	-8.01950961491688	-36.9227500639439	-8.06520336497832	40	1	40	1	Same-cluster	Same-cluster
CP077289	-43.3927537737802	-0.715099793142601	-43.3400051925321	-0.756038900940042	24	0.151718517932421	24	0.133556616210881	Same-cluster	Same-cluster
CP077295	17.5715214246159	-4.1399671790382	17.5144739179962	-4.15191359007213	48	1	48	1	Same-cluster	Same-cluster
CP077296	-20.6009273333947	10.4080425293077	-20.6009273333947	10.4080425293077	55	0.328189655980572	55	0.328189655980572	Same-cluster	Same-cluster
CP077297	-42.3005022676336	-0.874892121508467	-42.2383467409144	-0.886191858759372	24	0.0461616564388018	24	0.0443167307868786	Same-cluster	Same-cluster
CP077298	-27.0935417878124	7.96357432375446	-27.0988740663418	7.97187579371172	30	0.366780791917753	30	0.366780791917753	Same-cluster	Same-cluster
CP077299	-43.4719066638696	-3.15460859248888	-43.519866808079	-3.13926606541936	-1	0	-1	0	Same-cluster	Same-cluster
CP077315	15.9670589428013	-8.22881780191306	15.8894796054054	-8.50713049504821	49	1	49	0.647098798308033	Same-cluster	Same-cluster
CP077316	-27.4277614078772	8.62561938426508	-27.3988064668764	8.5209772766596	30	0.366780791917753	30	0.366780791917753	Same-cluster	Same-cluster
CP077326	19.3484925710746	-10.1342980689918	19.3505688914942	-10.1378709438992	-1	0	-1	0	Same-cluster	Same-cluster
CP077327	-2.40004889707272	25.4218591927861	-2.30547724008842	25.4946530981702	45	1	45	1	Same-cluster	Same-cluster
CP077328	26.5658478380693	1.85099552492923	26.5628065352872	1.85493890307329	-1	0	-1	0	Same-cluster	Same-cluster
CP077329	-22.0616475501261	-29.2890518185345	-22.1024066711317	-29.25707602244	3	0.755266232900651	3	0.72870121153539	Same-cluster	Same-cluster
CP077330	-43.7553308116892	-0.472007606624615	-43.75879200577	-0.425802573232032	24	1	24	1	Same-cluster	Same-cluster
CP077343	-14.8675287932623	34.059529236936	-14.9077166799058	34.0426465868728	14	1	14	1	Same-cluster	Same-cluster
CP077344	-36.2065752502114	-21.3430534073478	-36.123971683124	-20.7545734906431	7	1	7	0.332734909004097	Same-cluster	Same-cluster
CP077345	-25.053216905366	-34.3368356221402	-25.0532134684391	-34.3368338436113	-1	0	-1	0	Same-cluster	Same-cluster
CP077347	-4.41412662593291	17.4326754105383	-4.41412662593291	17.4326754105383	-1	0	-1	0	Same-cluster	Same-cluster
CP077350	-25.6069020339689	-29.8984799599401	-25.6378074120233	-29.9186925660347	-1	0	-1	0	Same-cluster	Same-cluster
CP077352	-24.6293588516299	-31.2918255795912	-24.6517161611438	-31.3026954470645	2	0.744494957909134	2	0.736691442307063	Same-cluster	Same-cluster
CP077354	-49.227543636519	18.7194886463695	-49.2357228585983	18.7889264975176	6	0.991644610418649	6	0.952515420347406	Same-cluster	Same-cluster
CP077356	-32.2904545413745	27.6067580927335	-33.2236324302685	27.1861107429801	-1	0	17	0.432690007980431	Different-cluster	Different-cluster
CP077357	-36.0348409477813	-21.5442470021335	-35.5241155818627	-21.622002205247	7	0.755781116860002	7	0.314383544221858	Same-cluster	Same-cluster
CP077358	-27.3152038902492	-17.1046477591706	-27.9308148620059	-17.2306434678313	-1	0	12	1	Different-cluster	Different-cluster
CP077360	-32.2904545413745	27.6067580927335	-32.2904545413745	27.6067580927335	-1	0	-1	0	Same-cluster	Same-cluster
CP077362	28.1619572270688	20.91046766959	28.179132570812	20.9158509343823	-1	0	-1	0	Same-cluster	Same-cluster
CP077380	14.744624345595	8.28642962669236	14.725832519164	8.28721593418867	-1	0	-1	0	Same-cluster	Same-cluster
CP077381	19.4363587718042	-10.219984632535	19.4422863094133	-10.222866712896	-1	0	-1	0	Same-cluster	Same-cluster
CP077382	-43.6753525716941	-0.553609545260572	-43.6817014740726	-0.566803926067981	24	0.457318633457092	24	0.434362302870192	Same-cluster	Same-cluster
CP077384	-31.4749826841964	28.9945710060969	-30.9573688798285	29.4257841939019	17	1	17	0.486198475483685	Same-cluster	Same-cluster
CP077385	-34.1840163788934	-20.9262257444495	-34.1756418102032	-20.905497412248	-1	0	-1	0	Same-cluster	Same-cluster
CP077386	-39.6373981062141	-9.10129651201643	-39.6577835183712	-9.15363455727319	39	1	39	1	Same-cluster	Same-cluster
CP077390	15.9670466907103	-8.22907023005838	15.8963609177343	-8.51591374092422	49	1	49	0.636079573758166	Same-cluster	Same-cluster
CP077391	-27.4277062831787	8.62522901603048	-27.3880139816035	8.64494159809093	30	0.366780791917753	30	0.366780791917753	Same-cluster	Same-cluster
CP077397	28.1613212611663	20.9102557549901	28.1764215270698	20.9151458888535	-1	0	-1	0	Same-cluster	Same-cluster
GQ149343	-12.3212465247034	0.332905446040397	-12.3883586239646	0.356116958799558	-1	0	-1	0	Same-cluster	Same-cluster
GQ149347	-12.3221389552606	0.331315878311497	-12.4090711598829	0.362400279189802	-1	0	-1	0	Same-cluster	Same-cluster
KT950740	-6.27734260730489	-7.02993407422803	-6.31027029491559	-7.00789457566734	-1	0	-1	0	Same-cluster	Same-cluster
KT950741	-6.27734260730489	-7.02993407422803	-6.2766436871131	-7.03268904624161	-1	0	-1	0	Same-cluster	Same-cluster
KU761326	-47.1770699386837	9.50062871119275	-47.0475126322212	9.29844570959384	10	1	-1	0	Different-cluster	From-cluster-to-unassigned
KY075659	7.68752911117073	-50.0409706743608	7.69862871250306	-50.1730267110452	0	0.659566048427823	0	0.62402402168215	Same-cluster	Same-cluster
KY563785	-12.0619934530172	0.255175356215821	-12.0526887850992	0.25186214809224	-1	0	-1	0	Same-cluster	Same-cluster
LC521836	31.2867789392654	13.9035603238405	31.3355716171912	13.8883967912704	74	0.72823196226546	74	0.711687349754754	Same-cluster	Same-cluster
LC521841	38.4673644061866	-3.47454418610712	38.4258021928744	-3.44687279231416	-1	0	-1	0	Same-cluster	Same-cluster
LC521842	28.9345981671868	-10.0155784400181	28.9425290375293	-10.0145108000082	54	0.76260528559558	54	0.759504118457714	Same-cluster	Same-cluster
LC521843	28.9324572451768	-10.0203066784322	28.9446545046081	-10.0192568803636	54	0.763222328524439	54	0.758429082996565	Same-cluster	Same-cluster
LC521844	31.9177779273469	-14.2139091390362	31.9540411870786	-14.2092138553177	57	1	57	1	Same-cluster	Same-cluster
LC521846	28.9358406316834	-10.0154275189887	28.9462579887714	-10.0119871191148	54	0.76211702520242	54	0.758152309973335	Same-cluster	Same-cluster
LC521848	9.07100362919176	-20.0049956573772	8.85397216463775	-20.4713503947315	22	0.567180757948921	22	0.116083416506767	Same-cluster	Same-cluster
LC553463	30.9977125834996	-7.88444096092823	31.0241088650152	-7.90627001596332	54	1	54	1	Same-cluster	Same-cluster
LC553464	26.280614903467	17.3238573254694	26.2644111366751	17.3180492015182	73	0.966936766094386	73	0.973190481624634	Same-cluster	Same-cluster
LC603215	31.8623004376264	-14.190333811255	31.9101579055527	-14.1739562515335	57	1	57	1	Same-cluster	Same-cluster
LC613142	31.9029207151543	-14.2132032294186	31.9582011256195	-14.2148709973753	57	1	57	1	Same-cluster	Same-cluster
LC620533	47.3852327145426	13.9782579541868	47.4053509216258	13.9984727985396	-1	0	-1	0	Same-cluster	Same-cluster
LC620534	-1.84396282194896	24.7742344849824	-1.74891118135833	24.7245037706539	45	1	45	1	Same-cluster	Same-cluster
LC620535	51.3697207737075	4.09383365596352	51.3810105310861	4.00781631960107	-1	0	-1	0	Same-cluster	Same-cluster
LR890263	20.9036811491372	-1.09884141690007	20.9043425860102	-1.09149282281992	-1	0	-1	0	Same-cluster	Same-cluster
LR890264	19.3567295957143	-10.1471207634641	19.3584134289215	-10.1505688419781	-1	0	-1	0	Same-cluster	Same-cluster
LR890265	16.0267952288033	7.52294778638173	16.029224719488	7.50628183010176	81	1	81	1	Same-cluster	Same-cluster
LR890577	-12.4749872419367	40.2995263123805	-12.4373704115345	40.2561023072801	14	1	14	1	Same-cluster	Same-cluster
LR890578	-9.99206108629992	31.6965661826729	-9.99233452219389	31.6960821142481	14	0.642066929454176	14	0.642108878556486	Same-cluster	Same-cluster
LR890579	18.0930721354163	6.77466417321545	18.1186816722473	6.78118601258155	80	1	80	1	Same-cluster	Same-cluster
LR890582	-28.8290455989389	16.7021696701001	-28.836066796525	16.7080275499364	21	1	21	1	Same-cluster	Same-cluster
LR890662	20.8858141313544	-1.24657103085162	20.8864993039185	-1.25347950670885	-1	0	-1	0	Same-cluster	Same-cluster
LR890663	19.2380037947516	-10.1100476492889	19.2377395895675	-10.1126769038032	-1	0	-1	0	Same-cluster	Same-cluster
LR890664	16.5249872871228	7.9918211105123	16.5433388884137	7.99474665981731	-1	0	-1	0	Same-cluster	Same-cluster
LT985289	-14.5578290113031	34.1059837417622	-14.5079401171328	34.094828935428	14	1	14	1	Same-cluster	Same-cluster
MG228426	10.3646857514908	-22.525212002402	10.3814988159915	-22.5118245667992	-1	0	-1	0	Same-cluster	Same-cluster
MG773377	9.22815941651731	-19.7052434927518	9.86876605875791	-18.5835298198063	22	0.319704913516058	22	0.0525731520845669	Same-cluster	Same-cluster
MH192349	-28.8492403285297	6.61324370283285	-28.8502050094729	6.6129104436979	-1	0	-1	0	Same-cluster	Same-cluster
MK753226	-12.0620967120385	0.304033606329921	-12.059827385959	0.312759606234869	-1	0	-1	0	Same-cluster	Same-cluster
MK753228	-12.0620967120385	0.304033606329921	-12.0498894206407	0.330808960671195	-1	0	-1	0	Same-cluster	Same-cluster
MN476098	4.17098389116249	-45.7298371452551	4.16708342815298	-45.7259913365955	0	0.266956418488777	0	0.266534265920937	Same-cluster	Same-cluster
MW415440	9.12345531407314	-19.899163368493	9.54262270834771	-19.1374268244346	22	1	22	0.0851385937778612	Same-cluster	Same-cluster
MW415441	8.98652358557394	-19.8261461616355	8.27305160836974	-19.1793368052942	22	0.462399272263984	22	0.0726875764102357	Same-cluster	Same-cluster
MW548582	-2.57601164486599	-3.39265630681308	-2.59263186351402	-3.38178136344518	-1	0	-1	0	Same-cluster	Same-cluster
MW646304	17.742006981064	2.76126295660372	17.7285009757996	2.75606406301457	-1	0	-1	0	Same-cluster	Same-cluster
MW978788	-16.2513233098885	49.4567916460781	-16.6842857986891	49.4529362121533	14	1	14	1	Same-cluster	Same-cluster
NC_001373	-19.6274239363571	15.5850614540606	-19.6296795962292	15.5960717458929	55	0.446097960814406	55	0.443439309216818	Same-cluster	Same-cluster
NC_001537	-31.6233040495841	6.06432254876901	-31.6233040495841	6.06432254876901	33	0.977548959068226	33	0.977548959068226	Same-cluster	Same-cluster
NC_002119	-35.4851638729787	-1.17163102786492	-35.4851638729787	-1.17163102786492	-1	0	-1	0	Same-cluster	Same-cluster
NC_002145	-29.3529014954623	26.4210300291936	-29.4907901876175	26.2579042616907	18	0.666725199838642	18	0.53947208770698	Same-cluster	Same-cluster
NC_002483	23.6776691704955	29.6513750187361	23.6699221748786	29.7693271186837	78	1	78	1	Same-cluster	Same-cluster
NC_002487	-25.4949634057186	4.44203974048929	-25.5010023892091	4.43688670401785	27	0.716960139174291	27	0.715257516444608	Same-cluster	Same-cluster
NC_002525	-50.1264429898827	17.0447067977393	-50.1867417438795	17.0015568788663	6	0.832832903725887	6	0.79705270235085	Same-cluster	Same-cluster
NC_004429	-8.49997981004137	-6.04656390638064	-8.50000610454497	-6.04554395773684	-1	0	-1	0	Same-cluster	Same-cluster
NC_004998	45.8663987391752	13.6208421649067	45.8610188949463	13.6833799899583	19	0.732808235656901	19	0.704066280166543	Same-cluster	Same-cluster
NC_005019	-40.1875931574261	-9.91675223925677	-40.2113077185229	-9.98155921485572	-1	0	-1	0	Same-cluster	Same-cluster
NC_005248	-9.40074731611747	-2.13267641016924	-9.41756019190916	-2.10939370674355	68	1	68	1	Same-cluster	Same-cluster
NC_005324	1.970854010281	2.54173355641499	2.00430361625789	2.55555924810043	60	1	60	1	Same-cluster	Same-cluster
NC_005327	21.0218531007863	4.34725791047979	21.1167074515608	4.42989685505936	79	0.354950535952185	79	0.324903169611767	Same-cluster	Same-cluster
NC_005923	-6.05151541489321	-7.17904857996632	-6.06165939641192	-7.17922757271907	-1	0	-1	0	Same-cluster	Same-cluster
NC_005970	-45.0463761269623	-11.491553615426	-45.0388355985353	-11.4895004594489	-1	0	-1	0	Same-cluster	Same-cluster
NC_006671	32.5496202356697	15.4603636127605	32.551516460548	15.4563623101176	-1	0	-1	0	Same-cluster	Same-cluster
NC_006881	-7.4650427658849	14.5077271172365	-7.45561316028276	14.5082908169595	-1	0	-1	0	Same-cluster	Same-cluster
NC_007365	2.50785176306766	28.5032044848886	2.51706412914174	28.5054739207816	45	1	45	1	Same-cluster	Same-cluster
NC_007635	-6.88208653807555	44.043367081865	-6.87313566513342	44.0454777246348	14	0.68947276802522	14	0.687543776715173	Same-cluster	Same-cluster
NC_007675	53.2274633785898	7.24018628540659	53.2575441426188	7.2913710332364	25	0.486978091922614	25	0.467371381909224	Same-cluster	Same-cluster
NC_007682	7.23283143691094	-2.26582648401724	7.25526296534759	-2.22237433084763	61	0.830702998883177	61	0.823546258235623	Same-cluster	Same-cluster
NC_008444	-29.4876253597547	9.79179988331398	-29.51767332502	9.6850351030202	30	1	30	0.905802333263915	Same-cluster	Same-cluster
NC_008460	17.3595203944961	12.150988159538	17.3634914710373	12.1478551389149	-1	0	-1	0	Same-cluster	Same-cluster
NC_008486	-31.35924226994	25.7438430981457	-30.9579883037698	25.7189200346718	-1	0	-1	0	Same-cluster	Same-cluster
NC_008487	-39.2577142613202	-25.1443711988787	-39.2561181513485	-25.1525539988818	-1	0	-1	0	Same-cluster	Same-cluster
NC_008488	-43.9365645181786	-4.75079910347834	-43.9433171137443	-4.75016403739257	28	0.535042609633897	28	0.532731119574862	Same-cluster	Same-cluster
NC_008489	-21.0233382503937	-28.7431978734269	-20.9851240635889	-28.7182518512162	3	0.341703619971347	3	0.330544988724284	Same-cluster	Same-cluster
NC_008490	3.96518578634148	-11.6922962465813	3.96998983171334	-11.6730283981933	-1	0	-1	0	Same-cluster	Same-cluster
NC_008597	1.97831426050003	2.53616316186089	2.01310970408101	2.55876632455898	60	1	60	1	Same-cluster	Same-cluster
NC_009131	4.6824775410867	-5.03059867618674	4.67418841475669	-5.03938781171412	61	0.493836246520152	61	0.491041383819156	Same-cluster	Same-cluster
NC_009133	19.2797608330143	1.52645936856248	19.2558720885584	1.4720137182688	-1	0	-1	0	Same-cluster	Same-cluster
NC_009602	15.2770559734264	42.1422168615391	15.2794253464923	42.146127971892	-1	0	-1	0	Same-cluster	Same-cluster
NC_009781	-20.175622708294	-28.9382355137294	-20.139126027131	-28.9264311277415	3	0.246809577709286	3	0.244686451111394	Same-cluster	Same-cluster
NC_009786	5.03247145663951	16.7926619945945	4.99947434619273	16.8173598986314	67	1	67	1	Same-cluster	Same-cluster
NC_009787	11.4909268252119	16.0774392580023	11.4964305741124	16.0769905723015	67	0.992702938643164	67	0.995456150625724	Same-cluster	Same-cluster
NC_009788	-9.62192444818516	33.5169932358669	-9.62261433647195	33.5147083679663	14	0.657129914331892	14	0.657059352653589	Same-cluster	Same-cluster
NC_009790	7.00213085007201	16.0682904418059	6.99782364983768	16.0639944039539	67	1	67	1	Same-cluster	Same-cluster
NC_009791	-45.1252189516589	-5.19311576304237	-45.1141301401844	-5.15017193763608	28	0.748197286094683	28	0.738471966757777	Same-cluster	Same-cluster
NC_009837	50.4984855003465	8.19506087337382	50.5232069007316	8.20940675964137	-1	0	-1	0	Same-cluster	Same-cluster
NC_009838	9.14904259364159	-50.3250694061091	9.25061906114222	-50.4343265960828	0	0.619434325065758	0	0.583875209801356	Same-cluster	Same-cluster
NC_010257	-16.7625862029712	-1.88785977915237	-16.7646783752823	-1.88424237648562	-1	0	-1	0	Same-cluster	Same-cluster
NC_010378	-13.2020752230035	-5.37417385136807	-13.2128828443672	-5.37168017320461	69	0.413456810348869	69	0.416808405058329	Same-cluster	Same-cluster
NC_010409	50.4232504931695	8.58407486509663	50.4380948824323	8.62216578632081	-1	0	-1	0	Same-cluster	Same-cluster
NC_010485	-38.0557168736009	-5.60412708341234	-38.0536090266441	-5.58692965509203	-1	0	-1	0	Same-cluster	Same-cluster
NC_010486	-34.3743797126813	-21.5743174795713	-34.2982380742561	-21.6076187291659	-1	0	-1	0	Same-cluster	Same-cluster
NC_010487	-16.5493746122646	15.318084724768	-16.5385072371577	15.347384211722	55	0.626102848573812	55	0.619491195843317	Same-cluster	Same-cluster
NC_010488	43.8989120486861	11.0478597853109	43.8930460971398	11.013437340814	19	0.692635227530748	19	0.692635227530748	Same-cluster	Same-cluster
NC_010558	35.3781586351676	-8.89326322557961	35.3927312968045	-8.90118430257849	41	1	41	1	Same-cluster	Same-cluster
NC_010862	25.5113406980205	23.7539419839114	25.5129576551351	23.7487917148746	-1	0	-1	0	Same-cluster	Same-cluster
NC_010883	-28.9237345988401	-30.1485220629303	-28.9280213585081	-30.1529273761456	2	0.789349845239441	2	0.790601883275876	Same-cluster	Same-cluster
NC_010898	-19.0964122125906	15.0091485657158	-19.0964122125906	15.0091485657158	55	0.560826760965099	55	0.560826760965099	Same-cluster	Same-cluster
NC_010904	-23.8667632092914	4.11223403927278	-23.746194257563	4.17575855026654	27	1	27	1	Same-cluster	Same-cluster
NC_011227	-25.8274221594888	2.81059768068681	-25.8806861551899	2.7612287863717	27	0.924248543671814	27	0.850780830478624	Same-cluster	Same-cluster
NC_011228	-28.9120177871608	-30.1615361295422	-28.9486002691171	-30.1704609011053	2	0.797201620992348	2	0.794909010067209	Same-cluster	Same-cluster
NC_011351	-22.4876615177185	-5.82244433929564	-22.450347835848	-5.85300601661581	35	1	35	1	Same-cluster	Same-cluster
NC_011407	-43.3356245669639	-10.1231156382202	-43.3480441167255	-10.1341971459607	-1	0	-1	0	Same-cluster	Same-cluster
NC_011408	-45.0264129681116	-11.5078644312448	-45.0329884858255	-11.5068350163969	-1	0	-1	0	Same-cluster	Same-cluster
NC_011411	-36.2528066787136	-21.3382060050128	-36.5120795223617	-20.7973823999732	7	1	7	0.323835729120053	Same-cluster	Same-cluster
NC_011413	12.6745891668284	19.0514891614943	12.6780422773023	19.0532278356331	-1	0	-1	0	Same-cluster	Same-cluster
NC_011416	2.8083665647896	12.2398461134611	2.80411080442387	12.2396685363465	-1	0	-1	0	Same-cluster	Same-cluster
NC_011418	-18.8345976351326	13.9502960218858	-18.8036326034208	13.9440352537186	55	0.841777511913121	55	0.869530605556865	Same-cluster	Same-cluster
NC_011419	-15.7097802302712	41.4221328695162	-15.7353934487539	41.4406984378305	14	0.944244113489021	14	0.935934927636323	Same-cluster	Same-cluster
NC_011603	25.502344290814	23.7738119926783	25.5069115954505	23.76062481173	-1	0	-1	0	Same-cluster	Same-cluster
NC_011747	49.5714611488849	11.1067722615794	49.5594515122143	11.0604194455187	20	0.633418856337533	20	0.594609900584898	Same-cluster	Same-cluster
NC_011752	7.27701910451344	9.60732672882044	7.27671748985114	9.60664176746747	-1	0	-1	0	Same-cluster	Same-cluster
NC_011754	0.511642544444525	25.5697712638301	0.513340080589418	25.5640968784652	45	0.658810581629551	45	0.65725217518943	Same-cluster	Same-cluster
NC_011795	1.97180704601558	2.5262268874665	1.97297491487489	2.55002988595792	60	0.876027548380185	60	1	Same-cluster	Same-cluster
NC_011799	-45.2226393205021	-6.54905373136978	-45.3327852667507	-6.54352356912778	28	0.758035320696623	28	0.75803718604109	Same-cluster	Same-cluster
NC_011812	18.0810190788429	4.13540425297946	18.0471551412309	4.14200917714473	-1	0	-1	0	Same-cluster	Same-cluster
NC_011917	-10.4493617850152	-42.3431199202763	-10.4818383079263	-42.5017876277833	16	1	16	1	Same-cluster	Same-cluster
NC_011977	-26.9249019292344	-31.5323450448579	-26.9249019292344	-31.5323450448579	2	1	2	1	Same-cluster	Same-cluster
NC_011980	49.5378032298664	6.39044998374186	49.551993144534	6.40257250242418	-1	0	-1	0	Same-cluster	Same-cluster
NC_012487	2.38885346054037	35.0653361712807	2.39531020744976	35.073674582679	29	0.179394972581875	29	0.180477363463709	Same-cluster	Same-cluster
NC_012690	18.5505599294749	-28.5939821459559	18.4535515365766	-28.6848645142404	1	1	1	0.965418817323413	Same-cluster	Same-cluster
NC_012692	19.0504678614105	-28.0118389100179	18.980301384707	-28.0998076827444	1	1	1	1	Same-cluster	Same-cluster
NC_012882	-26.6476296581668	-32.7691926062651	-26.6669728967809	-32.8112255099501	2	1	2	1	Same-cluster	Same-cluster
NC_012886	1.52857469012295	-11.9139194697416	1.54943737681186	-11.9157901234539	-1	0	-1	0	Same-cluster	Same-cluster
NC_012944	23.5169478200145	26.636080443263	23.5045037635661	26.6007784199224	78	0.533025360079148	-1	0	Different-cluster	From-cluster-to-unassigned
NC_013010	10.8338961768436	44.3253138763504	10.548155315325	45.5432719491088	43	0.929910775478869	43	0.317692819118433	Same-cluster	Same-cluster
NC_013120	-16.2508299141281	32.4006678863332	-16.272714601366	32.3415095441749	14	1	14	1	Same-cluster	Same-cluster
NC_013121	22.4418686142048	4.75206237960334	22.4670931512688	4.75770613769648	-1	0	-1	0	Same-cluster	Same-cluster
NC_013122	30.2907408396487	-3.32626593390764	30.333611143696	-3.32856353426083	53	0.876518205639413	53	0.828571569827676	Same-cluster	Same-cluster
NC_013354	10.7276963423928	36.7215265738365	10.7344446335612	36.7282331813009	31	0.271287515139302	31	0.270738529692304	Same-cluster	Same-cluster
NC_013362	24.6765808429606	13.4438378700037	24.6727829628725	13.4352937256452	-1	0	-1	0	Same-cluster	Same-cluster
NC_013363	-40.5428426482869	-8.81135430062903	-40.593086073406	-8.79724611090898	-1	0	-1	0	Same-cluster	Same-cluster
NC_013365	2.53603293665511	-7.77182924148629	2.55535321630109	-7.75464023267696	70	1	70	1	Same-cluster	Same-cluster
NC_013366	10.868764868088	34.0785039360244	10.8777967289287	34.0683349334293	31	1	31	1	Same-cluster	Same-cluster
NC_013367	-27.1963971390128	-29.8836615287167	-27.1605986791779	-29.8707417524037	2	0.760154384046892	2	0.743930067289947	Same-cluster	Same-cluster
NC_013368	-35.7141923005226	2.38123956149705	-35.7416841605227	2.37898960901632	-1	0	-1	0	Same-cluster	Same-cluster
NC_013369	3.29458562522089	36.8463539081	3.08010377226201	36.894327717259	29	0.922153763522474	29	0.648529564043586	Same-cluster	Same-cluster
NC_013370	-3.52219716795318	-32.4669613769958	-3.55134652969011	-32.5263863002254	52	0.750053608316857	52	0.718743844753554	Same-cluster	Same-cluster
NC_013503	-14.7340004758382	-4.57891113978514	-14.7087347469372	-4.47658724094565	69	0.784720002897517	69	0.689564481100469	Same-cluster	Same-cluster
NC_013507	11.4590565492693	11.9670626606251	11.4514667382679	11.9704752607024	-1	0	-1	0	Same-cluster	Same-cluster
NC_013589	-27.4261116246186	8.62883139868689	-27.3822345278171	8.65278085819545	30	0.366780791917753	30	0.366780791917753	Same-cluster	Same-cluster
NC_013652	-23.2128970803312	24.5788736861177	-23.2128970803312	24.5788736861177	13	1	13	1	Same-cluster	Same-cluster
NC_013655	15.9540647240944	-8.04254489526484	15.6087522230336	-8.22385855132136	49	1	49	0.708617901458591	Same-cluster	Same-cluster
NC_013728	2.79197401386627	36.185509510741	2.64248132425866	36.1927199010758	29	0.421329872494549	29	0.368128813692347	Same-cluster	Same-cluster
NC_013782	-17.2745408757645	17.3276813855763	-17.2745238458018	17.3277100733931	55	0.626102848573812	55	0.626102848573812	Same-cluster	Same-cluster
NC_013942	14.5450725127843	28.655968648087	14.5475554450643	28.6522618491519	-1	0	-1	0	Same-cluster	Same-cluster
NC_014231	8.72644685427753	-2.73122755160876	8.78586281858506	-2.69775283757858	61	1	61	1	Same-cluster	Same-cluster
NC_014232	5.32726977102078	16.6222357021837	5.30164809488939	16.6271163266477	67	1	67	1	Same-cluster	Same-cluster
NC_014233	7.59451420520603	17.0484053769833	7.59051975380506	17.0658058406331	67	0.95659131609472	67	0.965453550026196	Same-cluster	Same-cluster
NC_014234	-6.99388713545367	43.9960637401731	-6.99382437739062	43.993162057566	14	0.712338055246024	14	0.711997741403385	Same-cluster	Same-cluster
NC_014235	-39.2944716712812	-2.85633865365305	-39.2939439774361	-2.85733856778111	-1	0	-1	0	Same-cluster	Same-cluster
NC_014356	11.6946320102135	-13.202016935911	11.6947253674224	-13.2021473891971	-1	0	-1	0	Same-cluster	Same-cluster
NC_014382	28.1993142322083	15.8882919560068	28.2115515000217	15.8814491614091	-1	0	-1	0	Same-cluster	Same-cluster
NC_014383	-14.5291459711513	34.1087591583723	-14.4838737278061	34.0899123454551	14	1	14	1	Same-cluster	Same-cluster
NC_014384	29.2640080247168	-2.98363913414769	29.2139516267477	-2.89319976146888	53	1	53	1	Same-cluster	Same-cluster
NC_014385	29.0497928179927	-2.90965586106322	28.9976254290701	-2.81944400420297	53	0.886583817576688	53	0.78333810776485	Same-cluster	Same-cluster
NC_014477	-4.30865795070051	25.2046527728159	-4.40468248586684	25.2492065459278	45	1	45	1	Same-cluster	Same-cluster
NC_014543	-25.8221809673516	2.80846356581295	-25.8280042490771	2.70844973429906	27	0.929738562664825	27	0.882853555867255	Same-cluster	Same-cluster
NC_014615	41.8375831247581	-0.13451873604469	41.8409988152075	-0.128907104785377	-1	0	-1	0	Same-cluster	Same-cluster
NC_014843	-2.12148231053356	25.4917518208453	-2.01068399729195	25.5576395501609	45	1	45	1	Same-cluster	Same-cluster
NC_015472	-14.8629992968646	-7.7243720784649	-14.8698401560868	-7.72603148042523	-1	0	-1	0	Same-cluster	Same-cluster
NC_015599	6.37465263327508	-2.25536431586505	6.38134885013504	-2.19996893731037	61	1	61	1	Same-cluster	Same-cluster
NC_015872	4.2389213118984	-17.1783366179	4.23817831059605	-17.1788055030933	-1	0	-1	0	Same-cluster	Same-cluster
NC_016039	17.6137620879085	6.76596131074364	17.5513954566391	6.75373758110486	80	1	80	0.892445343743923	Same-cluster	Same-cluster
NC_016903	-45.052434775255	-11.4935696840038	-45.0594356745912	-11.5024509251934	-1	0	-1	0	Same-cluster	Same-cluster
NC_016904	-16.6967460775091	37.9946208225901	-16.6773674755936	37.9950311150202	14	1	14	1	Same-cluster	Same-cluster
NC_017627	18.3684949019605	11.0995709730013	18.3550117698149	11.093476007834	-1	0	-1	0	Same-cluster	Same-cluster
NC_017629	-32.2704864038549	29.3096935541618	-32.5232578801975	29.4071878257402	17	0.760300384646992	17	0.549587542796957	Same-cluster	Same-cluster
NC_017630	15.9483086824668	-8.1239893808782	15.9510441659231	-8.37080663505207	49	1	49	0.834910080725246	Same-cluster	Same-cluster
NC_017636	-45.0470544106468	-11.4935349964552	-45.0446079839844	-11.5059428338776	-1	0	-1	0	Same-cluster	Same-cluster
NC_017637	-16.6987525229308	37.9892217613875	-16.6655936503936	37.9958114546588	14	1	14	1	Same-cluster	Same-cluster
NC_017639	19.6079540361396	17.7350237667956	19.6093911522886	17.7352951009476	-1	0	-1	0	Same-cluster	Same-cluster
NC_017640	23.5092489859363	19.1875873034931	23.5012576396202	19.1866387448239	-1	0	-1	0	Same-cluster	Same-cluster
NC_017642	-16.5054082039718	38.9320639843698	-16.5076976796176	38.9473075251655	14	1	14	1	Same-cluster	Same-cluster
NC_017643	8.58863328539376	21.8763000310581	8.58724339157752	21.8774087113985	-1	0	-1	0	Same-cluster	Same-cluster
NC_017645	19.0934891962491	-27.9633311030355	19.044939686744	-28.0345711243957	1	1	1	1	Same-cluster	Same-cluster
NC_017647	18.0405901021152	-10.2273136622513	18.040766109092	-10.238560244953	49	0.119076926059332	49	0.119157752196438	Same-cluster	Same-cluster
NC_017649	-26.3733276305934	4.14172788117267	-26.3758499742659	4.1487538984378	27	0.516287709974814	27	0.513470998914757	Same-cluster	Same-cluster
NC_017653	-3.08898414146132	-30.5515203625282	-3.14000830339046	-30.557260438733	52	1	52	1	Same-cluster	Same-cluster
NC_017654	-9.38287049350998	-2.93363434773285	-9.40530597641705	-2.93867768238007	68	1	68	1	Same-cluster	Same-cluster
NC_017655	-44.8895705767487	-6.00157878334264	-44.92520663144	-5.96401972011835	28	0.781475406197781	28	0.748108096381837	Same-cluster	Same-cluster
NC_017657	14.544424647191	28.6554429300797	14.5477563800794	28.6532652586492	-1	0	-1	0	Same-cluster	Same-cluster
NC_017659	45.0714707499568	7.434080968325	45.0309200525319	7.44580915161733	26	0.553640199101421	26	0.542829962850852	Same-cluster	Same-cluster
NC_017665	-16.6990576762593	37.9895244410963	-16.6725439777369	37.9984141224541	14	1	14	1	Same-cluster	Same-cluster
NC_017721	-46.2600224449993	-6.94679027052365	-46.2997042102948	-6.97015392435861	-1	0	-1	0	Same-cluster	Same-cluster
NC_017722	11.4558241517392	11.9748078078882	11.4438300548603	11.9810351278824	-1	0	-1	0	Same-cluster	Same-cluster
NC_017723	-45.7546793286741	-2.9614491437666	-45.7546793286741	-2.9614491437666	-1	0	-1	0	Same-cluster	Same-cluster
NC_017724	4.21639477974666	14.3288415409614	4.20182505674224	14.3205917425085	67	1	67	1	Same-cluster	Same-cluster
NC_018651	-10.8791512860151	-43.7638985761333	-10.9401704344505	-43.9349734658657	16	0.300736435085936	16	0.281188023978955	Same-cluster	Same-cluster
NC_018654	5.78900631099727	12.0867860917365	5.7701999658926	12.083325775218	-1	0	-1	0	Same-cluster	Same-cluster
NC_018659	-14.5638750735675	34.1003796059989	-14.5161077754727	34.0912669796471	14	1	14	1	Same-cluster	Same-cluster
NC_018660	-29.4679084283241	26.9192209743456	-29.706086554594	26.8482072718804	18	1	18	1	Same-cluster	Same-cluster
NC_018662	5.79589911659695	12.094014213414	5.7890672600481	12.0815155397841	-1	0	-1	0	Same-cluster	Same-cluster
NC_018663	-29.4679084283241	26.9192209743456	-29.4679084283241	26.9192209743456	18	1	18	1	Same-cluster	Same-cluster
NC_018666	5.78950148048735	12.0863147836572	5.78351337791379	12.079797317791	-1	0	-1	0	Same-cluster	Same-cluster
NC_018994	22.0856869330629	-27.0145699589927	22.1637627581844	-26.9885940236727	1	0.94133943047138	1	0.94133943047138	Same-cluster	Same-cluster
NC_018995	-2.29898891508865	25.3988790475005	-2.22280664458047	25.4567038517914	45	1	45	1	Same-cluster	Same-cluster
NC_018996	-27.4277195729213	8.62489853842692	-27.4749742312829	8.65122213783306	30	0.366780791917753	30	0.366780791917753	Same-cluster	Same-cluster
NC_018998	18.0657731295022	4.03738883577537	18.0376171914733	4.01254111027697	-1	0	-1	0	Same-cluster	Same-cluster
NC_019000	7.28233107832198	9.59237681843051	7.2812423852565	9.59248795226896	-1	0	-1	0	Same-cluster	Same-cluster
NC_019013	-14.7070977413756	-4.55565872731336	-14.6893082931161	-4.4792264730594	69	0.748137577470492	69	0.687506680116162	Same-cluster	Same-cluster
NC_019033	8.34496767936817	-2.74468407017339	8.42711155602669	-2.70232633606265	61	1	61	1	Same-cluster	Same-cluster
NC_019037	20.0485422422602	10.6137081621696	20.0564702259263	10.619322624696	-1	0	-1	0	Same-cluster	Same-cluster
NC_019038	-26.0733847325297	-32.249653489986	-25.9963716475976	-32.1702489527749	2	1	2	1	Same-cluster	Same-cluster
NC_019039	-47.7772161350237	17.5191241551841	-47.6800391014455	17.540874781458	6	0.92283895286132	6	0.866486461389658	Same-cluster	Same-cluster
NC_019040	1.97809479314833	2.52767485827959	2.00985600336582	2.56444976124393	60	1	60	1	Same-cluster	Same-cluster
NC_019041	14.1885982417512	45.6326746415677	14.5799030569392	44.636443713348	42	1	42	0.570877380674816	Same-cluster	Same-cluster
NC_019043	-9.49909791682881	44.8998862614563	-9.47804797539632	44.9110967086665	14	1	14	1	Same-cluster	Same-cluster
NC_019044	-16.5187736095507	38.9520810091578	-16.5321403884026	38.9601160437607	14	1	14	1	Same-cluster	Same-cluster
NC_019045	22.7419717476662	-27.3353324429558	22.8646723894113	-27.3506365960404	1	0.905576127324483	1	0.811698238272976	Same-cluster	Same-cluster
NC_019046	-14.8667980193339	-5.22997501442376	-14.803455524502	-5.21555743578598	69	0.958014588959839	69	0.927313167456874	Same-cluster	Same-cluster
NC_019047	-6.0392070118273	-4.55330889822539	-6.04320518467882	-4.53199699987741	-1	0	-1	0	Same-cluster	Same-cluster
NC_019050	-12.2855502180297	0.331557644770789	-12.3373700599647	0.362116292502921	-1	0	-1	0	Same-cluster	Same-cluster
NC_019053	-12.2888514686096	0.327451377577093	-12.2728076567311	0.323364491808892	-1	0	-1	0	Same-cluster	Same-cluster
NC_019054	-8.08783992522678	0.255240535316605	-8.02444617236151	0.284690747251089	-1	0	-1	0	Same-cluster	Same-cluster
NC_019056	-5.19870957155966	-7.84229575901831	-5.21357790049173	-7.82943460967636	76	0.484326951676649	76	0.484326951676649	Same-cluster	Same-cluster
NC_019057	18.1075908681122	6.7540578125358	18.1125354644386	6.7793639028918	80	1	80	1	Same-cluster	Same-cluster
NC_019058	-12.2896084568821	0.327602290845335	-12.3028508189542	0.336792768183829	-1	0	-1	0	Same-cluster	Same-cluster
NC_019059	-31.2220073205254	26.9396558219618	-31.2531809295948	26.7879058396595	-1	0	-1	0	Same-cluster	Same-cluster
NC_019060	1.97988389267172	2.53389636096335	2.00685142422997	2.55728578392068	60	1	60	1	Same-cluster	Same-cluster
NC_019061	-19.24047781708	38.9609336058141	-19.3021539760606	38.986011923128	14	1	14	1	Same-cluster	Same-cluster
NC_019062	1.05522282677813	-5.67876578926935	1.04710555740415	-5.66427652198085	-1	0	-1	0	Same-cluster	Same-cluster
NC_019063	-2.55858507752837	-3.21975867352053	-2.60021919771515	-3.19803879684722	-1	0	-1	0	Same-cluster	Same-cluster
NC_019065	19.5340037510796	-28.3485550005424	19.5764087742831	-28.513794082279	1	1	1	1	Same-cluster	Same-cluster
NC_019066	19.0413064307267	-28.0238587302193	18.9882349061716	-28.0917773042442	1	1	1	1	Same-cluster	Same-cluster
NC_019067	-12.2964927870459	-5.20285742596908	-12.3095219194636	-5.18308486943971	69	0.47494613259497	69	0.47494613259497	Same-cluster	Same-cluster
NC_019068	-31.5672749879656	29.8823969988606	-31.9610526637666	30.261350830937	17	0.546685757701192	-1	0	Different-cluster	From-cluster-to-unassigned
NC_019070	2.00066963972327	2.53435526047131	2.05174561751699	2.57418532909264	60	1	60	0.552931970012811	Same-cluster	Same-cluster
NC_019071	18.043403967677	6.74160517921182	18.0667222358777	6.76373360015164	80	1	80	1	Same-cluster	Same-cluster
NC_019072	18.1060106066014	6.75429448626529	18.1223735455473	6.78126732564672	80	1	80	1	Same-cluster	Same-cluster
NC_019073	29.0942568740746	7.43400819866939	28.9361778258251	7.47074715190798	63	1	63	1	Same-cluster	Same-cluster
NC_019074	-2.68500561769505	0.836496648852183	-2.67757096697005	0.831085296814442	-1	0	-1	0	Same-cluster	Same-cluster
NC_019075	-32.8426347408508	26.4526615859507	-32.9356854085156	26.5314820435025	-1	0	-1	0	Same-cluster	Same-cluster
NC_019076	-37.5882027482677	-8.77776226991885	-37.5028900550146	-8.79644182511674	40	0.318192250847496	40	0.327750297478552	Same-cluster	Same-cluster
NC_019077	-30.2520228070582	9.60623980126901	-30.379282507756	9.50906939372363	30	0.639064020567447	30	0.65414209926946	Same-cluster	Same-cluster
NC_019078	-45.8385846058811	-7.32694897174957	-45.8757570568772	-7.32577491473833	-1	0	-1	0	Same-cluster	Same-cluster
NC_019079	-9.26974966626728	-2.24504628437816	-9.28309561940795	-2.22533767679532	68	1	68	1	Same-cluster	Same-cluster
NC_019080	3.96543040871886	-11.6912200757335	3.96969133312592	-11.6923233151819	-1	0	-1	0	Same-cluster	Same-cluster
NC_019081	0.764920114981372	-3.26855515908919	0.764883183418408	-3.25229012064699	-1	0	-1	0	Same-cluster	Same-cluster
NC_019082	6.28686769814525	-1.38357117069844	6.28887994043654	-1.3184978639769	61	1	61	1	Same-cluster	Same-cluster
NC_019083	7.68417078595911	-22.5844926340378	7.6825086526503	-22.5847531926075	-1	0	-1	0	Same-cluster	Same-cluster
NC_019084	-17.2745425053193	17.327619581102	-17.2820568054035	17.3525213321105	55	0.626102848573812	55	0.626102848573812	Same-cluster	Same-cluster
NC_019085	-17.2745408757645	17.3276813855763	-17.2438077015335	17.3444847169265	55	0.626102848573812	55	0.626102848573812	Same-cluster	Same-cluster
NC_019086	-17.8468592880648	17.6768598630266	-17.9738951590359	17.7610184861732	55	0.515978649481669	55	0.553226661935615	Same-cluster	Same-cluster
NC_019087	8.58912387063057	-2.57155000887371	8.66095920173993	-2.50886419149741	61	1	61	1	Same-cluster	Same-cluster
NC_019088	-12.2220850615212	-5.16239340203382	-12.2205041934347	-5.13223673006199	69	0.47494613259497	69	0.47494613259497	Same-cluster	Same-cluster
NC_019089	30.2639306875745	13.934948640807	30.2921927939355	13.8875809988085	74	1	74	1	Same-cluster	Same-cluster
NC_019090	19.9926544160329	3.45943945480467	19.8967739213013	3.23007083359729	79	1	79	0.841623002244256	Same-cluster	Same-cluster
NC_019091	2.15542302706468	-6.72762086651032	2.16459279412771	-6.70380657621322	70	1	70	1	Same-cluster	Same-cluster
NC_019092	-32.5166384678576	7.93689487003071	-32.5127759571506	7.9341421080899	-1	0	-1	0	Same-cluster	Same-cluster
NC_019093	18.0706155329278	-23.0244527245565	18.070849730887	-23.0248869360487	1	0.236772652644182	1	0.236801098344887	Same-cluster	Same-cluster
NC_019094	20.3721139209019	12.7958893549514	20.3756927356033	12.7953437457536	-1	0	-1	0	Same-cluster	Same-cluster
NC_019095	19.8701245324929	3.23528099681466	19.6359642044767	3.06853151272852	79	0.856173511470185	79	0.663686872893857	Same-cluster	Same-cluster
NC_019097	-10.1699029626755	40.3068085916104	-10.1515671451847	40.3384742786019	14	1	14	1	Same-cluster	Same-cluster
NC_019098	8.43018185867515	-3.22203906990312	8.48673356490302	-3.23160060676679	61	1	61	1	Same-cluster	Same-cluster
NC_019424	19.932382408109	3.67148013040246	19.9148160228676	3.87860130489517	79	1	79	1	Same-cluster	Same-cluster
NC_019990	-12.468333691014	-11.6663242006401	-12.4722178661812	-11.6698227487458	-1	0	-1	0	Same-cluster	Same-cluster
NC_020086	6.51205698514946	-3.58848406180106	6.53437719577345	-3.61021468755571	61	1	61	1	Same-cluster	Same-cluster
NC_020270	-52.639800623792	12.7404067593624	-52.7040044417813	12.7937695606389	4	1	4	1	Same-cluster	Same-cluster
NC_020271	52.0368901537526	9.4768312609855	52.0539084435619	9.48379155237277	-1	0	-1	0	Same-cluster	Same-cluster
NC_020278	20.0517543014851	3.37328897453054	19.965093825354	3.15119286914709	79	0.930629758242942	79	0.77092331273756	Same-cluster	Same-cluster
NC_022105	-21.8442987040288	-11.8420583385443	-21.7802059661533	-11.9320264686689	38	1	38	0.885880675968959	Same-cluster	Same-cluster
NC_022333	8.09577021111462	14.4446194094236	8.08312407700491	14.4508639205316	67	1	67	1	Same-cluster	Same-cluster
NC_022374	6.08038743788218	-1.98879751349206	6.06083697607255	-1.90462464223341	61	1	61	1	Same-cluster	Same-cluster
NC_022375	6.62462621858314	-3.43879724526195	6.66143055510509	-3.45292362011472	61	1	61	1	Same-cluster	Same-cluster
NC_022377	19.5402451042327	-28.3878305078443	19.5868561745983	-28.5452942083504	1	1	1	1	Same-cluster	Same-cluster
NC_022651	29.1340994441195	-3.26369135662434	29.026337576101	-3.19090182106687	53	1	53	0.990120003822108	Same-cluster	Same-cluster
NC_022742	-14.5638556544798	34.1005273390877	-14.5183287018456	34.0957109913454	14	1	14	1	Same-cluster	Same-cluster
NC_022743	5.79823604361895	12.0937275259593	5.78741102708122	12.0849634192255	-1	0	-1	0	Same-cluster	Same-cluster
NC_022885	-14.9192630588928	31.8547088918092	-14.9125976619248	31.8330273991815	14	1	14	1	Same-cluster	Same-cluster
NC_022992	0.859298316520405	30.636942948386	0.870396778812397	30.6771308090184	45	1	45	1	Same-cluster	Same-cluster
NC_022996	0.830496841312749	30.5081022144078	0.840681153711536	30.5224121298235	45	1	45	1	Same-cluster	Same-cluster
NC_023277	2.36660973960388	-8.14755106170545	2.35709173488307	-8.16746658487442	70	1	70	1	Same-cluster	Same-cluster
NC_023289	2.50128158280804	-7.89245023071581	2.50544361686729	-7.88769065742703	70	1	70	1	Same-cluster	Same-cluster
NC_023315	26.9235345819678	16.3184763875661	26.9090307530886	16.3065120842627	73	1	73	1	Same-cluster	Same-cluster
NC_023323	0.134370870272054	-13.6486255152133	0.153046962819767	-13.6475169174432	-1	0	-1	0	Same-cluster	Same-cluster
NC_023324	-38.9906411817274	-9.05719411881938	-38.9003254085992	-9.12311207646069	39	1	39	1	Same-cluster	Same-cluster
NC_023325	-26.5967382993961	-32.6768035644774	-26.6084935341686	-32.6952839801757	2	1	2	1	Same-cluster	Same-cluster
NC_023326	-8.39273451599883	45.5563692147445	-8.36343840202206	45.5818490655929	14	0.969659356464716	14	0.950375574250799	Same-cluster	Same-cluster
NC_023327	53.2417324926908	5.95471492922205	53.3875457601314	5.93809148373414	25	1	25	1	Same-cluster	Same-cluster
NC_023328	-33.4499049331069	3.50503775922604	-33.4312175963205	3.45478609893726	32	1	32	1	Same-cluster	Same-cluster
NC_023329	-15.2669542111585	47.84174918389	-15.273759004674	47.8315690946079	14	1	14	1	Same-cluster	Same-cluster
NC_023907	-8.00245984979528	-2.10353149825027	-7.99040306330974	-2.08225535476576	68	0.82332628485613	68	0.816205303524691	Same-cluster	Same-cluster
NC_023909	6.1708262627071	-1.93280117920976	6.15412028235551	-1.83711429485945	61	1	61	1	Same-cluster	Same-cluster
NC_023910	6.189050528547	-1.97285997589036	6.18972396319717	-1.88248956765869	61	1	61	1	Same-cluster	Same-cluster
NC_023916	-10.9144367928918	-40.9315363987692	-10.9614124547568	-40.764070256699	16	0.31961631383352	16	0.278149807213962	Same-cluster	Same-cluster
NC_024954	4.23882289793237	-17.1778068919312	4.2356702578651	-17.1777564544291	-1	0	-1	0	Same-cluster	Same-cluster
NC_024955	-15.4582345580287	45.9053953258843	-15.5060422503323	45.9378675192939	14	0.953553677961941	14	0.940882264571319	Same-cluster	Same-cluster
NC_024956	46.1385147664178	13.3533910470105	46.1542583401376	13.4247690425429	19	0.832548744326867	19	0.814307145149329	Same-cluster	Same-cluster
NC_024960	-7.65968141060861	-4.28787074277829	-7.66577021348863	-4.28893929966525	-1	0	-1	0	Same-cluster	Same-cluster
NC_024961	-12.7635499931595	-5.25248383101762	-12.7514621830711	-5.22986601535257	69	0.416191188754935	69	0.414004332880423	Same-cluster	Same-cluster
NC_024962	-24.1437661238957	-28.5564971530098	-24.2115590241348	-28.5408453976624	3	0.265399246966991	3	0.254305041436914	Same-cluster	Same-cluster
NC_024967	6.09910965153842	-3.74621877859365	6.08756052689325	-3.74260525932457	61	1	61	1	Same-cluster	Same-cluster
NC_024968	1.08872216873454	3.9916873910726	1.07965597537773	4.02096946255305	60	0.0267243554452703	60	0.0262675629926366	Same-cluster	Same-cluster
NC_024969	1.09568556173813	3.98479406483313	1.09558562313453	4.0040766157494	60	0.0268747917021795	60	0.0266168181090716	Same-cluster	Same-cluster
NC_024974	8.35154774205332	-3.0529901538285	8.42830656080366	-3.07002375634563	61	1	61	1	Same-cluster	Same-cluster
NC_024975	-9.57891256492673	44.6931813299336	-9.58229646522074	44.6701146915786	14	1	14	1	Same-cluster	Same-cluster
NC_024976	-14.386757267469	38.6283272369135	-14.3613947247074	38.5872455596111	14	1	14	1	Same-cluster	Same-cluster
NC_024977	-17.1144380788365	32.647700699085	-17.1924295587204	32.634725647633	14	1	14	1	Same-cluster	Same-cluster
NC_024978	-13.7141831062563	49.342645497195	-13.6799458773371	49.4016775710577	14	1	14	1	Same-cluster	Same-cluster
NC_024979	-15.4400728982027	50.3744762079479	-14.9926133401911	51.0633467685739	14	1	14	1	Same-cluster	Same-cluster
NC_024980	-13.6185629502652	49.5269299610879	-13.592646360415	49.5748683332103	14	1	14	1	Same-cluster	Same-cluster
NC_025010	-12.2846360418041	0.327397247281237	-12.2835825456268	0.329731814467107	-1	0	-1	0	Same-cluster	Same-cluster
NC_025013	-34.3085334792839	-6.33275859885724	-34.3125789135249	-6.33517256199507	-1	0	-1	0	Same-cluster	Same-cluster
NC_025014	26.9193779110028	32.4056757094775	26.9196055918651	32.4062626936072	-1	0	-1	0	Same-cluster	Same-cluster
NC_025058	-32.097378684681	10.4231786895784	-32.2768325628506	10.5530299934183	30	0.448765558859931	30	0.38785576557343	Same-cluster	Same-cluster
NC_025138	0.850688634783731	30.034635653874	0.85837167394179	30.0411771487638	45	1	45	1	Same-cluster	Same-cluster
NC_025139	45.9189490606535	12.6632275468506	45.9030983741257	12.7055631186179	19	1	19	1	Same-cluster	Same-cluster
NC_025140	-15.3878588278486	33.2374552987301	-15.3984870097128	33.2291700438529	14	1	14	1	Same-cluster	Same-cluster
NC_025141	28.2257955608268	12.3310586797802	28.2344534333197	12.3033198816989	-1	0	-1	0	Same-cluster	Same-cluster
NC_025142	-15.4945344626134	50.2646978121609	-15.0757900574155	50.4383028971898	14	1	14	1	Same-cluster	Same-cluster
NC_025143	-15.4781818363843	50.3229747745129	-14.8314638044587	50.742031425821	14	1	14	1	Same-cluster	Same-cluster
NC_025144	-15.494468558836	50.2666259993171	-14.9889463841818	50.3287840206121	14	1	14	1	Same-cluster	Same-cluster
NC_025145	-0.548295446808672	27.7994669046001	-0.557776614617228	27.7818761084148	45	0.917145814608679	45	0.91827782419041	Same-cluster	Same-cluster
NC_025147	-10.1101836161832	39.489585915809	-10.1320569798258	39.5072932466377	14	1	14	1	Same-cluster	Same-cluster
NC_025167	-5.09913625136978	-2.88764695783939	-5.10544055883862	-2.88073764728609	-1	0	-1	0	Same-cluster	Same-cluster
NC_025175	46.0108058818637	12.6338590981906	46.0011747998672	12.6640394204269	19	1	19	1	Same-cluster	Same-cluster
NC_025176	-15.3072577959568	50.3180663997239	-14.7020175863977	50.9821908697653	14	1	14	1	Same-cluster	Same-cluster
NC_025177	16.2396067897579	8.37215929276747	16.2315870026984	8.39698708658731	-1	0	-1	0	Same-cluster	Same-cluster
NC_025178	-36.5872564392925	-8.03980850092972	-36.5152866615331	-8.06344783347259	40	0.679001507879399	40	0.586002692401707	Same-cluster	Same-cluster
NC_025179	51.1536729833756	6.85783324341285	51.155609724636	6.9000905398951	-1	0	-1	0	Same-cluster	Same-cluster
NC_025180	-14.3898461377864	38.631287547203	-14.3621080467873	38.5825729095848	14	1	14	1	Same-cluster	Same-cluster
NC_025182	-5.25072901772681	-9.06910081103079	-5.24890890366839	-9.05867702517925	76	0.484326951676649	76	0.484326951676649	Same-cluster	Same-cluster
NC_025183	6.11344763672497	-3.84223702326551	6.11502573558168	-3.86013271601311	61	1	61	1	Same-cluster	Same-cluster
NC_028464	0.950032995584316	-3.51492677050745	0.963933021016531	-3.50414519767212	71	0.991457292002349	71	1	Same-cluster	Same-cluster
NC_032100	-16.4261659097695	36.900088637875	-16.4032894867669	36.864917730065	14	1	14	1	Same-cluster	Same-cluster
NZ_AJ437107	-11.9245983962476	0.191650598744471	-11.8821589782537	0.16672046987161	-1	0	-1	0	Same-cluster	Same-cluster
NZ_AJ438270	-12.2709110238969	0.32641237122996	-12.2807293011424	0.330445834011924	-1	0	-1	0	Same-cluster	Same-cluster
NZ_AP014654	5.68201222251653	19.9588792518528	5.67698938653963	19.9670549034383	67	0.865312182877337	67	0.861696623939829	Same-cluster	Same-cluster
NZ_AP014804	16.938142959047	11.0029647681048	16.9413456456821	10.9984198099787	-1	0	-1	0	Same-cluster	Same-cluster
NZ_AP014805	-14.864652522345	43.4963564880715	-14.875047517441	43.5049770368702	14	0.910101916410213	14	0.904861012774043	Same-cluster	Same-cluster
NZ_AP014806	25.5403374547395	3.10657804846986	25.5310629442264	3.11611466224161	-1	0	-1	0	Same-cluster	Same-cluster
NZ_AP014807	-9.4102230809441	-2.18073178903374	-9.43341915957803	-2.15457248105932	68	1	68	1	Same-cluster	Same-cluster
NZ_AP014876	20.7123644112006	3.32951999019224	20.9447043512017	3.35320569674194	79	0.539812208687002	79	0.468265893792341	Same-cluster	Same-cluster
NZ_AP014877	20.4748541917496	10.1365877605487	20.4755938271707	10.1280427901894	-1	0	-1	0	Same-cluster	Same-cluster
NZ_AP017611	47.5581640261563	11.3895646704372	47.5684335878648	11.3741856612047	-1	0	-1	0	Same-cluster	Same-cluster
NZ_AP017612	-11.1644359012498	-43.057373143847	-11.3686434393166	-43.153899008827	16	0.41322065931205	16	0.37116423362813	Same-cluster	Same-cluster
NZ_AP017613	0.840329062117523	30.3145036294907	0.849893589823622	30.3320748265684	45	1	45	1	Same-cluster	Same-cluster
NZ_AP017614	-44.8082492673602	14.6325832891568	-45.1074806952557	14.9372287471828	5	1	5	0.578315185265022	Same-cluster	Same-cluster
NZ_AP017615	-22.7908882413076	-27.6380667845912	-22.7850940165372	-27.6211462296168	3	0.373288300242009	3	0.373288300242009	Same-cluster	Same-cluster
NZ_AP017618	43.6326448371171	10.5479625183921	43.623943516241	10.5241394764857	19	0.508633219731095	19	0.501120917672683	Same-cluster	Same-cluster
NZ_AP017622	-44.8059307988629	14.7248639834486	-44.6491480207664	15.3934160632289	5	1	5	0.506787416752195	Same-cluster	Same-cluster
NZ_AP017892	-18.1801412391365	39.6754907057857	-18.183903563154	39.7603029568375	14	1	14	1	Same-cluster	Same-cluster
NZ_AP017893	-18.1831062144687	39.6401639375715	-18.1855978233642	39.754959054441	14	1	14	1	Same-cluster	Same-cluster
NZ_AP018136	21.5303852109747	2.81451311268121	21.635174570296	2.78959873312235	79	0.445883138500339	79	0.406422171880321	Same-cluster	Same-cluster
NZ_AP018137	31.4156235483851	-14.7680117536297	31.3807883935295	-14.8316124424163	57	0.323345011718586	57	0.297587046957866	Same-cluster	Same-cluster
NZ_AP018138	22.1012858526524	2.58257711343397	22.1841408346115	2.55840723427354	-1	0	-1	0	Same-cluster	Same-cluster
NZ_AP018139	30.2029300402884	13.8460786582108	30.2145399578305	13.7934616184131	74	1	74	1	Same-cluster	Same-cluster
NZ_AP018140	28.3095771075038	14.3487705678433	28.3119745370441	14.3505052496854	74	0.525227114400179	74	0.525766667946303	Same-cluster	Same-cluster
NZ_AP018141	9.5335787375493	-20.1171832232282	10.3631384065981	-20.1432366791119	22	0.156929437423701	22	0.0704037041092914	Same-cluster	Same-cluster
NZ_AP018142	9.94145613226113	-20.0100737171797	10.692588311734	-20.2707408270735	22	0.094262352266181	22	0.0600569555829897	Same-cluster	Same-cluster
NZ_AP018143	22.076378791646	-27.0716283564025	22.1625350226448	-27.0769429796146	1	0.94133943047138	1	0.94133943047138	Same-cluster	Same-cluster
NZ_AP018144	21.9059278943685	2.63969228393588	22.0084647346389	2.60981990704685	79	0.328509906923962	79	0.306358507251027	Same-cluster	Same-cluster
NZ_AP018145	21.5458867566618	-27.504069224277	21.5694908762366	-27.5957690838424	1	0.806908932965483	1	0.77793145810419	Same-cluster	Same-cluster
NZ_AP018146	9.12435924408455	-19.9121171463672	8.38822980628563	-19.310553818229	22	1	22	0.0822748688734449	Same-cluster	Same-cluster
NZ_AP018147	31.2417212680054	13.9472142357106	31.2908641568154	13.9324155873658	74	0.724163145327727	74	0.712264435830807	Same-cluster	Same-cluster
NZ_AP018353	31.707611213164	16.9056630809494	31.7258137651803	16.9042117018885	72	0.820528765416191	72	0.81146555748453	Same-cluster	Same-cluster
NZ_AP018354	26.279743034071	12.9212403155375	26.2767716685295	12.9145003080699	-1	0	-1	0	Same-cluster	Same-cluster
NZ_AP018355	-47.238570593013	9.95733607925255	-47.0471220953667	9.86399682129365	10	1	10	1	Same-cluster	Same-cluster
NZ_AP018362	6.07111000230845	-1.92811819179239	6.04988736182176	-1.87669346019419	61	1	61	1	Same-cluster	Same-cluster
NZ_AP018363	6.0704433110006	-1.92723768274481	6.04940055775692	-1.86024234645581	61	1	61	1	Same-cluster	Same-cluster
NZ_AP018456	25.8589475149189	-12.4416548770556	25.9026363802519	-12.3644718425871	56	0.747295418813479	56	0.683931363660706	Same-cluster	Same-cluster
NZ_AP018457	26.2215326110624	-15.1332163297537	26.1667369685032	-15.2792249250017	56	0.481675119270276	56	0.481675119270276	Same-cluster	Same-cluster
NZ_AP018458	26.7496009034682	-13.2544473187784	26.7936975302895	-13.2912528885527	56	0.38840983095537	56	0.374024423567141	Same-cluster	Same-cluster
NZ_AP018489	13.6978338137186	41.2424826869162	13.6939781619257	41.2331151966202	-1	0	-1	0	Same-cluster	Same-cluster
NZ_AP018746	6.05477125108724	-1.91390444994722	6.01950152618946	-1.84148829770929	61	1	61	1	Same-cluster	Same-cluster
NZ_AP018785	15.5521188591795	-7.63612656887069	15.3827810416388	-7.66703887029407	49	0.441804638236444	49	0.37873725202923	Same-cluster	Same-cluster
NZ_AP018797	0.838837284818766	30.4793635557294	0.849531184929731	30.490152062121	45	1	45	1	Same-cluster	Same-cluster
NZ_AP018798	-4.21103330313805	-33.1601075999816	-4.27224093944553	-33.1993226263004	52	0.461062400610456	52	0.455306369784169	Same-cluster	Same-cluster
NZ_AP018799	20.7564771593459	10.2749349221606	20.7702402367475	10.2723113002934	-1	0	-1	0	Same-cluster	Same-cluster
NZ_AP018800	10.8484702330737	34.0814693079022	10.8432110913745	34.0838763670184	31	1	31	1	Same-cluster	Same-cluster
NZ_AP018801	21.7496776019124	18.4071169981827	21.7535625524729	18.4109126860567	-1	0	-1	0	Same-cluster	Same-cluster
NZ_AP018803	0.843606261536915	30.4576740275698	0.851887372873005	30.4744909971347	45	1	45	1	Same-cluster	Same-cluster
NZ_AP018804	-10.4020216989859	-27.5803287946233	-10.388651476932	-27.5747517562783	50	0.745925127610442	50	0.737578098558583	Same-cluster	Same-cluster
NZ_AP018805	10.8463020629466	34.0816836202919	10.8467540974161	34.0816331488591	31	1	31	1	Same-cluster	Same-cluster
NZ_AP018806	-44.6768555141818	14.4535323288324	-44.0390941402665	14.6902579568281	5	1	5	0.570541733358193	Same-cluster	Same-cluster
NZ_AP018807	-21.7704364345631	-4.34374730307985	-21.75745690826	-4.35992949282079	35	0.459889396602346	35	0.461397185262242	Same-cluster	Same-cluster
NZ_AP018809	-3.94927883451113	-32.8500719453142	-4.02557103881144	-32.9000176675146	52	0.542331200731276	52	0.51903327392418	Same-cluster	Same-cluster
NZ_AP018810	3.27149106055496	36.6555623226445	3.08905102994315	36.7855294375706	29	1	29	0.755448620575726	Same-cluster	Same-cluster
NZ_AP018811	16.5131872171832	10.0456839748415	16.5148966113093	10.043032116252	-1	0	-1	0	Same-cluster	Same-cluster
NZ_AP018812	-44.3544596234968	14.3014518923745	-43.6825224985443	14.1270641554087	5	0.913974925657145	5	0.401644949012778	Same-cluster	Same-cluster
NZ_AP018833	35.62188487648	-2.62656831991708	35.6247953524815	-2.63028309724063	44	1	44	1	Same-cluster	Same-cluster
NZ_AP018836	9.55900740883238	-24.4700115742607	9.58582016192869	-24.5158715101978	23	1	23	1	Same-cluster	Same-cluster
NZ_AP018939	31.3710890443031	-8.32442243670947	31.3983107218157	-8.32901120232179	54	1	54	1	Same-cluster	Same-cluster
NZ_AP019190	-13.8829371927045	30.2625757482275	-13.8969504026769	30.2642077455749	14	1	14	1	Same-cluster	Same-cluster
NZ_AP019191	31.9240758418371	-14.2031709542653	31.9662624488167	-14.2106938675378	57	1	57	1	Same-cluster	Same-cluster
NZ_AP019526	24.2831440877516	-13.7094966380923	24.0973922525975	-13.8172076385939	56	0.520629975076057	56	0.421319604473933	Same-cluster	Same-cluster
NZ_AP019676	44.3704709995901	12.0612278546912	44.3498837906482	12.0436235711261	19	0.691596563999863	19	0.692635227530748	Same-cluster	Same-cluster
NZ_AP019677	27.3604895984472	10.3916021614116	27.3674971745958	10.371915751584	-1	0	-1	0	Same-cluster	Same-cluster
NZ_AP019678	-9.31771438500701	-9.92692215017917	-9.32650028803244	-9.92590073031327	76	0.462857244768977	76	0.462857244768977	Same-cluster	Same-cluster
NZ_AP019680	-14.804292449849	16.1995878637975	-14.755023157559	16.3588124475424	55	0.667678529358354	55	0.617887217772861	Same-cluster	Same-cluster
NZ_AP019681	-24.1485266692179	11.842072056401	-24.1485266692179	11.842072056401	-1	0	-1	0	Same-cluster	Same-cluster
NZ_AP019762	0.835551328649071	30.4463143131786	0.84370580819408	30.4634742093669	45	1	45	1	Same-cluster	Same-cluster
NZ_AP019763	10.8482087305825	34.0816111405406	10.8549755655744	34.0685688771304	31	1	31	1	Same-cluster	Same-cluster
NZ_AP019764	-16.4069757188966	-5.06415537738975	-16.4650223768698	-5.02469669742082	69	0.463531267579488	69	0.444799946811713	Same-cluster	Same-cluster
NZ_AP019765	-26.7608894465352	-32.7180451074085	-26.7861705627825	-32.6865257791497	2	1	2	1	Same-cluster	Same-cluster
NZ_AP019767	-42.8115069530233	-8.0758481324469	-42.8311474276896	-8.0448924415941	-1	0	-1	0	Same-cluster	Same-cluster
NZ_AP019857	-1.08511915952158	15.6061586101027	-1.08869030367695	15.6072500215061	-1	0	-1	0	Same-cluster	Same-cluster
NZ_AP019858	-34.9506438117574	25.3488917104187	-34.9506438117574	25.3488917104187	-1	0	-1	0	Same-cluster	Same-cluster
NZ_AP021897	-15.2775015579841	-15.9425109317058	-15.2839816464558	-15.9547203466182	34	1	34	1	Same-cluster	Same-cluster
NZ_AP021915	48.0505272675228	5.63432839404647	48.0749868291911	5.56364955057366	26	1	26	1	Same-cluster	Same-cluster
NZ_AP021916	-18.118321045239	38.9223140198211	-18.0551335960383	38.9266591795625	14	1	14	1	Same-cluster	Same-cluster
NZ_AP021934	45.9613984711794	5.39195187451006	45.9415323546844	5.31240362768883	26	0.733500859526615	26	0.732234156006405	Same-cluster	Same-cluster
NZ_AP021945	-19.6313881772107	37.5601173266497	-19.6533544488238	37.5314220829377	14	1	14	1	Same-cluster	Same-cluster
NZ_AP021947	51.3426440336256	6.68034894110666	51.3600904770398	6.71014590439349	-1	0	-1	0	Same-cluster	Same-cluster
NZ_AP021948	-18.1780997825041	39.6698415955956	-18.1881422296121	39.7572361928659	14	1	14	1	Same-cluster	Same-cluster
NZ_AP021949	-36.0788032870541	-24.8939530158538	-35.9805496225005	-25.0230243745251	8	1	8	1	Same-cluster	Same-cluster
NZ_AP021964	23.9612987332187	-9.76764479503908	23.9453412130206	-9.769891394808	-1	0	-1	0	Same-cluster	Same-cluster
NZ_AP021965	-15.3408513543268	-5.76822054165863	-15.4745047470861	-5.83195833584027	69	1	69	0.863003352133551	Same-cluster	Same-cluster
NZ_AP021966	-22.2036080975442	-29.7519340116085	-22.2104386615432	-29.820044902763	3	1	3	1	Same-cluster	Same-cluster
NZ_AP021968	-27.9308148620059	-17.2306434678313	-27.9308148620059	-17.2306434678313	12	1	12	1	Same-cluster	Same-cluster
NZ_AP022001	-22.2036185839579	-29.7518782618841	-22.2773827371929	-29.7551714486885	3	1	3	1	Same-cluster	Same-cluster
NZ_AP022002	-36.2652781660586	-21.5034161267197	-36.4171211133862	-21.1669706107009	7	1	7	0.626379230249059	Same-cluster	Same-cluster
NZ_AP022004	17.5804419385405	-4.10116495048725	17.5198395721097	-4.09918878997624	48	1	48	1	Same-cluster	Same-cluster
NZ_AP022031	30.2151924945478	10.01229967021	30.236970788148	10.0128637783637	-1	0	-1	0	Same-cluster	Same-cluster
NZ_AP022033	24.4044622464933	-13.7065847685844	24.1935366861281	-13.8417168443327	56	0.577666630247292	56	0.445920280342184	Same-cluster	Same-cluster
NZ_AP022037	-16.2844688743352	32.3966765437693	-16.3105575503356	32.3427228571319	14	1	14	1	Same-cluster	Same-cluster
NZ_AP022045	22.5944670973803	-13.1356949438856	22.57982952999	-13.1417211885871	-1	0	-1	0	Same-cluster	Same-cluster
NZ_AP022046	-43.8347816865115	-4.32711484762354	-43.8267601690675	-4.24585366372535	28	0.546750017354977	28	0.528673515798322	Same-cluster	Same-cluster
NZ_AP022048	-36.3311996206118	22.3441681906485	-36.5372290110409	21.71198490369	15	1	15	0.156722596157347	Same-cluster	Same-cluster
NZ_AP022050	41.8428774865609	-0.151329283543276	41.8451657683053	-0.150798122987469	-1	0	-1	0	Same-cluster	Same-cluster
NZ_AP022051	-22.1578542460666	-29.8246426017529	-22.2568775796504	-29.7539016758407	3	1	3	0.989715519985979	Same-cluster	Same-cluster
NZ_AP022052	-21.5876657502339	6.91936355999939	-21.5646232447117	6.93940034864337	-1	0	-1	0	Same-cluster	Same-cluster
NZ_AP022053	-36.3311996206118	22.3441681906485	-36.3311996206118	22.3441681906485	15	1	15	1	Same-cluster	Same-cluster
NZ_AP022054	-27.9308148620059	-17.2306434678313	-27.9308148620059	-17.2306434678313	12	1	12	1	Same-cluster	Same-cluster
NZ_AP022065	25.1200818695173	-13.1557892894531	25.0430716321809	-13.2035330193493	56	1	56	1	Same-cluster	Same-cluster
NZ_AP022066	-13.7417278643753	42.5630086745054	-13.8153301752176	42.6185493984854	14	1	14	1	Same-cluster	Same-cluster
NZ_AP022070	23.8401874361934	-10.9830405193941	23.8137257747894	-10.9837868232557	56	0.274195297418119	56	0.272033840733975	Same-cluster	Same-cluster
NZ_AP022071	-4.12811075682858	25.1792700916042	-4.24310825918991	25.2119963617292	45	1	45	1	Same-cluster	Same-cluster
NZ_AP022072	15.723885286296	4.94474211541847	15.6928028787774	4.90998123193357	81	1	81	1	Same-cluster	Same-cluster
NZ_AP022073	-44.0098433795259	-4.73931558486094	-44.0143773602102	-4.74619712526222	28	0.523065011539355	28	0.525504128861836	Same-cluster	Same-cluster
NZ_AP022075	-25.8503031722966	4.25694870485866	-25.9628178340684	4.32957163231712	27	0.612825018654173	27	0.562972554195783	Same-cluster	Same-cluster
NZ_AP022088	-14.7241073901062	37.3684948655951	-14.7135245647519	37.3662458062238	14	1	14	1	Same-cluster	Same-cluster
NZ_AP022089	-10.4142641442955	-42.5654724249711	-10.2315479365608	-43.0125995561428	16	1	16	0.535832552101324	Same-cluster	Same-cluster
NZ_AP022090	-3.12752339285034	24.5797329738933	-3.1510179376735	24.5013039243703	45	1	45	1	Same-cluster	Same-cluster
NZ_AP022091	18.108220427113	6.75447680404827	18.1237913392211	6.77839369669516	80	1	80	1	Same-cluster	Same-cluster
NZ_AP022092	-30.2785670584318	5.73673513424146	-30.1584528439858	5.86963852692462	33	0.90224112087587	33	0.884112676886708	Same-cluster	Same-cluster
NZ_AP022093	-39.4849590043516	-22.3142825693179	-39.5048018825964	-22.3178375337385	-1	0	-1	0	Same-cluster	Same-cluster
NZ_AP022094	-14.4049154806907	15.7649285292854	-14.4049347136218	15.7649421909079	55	0.55477455658358	55	0.554770007342917	Same-cluster	Same-cluster
NZ_AP022096	51.4115006542564	4.25101204356694	51.4184019086813	4.21480021351419	-1	0	-1	0	Same-cluster	Same-cluster
NZ_AP022097	-18.183269144595	39.6930041814931	-18.1839851851395	39.7842037443283	14	1	14	1	Same-cluster	Same-cluster
NZ_AP022099	-39.4820095260443	-22.3211678324471	-39.4946555186566	-22.3040256237976	-1	0	-1	0	Same-cluster	Same-cluster
NZ_AP022102	-31.2618988085227	9.91901194640145	-31.4756567728944	10.1437934203935	30	0.654171327648086	30	0.694578670755122	Same-cluster	Same-cluster
NZ_AP022103	-36.3706496740892	28.5128136425446	-36.5585876292712	28.4984070329194	-1	0	-1	0	Same-cluster	Same-cluster
NZ_AP022106	40.0255696445203	-3.80066049776442	39.9579406620659	-3.65468872100971	46	0.500300979650049	46	0.454218330918055	Same-cluster	Same-cluster
NZ_AP022122	-18.1686252096668	39.640689485236	-18.176871448989	39.7442547256246	14	1	14	1	Same-cluster	Same-cluster
NZ_AP022123	-39.1304701583284	-8.63350425913769	-39.1575605561532	-8.67215126128262	39	1	39	1	Same-cluster	Same-cluster
NZ_AP022124	-38.3695825923592	-20.2046441023703	-38.3924441011259	-20.1292049420044	7	0.135348163333041	-1	0	Different-cluster	From-cluster-to-unassigned
NZ_AP022125	-16.071286255519	15.7584279506412	-16.0102748076895	15.8529848793449	55	0.560233940072437	55	0.605377532385144	Same-cluster	Same-cluster
NZ_AP022160	-11.3825662205546	46.8189128930193	-11.3689506981192	46.8449718564307	14	1	14	1	Same-cluster	Same-cluster
NZ_AP022162	29.3760347308742	-7.37343948017998	29.3697003728999	-7.36714188560808	54	1	54	1	Same-cluster	Same-cluster
NZ_AP022163	-3.8584699212756	-28.9649685398276	-3.9382942202669	-28.869428964653	52	0.781359982665721	52	0.778215519974996	Same-cluster	Same-cluster
NZ_AP022164	-7.56120176947844	-25.0267984569991	-7.56120176947844	-25.0267984569991	-1	0	-1	0	Same-cluster	Same-cluster
NZ_AP022165	-37.0267953075528	-7.97049313439394	-36.7852517421128	-7.9144320054609	40	1	40	0.987978860055461	Same-cluster	Same-cluster
NZ_AP022166	-44.0284835053934	-10.7810307948454	-44.0250178180796	-10.7699220764168	-1	0	-1	0	Same-cluster	Same-cluster
NZ_AP022168	-36.2184558582815	-21.4666161867613	-36.4729570450845	-20.943095133893	7	1	7	0.401530996226062	Same-cluster	Same-cluster
NZ_AP022172	15.8369163924876	-7.32279076873692	15.7882965035837	-7.25788316467763	49	0.365438969039148	49	0.339938000476685	Same-cluster	Same-cluster
NZ_AP022174	-3.02896091685307	23.8045260420881	-3.03522377257308	23.7380780276864	45	1	45	1	Same-cluster	Same-cluster
NZ_AP022175	19.8734653922512	3.66537605967438	19.7274500000925	3.76888971336337	79	1	79	1	Same-cluster	Same-cluster
NZ_AP022176	-36.6683388260066	-21.9687191200138	-36.7025318610577	-22.4009349427371	7	0.44414522939647	7	0.359837044636455	Same-cluster	Same-cluster
NZ_AP022178	-2.6268936466904	-10.3742680999123	-2.6024054118467	-10.4103512657231	76	1	76	0.96226200344073	Same-cluster	Same-cluster
NZ_AP022179	1.30728364315833	19.2995176380044	1.31142615656122	19.2994656043068	67	0.837925533477452	67	0.838128192600773	Same-cluster	Same-cluster
NZ_AP022181	-29.0805175459483	12.5057266323644	-29.0773008503169	12.5119121191352	30	0.363301860421326	30	0.362291635910462	Same-cluster	Same-cluster
NZ_AP022182	-34.3489964006039	-21.5493508687843	-34.294884355098	-21.5930578242223	-1	0	-1	0	Same-cluster	Same-cluster
NZ_AP022208	16.5874483188338	-6.92114673572409	16.5871577320152	-6.87166728736339	49	0.233247102242905	49	0.224827612649515	Same-cluster	Same-cluster
NZ_AP022211	-25.7844341126366	3.02933521336602	-25.839532955019	2.99194551108074	27	0.972966864398902	27	0.972966864398902	Same-cluster	Same-cluster
NZ_AP022216	-17.794867577438	42.1503340531578	-17.8026944972123	42.1725154418976	14	0.831658601772688	14	0.838111652441435	Same-cluster	Same-cluster
NZ_AP022217	-11.4802638020643	-27.6894098113357	-11.4878287355271	-27.6918858251489	50	0.990994333483071	50	0.991420845309676	Same-cluster	Same-cluster
NZ_AP022218	-6.06546441866611	-9.56938221089131	-6.07417079807971	-9.56695270828618	76	0.438519879192355	76	0.440982579844148	Same-cluster	Same-cluster
NZ_AP022219	-38.4394818356244	-21.2044824185444	-38.4482290257892	-21.2393271945684	7	0.178983829620757	7	0.177519460931854	Same-cluster	Same-cluster
NZ_AP022220	-36.6688217945024	-21.9697557035811	-36.5864733650388	-22.3918805284973	7	0.444156197885453	7	0.340591557857422	Same-cluster	Same-cluster
NZ_AP022223	39.7015907422893	-4.20105534174985	39.5387597648176	-4.17699494076198	46	0.487956001077152	46	0.420331207969229	Same-cluster	Same-cluster
NZ_AP022224	-3.44452063741025	24.7420623434935	-3.53001964523606	24.6858925556366	45	1	45	1	Same-cluster	Same-cluster
NZ_AP022225	16.1028660422784	5.22111312465793	16.0974470545328	5.22138680643665	81	1	81	1	Same-cluster	Same-cluster
NZ_AP022226	-43.4557765487814	-0.78509574161574	-43.3814913473972	-0.855475249298273	24	0.151470831372157	24	0.124044615881076	Same-cluster	Same-cluster
NZ_AP022246	44.3704706204689	12.0617277962131	44.3521890862828	12.0388506694538	19	0.691344660241743	19	0.692635227530748	Same-cluster	Same-cluster
NZ_AP022247	27.360394932768	10.3918690013844	27.3658172588926	10.3762996734285	-1	0	-1	0	Same-cluster	Same-cluster
NZ_AP022249	9.12068202509042	-19.9007154960096	8.43274024789169	-20.4414918878138	22	1	22	0.0855424872351577	Same-cluster	Same-cluster
NZ_AP022250	-14.8042796801871	16.1995760441841	-14.8273182199067	16.3841402978105	55	0.66767351548451	55	0.645830134566204	Same-cluster	Same-cluster
NZ_AP022251	-24.1485266692179	11.842072056401	-24.1547841039505	11.8405513183967	-1	0	-1	0	Same-cluster	Same-cluster
NZ_AP022262	6.78043207997911	15.1304293586327	6.7761269300347	15.1306351997342	67	1	67	1	Same-cluster	Same-cluster
NZ_AP022263	-12.2020757648421	34.671323484679	-12.1997979207228	34.6688195312562	14	0.787955809929506	14	0.787423789789165	Same-cluster	Same-cluster
NZ_AP022288	15.3301663269572	3.4578277190108	15.3186619622291	3.43886978292493	-1	0	-1	0	Same-cluster	Same-cluster
NZ_AP022289	-16.6535860632233	35.1152293622822	-16.6635582029006	35.1383261669161	14	1	14	1	Same-cluster	Same-cluster
NZ_AP022296	-2.97417247039352	23.6362123005558	-2.97246737640596	23.592039590761	45	1	45	1	Same-cluster	Same-cluster
NZ_AP022299	23.8822481360063	-2.91098482327028	23.8781836225229	-2.90943808712367	-1	0	-1	0	Same-cluster	Same-cluster
NZ_AP022300	20.4799940577693	2.87251971111704	20.4859862243549	2.74129882798612	79	0.574104562183946	79	0.500573956156202	Same-cluster	Same-cluster
NZ_AP022301	-44.1184293441757	-6.72928052644845	-44.1269769126737	-6.72703534971741	28	1	28	1	Same-cluster	Same-cluster
NZ_AP022327	25.3280425263243	-12.761553877162	25.220475004714	-12.6859824273793	56	0.895109175941213	56	0.866106413498226	Same-cluster	Same-cluster
NZ_AP022328	15.4215133203867	3.60478187495032	15.4121432662391	3.58636112119283	-1	0	-1	0	Same-cluster	Same-cluster
NZ_AP022331	-32.2904545413745	27.6067580927335	-32.4924284139956	27.5574601750838	-1	0	-1	0	Same-cluster	Same-cluster
NZ_AP022350	5.45621606345123	-1.81184146627392	5.39203897722526	-1.77588487144702	61	1	61	1	Same-cluster	Same-cluster
NZ_AP022353	40.107369320104	-3.89919695113406	40.0709013419252	-3.79966352255426	46	0.523956802295316	46	0.512681786801555	Same-cluster	Same-cluster
NZ_AP022354	16.4742271930825	3.16933049928448	16.474183707356	3.1547434155519	-1	0	-1	0	Same-cluster	Same-cluster
NZ_AP022355	16.4731932464588	3.18027727620814	16.472281598756	3.16136968328317	-1	0	-1	0	Same-cluster	Same-cluster
NZ_AP022356	6.01884685873139	-1.89269204037412	5.99000087917116	-1.83216869306682	61	1	61	1	Same-cluster	Same-cluster
NZ_AP022357	26.1299745157612	-16.5825863824129	26.1246268850942	-16.6002550815548	56	0.259938170742301	56	0.258395033816686	Same-cluster	Same-cluster
NZ_AP022359	27.6501352130317	-13.4840641711613	27.6752231920987	-13.4998489984279	56	0.300571534254295	56	0.299536025433736	Same-cluster	Same-cluster
NZ_AP022361	29.247707852353	-4.69800295417438	29.250095615152	-4.73436839303407	53	0.423004423122017	53	0.41407020019816	Same-cluster	Same-cluster
NZ_AP022363	29.247960681226	-4.67493658736262	29.251453382052	-4.73277422042278	53	0.429065945032378	53	0.414621059366609	Same-cluster	Same-cluster
NZ_AP022364	29.246012783261	-4.88583010676507	29.2397886565596	-4.92316588729801	53	0.37891658997593	53	0.370656034459485	Same-cluster	Same-cluster
NZ_AP022366	29.2311054584621	-4.75949956717858	29.2276820500638	-4.79630662691332	53	0.405833630518944	53	0.396872791324052	Same-cluster	Same-cluster
NZ_AP022367	5.81280991217141	-0.952662154069679	5.81473989349276	-0.936170960432057	61	0.706366830375118	61	0.699810417606472	Same-cluster	Same-cluster
NZ_AP022368	29.2554294546407	-4.75212925262283	29.2546407778977	-4.78320854424946	53	0.410279078517767	53	0.402707876534422	Same-cluster	Same-cluster
NZ_AP022369	29.2501334900463	-4.69640336158243	29.2540301544354	-4.74101736380121	53	0.423712193203061	53	0.412862142032326	Same-cluster	Same-cluster
NZ_AP022410	18.6257364972253	7.56960097004801	18.6599266994575	7.59182287935773	80	0.533712436743364	80	0.513645107033467	Same-cluster	Same-cluster
NZ_AP022411	-14.3660027736564	15.4615419292634	-14.4055272340654	15.4527218896434	55	0.621606962041376	55	0.627765118585222	Same-cluster	Same-cluster
NZ_AP022479	31.3994058612535	-8.93125489136581	31.4177679437304	-8.95071901319476	54	0.827177080741602	54	0.815583934005329	Same-cluster	Same-cluster
NZ_AP022480	-42.3438219968049	-0.871204002191579	-42.321492540363	-0.869043538481883	24	0.0475045636100772	24	0.046836567151066	Same-cluster	Same-cluster
NZ_AP022483	41.9180411930241	-3.34035912735305	41.9655869022526	-3.30979870527962	-1	0	-1	0	Same-cluster	Same-cluster
NZ_AP022484	-48.3549817818143	16.437830433193	-48.2889719195047	16.420360091828	6	1	6	1	Same-cluster	Same-cluster
NZ_AP022485	-16.7791768605319	13.11897773495	-16.1612519825794	13.6201689966577	55	1	55	0.933428326726027	Same-cluster	Same-cluster
NZ_AP022526	39.4625536049209	-3.54004963074261	39.3764521726925	-3.44624299995876	-1	0	-1	0	Same-cluster	Same-cluster
NZ_AP022534	15.1934775048243	7.87894714340697	15.1914029576625	7.88643054345452	81	0.951239823688412	-1	0	Different-cluster	From-cluster-to-unassigned
NZ_AP022535	26.3273759754426	-14.5855676817365	26.3522190306956	-14.6210491910661	56	0.481675119270276	56	0.481675119270276	Same-cluster	Same-cluster
NZ_AP022537	31.3993395118277	-8.93119736327878	31.4162121131343	-8.95049803713608	54	0.827213873514333	54	0.815942527449702	Same-cluster	Same-cluster
NZ_AP022541	10.7441241585092	-49.2823297889193	10.8096670349018	-49.3007329150859	0	0.450035544429881	0	0.442042839951895	Same-cluster	Same-cluster
NZ_AP022542	-10.1096339358189	-42.5802648419523	-9.83854811094225	-42.836218892672	16	0.786860948117798	16	0.463269474556534	Same-cluster	Same-cluster
NZ_AP022543	44.9224038982113	5.23819021482476	44.8769615956649	5.17489616849803	26	0.803909605821588	26	0.765274148055227	Same-cluster	Same-cluster
NZ_AP022544	-2.35052298418434	-30.3820598361388	-2.2646271499473	-30.3907675210168	52	0.943556884587675	52	0.92794102492572	Same-cluster	Same-cluster
NZ_AP022545	-7.50816946759701	-11.6970167198064	-7.5163937170171	-11.6975203369205	-1	0	-1	0	Same-cluster	Same-cluster
NZ_AP022546	-34.6301066532156	22.3150210297409	-34.5512984830729	22.346643599119	15	0.063681390543466	15	0.0608719271449579	Same-cluster	Same-cluster
NZ_AP022550	26.5275755218805	-14.745698380074	26.5795117031421	-14.7830770302823	56	0.481675119270276	56	0.481675119270276	Same-cluster	Same-cluster
NZ_AP022551	-2.2949373537236	5.99779973245011	-2.28720717742595	6.00446236951531	-1	0	-1	0	Same-cluster	Same-cluster
NZ_AP022552	-15.3848060442802	-6.45986763683668	-15.4193841817112	-6.51541488815951	69	0.672677025763299	69	0.626188512673852	Same-cluster	Same-cluster
NZ_AP022651	23.9634118962341	-9.76068325800667	23.9511065608245	-9.76415910587765	-1	0	-1	0	Same-cluster	Same-cluster
NZ_AP022652	-14.9320193844854	-5.30508455416173	-14.9132067897834	-5.2778181300536	69	1	69	1	Same-cluster	Same-cluster
NZ_AP022653	-44.512671187072	-5.00071985925423	-44.5160343456056	-4.94879057841839	28	0.737364815032695	28	0.73130388326029	Same-cluster	Same-cluster
NZ_AP022656	-24.2878530706369	25.9504669710106	-24.2878530706369	25.9504669710106	13	1	13	1	Same-cluster	Same-cluster
NZ_AP022657	-27.9308148620059	-17.2306434678313	-27.9308148620059	-17.2306434678313	12	1	12	1	Same-cluster	Same-cluster
NZ_AP022659	-28.8876274014525	27.1223915302597	-28.6919027180305	27.0663227565384	18	0.628049950395254	18	0.485897946185	Same-cluster	Same-cluster
NZ_AP022812	17.3607553924082	12.1511856883973	17.3644080758696	12.1421213062096	-1	0	-1	0	Same-cluster	Same-cluster
NZ_AP022813	-3.09106366752959	24.9551800035458	-3.11864892480273	24.9208789067112	45	1	45	1	Same-cluster	Same-cluster
NZ_AP022814	-9.9213763126402	-32.4363087607838	-9.89675171250006	-32.4342133982504	51	0.977312271689838	51	0.984265421871309	Same-cluster	Same-cluster
NZ_AP022816	17.3581954036623	12.1517508357184	17.3652901248818	12.1445601827197	-1	0	-1	0	Same-cluster	Same-cluster
NZ_AP022817	-3.08908734692147	24.938365376209	-3.09582838591446	24.9216297626992	45	1	45	1	Same-cluster	Same-cluster
NZ_AP022818	-9.9213763126402	-32.4363087607838	-9.91238369020493	-32.4406066690341	51	0.977312271689838	51	0.977931273838141	Same-cluster	Same-cluster
NZ_AP022819	-44.1559369418251	-6.80605248875263	-44.0896178857433	-6.81703415654902	28	1	28	1	Same-cluster	Same-cluster
NZ_AP023191	6.33988481291026	-46.9079853744313	6.22417343497573	-46.8100048228078	0	0.600265768698337	0	0.5511238293711	Same-cluster	Same-cluster
NZ_AP023192	44.8801312310502	5.29168640812313	44.8517419399394	5.24073784073539	26	0.809181895256873	26	0.766266309931049	Same-cluster	Same-cluster
NZ_AP023194	9.09300376711542	-19.8159482831125	9.54078487300334	-18.6217993108641	22	0.722871482435428	22	0.0596372972763809	Same-cluster	Same-cluster
NZ_AP023195	-11.9098231572416	12.0963429697236	-11.9102770706853	12.0952319618722	55	0.318722609886412	-1	0	Different-cluster	From-cluster-to-unassigned
NZ_AP023196	-16.6841726712652	13.3243832348763	-16.6841586188892	13.3243951478321	55	1	55	1	Same-cluster	Same-cluster
NZ_AP023199	44.932529891062	5.30293340896308	44.8956432013227	5.23844624643397	26	0.824490119423612	26	0.785992947828603	Same-cluster	Same-cluster
NZ_AP023200	-10.1505986574132	-42.7987352977442	-9.98621451525835	-43.1097076051503	16	0.673423000485978	16	0.429765586560763	Same-cluster	Same-cluster
NZ_AP023201	-15.4026690293205	-10.8512330496185	-15.4026690293205	-10.8512330496185	-1	0	-1	0	Same-cluster	Same-cluster
NZ_AP023209	2.1133051374376	7.08252936592979	2.11376961255043	7.08271481000797	-1	0	-1	0	Same-cluster	Same-cluster
NZ_AP023210	9.12556652056878	-19.8881941115288	9.4607622139318	-19.1771768085604	22	1	22	0.0929780694437305	Same-cluster	Same-cluster
NZ_AP023211	-18.0069780681117	13.1035298275874	-17.997684949889	13.0978593587462	55	0.788895236559678	55	0.788613371825288	Same-cluster	Same-cluster
NZ_AP023220	21.9439709407272	2.62969944686566	22.033343404848	2.59963268129387	79	0.320867827967321	79	0.301111512768633	Same-cluster	Same-cluster
NZ_AP023221	35.0885267493031	1.73241347793235	35.0917973379667	1.73879239989653	-1	0	-1	0	Same-cluster	Same-cluster
NZ_AP023222	-4.56052061859399	-29.8945965431006	-4.74183343156013	-29.9014441705936	52	0.874131111768426	52	0.877806185289585	Same-cluster	Same-cluster
NZ_AP023225	31.9052492400815	-14.2133960897503	31.9543956772097	-14.2091266353186	57	1	57	1	Same-cluster	Same-cluster
NZ_AP023227	9.16048833413974	-20.5580251437971	9.15458720643897	-21.2464457872947	22	0.111542610571024	22	0.0616649929010273	Same-cluster	Same-cluster
NZ_AP023228	40.2191650815278	-4.85236688417307	40.1538688857858	-5.04678767694662	46	1	46	1	Same-cluster	Same-cluster
NZ_AP023229	-22.1396995910339	-13.5986106823134	-22.1071936891324	-13.6413791782171	-1	0	37	0.0350324919691999	Different-cluster	Different-cluster
NZ_AP023231	21.8786137342071	2.68465865084503	22.0069101186937	2.64993759586209	79	0.33389597264346	79	0.306026757184302	Same-cluster	Same-cluster
NZ_AP023232	35.0886846294284	1.73565377625265	35.0933094902456	1.74061074103822	-1	0	-1	0	Same-cluster	Same-cluster
NZ_AP023233	-4.55789639061055	-29.8945123888669	-4.75854951403701	-29.8999360288702	52	0.875359839415904	52	0.865095675363509	Same-cluster	Same-cluster
NZ_AP023234	-27.9308148620059	-17.2306434678313	-27.9308148620059	-17.2306434678313	12	1	12	1	Same-cluster	Same-cluster
NZ_AP023236	21.9123494254926	2.64023193927854	22.0107616802747	2.60662776963444	79	0.328025728592137	79	0.305897102878688	Same-cluster	Same-cluster
NZ_AP023238	31.9261399895194	-14.2640409546664	31.9837747446866	-14.2639299226111	57	1	57	1	Same-cluster	Same-cluster
NZ_AP023428	-1.39505972485118	-18.9243536914898	-1.39112995634967	-18.9147544785273	62	1	62	1	Same-cluster	Same-cluster
NZ_AP023429	-11.3923135375094	-5.56935328448059	-11.4004993685178	-5.54807230444359	69	0.461572859960274	69	0.458386596723011	Same-cluster	Same-cluster
NZ_AP023430	-8.52820004000522	11.6355964619808	-8.52820004000522	11.6355964619808	58	0.940111077830081	58	0.940111077830081	Same-cluster	Same-cluster
NZ_AP023431	-5.15272371896449	-7.9245607744441	-5.16399090482512	-7.91292490381527	76	0.484326951676649	76	0.484326951676649	Same-cluster	Same-cluster
NZ_AP023432	-30.8036035141468	9.49119492376761	-30.8016438262987	9.40619613410168	30	0.629707888072352	30	0.593932643925559	Same-cluster	Same-cluster
NZ_AP024207	-4.04149371595985	-6.8894072726132	-4.0362330224917	-6.88140371216656	76	0.456929788315787	76	0.456617178874333	Same-cluster	Same-cluster
NZ_AP024208	-8.91445897141054	18.0420903535621	-8.91445897141054	18.0420903535621	-1	0	-1	0	Same-cluster	Same-cluster
NZ_AP024583	12.2837304498176	-51.4113095487948	12.3178710081184	-51.409557946185	0	0.291500313663646	0	0.288122192607836	Same-cluster	Same-cluster
NZ_AP024584	-6.39349735644527	-15.1960939560319	-6.40407389509993	-15.2112569213751	75	0.511895375644303	75	0.514934163733837	Same-cluster	Same-cluster
NZ_AY589570	-16.3267345248262	11.0257965680689	-16.3712134645286	10.952081902919	55	0.504627015511906	55	0.485063900390073	Same-cluster	Same-cluster
NZ_CP005931	52.7848341094283	6.11009072271923	52.8349192573994	6.14151215588509	25	1	25	1	Same-cluster	Same-cluster
NZ_CP005932	-35.6166222124579	28.6403577458662	-35.6184812216036	28.9039516961474	-1	0	-1	0	Same-cluster	Same-cluster
NZ_CP006028	3.57489066394302	36.3539882785257	3.62309388714164	36.2191285993619	29	0.929312542763296	29	0.665075009143839	Same-cluster	Same-cluster
NZ_CP006264	-48.133846147218	16.4605889766449	-48.0511213667046	16.4869383161403	6	1	6	1	Same-cluster	Same-cluster
NZ_CP006633	-30.8241066835972	10.3120124762762	-30.8247094933013	10.3179305708699	30	0.694578670755122	30	0.694578670755122	Same-cluster	Same-cluster
NZ_CP006634	-36.1924090330453	-21.4101755245143	-35.7733152510577	-21.0833626478371	7	1	7	0.396469195350525	Same-cluster	Same-cluster
NZ_CP006635	48.0206606254797	5.62299487633654	48.0428965060156	5.5809121289702	26	1	26	1	Same-cluster	Same-cluster
NZ_CP006637	-17.9904942029101	12.8482118448004	-17.9902517327568	12.8485381806874	55	0.811671363325386	55	0.811460919011678	Same-cluster	Same-cluster
NZ_CP006638	-14.5176417278386	14.1665048359853	-14.5176417278386	14.1665048359853	55	0.773933099180068	55	0.773933099180068	Same-cluster	Same-cluster
NZ_CP006639	1.97809479314833	2.52767485827959	2.01996650395988	2.54251677726577	60	1	60	1	Same-cluster	Same-cluster
NZ_CP006640	9.1884539980817	-7.32538785614125	9.1884539980817	-7.32538785614125	-1	0	-1	0	Same-cluster	Same-cluster
NZ_CP006641	-15.1543764224163	48.7640623079994	-15.1090897423617	48.6883066837689	14	1	14	1	Same-cluster	Same-cluster
NZ_CP006642	-9.32840573030777	-15.9671728427296	-9.33612688883809	-15.9692093885176	-1	0	-1	0	Same-cluster	Same-cluster
NZ_CP007135	10.5428508299217	35.0712826186834	10.5471550240978	35.0726992215347	31	0.646467861290636	31	0.646490308258342	Same-cluster	Same-cluster
NZ_CP007137	18.9891780935422	-30.4740195434515	18.9923736722745	-30.5211311469457	1	0.54325671872343	1	0.536654508297898	Same-cluster	Same-cluster
NZ_CP008715	29.5538545071288	-7.32622745903737	29.5652390224385	-7.30394398044833	54	1	54	1	Same-cluster	Same-cluster
NZ_CP008716	-22.2147742260911	-29.7790982852562	-22.2813106356755	-29.8433557919668	3	1	3	0.98961762320313	Same-cluster	Same-cluster
NZ_CP008717	-36.5995621350936	26.6128330716557	-36.5845356973357	26.6163341322176	-1	0	-1	0	Same-cluster	Same-cluster
NZ_CP008718	-38.9107659615475	-20.3590639516652	-38.929915717124	-20.3423637219021	-1	0	-1	0	Same-cluster	Same-cluster
NZ_CP008719	-27.6118455048337	-17.2919420115256	-27.9308148620059	-17.2306434678313	12	1	12	1	Same-cluster	Same-cluster
NZ_CP008720	-31.2496795294225	27.0525861832667	-31.1787416974927	27.0054559791697	-1	0	-1	0	Same-cluster	Same-cluster
NZ_CP008721	-31.5268925829384	29.8228867229309	-31.4577884007896	29.7963629131578	17	0.58796640694653	17	0.608468456421281	Same-cluster	Same-cluster
NZ_CP008807	-22.6993498640373	-5.64944252021658	-22.6696590259767	-5.66561472507023	35	1	35	1	Same-cluster	Same-cluster
NZ_CP008958	14.1866029601268	45.6347269270557	15.1590614215477	45.4235581523047	42	1	42	0.611284988781366	Same-cluster	Same-cluster
NZ_CP009051	-4.58910194056773	-31.3466545814507	-4.68941726908075	-31.3894749088045	52	0.582207431244766	52	0.565635138957017	Same-cluster	Same-cluster
NZ_CP009052	-4.14472680502982	25.2272379339129	-4.25780761290473	25.2555173123983	45	1	45	1	Same-cluster	Same-cluster
NZ_CP009053	7.28949010866464	9.56666609635688	7.28843359018019	9.56420135242821	-1	0	-1	0	Same-cluster	Same-cluster
NZ_CP009073	-7.54690108370372	-25.0478688664772	-7.54690108370372	-25.0478688664772	-1	0	-1	0	Same-cluster	Same-cluster
NZ_CP009074	-14.3100922300768	-8.36964596447686	-14.3084541804574	-8.38244867579173	-1	0	-1	0	Same-cluster	Same-cluster
NZ_CP009105	2.48303127855273	28.4850099873105	2.47877970469855	28.4853792044404	45	1	45	1	Same-cluster	Same-cluster
NZ_CP009167	24.0700591945059	27.7942938395439	24.0781873648987	27.7860258257219	78	0.853991227317649	78	0.844014882289664	Same-cluster	Same-cluster
NZ_CP009168	-3.10665898090955	-29.9009309519122	-3.13881656000603	-29.8616305418467	52	0.939665679252392	52	0.928465927288128	Same-cluster	Same-cluster
NZ_CP009169	-30.2843295464252	3.11607440288056	-30.2971409297342	3.06404912164206	33	1	33	0.994350595095759	Same-cluster	Same-cluster
NZ_CP009231	40.0502682212001	-4.74830097063523	39.929698655355	-4.87322653167661	46	1	46	0.90520465158046	Same-cluster	Same-cluster
NZ_CP009232	40.3266878822872	-4.74714470402265	40.3629924895135	-4.8779399069986	46	1	46	1	Same-cluster	Same-cluster
NZ_CP009233	23.1453876493135	-12.4536212344975	23.1142378500768	-12.4500563002183	-1	0	-1	0	Same-cluster	Same-cluster
NZ_CP009860	29.2785671954116	-7.32210276593298	29.2455567444851	-7.29629931692772	54	0.972934614420861	54	0.964488927730796	Same-cluster	Same-cluster
NZ_CP009861	-8.95978667971204	-32.4166128287505	-8.95978667971204	-32.4166128287505	51	1	51	1	Same-cluster	Same-cluster
NZ_CP009862	5.60853918456465	-4.21753040628936	5.5655083819383	-4.25508962075132	61	0.896705734243634	61	0.852717723071184	Same-cluster	Same-cluster
NZ_CP010118	1.64893683027588	1.63312854433242	1.62633837390615	1.57513206207464	60	0.0470775729321629	60	0.0442317428790063	Same-cluster	Same-cluster
NZ_CP010120	21.7216523963613	29.3381002507415	21.7037608157814	29.3413609251322	-1	0	-1	0	Same-cluster	Same-cluster
NZ_CP010123	22.1645414029263	22.3751270056523	22.1596062797044	22.3802964481419	-1	0	-1	0	Same-cluster	Same-cluster
NZ_CP010124	11.2956819506557	17.5776279807364	11.293283210751	17.5793287582327	67	0.880462180485356	67	0.879129994277524	Same-cluster	Same-cluster
NZ_CP010126	27.3403200310036	28.9467153900868	27.3408566720095	28.9497619784915	-1	0	-1	0	Same-cluster	Same-cluster
NZ_CP010127	-15.5314145657528	-5.04310739101712	-15.6191701821072	-4.84231972252532	69	0.864674522104859	69	0.683899325495133	Same-cluster	Same-cluster
NZ_CP010128	-39.7498349839396	-4.87122014100385	-39.6987281856143	-4.88803525668573	-1	0	-1	0	Same-cluster	Same-cluster
NZ_CP010130	-9.80636688342495	39.1692263171928	-9.84661542431432	39.15166986645	14	1	14	1	Same-cluster	Same-cluster
NZ_CP010131	-4.89371910106268	-9.82446442610136	-4.8967473805513	-9.82615915526344	-1	0	-1	0	Same-cluster	Same-cluster
NZ_CP010135	7.08372494041568	22.3089148345024	7.08372494041568	22.3089148345024	-1	0	-1	0	Same-cluster	Same-cluster
NZ_CP010136	13.7508468146586	28.0647661991682	13.7466448960121	28.0626461084851	-1	0	-1	0	Same-cluster	Same-cluster
NZ_CP010138	26.6459192022339	1.70595779617459	26.6542636159393	1.68423662780475	-1	0	-1	0	Same-cluster	Same-cluster
NZ_CP010139	4.6990965846391	8.31882385441538	4.69870682449575	8.3188059397248	-1	0	-1	0	Same-cluster	Same-cluster
NZ_CP010141	47.8740701773593	5.58105701958092	47.8748624547516	5.49362046424754	26	1	26	1	Same-cluster	Same-cluster
NZ_CP010142	-16.2903430497949	32.3752785781584	-16.3145433242264	32.3029112549717	14	1	14	1	Same-cluster	Same-cluster
NZ_CP010144	-9.39721162542328	-41.6543437168912	-9.21626225630164	-41.4943887037172	16	0.334836159391082	16	0.30315553485056	Same-cluster	Same-cluster
NZ_CP010146	-0.49816279422774	-23.8751656821512	-0.494859290318565	-23.8788152780631	-1	0	-1	0	Same-cluster	Same-cluster
NZ_CP010147	49.2941015719561	6.39174441799054	49.3078742278606	6.41790439934463	26	0.55224326008084	26	0.542976049900052	Same-cluster	Same-cluster
NZ_CP010149	46.1697532096609	6.30099590151581	46.1651902101144	6.29114084495397	26	0.824490119423612	26	0.824490119423612	Same-cluster	Same-cluster
NZ_CP010154	-5.56099498930502	-16.9587106768918	-5.55543095574442	-16.9749191135084	-1	0	-1	0	Same-cluster	Same-cluster
NZ_CP010155	-9.34253358064819	-9.79286294406829	-9.37943321816214	-9.77517708101649	76	0.462857244768977	76	0.462857244768977	Same-cluster	Same-cluster
NZ_CP010156	-14.2900886199637	7.17557936312143	-14.3276061936822	7.21636281508311	36	1	36	1	Same-cluster	Same-cluster
NZ_CP010158	47.4973979922081	11.5269605864032	47.5123948683476	11.5135008609229	19	0.498620323977017	19	0.492842770689055	Same-cluster	Same-cluster
NZ_CP010159	-33.4383156639918	3.5131323037653	-33.4621384011672	3.49002463499718	32	1	32	1	Same-cluster	Same-cluster
NZ_CP010161	-15.1177903614085	11.9600360182325	-15.117799603162	11.9602561757993	55	0.642229993271959	55	0.642228191522213	Same-cluster	Same-cluster
NZ_CP010162	-19.1695912683857	16.4524859554253	-19.1695833988708	16.4524689112451	55	0.439361715781588	55	0.439357294968004	Same-cluster	Same-cluster
NZ_CP010164	-0.663796243304588	-11.0768234007016	-0.658672158541736	-11.0685078136932	-1	0	-1	0	Same-cluster	Same-cluster
NZ_CP010165	-18.2157320312834	14.3708363295136	-18.2261379262921	14.3452305530111	55	0.782948787736893	55	0.794785872693497	Same-cluster	Same-cluster
NZ_CP010166	-5.63951269579324	1.94080618332944	-5.64038798291447	1.9413803926387	65	0.801875676701285	65	0.801211820484626	Same-cluster	Same-cluster
NZ_CP010168	-6.07357855796407	-10.9427463860048	-6.06948519106838	-10.9332386549096	75	0.293663730179829	-1	0	Different-cluster	From-cluster-to-unassigned
NZ_CP010173	-2.61174185613813	-29.0363394344481	-2.65051603213999	-28.9643558156288	52	0.930534069558529	52	0.90523149445031	Same-cluster	Same-cluster
NZ_CP010174	20.7533067874117	2.42218645665229	20.7937222096797	2.30260765247836	79	0.382400437630753	79	0.366839377594071	Same-cluster	Same-cluster
NZ_CP010175	-37.0945821436688	-8.09443040738548	-37.0398914908266	-8.14418805579174	40	1	40	1	Same-cluster	Same-cluster
NZ_CP010179	-2.55131808322342	-23.0439590722214	-2.55477474681582	-23.0482138704209	-1	0	-1	0	Same-cluster	Same-cluster
NZ_CP010181	21.1092021277259	20.4242467200568	21.1143517291532	20.4164641516836	-1	0	-1	0	Same-cluster	Same-cluster
NZ_CP010182	-29.4552830705121	4.27882155370481	-29.4528155702761	4.31916594535369	33	1	33	0.987680657873055	Same-cluster	Same-cluster
NZ_CP010184	21.1092021277259	20.4242467200568	21.1133895471364	20.4233663235713	-1	0	-1	0	Same-cluster	Same-cluster
NZ_CP010185	-29.4519736477718	4.28302106584384	-29.4565588429519	4.28022233206037	33	1	33	1	Same-cluster	Same-cluster
NZ_CP010187	12.2989309458481	25.8761556047423	12.2964349962849	25.8776749389685	-1	0	-1	0	Same-cluster	Same-cluster
NZ_CP010188	-42.1402257889854	-2.9426063155978	-42.1427101722744	-2.92306673486538	-1	0	-1	0	Same-cluster	Same-cluster
NZ_CP010189	-23.5870142016984	-27.7535642749846	-23.5911551785857	-27.6863655970039	3	0.373288300242009	3	0.373288300242009	Same-cluster	Same-cluster
NZ_CP010190	-23.2637582922915	-26.6425313592842	-23.3095741943873	-26.5989991748774	3	0.293405583004883	3	0.280940775561029	Same-cluster	Same-cluster
NZ_CP010192	25.0554624182562	18.204914837189	25.0442840848503	18.2045576185186	-1	0	-1	0	Same-cluster	Same-cluster
NZ_CP010194	-20.8285376256827	-6.01550057064359	-20.8073016003253	-6.02134777651754	35	0.390969876837459	35	0.386442623881551	Same-cluster	Same-cluster
NZ_CP010195	-29.5389290841763	4.30980294331941	-29.5679810093882	4.33942146443297	33	1	33	1	Same-cluster	Same-cluster
NZ_CP010197	12.2989309458481	25.8761556047423	12.2987434859964	25.8783994800866	-1	0	-1	0	Same-cluster	Same-cluster
NZ_CP010198	-23.6118593412145	-27.6447861696738	-23.7649574867072	-27.6389455327852	3	0.373288300242009	3	0.373288300242009	Same-cluster	Same-cluster
NZ_CP010199	-42.1393559221988	-2.94049510609391	-42.134670292144	-2.90283232158599	-1	0	-1	0	Same-cluster	Same-cluster
NZ_CP010201	8.22826071814303	6.99497297449763	8.22829113534726	6.99487321086999	-1	0	-1	0	Same-cluster	Same-cluster
NZ_CP010202	-23.2514791962612	-26.6389068662876	-23.2456365329988	-26.5939223472233	3	0.294646007913743	3	0.288808435816722	Same-cluster	Same-cluster
NZ_CP010203	-42.2610147434727	-2.64056072607867	-42.2492610092944	-2.64188122952436	-1	0	-1	0	Same-cluster	Same-cluster
NZ_CP010204	-25.751301414539	-30.0960220058172	-25.751301414539	-30.0960220058172	2	0.742072792808452	2	0.742072792808452	Same-cluster	Same-cluster
NZ_CP010205	-24.2688189041534	3.69464886532878	-24.2230545046588	3.60967120074767	27	0.948500223486089	27	0.913331628889943	Same-cluster	Same-cluster
NZ_CP010207	12.2717742264568	25.873293272433	12.2739660884576	25.8765552328858	-1	0	-1	0	Same-cluster	Same-cluster
NZ_CP010208	-34.867997517194	6.3784068357256	-34.8675965035459	6.37888530390471	-1	0	-1	0	Same-cluster	Same-cluster
NZ_CP010209	27.0657446722194	14.6185655676066	27.0574716608401	14.5975173131262	-1	0	-1	0	Same-cluster	Same-cluster
NZ_CP010210	-23.5969732507468	-27.7431702507721	-23.6168691002171	-27.6950845951762	3	0.373288300242009	3	0.373288300242009	Same-cluster	Same-cluster
NZ_CP010211	-42.1463296595689	-2.92925011078898	-42.1614029404631	-2.88085671433443	-1	0	-1	0	Same-cluster	Same-cluster
NZ_CP010212	-23.2637582922915	-26.6425313592842	-23.3216123040971	-26.5854039758279	3	0.293405583004883	3	0.277556057278028	Same-cluster	Same-cluster
NZ_CP010214	12.2991736920209	25.8756639097218	12.3001289731089	25.8786622084633	-1	0	-1	0	Same-cluster	Same-cluster
NZ_CP010215	27.0759954731507	14.6335235333361	27.0615455039778	14.6201667558129	-1	0	-1	0	Same-cluster	Same-cluster
NZ_CP010216	-42.1404121689731	-2.94314706383963	-42.1495496689163	-2.88809612430936	-1	0	-1	0	Same-cluster	Same-cluster
NZ_CP010217	-23.640095152025	-27.6671798181099	-23.7255786647552	-27.6263003168294	3	0.373288300242009	3	0.373288300242009	Same-cluster	Same-cluster
NZ_CP010218	-23.2929882418783	-26.9722235334375	-23.3297896437202	-26.9393682798034	3	0.317204679390144	3	0.308822829277762	Same-cluster	Same-cluster
NZ_CP010220	-49.1907199876146	16.2336378944525	-49.2705988816462	16.1884165061242	6	0.997432350305188	6	0.966090299250323	Same-cluster	Same-cluster
NZ_CP010222	12.3002141847237	25.8754888029025	12.3042110883175	25.8796068538083	-1	0	-1	0	Same-cluster	Same-cluster
NZ_CP010223	27.0754040247095	14.6320563585644	27.060283822519	14.6211217566197	-1	0	-1	0	Same-cluster	Same-cluster
NZ_CP010224	-42.1404181951589	-2.94302146230039	-42.1225610633739	-2.9258202774306	-1	0	-1	0	Same-cluster	Same-cluster
NZ_CP010225	-23.5075883227248	-27.8173404524473	-23.5144217226182	-27.7530423995001	3	0.373288300242009	3	0.373288300242009	Same-cluster	Same-cluster
NZ_CP010227	-18.4364012235125	11.0579539664555	-18.4639338262602	11.0130398541485	55	0.410994236986855	55	0.400815461677174	Same-cluster	Same-cluster
NZ_CP010232	44.3230777199353	11.9906862934736	44.3036632633453	11.958136459908	19	0.692635227530748	19	0.692635227530748	Same-cluster	Same-cluster
NZ_CP010233	-13.274614337069	47.5650461012213	-13.278110189239	47.599173774032	14	0.952263874245297	14	0.947801101679082	Same-cluster	Same-cluster
NZ_CP010234	-1.32471510804133	-21.0555421468188	-1.31278767995791	-21.0856905546472	62	0.682044055230404	62	0.688328295348384	Same-cluster	Same-cluster
NZ_CP010239	20.7992296605252	1.09071320149829	20.8017435060993	1.06682738708559	-1	0	-1	0	Same-cluster	Same-cluster
NZ_CP010243	-2.27643061449333	-18.7404561490956	-2.30517082362518	-18.7154630852668	62	0.93370150378746	62	0.956413565169745	Same-cluster	Same-cluster
NZ_CP010244	-13.2228945316613	-39.4061629687274	-13.224224443175	-39.4064918340407	16	0.13023058524178	16	0.130187821487423	Same-cluster	Same-cluster
NZ_CP010245	6.99299839761388	-11.6715668505235	7.01107496427738	-11.6733167025508	-1	0	-1	0	Same-cluster	Same-cluster
NZ_CP010305	10.83491415331	44.3212259686124	11.0497075937238	45.5117020806173	43	0.933501685152324	43	0.326933783996628	Same-cluster	Same-cluster
NZ_CP010316	49.5880878662502	11.2373020245371	49.5395822197939	11.1920481719352	20	0.760822488707722	20	0.694992961541724	Same-cluster	Same-cluster
NZ_CP010317	-13.7808661082242	44.982625956003	-13.788717126763	44.9652578302788	14	0.945456713268338	14	0.950828304854553	Same-cluster	Same-cluster
NZ_CP010318	-30.3849299692893	5.52336933007709	-30.3858262371508	5.53222147202787	33	0.974983206658474	33	0.96978800583663	Same-cluster	Same-cluster
NZ_CP010345	23.1640406514212	27.9987665571244	23.0112735065501	27.9739478366093	78	1	78	1	Same-cluster	Same-cluster
NZ_CP010372	40.1447668529676	-4.91096430941486	40.1584912983027	-5.26146109154787	46	1	46	0.731009869922463	Same-cluster	Same-cluster
NZ_CP010373	19.0811977519975	-25.7477470414008	19.0390807386092	-25.6878536978719	1	0.59742795315156	1	0.572868064433931	Same-cluster	Same-cluster
NZ_CP010877	-33.3831663533065	28.3675006548026	-33.483548006727	28.3749403576591	-1	0	-1	0	Same-cluster	Same-cluster
NZ_CP010878	-36.253759394656	-21.4625131974164	-36.0881280750815	-20.531693517903	7	1	7	0.254312248520796	Same-cluster	Same-cluster
NZ_CP010880	-21.8506012779316	-10.3821883587888	-21.8388732661423	-10.3120783597197	38	0.765705033391281	38	0.746927105811201	Same-cluster	Same-cluster
NZ_CP010881	11.1300836405583	-22.0559150440459	11.1389875489186	-22.0532699513127	-1	0	-1	0	Same-cluster	Same-cluster
NZ_CP010882	26.1802254950349	-12.7918022220249	26.2767086578581	-12.8581033949434	56	0.596644878847917	56	0.583289317628988	Same-cluster	Same-cluster
NZ_CP011019	21.1145853078403	20.425929896943	21.1208066296703	20.4222410296378	-1	0	-1	0	Same-cluster	Same-cluster
NZ_CP011062	8.98065816929843	-46.9406341211699	9.02366801544656	-46.7012910766596	0	1	0	0.981553730524476	Same-cluster	Same-cluster
NZ_CP011063	-4.58501684691084	-29.8955591301917	-4.76556330843551	-29.898738502716	52	0.862735654175349	52	0.860073062118061	Same-cluster	Same-cluster
NZ_CP011064	35.7603399147564	-2.513258419552	35.7749594487252	-2.48118615775963	44	1	44	1	Same-cluster	Same-cluster
NZ_CP011065	18.1080166222615	6.75495103849768	18.1307691415619	6.76453768484072	80	1	80	1	Same-cluster	Same-cluster
NZ_CP011066	-36.3311996206118	22.3441681906485	-36.3320226471602	22.3440997729925	15	1	15	1	Same-cluster	Same-cluster
NZ_CP011067	-13.4918728276278	12.6742004724505	-13.4882271748096	12.6744517704639	55	0.50659375818999	55	0.506496511922499	Same-cluster	Same-cluster
NZ_CP011135	19.2678736354266	6.18581190000789	19.2926421376941	6.19690578145543	80	0.399905018332033	80	0.394693396576518	Same-cluster	Same-cluster
NZ_CP011136	19.3526381073463	-10.1311360283649	19.3567428093625	-10.1337458793613	-1	0	-1	0	Same-cluster	Same-cluster
NZ_CP011137	-33.7400259253646	3.33354352031429	-33.7668031312477	3.30409495293988	32	1	32	1	Same-cluster	Same-cluster
NZ_CP011138	-43.7596931774923	-0.472860727069454	-43.7652246929482	-0.481104780531677	24	1	24	1	Same-cluster	Same-cluster
NZ_CP011140	-38.6311347968793	-20.9641625567607	-38.6934714262722	-20.9848642267248	7	0.154763997815602	7	0.150467564022994	Same-cluster	Same-cluster
NZ_CP011141	-28.4928006494663	-16.1326791957493	-28.4928006494663	-16.1326791957493	-1	0	-1	0	Same-cluster	Same-cluster
NZ_CP011143	-31.857289809964	28.9397946798629	-32.2010717000076	29.0575601495525	17	1	17	1	Same-cluster	Same-cluster
NZ_CP011333	-11.4455095888608	32.5806011007956	-11.4460978231395	32.5855603130688	14	0.702490707802431	14	0.703818689464921	Same-cluster	Same-cluster
NZ_CP011334	-2.22477705605828	5.71901441917423	-2.22179339280264	5.71161112333255	-1	0	-1	0	Same-cluster	Same-cluster
NZ_CP011335	-7.57437059376486	28.4959917733729	-7.57536415887035	28.4946724785578	-1	0	-1	0	Same-cluster	Same-cluster
NZ_CP011336	-19.4685712805222	34.1084571540472	-19.4705005276554	34.1148517219101	14	0.620618771321539	14	0.620861572523682	Same-cluster	Same-cluster
NZ_CP011337	-19.7653468090163	43.1966581148409	-19.7676375854918	43.1921594219671	14	0.644780739044253	14	0.645077238083422	Same-cluster	Same-cluster
NZ_CP011338	-15.9963848765012	27.7960214530654	-15.9970075021464	27.7915076208376	14	0.555376055556643	14	0.55504782185498	Same-cluster	Same-cluster
NZ_CP011417	15.3292966027168	17.498455401897	15.3256909016718	17.5007996456934	-1	0	-1	0	Same-cluster	Same-cluster
NZ_CP011418	15.3631033536455	-4.07021491591916	15.3535340763755	-4.06967577107417	48	0.163744362958158	48	0.163074597193312	Same-cluster	Same-cluster
NZ_CP011496	23.80008229686	29.6329795081906	23.8344792997193	29.7570281336758	78	1	78	1	Same-cluster	Same-cluster
NZ_CP011916	44.4655690805196	13.9090801990756	44.4524927037418	13.9533613989941	-1	0	-1	0	Same-cluster	Same-cluster
NZ_CP012197	40.3053544626179	-5.18485000711374	40.3519486939316	-5.37755813133258	46	0.864197793692576	46	0.612275723501658	Same-cluster	Same-cluster
NZ_CP012198	1.655154135272	1.64891570271243	1.64764531994013	1.64434891808138	60	0.0479179776311478	60	0.0475677085143339	Same-cluster	Same-cluster
NZ_CP012377	30.008637418975	27.5479338366157	30.0086898662359	27.5505215050245	-1	0	-1	0	Same-cluster	Same-cluster
NZ_CP012491	-2.31965020313817	-29.9855826758025	-2.23175078553981	-29.97386059045	52	0.88542461010363	52	0.847682854787408	Same-cluster	Same-cluster
NZ_CP012492	3.68992140340593	20.5808507449101	3.68645005241712	20.5856104619305	67	0.809710423541846	67	0.807875649956473	Same-cluster	Same-cluster
NZ_CP012493	6.3307747010342	32.3288926336924	6.33458812222098	32.3354708334097	-1	0	-1	0	Same-cluster	Same-cluster
NZ_CP012497	-2.72095283020525	-27.4682064465688	-2.74742601901643	-27.4066784934246	52	0.556393021140781	52	0.554057558880871	Same-cluster	Same-cluster
NZ_CP012498	15.7675416498953	20.1637360231811	15.7757093054732	20.1662667954707	64	0.977117555401276	64	0.980803341175128	Same-cluster	Same-cluster
NZ_CP012499	15.5361049026923	19.9807106180804	15.5416060848492	19.9808247368237	-1	0	-1	0	Same-cluster	Same-cluster
NZ_CP012500	15.5262161496713	19.9745784718094	15.5288384436716	19.9761542756327	-1	0	-1	0	Same-cluster	Same-cluster
NZ_CP012501	15.4559200008552	19.9234848204244	15.4467884559982	19.9181438524169	-1	0	-1	0	Same-cluster	Same-cluster
NZ_CP012626	47.7817165491776	9.98247005108406	47.7714609242051	9.97489865034126	-1	0	-1	0	Same-cluster	Same-cluster
NZ_CP012627	-14.4240336677141	41.1432992511744	-14.4838553626232	41.1662368862602	14	1	14	1	Same-cluster	Same-cluster
NZ_CP012629	-36.6683388260066	-21.9687191200138	-36.8930465383446	-22.2176628458441	7	0.44414522939647	7	0.444953408312263	Same-cluster	Same-cluster
NZ_CP012630	-32.2902195247758	27.6072975282672	-32.2904545413745	27.6067580927335	-1	0	-1	0	Same-cluster	Same-cluster
NZ_CP012632	22.043006893376	6.33894433952492	22.0551057863795	6.33925145188433	-1	0	-1	0	Same-cluster	Same-cluster
NZ_CP012636	50.1668290056022	11.917610993768	50.336959385758	11.9838141589695	20	1	20	1	Same-cluster	Same-cluster
NZ_CP012637	-22.2036185839579	-29.7518782618841	-22.3122187384635	-29.7821130797257	3	1	3	1	Same-cluster	Same-cluster
NZ_CP012638	-25.8805224230927	-31.849357282814	-25.9039398219698	-31.8566489640605	2	1	2	1	Same-cluster	Same-cluster
NZ_CP012803	14.1032112421007	45.7197562112807	15.1130971647457	46.4237577771324	42	1	42	0.543352817014078	Same-cluster	Same-cluster
NZ_CP012804	-31.04130113213	10.7224634116638	-31.1051225146751	10.6936756209718	30	0.486269284843429	30	0.506593469934007	Same-cluster	Same-cluster
NZ_CP012902	21.8076139065294	-26.8675305718835	21.8796892290366	-26.839588581709	1	0.859433627455205	1	0.90522458951383	Same-cluster	Same-cluster
NZ_CP013024	0.841028608806687	30.4489502452662	0.849103213816627	30.4718081189004	45	1	45	1	Same-cluster	Same-cluster
NZ_CP013026	27.5181961931184	15.7506137426835	27.5247557920731	15.720412806934	73	1	73	1	Same-cluster	Same-cluster
NZ_CP013027	48.1503879801285	1.41822551096029	48.1410956988596	1.42684616292148	-1	0	-1	0	Same-cluster	Same-cluster
NZ_CP013028	8.2165474995221	37.25977400892	8.20942328136557	37.2610566430441	31	0.270687993073474	31	0.26992904148259	Same-cluster	Same-cluster
NZ_CP013030	-3.56073507823827	-32.6640744989921	-3.58147240447762	-32.7296492994352	52	0.643346153371019	52	0.615198509691744	Same-cluster	Same-cluster
NZ_CP013186	7.28916337247105	9.56590254588374	7.29007102353583	9.56450355722227	-1	0	-1	0	Same-cluster	Same-cluster
NZ_CP013191	5.30346204540267	16.5395087020041	5.27910599105032	16.5291289565301	67	1	67	1	Same-cluster	Same-cluster
NZ_CP013192	7.49322930826253	17.0888232739482	7.48380498094264	17.1047698363275	67	0.985934995559469	67	0.981761896085639	Same-cluster	Same-cluster
NZ_CP013193	-7.01046185640689	43.99651010526	-7.01290522750103	43.9979449590052	14	0.716547311839541	14	0.717327756353566	Same-cluster	Same-cluster
NZ_CP013194	4.492205640862	18.5433991173224	4.48726589898004	18.5416293381574	67	0.907073397484351	67	0.905425813664287	Same-cluster	Same-cluster
NZ_CP013657	30.3186920305847	-3.12497692193697	30.3826221798676	-3.06896693084967	53	0.882015596774742	53	0.824523381371229	Same-cluster	Same-cluster
NZ_CP013832	28.9594765641425	-4.21935675612355	28.9126204816885	-4.24375123281948	53	0.556524178485084	53	0.537918923046759	Same-cluster	Same-cluster
NZ_CP013833	29.3423670070195	-3.18027466556833	29.2800382193509	-3.09086088620973	53	1	53	1	Same-cluster	Same-cluster
NZ_CP013834	14.7710170362468	5.00649877065947	14.7342141048936	4.97837047298248	-1	0	-1	0	Same-cluster	Same-cluster
NZ_CP014109	-9.30104802279742	-2.77172375452817	-9.32746649987973	-2.78441621483799	68	1	68	1	Same-cluster	Same-cluster
NZ_CP014110	16.0785378079508	-8.01579156840061	15.9169475362715	-8.22171857039458	49	1	49	1	Same-cluster	Same-cluster
NZ_CP014112	15.2186119219453	7.26165743706251	15.2040939958086	7.27028577237304	81	1	81	1	Same-cluster	Same-cluster
NZ_CP014271	23.6767745141394	29.8504224593158	23.651846501692	29.9700028384193	78	1	78	1	Same-cluster	Same-cluster
NZ_CP014273	23.6780707360339	29.7761361222217	23.6573202783675	29.9014156857749	78	1	78	1	Same-cluster	Same-cluster
NZ_CP014317	-31.8400522422007	28.9277080554919	-31.8400522422007	28.9277080554919	17	1	17	1	Same-cluster	Same-cluster
NZ_CP014318	-22.2012378623725	-29.7506031861487	-22.2907384725775	-29.8272509909884	3	1	3	1	Same-cluster	Same-cluster
NZ_CP014319	-43.7602762899569	-0.47839457839404	-43.7614325398698	-0.429499958762188	24	1	24	1	Same-cluster	Same-cluster
NZ_CP014320	35.0850233388463	1.69730227995519	35.088844022385	1.69733240741666	-1	0	-1	0	Same-cluster	Same-cluster
NZ_CP014321	29.1370648520406	-3.26522974655899	29.0182163246897	-3.18980478907291	53	1	53	0.977481759689655	Same-cluster	Same-cluster
NZ_CP014489	50.1543658433055	11.9108854241983	50.3227944123595	11.982317761594	20	1	20	1	Same-cluster	Same-cluster
NZ_CP014490	-10.9140500166547	-42.8872479299958	-11.133778370733	-43.1055802105994	16	0.555442182618802	16	0.418956315467963	Same-cluster	Same-cluster
NZ_CP014491	-7.74857347679683	-36.7794770149963	-7.74857347679683	-36.7794770149963	-1	0	-1	0	Same-cluster	Same-cluster
NZ_CP014496	16.1268032690325	-8.03766619100933	15.9582554898095	-8.24294231679397	49	0.981903111484897	49	1	Same-cluster	Same-cluster
NZ_CP014498	25.8446077460046	-12.4164728181037	25.8706082709441	-12.321257624435	56	0.715932863041837	56	0.663815819887768	Same-cluster	Same-cluster
NZ_CP014523	16.1331481069047	-8.03456548477857	15.8952715589833	-8.21958969952864	49	0.958482325282492	49	1	Same-cluster	Same-cluster
NZ_CP014524	6.74692329468746	-2.89408644904694	6.8201836436438	-2.87349458888292	61	1	61	1	Same-cluster	Same-cluster
NZ_CP014668	15.7944429840944	-7.80792580103247	15.3921194218891	-7.96010069984011	49	0.682630810591496	49	0.433083846332772	Same-cluster	Same-cluster
NZ_CP014669	-12.3108168535069	-11.6792899780798	-12.306115554318	-11.687729355128	-1	0	-1	0	Same-cluster	Same-cluster
NZ_CP015021	13.2017690868893	42.7918207517496	13.2760969712395	42.781282071176	-1	0	-1	0	Same-cluster	Same-cluster
NZ_CP015022	14.0708125999494	45.7285707260773	15.1474576121979	46.1152422138083	42	1	42	0.596925217900395	Same-cluster	Same-cluster
NZ_CP015070	26.760759342283	-13.4260952217838	26.7935708768319	-13.4781281089992	56	0.367266855993762	56	0.376978328755213	Same-cluster	Same-cluster
NZ_CP015071	-0.499130545461654	3.49990848888651	-0.474287278834774	3.49506624411822	-1	0	-1	0	Same-cluster	Same-cluster
NZ_CP015072	19.8605066995014	3.68811208996751	19.6934749848961	3.79484458954402	79	1	79	1	Same-cluster	Same-cluster
NZ_CP015075	-6.78420496079965	8.61221498235317	-6.79011543511545	8.61515383281779	59	1	59	1	Same-cluster	Same-cluster
NZ_CP015077	28.6576958637313	-8.67473362120188	28.6469818354606	-8.68667032333653	54	0.984187791876616	54	0.973756412962706	Same-cluster	Same-cluster
NZ_CP015078	-0.513068395841045	-4.00640859079427	-0.487266978807885	-3.99976019074674	71	1	71	1	Same-cluster	Same-cluster
NZ_CP015086	28.155061795354	-13.6971675079807	28.1737903821347	-13.7170637391385	56	0.277084127430834	56	0.272872928326544	Same-cluster	Same-cluster
NZ_CP015139	21.8005866333176	-26.5134532269221	21.9326931037254	-26.3789624449985	1	0.780777659055051	1	0.739717426711613	Same-cluster	Same-cluster
NZ_CP015140	24.9522594397091	-12.9913549797489	24.6271794535919	-12.9932875262551	56	1	56	0.918635025047993	Same-cluster	Same-cluster
NZ_CP015141	-3.19479558487293	24.9366681795521	-3.24695656069246	24.920940287581	45	1	45	1	Same-cluster	Same-cluster
NZ_CP015142	-36.7167405027347	-21.9873157602994	-37.0601982105564	-22.2665143959039	7	0.446751924838461	7	0.387849572339296	Same-cluster	Same-cluster
NZ_CP015143	-29.4184506810176	26.983808817788	-29.6244194247266	26.8749203007827	18	1	18	1	Same-cluster	Same-cluster
NZ_CP015144	-21.9305968572812	-27.3827631979757	-21.8968822192994	-27.315613836556	3	0.346044642302218	3	0.368444085369657	Same-cluster	Same-cluster
NZ_CP015160	16.5121430952873	-7.09294148310083	16.4993435040597	-7.06605164955388	49	0.277418377380808	49	0.272464281328393	Same-cluster	Same-cluster
NZ_CP015161	-17.0235765691731	39.8205272147551	-17.0150334263886	39.850080886585	14	1	14	1	Same-cluster	Same-cluster
NZ_CP015239	20.587805280485	28.5712532299825	20.5845303246924	28.5700721022271	-1	0	-1	0	Same-cluster	Same-cluster
NZ_CP015242	14.5446439418081	28.6550370653324	14.5480221664424	28.6521328765834	-1	0	-1	0	Same-cluster	Same-cluster
NZ_CP015245	-26.8447596616083	-30.3680484192029	-26.8260634597984	-30.4262567533762	2	0.806932114165083	2	0.833561134036334	Same-cluster	Same-cluster
NZ_CP015246	4.12840009591361	28.5612208001396	4.1392829003168	28.5615083694219	45	1	45	0.995477702434603	Same-cluster	Same-cluster
NZ_CP015816	10.8342396691378	44.3232521514948	10.7777208000546	45.7480286566011	43	0.932024831406807	-1	0	Different-cluster	From-cluster-to-unassigned
NZ_CP015833	6.32439266142245	-49.9017216767732	6.243161116409	-50.0582312409546	0	0.829499725240748	0	0.829499725240748	Same-cluster	Same-cluster
NZ_CP015835	22.6453254059222	-27.3141364074243	22.765396632515	-27.2930023364858	1	0.94133943047138	1	0.90522458951383	Same-cluster	Same-cluster
NZ_CP015836	35.0816333399126	1.67949393991369	35.0872528385526	1.68265049813264	-1	0	-1	0	Same-cluster	Same-cluster
NZ_CP015837	-4.10592428483835	-30.2116554237254	-4.27037953001092	-30.2728140975496	52	1	52	1	Same-cluster	Same-cluster
NZ_CP015838	-12.9483561049969	29.5241044133531	-12.93361679099	29.5082712920273	14	1	14	1	Same-cluster	Same-cluster
NZ_CP015845	-23.0841588730406	-5.5778199466223	-23.1208665858471	-5.57934553261486	35	1	35	1	Same-cluster	Same-cluster
NZ_CP015847	10.4683263826029	44.0274428819845	9.38893903737903	43.6644999416083	43	1	43	0.345711042170996	Same-cluster	Same-cluster
NZ_CP015854	11.0683054201714	43.8310990373102	12.2203394369498	43.1106467651401	43	0.820912743031456	43	0.354487623179159	Same-cluster	Same-cluster
NZ_CP015913	-48.2570084955887	11.4924406585285	-48.2903846388866	11.5300320766309	10	1	10	0.989333672457771	Same-cluster	Same-cluster
NZ_CP015914	33.6098015133515	17.8879655705813	33.5978369347434	17.9367561056366	72	1	72	1	Same-cluster	Same-cluster
NZ_CP015915	-11.8939189069428	-41.8553996290059	-12.0249398228868	-41.8264700016781	16	0.274952889392663	16	0.257979752513664	Same-cluster	Same-cluster
NZ_CP015916	-11.093431441701	40.9336985518797	-11.0682650677935	40.9296993707319	14	1	14	1	Same-cluster	Same-cluster
NZ_CP015917	-37.0609665533425	-7.79514975591638	-36.7566164059712	-7.50951091774803	40	0.945827904100065	40	0.495380468434391	Same-cluster	Same-cluster
NZ_CP015996	-9.79946376092786	44.4286336146866	-9.82116439081808	44.3843716584391	14	1	14	1	Same-cluster	Same-cluster
NZ_CP015997	-2.43140298072596	-31.9103136613407	-2.41220266886795	-32.0069498246949	52	0.753022534738779	52	0.743883843350163	Same-cluster	Same-cluster
NZ_CP016008	-24.0928781485963	-10.3762480994567	-24.1298718205693	-10.3240756026755	38	0.642719901386378	38	0.625731805268339	Same-cluster	Same-cluster
NZ_CP016009	-41.8982499878604	-5.37811600533063	-41.9055580098289	-5.38414918080493	-1	0	-1	0	Same-cluster	Same-cluster
NZ_CP016183	-9.41842541263156	-13.4246168792398	-9.4299418073097	-13.4223124493016	-1	0	-1	0	Same-cluster	Same-cluster
NZ_CP016184	-9.41651576295135	-13.4282341603545	-9.42950025243193	-13.4227011583655	-1	0	-1	0	Same-cluster	Same-cluster
NZ_CP016185	-50.1393709930719	8.38085375462353	-50.4450611944685	7.40389192509442	9	1	9	0.159401242956677	Same-cluster	Same-cluster
NZ_CP016186	-50.0820166547783	8.28228842743286	-49.8206583234148	7.41579829959852	9	0.695048631333179	9	0.155988439954656	Same-cluster	Same-cluster
NZ_CP016187	-50.1479764265606	8.44889496177094	-50.466457209771	7.6748486091633	9	1	9	0.187435206820547	Same-cluster	Same-cluster
NZ_CP016405	-45.7410954505133	14.6412372726604	-45.9723632562113	14.6632436302333	5	0.398973535147551	5	0.31961468654406	Same-cluster	Same-cluster
NZ_CP016498	17.7993434055759	-4.37127333421054	17.8620785205018	-4.40887591458821	48	0.971899407200919	48	0.817752121953638	Same-cluster	Same-cluster
NZ_CP016547	-48.7543993281547	13.2020616086358	-48.7460883074018	13.2003828237654	-1	0	-1	0	Same-cluster	Same-cluster
NZ_CP016548	-1.44046971544767	29.6151375160456	-1.43764696146075	29.6165296148965	45	1	45	1	Same-cluster	Same-cluster
NZ_CP016549	-0.887355129179523	-28.3520547282021	-0.865894977770584	-28.3161716170109	52	0.696372419403553	52	0.685134672602761	Same-cluster	Same-cluster
NZ_CP016550	-20.2943223757072	-15.4618008472781	-20.5817586577639	-15.9481332989214	37	0.115695772137516	37	0.0689137335680068	Same-cluster	Same-cluster
NZ_CP016551	-51.8426726003294	15.5613787965788	-51.8428524655805	15.5613940076506	-1	0	-1	0	Same-cluster	Same-cluster
NZ_CP016626	10.4732380664521	44.0452710378049	9.245681999594	44.4036236650574	43	1	43	0.326878359475997	Same-cluster	Same-cluster
NZ_CP017221	48.1754054461216	1.29008294252393	48.1705914038916	1.28076762883576	-1	0	-1	0	Same-cluster	Same-cluster
NZ_CP017222	-13.3833875746067	-4.70153445202516	-13.4350791878725	-4.63518731809257	69	0.428172562645827	69	0.439921049328397	Same-cluster	Same-cluster
NZ_CP017223	-44.64977937764	-7.05662952945135	-44.6028438180357	-7.18185819798986	28	1	28	1	Same-cluster	Same-cluster
NZ_CP017224	-16.6456735963361	12.8969502263404	-16.6456735963361	12.8969502263404	55	1	55	1	Same-cluster	Same-cluster
NZ_CP017435	10.8653527318111	42.7856906052751	10.8690498704913	42.1241134214421	43	0.455954134945865	43	0.314835232425546	Same-cluster	Same-cluster
NZ_CP017437	10.8616662466393	42.8195280484289	10.8561551128415	41.9143890126313	43	0.45258583294788	-1	0	Different-cluster	From-cluster-to-unassigned
NZ_CP017439	10.8613151766571	42.8139483942383	10.8812050681075	42.1372359781277	43	0.449919429670906	43	0.314929828303056	Same-cluster	Same-cluster
NZ_CP017632	9.75678629307878	-45.9957942820094	9.78324785307678	-45.9410910382271	0	0.598274718895915	0	0.57941939747966	Same-cluster	Same-cluster
NZ_CP017633	30.6201305332457	6.89238017433982	30.7647398751934	6.86834756318502	63	0.762035844946298	63	0.762035844946298	Same-cluster	Same-cluster
NZ_CP017670	14.0907081196025	45.7129082787101	15.2369727937113	45.3819149542985	42	1	42	0.567159956968257	Same-cluster	Same-cluster
NZ_CP017845	-45.930060850322	-7.13299105093362	-45.9689246289774	-7.14258352556411	-1	0	-1	0	Same-cluster	Same-cluster
NZ_CP017846	6.62367901499881	15.6206731542388	6.611731808833	15.6127722286971	67	1	67	1	Same-cluster	Same-cluster
NZ_CP017847	-9.25346457652429	-42.1224134201281	-9.02705213722522	-42.1738089686559	16	0.394030044937971	16	0.364470810494314	Same-cluster	Same-cluster
NZ_CP017848	5.56902331275128	16.5821329125358	5.55462985441835	16.5856969828332	67	1	67	1	Same-cluster	Same-cluster
NZ_CP018104	-10.588130512869	47.9902466673795	-10.5588090434772	48.0278155329736	14	1	14	1	Same-cluster	Same-cluster
NZ_CP018105	-2.26951272436501	-15.4979447880117	-2.28629298942234	-15.495342059232	-1	0	-1	0	Same-cluster	Same-cluster
NZ_CP018106	-45.1856451575403	17.1937484810693	-45.1607115619874	17.2236285825342	-1	0	-1	0	Same-cluster	Same-cluster
NZ_CP018107	24.8664288516312	13.707635868347	24.8715225799356	13.7012211950945	-1	0	-1	0	Same-cluster	Same-cluster
NZ_CP018108	-44.8111624903856	0.00939790888091796	-44.8489458535913	0.0239512103612385	24	0.0602446561816764	24	0.0582147274291377	Same-cluster	Same-cluster
NZ_CP018110	-10.5824164184733	47.9971856109272	-10.5574199193107	48.0314852088605	14	1	14	1	Same-cluster	Same-cluster
NZ_CP018113	24.8699559912216	13.7042357968069	24.8729237156079	13.7039678729669	-1	0	-1	0	Same-cluster	Same-cluster
NZ_CP018116	-10.5881459749883	47.9903354063505	-10.5612056639679	48.0257994432482	14	1	14	1	Same-cluster	Same-cluster
NZ_CP018124	-45.1854896244538	17.194134506907	-45.1607859149271	17.224292276389	-1	0	-1	0	Same-cluster	Same-cluster
NZ_CP018207	-2.64095364371034	-10.3523884800021	-2.62522550048307	-10.3702358765095	76	1	76	1	Same-cluster	Same-cluster
NZ_CP018208	-36.1992168457624	-22.1943808876762	-35.950424320538	-22.5934364920927	7	0.333101664738763	7	0.219661247305328	Same-cluster	Same-cluster
NZ_CP018238	11.5651538800569	43.9656148531653	12.2321569426807	44.1177112346856	43	0.555793057866381	43	0.347493003657256	Same-cluster	Same-cluster
NZ_CP018242	10.876161469395	43.4649874601658	10.2885470983429	42.5138732060307	43	0.85466166446612	43	0.341969909268517	Same-cluster	Same-cluster
NZ_CP018244	10.9166517161098	43.508153885851	10.0834894201579	42.6610129755293	43	0.975902017845388	43	0.349212472776328	Same-cluster	Same-cluster
NZ_CP018246	10.894333223939	43.6207690331187	9.79205827251843	42.7738170008968	43	0.984983779828176	43	0.318879431302389	Same-cluster	Same-cluster
NZ_CP018248	13.5927698344966	45.8434509308254	13.7438391851396	47.0509948179069	42	1	42	0.52064790551355	Same-cluster	Same-cluster
NZ_CP018251	11.3573681267063	43.6235997897025	12.434317044259	42.6611746573472	43	0.858009345425741	-1	0	Different-cluster	From-cluster-to-unassigned
NZ_CP018253	11.1789187186059	43.6716095490188	12.0349769558499	42.911796700655	43	0.949998176432293	43	0.348102430416046	Same-cluster	Same-cluster
NZ_CP018625	-9.52542829343642	44.6662141181124	-9.51096540253009	44.6481555836478	14	1	14	1	Same-cluster	Same-cluster
NZ_CP018626	14.1833114829096	45.6489262156299	14.8108016888013	44.945818735182	42	1	42	0.64135954267314	Same-cluster	Same-cluster
NZ_CP018940	-18.3490204113719	13.5131221139963	-18.2398282232238	13.5557573344665	55	0.959143936588599	55	0.959143936588599	Same-cluster	Same-cluster
NZ_CP018941	-35.0165414835781	-23.5059081277312	-35.0101979945964	-23.5368313819193	-1	0	7	0.13364344392411	Different-cluster	Different-cluster
NZ_CP018942	-36.0790326425016	-24.8938099170602	-36.0740246948304	-24.916285272599	8	1	8	1	Same-cluster	Same-cluster
NZ_CP018944	-3.96619506988337	-6.75677596173843	-3.96257745861262	-6.75220853460185	-1	0	-1	0	Same-cluster	Same-cluster
NZ_CP018945	5.84413727974769	-2.54238317509179	5.79896027819186	-2.53010502406125	61	1	61	1	Same-cluster	Same-cluster
NZ_CP018946	-15.8271530325552	33.5353206548037	-15.8512297069979	33.554064922918	14	1	14	1	Same-cluster	Same-cluster
NZ_CP018947	34.8575530445083	-9.32981898133142	34.8176324892484	-9.37035680028946	41	1	41	1	Same-cluster	Same-cluster
NZ_CP018949	-36.412454404549	-8.16023745613099	-36.3275821903067	-8.23193924466797	40	0.48539543852618	40	0.42449104946857	Same-cluster	Same-cluster
NZ_CP018950	-23.8559432209759	-10.9353004943016	-23.8900224634977	-10.9480637443297	38	0.67594490936664	38	0.656907889556558	Same-cluster	Same-cluster
NZ_CP018951	9.93827787374249	-22.5866850911846	9.92081422538398	-22.5236870598505	-1	0	-1	0	Same-cluster	Same-cluster
NZ_CP018952	26.2229501275123	-12.8093140767369	26.3234388392835	-12.8696318679387	56	0.586856453214958	56	0.557675890345137	Same-cluster	Same-cluster
NZ_CP018954	31.3514145350951	-8.93381675521114	31.3680801774169	-8.95252904337675	54	0.834081711508067	54	0.823025409715308	Same-cluster	Same-cluster
NZ_CP018955	-7.52227218968097	2.14728665553769	-7.51515279003235	2.14253801444604	-1	0	-1	0	Same-cluster	Same-cluster
NZ_CP018956	20.0137735411565	-26.3085871717833	19.9303648580702	-26.1998699471526	1	1	1	1	Same-cluster	Same-cluster
NZ_CP018963	7.83067424995473	-2.06111996949267	7.85796284604562	-1.97390362433759	61	0.87931291244815	61	0.831954293080097	Same-cluster	Same-cluster
NZ_CP018964	42.5090698267621	-6.59768601152253	42.4812113745467	-6.64538684705326	47	0.784846326570242	47	0.740657004685607	Same-cluster	Same-cluster
NZ_CP018966	-36.2294390271353	-21.4806023396602	-35.6949221265905	-21.8667069533215	7	1	7	0.335239302280815	Same-cluster	Same-cluster
NZ_CP018967	-22.2062977647637	-29.7475482470167	-22.1972370153106	-29.6688805442269	3	1	3	1	Same-cluster	Same-cluster
NZ_CP018968	-9.12952707599684	-2.14640486415353	-9.14084419277401	-2.13256372300729	68	1	68	1	Same-cluster	Same-cluster
NZ_CP018969	27.6176298263527	-14.4207424686116	27.6589552475044	-14.4516634910938	56	0.32464575909778	56	0.326075463252418	Same-cluster	Same-cluster
NZ_CP018972	-36.0788032870541	-24.8939530158538	-35.8882587818932	-25.0241255371138	8	1	8	0.994666099711072	Same-cluster	Same-cluster
NZ_CP018973	17.6053478877419	6.65287894054186	17.5521131670963	6.63606333141226	80	0.961724748439024	80	0.871570369250009	Same-cluster	Same-cluster
NZ_CP018974	-5.90558610643775	-2.17386505590497	-5.90412346599462	-2.15646105762209	-1	0	-1	0	Same-cluster	Same-cluster
NZ_CP018975	-16.2355867135699	32.4096712102362	-16.2631933218421	32.3426857035247	14	1	14	1	Same-cluster	Same-cluster
NZ_CP018977	6.50554065569504	-2.23167815511971	6.54260148035081	-2.14457370704227	61	1	61	1	Same-cluster	Same-cluster
NZ_CP018978	29.2932299397681	-3.19501093953725	29.2282180945604	-3.10258687250105	53	1	53	1	Same-cluster	Same-cluster
NZ_CP018980	-36.8985796880565	-21.7890299450006	-37.3136464440527	-22.5228035299558	7	0.446751924838461	7	0.258501818228301	Same-cluster	Same-cluster
NZ_CP018981	-11.6767099429747	9.05887640658139	-11.6806380811019	9.06604882215779	-1	0	-1	0	Same-cluster	Same-cluster
NZ_CP018982	26.6719227220028	-14.5281647518976	26.7241545132375	-14.5601412746198	56	0.481675119270276	56	0.481675119270276	Same-cluster	Same-cluster
NZ_CP018984	-34.4596759146283	26.4638652599736	-34.4832406171502	26.476928560581	-1	0	-1	0	Same-cluster	Same-cluster
NZ_CP018985	-43.760370223262	-0.479223791801173	-43.7763412954354	-0.424966345499745	24	1	24	1	Same-cluster	Same-cluster
NZ_CP018986	-24.1565272730711	-28.5460453170153	-24.214665553453	-28.5374838978461	3	0.263157755058373	3	0.253790311551713	Same-cluster	Same-cluster
NZ_CP018987	-33.7473746506085	3.38281077148647	-33.747368549278	3.38170142663502	32	1	32	1	Same-cluster	Same-cluster
NZ_CP018988	9.36912670797798	-7.41395348310261	9.36515288699955	-7.49355211223323	-1	0	-1	0	Same-cluster	Same-cluster
NZ_CP018989	-5.08660761675725	-2.92032171974979	-5.09264446641756	-2.91175767862236	-1	0	-1	0	Same-cluster	Same-cluster
NZ_CP018990	39.7873400200266	-4.05053320789163	39.6300915675451	-3.92938201693294	46	0.464632363926469	46	0.413855600875242	Same-cluster	Same-cluster
[truncated: 3,994 more rows]
